# Supplementary material for: A genome-wide survey of sRNAs in the symbiotic nitrogen-fixing alpha-proteobacterium Sinorhizobium meliloti
Source: BMC Genomics. 2010 Apr 17;11:245. doi: 10.1186/1471-2164-11-245 (PMC2873474; doi:10.1186/1471-2164-11-245)
Supplement: Additional file 1 — Table S1: sRNA candidates derived from deep sequencing. This table lists the sRNAs identified by 454 and SolexA/Illumina cDNA sequencing in this study. It includes position, size, classification, sequence coverage, and identified end data as well as the associated genes of sense and antisense sRNAs. [file 1471-2164-11-245-S1.XLS]

## Sheet: Table S1
RNA ID	type	subtype	alternative type	alternative subtype	replicon	size (nt)	position	strand	sample	mean coverage sample 1	mean coverage sample 2	mean coverage Illumina/Solexa	5'-ends sample 1	5'-ends sample 2	3'-ends sample 1	3-ends sample 2	associated gene ID	start codon of associated gene	stop codon of associated gene	COG class	function	associated gene ID	start codon of associated gene	stop codon of associated gene	COG class	function	associated gene ID	start codon of associated gene	stop codon of associated gene	COG class	function
SmelC001	sense sRNA	2	none		S.mel.1021 chromosome	158	3760-3917	+	2		12			3760,3780		3864	SMc02789	3574	4302	L	Probable DNA polymerase III, epsilon chain
SmelC002	sense sRNA	2	none		S.mel.1021 chromosome	78	5820-5897	+	2		18			5821,5822			SMc02786	5792	6493	S	Import inner membrane translocase subunit TIM44
SmelC003	sense sRNA	2	none		S.mel.1021 chromosome	106	6592-6697	+	2		11			6592		6697	SMc02785	6511	7629	M	Putative lytic murein transglycosylase A
SmelC004	mRNA leader		none		S.mel.1021 chromosome	162	24253-24414	+	3	13	12						SMc02770	24435	25709	X	Intracellular PHB depolymerase
SmelC005	mRNA leader		none		S.mel.1021 chromosome	147	25814-25960	+	3	21	14				25861		SMc02769	25859	26284	X	Conserved hypothetical transmembrane protein
SmelC006	mRNA leader		sense RNA	3	S.mel.1021 chromosome	236	26215-26450	+	2		11			26297,26383		26336	SMc02769	25859	26284	X	Conserved hypothetical transmembrane protein	SMc02768	26383	27138	R	Conserved hypothetical protein
SmelC007	sense sRNA	2	none		S.mel.1021 chromosome	71	27376-27446	+	1	11			27376				SMc02767	27376	28023	E	Probable N-5'-phosphoribosylanthranilate isomerase
SmelC008	sense sRNA	3	none		S.mel.1021 chromosome	248	34038-34285	-	2		17			34285,34118		34071,34040,34038	SMc02761	34091	34414	C,O	Probable thioredoxin protein
SmelC009	mRNA leader		none		S.mel.1021 chromosome	170	34313-34482	-	3	12	13		34448	34449	34396		SMc02761	34091	34414	C,O	Probable thioredoxin protein	SMc02760	34496	38065	L	ATP-dependent nuclease / helicase
SmelC010	mRNA leader		sense RNA	3	S.mel.1021 chromosome	196	41809-42004	-	2		9			41958			SMc02758	41236	41967	J,M	Putative nucleotidyl transferase	SMc02757	41974	43488	R	Hypothetical protein
SmelC011	mRNA leader		none		S.mel.1021 chromosome	156	46011-46166	-	3	29	22				46122,46094		SMc02756	43498	45978	T	Putative sensor histidine kinase
SmelC012	sense sRNA	3	none		S.mel.1021 chromosome	123	46215-46337	-	2		10					46215	SMc02755	46280	47680	H	Probable adenosylhomocysteinase
SmelC013	mRNA leader		none		S.mel.1021 chromosome	111	47655-47765	-	2		10			47765,47735			SMc02755	46280	47680	H	Probable adenosylhomocysteinase
SmelC014	mRNA leader		none		S.mel.1021 chromosome	158	48450-48607	-	2		16			48607,48502			SMc02753	48127	48528	G	Putative IIA component of PTS system
SmelC015	mRNA leader		none		S.mel.1021 chromosome	76	52153-52228	-	1	14			52228				SMc02560	51419	52141	K,T	Transcriptional regulatory protein
SmelC016	trans-encoded sRNA	2	none		S.mel.1021 chromosome	88	81242-81329	+	1	30			81242		81329
SmelC017	sense sRNA	2	none		S.mel.1021 chromosome	62	109002-109063	-	3	14	17					109002	SMc02615	108352	109095	X	Hypothetical signal peptide protein
SmelC018	mRNA leader		none		S.mel.1021 chromosome	79	157068-157146	-	2		11			157146			SMc04119	155842	157062	G	Probable phosphopentomutase
SmelC019	mRNA leader		none		S.mel.1021 chromosome	82	160646-160727	+	1	17			160646		160680		SMc04114	160711	160893	U	Putative pilin subunit
SmelC020	sense sRNA	2	none		S.mel.1021 chromosome	79	176432-176510	-	2		10			176510		176432	SMc02829	176106	177734	R	Putative taurine, valine, isoleucine and leucine ABC transporter, ATP-binding component
SmelC021	mRNA leader		none		S.mel.1021 chromosome	141	182112-182252	+	2		11			182112			SMc02833	182290	183357	M	Putative murein endopeptidase transmembrane protein
SmelC022	mRNA leader		none		S.mel.1021 chromosome	82	194975-195056	+	2		9			194975			SMc02846	195004	195996	G	Putative sugar kinase
SmelC023	trans-encoded sRNA	2	none		S.mel.1021 chromosome	147	201679-201825	+	3	182	42			201695	201734,201782,201784	201733
SmelC024	sense sRNA	2	none		S.mel.1021 chromosome	107	201956-202062	+	2		15			201956			SMc02851	201956	202399	K	Putative transcriptional regulator
SmelC025	trans-encoded sRNA	2	none		S.mel.1021 chromosome	117	206861-206977	-	3	152	61		206977	206954,206917,206913	206929,206925,206917,206861	206864,206863,206862
SmelC026	mRNA leader		none		S.mel.1021 chromosome	91	209659-209749	+	3	15	11						SMc02857	209764	211689	O	Heat shock protein 70 (HSP70) chaperone
SmelC027	sense sRNA	2	none		S.mel.1021 chromosome	121	210817-210937	+	2		13						SMc02857	209764	211689	O	Heat shock protein 70 (HSP70) chaperone
SmelC028	sense sRNA	2	none		S.mel.1021 chromosome	165	211282-211446	+	2		10						SMc02857	209764	211689	O	Heat shock protein 70 (HSP70) chaperone
SmelC029	sense sRNA	3	none		S.mel.1021 chromosome	267	211474-211740	+	2		20			211617		211736,211738	SMc02857	209764	211689	O	Heat shock protein 70 (HSP70) chaperone
SmelC030	mRNA leader		none		S.mel.1021 chromosome	106	224293-224398	-	3	13	25				224346		SMc02868	223064	224287	M	Putative multidrug efflux system
SmelC031	sense sRNA	2	none		S.mel.1021 chromosome	112	233535-233646	+	1	10			233535				SMc02877	233070	234092	M	Putative amidotransferase
SmelC032	trans-encoded sRNA	1	none		S.mel.1021 chromosome	76	241172-241247	+	2		11			241172
SmelC033	mRNA leader		none		S.mel.1021 chromosome	133	254972-255104	-	2		15			255104			SMc02897	254271	255050	C	Putative cytochrome C transmembrane protein
SmelC034	open reading frame		none		S.mel.1021 chromosome	241	256984-257224	+	3	18	92			256986,257117		257185,257219,257221,257223,257224	SMc02900	257006	257143	X	Conserved hypothetical protein
SmelC035	cis-encoded antisense sRNA	2	none		S.mel.1021 chromosome	106	259927-260032	+	3	310	353		259928		259974		SMc02904	259418	260143	F,G,R	Hypothetical protein
SmelC036	sense sRNA	2	none		S.mel.1021 chromosome	78	260562-260639	+	2		10						SMc02905	260124	262004	L	Putative DNA polymerase III subunit TAU protein
SmelC037	mRNA leader		none		S.mel.1021 chromosome	94	267059-267152	+	3	130	86			267061		267091,267094,267102,267103	SMc02911	267141	267758	S	Conserved hypothetical protein
SmelC038	sense sRNA	2	none		S.mel.1021 chromosome	115	269687-269801	+	2		17			269687		269798	SMc02913	269438	270130	K	Hypothetical protein
SmelC039	sense sRNA	3	none		S.mel.1021 chromosome	96	270058-270153	+	2		11			270058			SMc02913	269438	270130	K	Hypothetical protein
SmelC040	sense sRNA	3	none		S.mel.1021 chromosome	116	272844-272959	+	2		10			272844			SMc02914	270236	272905	J	Probable translation initiation factor IF-2 protein
SmelC041	mRNA leader		none		S.mel.1021 chromosome	161	276592-276752	+	3	18	9						SMc00323	276686	276955	J	Probable 30S ribosomal protein S15
SmelC042	trans-encoded sRNA	2	none		S.mel.1021 chromosome	119	283464-283582	-	2		9
SmelC043	mRNA leader		none		S.mel.1021 chromosome	69	286708-286776	-	2		15			286776,286774			SMc00332	286304	286693	S	Hypothetical protein
SmelC044	mRNA leader		sense RNA	3	S.mel.1021 chromosome	180	288932-289111	+	3	25	18			289024			SMc00334	288345	288983	F	Putative cytidylate kinase (CMP kinase)	SMc00335	289147	290853	J	30S ribosomal protein S1
SmelC045	trans-encoded sRNA	2	none		S.mel.1021 chromosome	103	303050-303152	-	3	16	10
SmelC046	mRNA leader		sense RNA	4	S.mel.1021 chromosome	93	303574-303666	-	2		25			303659,303658		303577,303576	SMc00348	303335	303610	R	Conserved hypothetical protein	SMc00349	303622	305448	M	Probable GTP-binding protein membrane
SmelC047	sense sRNA	3	none		S.mel.1021 chromosome	199	309525-309723	+	2		11					309723	SMc00354	309005	309670	M	Probable porin
SmelC048	mRNA leader		none		S.mel.1021 chromosome	156	316336-316491	-	3	12	14						SMc00360	315764	316384	S	Conserved hypothetical protein
SmelC049	trans-encoded sRNA	2	none		S.mel.1021 chromosome	69	317617-317685	+	3	13	9					317683
SmelC050	sense sRNA	3	none		S.mel.1021 chromosome	177	318161-318337	+	2		16			318286,318288,318291		318331,318335	SMc00362	317832	318263	J	Probable translation initiation factor IF-3 protein
SmelC051	mRNA leader		none		S.mel.1021 chromosome	91	318407-318497	+	3	13	28					318497	SMc00363	318504	318707	J	Probable 50S ribosomal protein L35
SmelC052	cis-encoded antisense sRNA	3	sense RNA	3	S.mel.1021 chromosome	116	325728-325843	-	2		11			325783		325785,325728	SMc00370	324843	325733	K	Putative transcription regulator	SMc00371	325767	326258	S	Conserved hypothetical protein
SmelC053	mRNA leader		sense RNA	2	S.mel.1021 chromosome	88	351106-351193	-	2		22			351174		351110,351106	SMc00400	349932	351059	R	Hypothetical signal peptide protein	SMc00401	351059	352609	C	Conserved hypothetical protein
SmelC054	mRNA leader		sense RNA	4	S.mel.1021 chromosome	57	352613-352669	-	2		19			352661		352615	SMc00401	351059	352609	C	Conserved hypothetical protein	SMc00402	352658	353938	P	Hypothetical signal peptide protein
SmelC055	cis-encoded antisense sRNA	3	none		S.mel.1021 chromosome	60	360068-360127	-	3	26	512			360125		360068	SMc00408	359249	360055	V	Bacitracin resistance protein putative undecaprenol kinase
SmelC056	mRNA leader		none		S.mel.1021 chromosome	88	363960-364047	-	3	14	21						SMc00414	363378	363980	H	Phospholipid N-methyltransferase
SmelC057	sense sRNA	3	none		S.mel.1021 chromosome	96	364136-364231	-	2		11			364231		364136	SMc00415	364184	365302	L	Probable DNA polymerase III, beta chain
SmelC058	mRNA leader		none		S.mel.1021 chromosome	82	365312-365393	-	2		18			365393			SMc00415	364184	365302	L	Probable DNA polymerase III, beta chain
SmelC059	cis-encoded antisense sRNA	2	none		S.mel.1021 chromosome	85	382975-383059	+	1	9			382975				SMc01166	381949	383802	E	Putative malonic semialdehyde oxidative decarboxylase
SmelC060	sense sRNA	1	none		S.mel.1021 chromosome	148	390623-390770	+	2		16			390623,390625,390691		390761	SMc01160	390625	391083	K	Conserved hypothetical protein
SmelC061	mRNA leader		none		S.mel.1021 chromosome	94	398018-398111	+	3	24	15						SMc01152	398138	398404	J	30S ribosomal protein S20
SmelC062	mRNA leader		none		S.mel.1021 chromosome	195	398116-398310	+	2		10			398145,398151		398193	SMc01152	398138	398404	J	30S ribosomal protein S20
SmelC063	trans-encoded sRNA	2	none		S.mel.1021 chromosome	88	398806-398893	+	3	63	49			398806,398820		398875,398879,398880
SmelC064	sense sRNA	2	none		S.mel.1021 chromosome	95	400134-400228	+	2		11			400134		400217	SMc01167	399330	400853	L	Chromosomal replication initiator
SmelC065	mRNA leader		none		S.mel.1021 chromosome	147	407542-407688	+	2		15			407542			SMc01143	407570	408649	K	Probable heat-inducible transcription repressor protein
SmelC066	sense sRNA	3	none		S.mel.1021 chromosome	119	410368-410486	-	2		16			410418		410369	SMc01140	410413	410985	J	Probable sigma54 modulation protein
SmelC067	trans-encoded sRNA	2	none		S.mel.1021 chromosome	90	411084-411173	-	3	13	12		411171
SmelC068	trans-encoded sRNA	2	none		S.mel.1021 chromosome	174	415170-415343	-	3	13	8		415343,415327	415328
SmelC069	mRNA leader		sense RNA	3	S.mel.1021 chromosome	78	416364-416441	+	1	19			416364,416366,416367				SMc01135	415411	416370	O,U	Putative protease IV transmembrane protein	SMc01134	416474	416785	L	Probable integration host factor beta-subunit
SmelC070	sense sRNA	1	none		S.mel.1021 chromosome	128	416457-416584	+	2		18			416457,416458		416525	SMc01134	416474	416785	L	Probable integration host factor beta-subunit
SmelC071	sense sRNA	3	none		S.mel.1021 chromosome	96	416762-416857	+	2		30			416763,416766,416789		416835,416836	SMc01134	416474	416785	L	Probable integration host factor beta-subunit
SmelC072	sense sRNA	2	none		S.mel.1021 chromosome	90	417125-417214	+	2		14					417205	SMc01133	416966	417310	X	Hypothetical transmembrane protein
SmelC073	trans-encoded sRNA	2	none		S.mel.1021 chromosome	159	424110-424268	+	2		21			424110,424112		424268
SmelC074	sense sRNA	2	none		S.mel.1021 chromosome	129	435655-435783	+	2		12			435655			SMc01120	435655	436146	T	Hypothetical protein
SmelC075	mRNA leader		none		S.mel.1021 chromosome	71	437000-437070	+	1	11			437004,437006				SMc01118	437108	437764	O	Putative peptidase
SmelC076	mRNA leader		sense RNA	3	S.mel.1021 chromosome	86	440717-440802	+	3	25	10				440767		SMc01115	439370	440788	J	Probable tRNA-i(6)A37 modification enzyme, 2- methylthioadenine synthetase	SMc01114	440793	441848	T	Putative phosphate starvation-inducible protein PhoH, predicted ATPase
SmelC077	sense sRNA	2	none		S.mel.1021 chromosome	57	441708-441764	+	2		11			441708		441764	SMc01114	440793	441848	T	Putative phosphate starvation-inducible protein PhoH, predicted ATPase
SmelC078	mRNA leader		sense RNA	3	S.mel.1021 chromosome	197	442275-442471	+	2		10			442276,442349			SMc01113	441865	442371	R	Conserved hypothetical protein	SMc01112	442384	443547	R	CBS domain-containing protein
SmelC079	sense sRNA	2	none		S.mel.1021 chromosome	73	444818-444890	+	3	20	13				444890		SMc01111	443701	445296	M	Apolipoprotein N-acyltransferase (acid-inducible gene) transmembrane
SmelC080	sense sRNA	3	none		S.mel.1021 chromosome	169	447314-447482	+	2		14			447333			SMc01109	446191	447471	H	Probable S-adenosylmethionine synthetase
SmelC081	mRNA leader		sense RNA	3	S.mel.1021 chromosome	83	448770-448852	-	3	12	11		448849,448828				SMc01107	448527	448784	X	Conserved hypothetical protein	SMc01106	448833	449264	O	Probable small heat shock protein
SmelC082	mRNA leader		none		S.mel.1021 chromosome	148	449173-449320	-	3	20	15						SMc01106	448833	449264	O	Probable small heat shock protein
SmelC083	sense sRNA	2	none		S.mel.1021 chromosome	205	455549-455753	+	2		10			455549			SMc01101	455537	456073	J	Probable peptide deformylase
SmelC084	mRNA leader		none		S.mel.1021 chromosome	120	466424-466543	-	3	11	11						SMc01093	465677	466492	I	Putative esterase/lipase
SmelC085	sense sRNA	13	none		S.mel.1021 chromosome	98	470124-470221	-	2		31			470211,470210,470204,470203		470153,470149	SMc01089	469818	470204	S	Hypothetical transmembrane protein	SMc01732	470207	471097	E	Probable 2,3,4,5-tetrahydropyridine-2- carboxylate N-succinyltransferase
SmelC086	mRNA leader		none		S.mel.1021 chromosome	85	477312-477396	+	2		12			477312			SMc01725	477420	478133	S	Conserved hypothetical transmembrane protein
SmelC087	mRNA leader		sense RNA	3	S.mel.1021 chromosome	188	482590-482777	-	2		22			482730		482597,482596,482590	SMc01720	482266	482652	J	Probable ribonuclease P protein component (protein C5)	SMc04434	482686	482820	J	Probable 50S ribosomal protein L34
SmelC088	trans-encoded sRNA	2	none		S.mel.1021 chromosome	117	523608-523724	-	1	12			523724
SmelC089	mRNA leader		none		S.mel.1021 chromosome	209	523807-524015	+	3	58	65			523905,523907,523908	523856,523857,523858,523860,523861,523867,523873	523987	SMc02171	523892	524917	G	Putative fructose ABC-type transport system, periplasmic component
SmelC090	sense sRNA	2	none		S.mel.1021 chromosome	147	524295-524441	+	2		9						SMc02171	523892	524917	G	Putative fructose ABC-type transport system, periplasmic component
SmelC091	sense sRNA	2	none		S.mel.1021 chromosome	121	524733-524853	+	1	33			524733,524784		524792,524848		SMc02171	523892	524917	G	Putative fructose ABC-type transport system, periplasmic component
SmelC092	trans-encoded sRNA	2	none		S.mel.1021 chromosome	62	525012-525073	+	2		12			525014
SmelC093	sense sRNA	2	none		S.mel.1021 chromosome	181	526711-526891	+	2		15			526787,526800		526873	SMc02169	526203	527063	G	Putative fructose ABC-type transport system, ATPase component
SmelC094	mRNA leader		none		S.mel.1021 chromosome	84	527735-527818	+	2		9			527746			SMc02166	527870	528913	F	Probable dihydroorotase
SmelC095	mRNA leader		none		S.mel.1021 chromosome	161	534338-534498	-	3	18	8		534496,534458				SMc02162	532686	534386	I,Q	Long-chain-fatty-acid-CoA ligase
SmelC096	sense sRNA	4	none		S.mel.1021 chromosome	74	540611-540684	+	2		13			540611			SMc02156	539798	540595	R	Putative major antigenic peptide PEB
SmelC097	mRNA leader		none		S.mel.1021 chromosome	98	573708-573805	-	3	22	40			573805,573795,573791,573765		573721	SMc02139	573161	573682	S	Conserved hypothetical protein
SmelC098	sense sRNA	2	none		S.mel.1021 chromosome	110	577687-577796	-	2		15			577747,577745		577690	SMc02135	577654	578046	P	Conserved hypothetical protein
SmelC099	cis-encoded antisense sRNA	3	sense RNA	3	S.mel.1021 chromosome	104	578842-578945	-	2		55			578938		578879,578842	SMc02134	578236	578847	I	Hypothetical protein	SMc02217	578883	580067	E	Probable O-succinylhomoserine sulfhydrylase
SmelC100	mRNA leader		none		S.mel.1021 chromosome	98	580087-580184	-	3	168	167				580119,580118	580092	SMc02217	578883	580067	E	Probable O-succinylhomoserine sulfhydrylase
SmelC101	mRNA leader		none		S.mel.1021 chromosome	78	593261-593338	-	1	12			593338,593337				SMc02229	591449	593245	I	Putative acyl-CoA dehydrogenase
SmelC102	sense sRNA	1	none		S.mel.1021 chromosome	97	597679-597775	+	2		9			597679			SMc02232	597695	598621	R	Hypothetical transmembrane protein
SmelC103	sense sRNA	1	none		S.mel.1021 chromosome	119	603492-603610	+	2		10			603492			SMc02238	603508	604014	K	Conserved hypothetical protein
SmelC104	sense sRNA	2	none		S.mel.1021 chromosome	87	606122-606208	-	2		16			606206		606127	SMc02241	605288	606226	R	Conserved hypothetical protein
SmelC105	sense sRNA	2	none		S.mel.1021 chromosome	70	610441-610510	+	2		11			610441			SMc02247	610089	610526	X	Conserved hypothetical signal peptide protein
SmelC106	sense sRNA	2	none		S.mel.1021 chromosome	109	619089-619197	-	2		10						SMc02254	618694	619698	C	Putative quinol oxidase subunit II transmembrane protein
SmelC107	sense sRNA	2	none		S.mel.1021 chromosome	92	620095-620186	-	2		29			620185		620096,620095	SMc02255	619688	621169	C	Putative quinol oxidase subunit I transmembrane protein
SmelC108	sense sRNA	1	none		S.mel.1021 chromosome	173	621000-621172	-	3	16	12						SMc02255	619688	621169	C	Putative quinol oxidase subunit I transmembrane protein
SmelC109	mRNA leader		none		S.mel.1021 chromosome	84	625747-625830	-	3	12	12			625830			SMc02260	624952	625806	E	Amino-acid transport ATP-binding protein
SmelC110	mRNA leader		none		S.mel.1021 chromosome	219	629480-629698	+	2		11			629480,629590			SMc02264	629624	630016	X	Hypothetical transmembrane protein
SmelC111a	trans-encoded sRNA	2	none		S.mel.1021 chromosome	140	632782-632921	+	3	29	19		632782	632843		632913
SmelC111b	mRNA leader		none		S.mel.1021 chromosome	212	632941-633152	+	3	29	65			632973,632974,632975,632977		633013,633021,633056	SMc02266	633193	633411	X	Conserved hypothetical protein
SmelC112	sense sRNA	2	none		S.mel.1021 chromosome	169	633213-633381	+	3	14	26			633213,633259		633344	SMc02266	633193	633411	X	Conserved hypothetical protein
SmelC113	sense sRNA	4	none		S.mel.1021 chromosome	117	633413-633529	+	2		33			633423,633457		633477,633505,633509	SMc02266	633193	633411	X	Conserved hypothetical protein
SmelC114	mRNA leader		none		S.mel.1021 chromosome	111	652153-652263	+	3	42	42				652200,652232	652190,652230,652250	SMc02277	652179	652391	X	Hypothetical unknown protein
SmelC115	sense sRNA	2	none		S.mel.1021 chromosome	208	652921-653128	+	3	33	35			653013	652994	652980,652981,653011,653128	SMc02279	652921	653298	X	Hypothetical signal peptide protein
SmelC116	cis-encoded antisense sRNA	3	none		S.mel.1021 chromosome	172	658552-658723	-	3	11	19			658723,658722			SMc02285	657348	658595	T	Putative adenylate cyclase transmembrane protein
SmelC117	mRNA leader		sense RNA	3	S.mel.1021 chromosome	87	683190-683276	+	3	15	14						SMc02311	682637	683257	D	Putative septum formation protein	SMc02312	683262	683474	S	Conserved hypothetical protein
SmelC118	sense sRNA	2	none		S.mel.1021 chromosome	122	684058-684179	+	2		10			684058			SMc04431	684058	684321	S	Conserved hypothetical protein
SmelC119	trans-encoded sRNA	2	none		S.mel.1021 chromosome	160	701950-702109	+	2		14			701950,701951		702027
SmelC120	mRNA leader		none		S.mel.1021 chromosome	181	713970-714150	+	3	38	27			713970	714030		AL591688_new;_791	714089	714826		Transcriptional regulator of motility genes, LuxR family
SmelC121	sense sRNA	2	none		S.mel.1021 chromosome	129	715875-716003	-	2		10			716002			SMc03017	715587	716033	X	Conserved hypothetical protein
SmelC122	mRNA leader		none		S.mel.1021 chromosome	83	731156-731238	+	3	39	28				731203		SMc03037	731285	732469	N	Flagellin A
SmelC123	sense sRNA	3	none		S.mel.1021 chromosome	60	732460-732519	+	2		24			732460,732461		732508,732518	SMc03037	731285	732469	N	Flagellin A
SmelC124	mRNA leader		none		S.mel.1021 chromosome	99	732695-732793	+	1	18			732695				SMc03038	732812	733996	N	Flagellin B
SmelC125	mRNA leader		none		S.mel.1021 chromosome	86	734146-734231	+	3	14	16			734147	734200		SMc03039	734262	735467	N	Flagellin D
SmelC126	sense sRNA	2	none		S.mel.1021 chromosome	90	735018-735107	+	2		11			735018			SMc03039	734262	735467	N	Flagellin D
SmelC127	sense sRNA	3	none		S.mel.1021 chromosome	81	735453-735533	+	2		31			735453,735455		735509	SMc03039	734262	735467	N	Flagellin D
SmelC128	mRNA leader		none		S.mel.1021 chromosome	68	735659-735726	+	1	13			735659,735660,735661		735712		SMc03040	735785	736750	N	Flagellin C
SmelC129	sense sRNA	4	none		S.mel.1021 chromosome	84	736755-736838	+	2		45			736760		736834	SMc03040	735785	736750	N	Flagellin C
SmelC130	mRNA leader		sense RNA	3	S.mel.1021 chromosome	141	748138-748278	+	2		9			748138			SMc03052	747786	748202	N	Putative basal-body rod modification protein	SMc03053	748209	748475	N,U	Putative flagellar biosynthetic transmembrane protein
SmelC131	mRNA leader		none		S.mel.1021 chromosome	82	754534-754615	-	2		9			754615			SMc03058	753602	754591	M	Putative glycosyltransferase
SmelC132	mRNA leader		none		S.mel.1021 chromosome	87	757653-757739	+	3	14	10						SMc03061	757756	759132	G	Alpha-glucosides ABC transporter, periplasmic substrate-binding component
SmelC133	trans-encoded sRNA	2	none		S.mel.1021 chromosome	109	775481-775589	+	3	25	74			775481,775484,775485		775573,775574,775575,775577
SmelC134	sense sRNA	3	none		S.mel.1021 chromosome	126	784266-784391	+	2		18			784307,784309		784353	SMc00770	783254	784348	E	Probable putrescine-binding periplasmic protein
SmelC135	mRNA leader		none		S.mel.1021 chromosome	98	797279-797376	+	2		10			797279			SMc00777	797329	797775	X	Conserved hypothetical protein
SmelC136	sense sRNA	3	none		S.mel.1021 chromosome	262	805248-805509	-	3	12	11		805481	805509		805248	SMc00784	805302	806345	P	Fe3+ ABC transporter
SmelC137	cis-encoded antisense sRNA	3	sense RNA	3	S.mel.1021 chromosome	205	815928-816132	-	2		39			816118,816102,816059,816006		816059,815935,815933	VBISMc1000	815598	816023		hypothetical protein	SMc00795	816102	816350	X	Conserved hypothetical protein
SmelC138	sense sRNA	2	none		S.mel.1021 chromosome	142	816179-816320	-	2		9			816320,816232			SMc00795	816102	816350	X	Conserved hypothetical protein
SmelC139	trans-encoded sRNA	2	none		S.mel.1021 chromosome	68	816486-816553	-	1	15			816553
SmelC140	mRNA leader		none		S.mel.1021 chromosome	124	817036-817159	+	2		9			817036,817082			SMc00796	817061	817225	X	Hypothetical transmembrane protein
SmelC141	sense sRNA	3	none		S.mel.1021 chromosome	138	817165-817302	+	2		12			817254			SMc00796	817061	817225	X	Hypothetical transmembrane protein
SmelC142	mRNA leader		sense RNA	3	S.mel.1021 chromosome	76	819768-819843	-	2		17			819832,819821		819768	SMc00799	819147	819719	S	Hypothetical transmembrane protein	SMc00800	819830	820273	X	Hypothetical transmembrane protein
SmelC143	mRNA leader		none		S.mel.1021 chromosome	178	820236-820413	-	1	12			820413		820363		SMc00800	819830	820273	X	Hypothetical transmembrane protein
SmelC144	trans-encoded sRNA	1	none		S.mel.1021 chromosome	102	824931-825032	-	2		12			825032
SmelC145	trans-encoded sRNA	2	none		S.mel.1021 chromosome	133	830483-830615	+	3	24	48			830491	830534	830538,830540,830578
SmelC146	mRNA leader		none		S.mel.1021 chromosome	68	836121-836188	+	3	16	16			836134		836170	SMc00815	836212	837714	F	Probable inosine-5'-monophosphate dehydrogenase
SmelC147	sense sRNA	2	none		S.mel.1021 chromosome	88	842680-842767	-	2		10			842767			SMc00820	841879	842829	K	Putative transcriptional regulator
SmelC148	mRNA leader		none		S.mel.1021 chromosome	110	842915-843024	+	3	24	18			842966	842959		SMc00821	843040	843336	X	Hypothetical protein
SmelC149	sense sRNA	1	none		S.mel.1021 chromosome	276	843033-843308	+	2		11			843159		843308	SMc00821	843040	843336	X	Hypothetical protein
SmelC150	sense sRNA	3	none		S.mel.1021 chromosome	117	843310-843426	+	3	70	373		843343		843389	843425	SMc00821	843040	843336	X	Hypothetical protein
SmelC151	trans-encoded sRNA	2	none		S.mel.1021 chromosome	74	843451-843524	+	3	22	511			843451		843521,843523,843524
SmelC152	sense sRNA	1	none		S.mel.1021 chromosome	148	843613-843760	+	3	13	13		843614	843613,843621		843693	SMc00822	843615	843911	S	Conserved hypothetical protein
SmelC153	mRNA leader		none		S.mel.1021 chromosome	106	849732-849837	-	2		9			849837			SMc00828	849289	849795	L,R	Conserved hypothetical protein
SmelC154	sense sRNA	2	none		S.mel.1021 chromosome	78	852111-852188	+	2		9			852111		852188	SMc00830	851078	852346	S	Hypothetical transmembrane protein
SmelC155	cis-encoded antisense sRNA	3	sense RNA	3	S.mel.1021 chromosome	92	860324-860415	-	2		36			860414		860400,860325,860324	SMc00923	859674	860309	L	Probable DNA-3-methyladenine glycosylase I	SMc00922	860384	861841	F,H	Probable cytosine/uracil/thiamine/allantoin permease
SmelC156	sense sRNA	2	none		S.mel.1021 chromosome	77	863822-863898	+	2		12			863822			SMc00919	863149	864663	J	Probable histidyl-tRNA synthetase
SmelC157	mRNA leader		none		S.mel.1021 chromosome	114	871338-871451	+	3	40	17				871393,871397,871409,871424		SMc00911	871413	872240	S	Conserved hypothetical protein
SmelC158	trans-encoded sRNA	2	none		S.mel.1021 chromosome	101	874500-874600	+	3	17	38			874502,874538,874539		874586,874593
SmelC159	mRNA leader		none		S.mel.1021 chromosome	176	877648-877823	+	2		11			877748			SMc00907	877731	878345	X	Hypothetical transmembrane protein
SmelC160	trans-encoded sRNA	2	none		S.mel.1021 chromosome	102	895015-895116	+	3	25	18		895016
SmelC161	sense sRNA	3	none		S.mel.1021 chromosome	148	900945-901092	-	2		13			901059		900980	SMc00885	900992	901630	X	Hypothetical transmembrane signal peptide protein
SmelC162	sense sRNA	2	none		S.mel.1021 chromosome	213	901228-901440	-	2		10			901440			SMc00885	900992	901630	X	Hypothetical transmembrane signal peptide protein
SmelC163	mRNA leader		none		S.mel.1021 chromosome	219	901570-901788	-	3	21	17				901720		SMc00885	900992	901630	X	Hypothetical transmembrane signal peptide protein
SmelC164	mRNA leader		none		S.mel.1021 chromosome	167	906928-907094	-	2		14			907094,907093		907032	SMc00880	906261	907031	I,Q,R	Probable 3-oxoacyl-(acyl carrier protein) reductase
SmelC165	trans-encoded sRNA	2	none		S.mel.1021 chromosome	116	910182-910297	+	3	42	104		910184	910201,910206		910296
SmelC166	sense sRNA	2	none		S.mel.1021 chromosome	82	910632-910713	+	2		16			910632,910661		910713	SMc00876	910428	911582	D	Putative MRP protein homolog ATP-binding
SmelC167	mRNA leader		none		S.mel.1021 chromosome	91	914926-915016	+	2		9			914926			SMc00928	915066	916223	M	Hypothetical signal peptide protein
SmelC168	sense sRNA	1	none		S.mel.1021 chromosome	101	916423-916523	+	2		12			916423,916431			SMc00872	916431	916877	S	Putative F0F1 ATP synthase, subunit I transmembrane protein
SmelC169	sense sRNA	2	none		S.mel.1021 chromosome	88	916535-916622	+	2		9						SMc00872	916431	916877	S	Putative F0F1 ATP synthase, subunit I transmembrane protein
SmelC170	sense sRNA	2	none		S.mel.1021 chromosome	139	917434-917572	+	2		8						SMc00871	916938	917690	C	Probable ATP synthase A chain transmembrane protein
SmelC171	mRNA leader		none		S.mel.1021 chromosome	280	917702-917981	+	2		11						SMc00871	916938	917690	C	Probable ATP synthase A chain transmembrane protein	SMc00870	917775	918002	C	Probable ATP synthase subunit C transmembrane protein
SmelC172	mRNA leader		none		S.mel.1021 chromosome	154	918050-918203	+	2		11			918050			SMc00869	918076	918690	C	Probable ATP synthase subunit B' transmembrane protein
SmelC173	sense sRNA	2	none		S.mel.1021 chromosome	65	918233-918297	+	2		12			918233			SMc00869	918076	918690	C	Probable ATP synthase subunit B' transmembrane protein
SmelC174	sense sRNA	2	none		S.mel.1021 chromosome	171	918440-918610	+	2		13			918445,918526			SMc00869	918076	918690	C	Probable ATP synthase subunit B' transmembrane protein
SmelC175	mRNA leader		sense RNA	3	S.mel.1021 chromosome	60	918624-918683	+	2		21			918624,918625		918683	SMc00869	918076	918690	C	Probable ATP synthase subunit B' transmembrane protein	SMc00868	918704	919189	C	Probable ATP synthase B chain transmembrane protein
SmelC176	mRNA leader		none		S.mel.1021 chromosome	147	920196-920342	-	3	18	56			920340,920302		920326,920295,920219,920202,920198,920197	SMc00867	919580	920230	L	Probable ribonuclease HII protein
SmelC177	sense sRNA	3	none		S.mel.1021 chromosome	196	920345-920540	-	2		11					920345	SMc00866	920391	921548	L	Hypothetical protein
SmelC178	sense sRNA	2	none		S.mel.1021 chromosome	129	920785-920913	-	2		13					920832	SMc00866	920391	921548	L	Hypothetical protein
SmelC179	sense sRNA	2	none		S.mel.1021 chromosome	185	921072-921256	-	2		19			921249,921128		921072	SMc00866	920391	921548	L	Hypothetical protein
SmelC180	mRNA leader		none		S.mel.1021 chromosome	265	921323-921587	-	3	31	29			921534		921494	SMc00866	920391	921548	L	Hypothetical protein
SmelC181	trans-encoded sRNA	2	none		S.mel.1021 chromosome	199	923658-923856	-	3	11	102			923856,923838,923795,923749,923747,923733,923731,923730		923696,923671,923669,923668
SmelC182	sense sRNA	2	none		S.mel.1021 chromosome	63	925752-925814	-	2		11						SMc00861	925413	927242	R	Hypothetical signal peptide protein
SmelC183	sense sRNA	2	none		S.mel.1021 chromosome	95	927134-927228	-	2		9						SMc00861	925413	927242	R	Hypothetical signal peptide protein
SmelC184	sense sRNA	2	none		S.mel.1021 chromosome	81	935030-935110	+	2		9			935030			SMc00852	933196	935130	X	Hypothetical transmembrane signal peptide protein
SmelC185	cis-encoded antisense sRNA	3	sense RNA	3	S.mel.1021 chromosome	108	937983-938090	-	3	131	248			938078	938029		SMc00850	937447	937965	S	Conserved hypothetical protein	SMc00849	938095	938577	X	Hypothetical protein
SmelC186	mRNA leader		none		S.mel.1021 chromosome	114	939878-939991	-	2		8			939991			SMc00993	938694	939965	F	Probable phosphoribosylamine--glycine ligase
SmelC187	sense sRNA	2	none		S.mel.1021 chromosome	73	944350-944422	-	2		9						SMc00990	943608	944804	E,G,P,R	Putative fosmidomycin resistance antibiotic resistance transmembrane protein
SmelC188	sense sRNA	2	none		S.mel.1021 chromosome	84	978428-978511	+	3	14	10						SMc00961	978428	979627	S	Conserved hypothetical protein
SmelC189	sense sRNA	2	none		S.mel.1021 chromosome	70	979190-979259	+	2		15			979190,979195		979259	SMc00961	978428	979627	S	Conserved hypothetical protein
SmelC190	sense sRNA	2	none		S.mel.1021 chromosome	76	980405-980480	+	2		11						SMc00960	979731	981146	R	Peptidase U62 family protein
SmelC191	cis-encoded antisense sRNA	1	cis-encoded mRNA leader		S.mel.1021 chromosome	134	984440-984573	+	3	17	18			984503			SMc00069	983810	984430	H	Probable pyridoxamine 5'-phosphate oxidase (PNP/PMP oxidase)	SMc00002	984572	985027	X	Conserved hypothetical protein
SmelC192	mRNA leader		none		S.mel.1021 chromosome	160	986385-986544	+	3	20	15				986471,986474	986544	SMc00005	986489	987307	I	Putative enoyl-acyl-carrier-protein reductase NADH
SmelC193	cis-encoded antisense sRNA	3	sense RNA	3	S.mel.1021 chromosome	215	991057-991271	-	2		13			991156		991057	SMc00008	989937	991037	H	Probable riboflavin biosynthesis protein RibA includes: GTP cyclohydrolase II 3,4-dihydroxy-2-butanone 4- phosphate synthase	SMc00071	991106	991636	R	Conserved hypothetical protein
SmelC194	mRNA leader		none		S.mel.1021 chromosome	66	991975-992040	+	3	13	13					992033,992040	SMc00009	992038	992922	C	Putative cytochrome C oxidase subunit II
SmelC195	sense sRNA	2	none		S.mel.1021 chromosome	68	993244-993311	+	2		14			993244			SMc00010	992942	994630	C	Putative cytochrome C oxidase polypeptide I transmembrane protein
SmelC196	sense sRNA	2	none		S.mel.1021 chromosome	171	993869-994039	+	2		8			993892			SMc00010	992942	994630	C	Putative cytochrome C oxidase polypeptide I transmembrane protein
SmelC197	sense sRNA	2	none		S.mel.1021 chromosome	91	994127-994217	+	2		13			994127		994192	SMc00010	992942	994630	C	Putative cytochrome C oxidase polypeptide I transmembrane protein
SmelC198	sense sRNA	13	none		S.mel.1021 chromosome	62	994621-994682	+	2		19			994622		994671	SMc00010	992942	994630	C	Putative cytochrome C oxidase polypeptide I transmembrane protein	SMc00450	994627	995679	O	Putative heme O synthase transmembrane protein
SmelC199	mRNA leader		sense RNA	3	S.mel.1021 chromosome	133	997285-997417	+	2		14			997285		997416	SMc00013	996489	997367	C	Putative cytochrome C oxidase subunit III transmembrane protein	VBISMc1221	997383	997565		hypothetical protein
SmelC200	cis-encoded antisense sRNA	2	none		S.mel.1021 chromosome	104	1002962-1003065	+	3	9	14					1003029	SMc00073	1002130	1003068	C,O	Hypothetical protein
SmelC201	mRNA leader		sense RNA	3	S.mel.1021 chromosome	157	1008969-1009125	-	3	28	20				1009054		SMc00451	1007719	1009017	R	Probable processing protease	SMc00077	1009036	1010436	E	Probable threonine synthase
SmelC202	trans-encoded sRNA	2	none		S.mel.1021 chromosome	88	1010620-1010707	+	1	16			1010620,1010621,1010622
SmelC203	cis-encoded antisense sRNA	2	none		S.mel.1021 chromosome	175	1011114-1011288	-	2		25			1011288,1011283,1011282		1011240,1011203,1011202,1011201	SMc00020	1010785	1011330	X	Hypothetical protein
SmelC204	sense sRNA	2	none		S.mel.1021 chromosome	113	1014222-1014334	-	3	19	19						SMc00080	1013651	1014334	K	Probable transcriptional regulator
SmelC205	mRNA leader		none		S.mel.1021 chromosome	127	1014468-1014594	+	2		9			1014468			SMc00021	1014504	1015634	L	Adenine DNA methyltransferase
SmelC206	sense sRNA	3	none		S.mel.1021 chromosome	142	1015605-1015746	+	2		43			1015605,1015606,1015660		1015709,1015716,1015720,1015746	SMc00021	1014504	1015634	L	Adenine DNA methyltransferase
SmelC207	mRNA leader		sense RNA	3	S.mel.1021 chromosome	207	1018960-1019166	+	3	17	30				1019042	1019165,1019166	SMc00023	1018305	1019114	O	Hypothetical protein	SMc05003	1019195	1019416	X	Hypothetical protein
SmelC208	mRNA leader		none		S.mel.1021 chromosome	107	1026884-1026990	-	3	11	9						SMc00084	1026509	1026898	X	Hypothetical protein
SmelC209	sense sRNA	3	none		S.mel.1021 chromosome	131	1034804-1034934	-	2		16			1034863		1034807,1034805	SMc00090	1034852	1036348	P	Putative sulfate adenylate transferase cysteine biosynthesis protein
SmelC210	sense sRNA	2	none		S.mel.1021 chromosome	95	1035732-1035826	-	2		13			1035826		1035732	SMc00090	1034852	1036348	P	Putative sulfate adenylate transferase cysteine biosynthesis protein
SmelC211	sense sRNA	2	none		S.mel.1021 chromosome	133	1037698-1037830	-	2		27			1037810,1037802		1037742	SMc00092	1037349	1038146	E,H	Phosphoadenosine phosphosulfate reductase
SmelC212	mRNA leader		none		S.mel.1021 chromosome	299	1037870-1038168	-	3	9	11		1038166	1038168,1037960		1037874	SMc00092	1037349	1038146	E,H	Phosphoadenosine phosphosulfate reductase
SmelC213	cis-encoded antisense sRNA	3	none		S.mel.1021 chromosome	189	1048676-1048864	+	3	108	445			1048687	1048861	1048863	SMc00096	1048884	1049621	X	Hypothetical/unknown protein
SmelC214	sense sRNA	2	none		S.mel.1021 chromosome	99	1057371-1057469	-	1	20			1057469				SMc00098	1056993	1057469	K	Probable transcriptional regulator
SmelC215	mRNA leader		none		S.mel.1021 chromosome	153	1057554-1057706	+	3	28	29			1057597		1057634,1057706	SMc00040	1057578	1058000	O	Putative organic hydroperoxide resistance protein
SmelC216	sense sRNA	3	none		S.mel.1021 chromosome	148	1057918-1058065	+	2		21			1057981		1058047,1058048	SMc00040	1057578	1058000	O	Putative organic hydroperoxide resistance protein
SmelC217	cis-encoded antisense sRNA	3	sense RNA	3	S.mel.1021 chromosome	81	1058017-1058097	-	2		14			1058076		1058017	SMc00040	1057578	1058000	O	Putative organic hydroperoxide resistance protein	SMc00099	1058097	1058309	P	Probable alkylphosphonate uptake protein
SmelC218	cis-encoded antisense sRNA	2	none		S.mel.1021 chromosome	93	1058143-1058235	+	2		28			1058143,1058163		1058232,1058234,1058235	SMc00099	1058097	1058309	P	Probable alkylphosphonate uptake protein
SmelC219	mRNA leader		none		S.mel.1021 chromosome	132	1060142-1060273	+	2		11			1060142			SMc00041	1060171	1060566	X	Hypothetical transmembrane protein
SmelC220	cis-encoded antisense sRNA	3	sense RNA	3	S.mel.1021 chromosome	164	1060459-1060622	+	2		15			1060489,1060562		1060617	SMc00041	1060171	1060566	X	Hypothetical transmembrane protein	SMc00101	1060630	1061457	R	Putative 2,5-diketo-D-gluconic acid reductase B
SmelC221	mRNA leader		none		S.mel.1021 chromosome	104	1063382-1063485	-	3	20	22				1063382	1063384	SMc00103	1062702	1063364	R	Putative (S)-2-haloacid dehalogenase IVA
SmelC222	mRNA leader		none		S.mel.1021 chromosome	153	1071388-1071540	-	3	15	43			1071471		1071477,1071415,1071401,1071398,1071396	SMc00108	1070891	1071424	K,R	Putative acetyltransferase
SmelC223	mRNA leader		none		S.mel.1021 chromosome	209	1082618-1082826	+	3	51	14		1082619,1082621				SMc00455	1082739	1083401	R	Probable HlyIII
SmelC224	sense sRNA	2	none		S.mel.1021 chromosome	65	1083217-1083281	+	2		35			1083218		1083278	SMc00455	1082739	1083401	R	Probable HlyIII
SmelC225	mRNA leader		none		S.mel.1021 chromosome	109	1084992-1085100	+	2		10						SMc00051	1085034	1087409	C,P	Probable Na(+)/H(+)-antiporter
SmelC226	trans-encoded sRNA	2	none		S.mel.1021 chromosome	192	1091100-1091291	+	3	10	15			1091135
SmelC227	mRNA leader		none		S.mel.1021 chromosome	58	1093471-1093528	+	1	14			1093471		1093528		SMc00059	1093568	1095145	T	Putative sensor histidine kinase
SmelC228	mRNA leader		none		S.mel.1021 chromosome	110	1098804-1098913	+	2		12			1098804			SMc00063	1098840	1099124	X	Hypothetical protein
SmelC229	mRNA leader		none		S.mel.1021 chromosome	144	1104657-1104800	+	2		12			1104657			SMc00065	1104685	1104936	X	Hypothetical protein
SmelC230	mRNA leader		none		S.mel.1021 chromosome	158	1107144-1107301	+	2		10			1107144			SMc00067	1107235	1107645	X	Probable LipA
SmelC231	trans-encoded sRNA	2	none		S.mel.1021 chromosome	110	1112085-1112194	+	1	16			1112085
SmelC232	sense sRNA	3	none		S.mel.1021 chromosome	128	1113718-1113845	+	2		81			1113718,1113761,1113773		1113808,1113818,1113841,1113843,1113844,1113845	SMc02365	1112257	1113771	O	Probable serine protease
SmelC233	open reading frame		none		S.mel.1021 chromosome	325	1127166-1127490	-	2		17			1127490,1127386,1127232			SMc02373	1127282	1127437	X	Hypothetical unknown protein	SMc02374	1127475	1127651	X	Hypothetical unknown protein
SmelC234	mRNA leader		none		S.mel.1021 chromosome	144	1127536-1127679	-	1	11			1127679				SMc02374	1127475	1127651	X	Hypothetical unknown protein
SmelC235	mRNA leader		none		S.mel.1021 chromosome	153	1145047-1145199	+	3	13	13						SMc02392	1145231	1145497	R	Hypothetical protein
SmelC236	sense sRNA	1	none		S.mel.1021 chromosome	159	1147787-1147945	-	3	25	26		1147943			1147823	SMc02461	1147632	1147928	R	Conserved hypothetical protein
SmelC237	mRNA leader		none		S.mel.1021 chromosome	68	1148493-1148560	+	3	74	83			1148508			SMc02396	1148609	1149646	X	Probable outer membrane protein
SmelC238	mRNA leader		none		S.mel.1021 chromosome	135	1148584-1148718	+	3	16	61			1148613,1148615		1148709,1148711,1148712	SMc02396	1148609	1149646	X	Probable outer membrane protein
SmelC239	sense sRNA	3	none		S.mel.1021 chromosome	148	1149555-1149702	+	1	14					1149701,1149702		SMc02396	1148609	1149646	X	Probable outer membrane protein
SmelC240	trans-encoded sRNA	2	none		S.mel.1021 chromosome	97	1156011-1156107	-	3	15	16			1156105
SmelC241	mRNA leader		none		S.mel.1021 chromosome	94	1163797-1163890	+	3	40	15				1163837,1163838		SMc02408	1163909	1164316	K	DNA-directed RNA polymerase omega subunit
SmelC242	mRNA leader		none		S.mel.1021 chromosome	191	1179035-1179225	+	3	70	29						SMc02642	1179230	1179544	X	Hypothetical protein
SmelC243	mRNA leader		none		S.mel.1021 chromosome	88	1205363-1205450	-	2		9			1205450			SMc02558	1204581	1205423	E	Putative aminomethyltransferase
SmelC244	mRNA leader		none		S.mel.1021 chromosome	72	1216714-1216785	+	2		11			1216714			SMc02543	1216832	1218541	S	Conserved hypothetical protein
SmelC245	mRNA leader		sense RNA	3	S.mel.1021 chromosome	257	1237692-1237948	-	2		12			1237948,1237872,1237822		1237784	SMc00566	1236719	1237672	X	Hypothetical transmembrane protein	SMc00567	1237866	1238114	J	Putative 30S ribosomal protein S18
SmelC246	mRNA leader		none		S.mel.1021 chromosome	187	1238618-1238804	-	3	12	15						SMc00568	1238140	1238589	J	Putative 30S ribosomal protein S6
SmelC247	sense sRNA	2	none		S.mel.1021 chromosome	94	1241284-1241377	+	2		56			1241285,1241286,1241288,1241291		1241371,1241372,1241373,1241374	SMc00571	1240670	1241614	O	Probable malonyl CoA-acyl carrier protein transacylase
SmelC248	mRNA leader		none		S.mel.1021 chromosome	123	1242540-1242662	+	1	15			1242540				SMc00573	1242713	1242949	I,Q	Acyl carrier protein
SmelC249	sense sRNA	2	none		S.mel.1021 chromosome	96	1242753-1242848	+	2		11			1242758			SMc00573	1242713	1242949	I,Q	Acyl carrier protein
SmelC250	sense sRNA	3	none		S.mel.1021 chromosome	210	1242862-1243071	+	2		28			1242902,1242926,1242929,1242966		1242993,1243000	SMc00573	1242713	1242949	I,Q	Acyl carrier protein
SmelC251	sense sRNA	2	none		S.mel.1021 chromosome	101	1244191-1244291	+	2		13			1244191		1244291	SMc00574	1243255	1244520	I,Q	Probable 3-oxoacyl-acyl-carrier-protein synthase II
SmelC252	sense sRNA	13	none		S.mel.1021 chromosome	77	1250043-1250119	-	2		11						SMc00580	1249078	1250106	H	Probable pyridoxal phosphate biosynthetic protein	SMc00581	1250116	1251066	O	Hypothetical protein
SmelC253	mRNA leader		none		S.mel.1021 chromosome	172	1251068-1251239	-	3	15	14			1251181		1251133,1251129	SMc00581	1250116	1251066	O	Hypothetical protein	SMc00582	1251258	1253603	M	Hypothetical protein
SmelC254	sense sRNA	2	none		S.mel.1021 chromosome	91	1252768-1252858	-	2		13			1252858		1252769	SMc00582	1251258	1253603	M	Hypothetical protein
SmelC255	mRNA leader		sense RNA	2	S.mel.1021 chromosome	101	1253625-1253725	-	3	15	16			1253725		1253633	SMc00582	1251258	1253603	M	Hypothetical protein	SMc00583	1253603	1254685	R	Hypothetical, transmembrane protein
SmelC256	sense sRNA	3	none		S.mel.1021 chromosome	125	1263830-1263954	+	2		15			1263831,1263871			SMc00591	1263574	1263855	X	Hypothetical/unknown signal peptide protein
SmelC257	cis-encoded antisense sRNA	3	sense RNA	3	S.mel.1021 chromosome	103	1268499-1268601	+	2		11			1268499		1268601	SMc00595	1268126	1268548	F	Probable nucleoside diphosphate kinase	SMc00596	1268601	1269104	X	Conserved hypothetical protein
SmelC258	sense sRNA	2	none		S.mel.1021 chromosome	289	1275507-1275795	+	2		10					1275615	SMc00604	1275457	1276095	M	Probable outer membrane protein
SmelC259	sense sRNA	3	none		S.mel.1021 chromosome	141	1276001-1276141	+	2		25			1276001,1276090		1276139,1276141	SMc00604	1275457	1276095	M	Probable outer membrane protein
SmelC260	sense sRNA	1	none		S.mel.1021 chromosome	105	1278116-1278220	-	3	13	11						SMc00607	1277758	1278201	X	Hypothetical signal peptide protein
SmelC261	sense sRNA	2	none		S.mel.1021 chromosome	103	1290320-1290422	+	3	23	12		1290321				SMc00618	1290115	1292325	P	Putative polyphosphate kinase
SmelC262	mRNA leader		none		S.mel.1021 chromosome	102	1303087-1303188	+	2		13			1303087			SMc01757	1303111	1303491	P	Conserved hypothetical protein
SmelC263	sense sRNA	2	none		S.mel.1021 chromosome	88	1307365-1307452	+	1	11			1307365				SMc01761	1307365	1309641	L	Probable topoisomerase IV subunit A
SmelC264	sense sRNA	2	none		S.mel.1021 chromosome	111	1308238-1308348	+	2		10			1308238		1308348	SMc01761	1307365	1309641	L	Probable topoisomerase IV subunit A
SmelC265	mRNA leader		none		S.mel.1021 chromosome	112	1312517-1312628	-	2		14			1312628,1312627,1312620			SMc01765	1312141	1312605	S	Hypothetical transmembrane protein
SmelC266	sense sRNA	2	none		S.mel.1021 chromosome	83	1316620-1316702	+	2		11			1316620			SMc01769	1315387	1316718	S	Hypothetical protein
SmelC267	mRNA leader		none		S.mel.1021 chromosome	92	1322664-1322755	+	2		8			1322664			SMc01777	1322709	1323170	H	Probable 6,7-dimethyl-8-ribityllumazine synthase
SmelC268	sense sRNA	2	none		S.mel.1021 chromosome	124	1327318-1327441	-	2		11						SMc01781	1327291	1327797	J	Hypothetical transmembrane protein
SmelC269	mRNA leader		none		S.mel.1021 chromosome	115	1327732-1327846	-	2		11			1327846			SMc01781	1327291	1327797	J	Hypothetical transmembrane protein
SmelC270	sense sRNA	2	none		S.mel.1021 chromosome	61	1329309-1329369	+	2		15						SMc01784	1329299	1330342	I	Putative fatty acid/phospholipid synthesis protein
SmelC271	cis-encoded antisense sRNA	3	sense RNA	3	S.mel.1021 chromosome	82	1332453-1332534	-	2		18			1332531		1332454	SMc01787	1331907	1332437	K	Transcription regulator MerR family	SMc01788	1332501	1332716	X	Hypothetical protein
SmelC272	sense sRNA	2	none		S.mel.1021 chromosome	75	1335074-1335148	-	1	11			1335148				SMc01902	1334810	1335301	X	Hypothetical protein
SmelC273	sense sRNA	2	none		S.mel.1021 chromosome	126	1350460-1350585	-	2		14			1350561			SMc01803	1350279	1350746	J	Probable 30S ribosomal protein S9
SmelC274	mRNA leader		none		S.mel.1021 chromosome	181	1362019-1362199	+	2		8			1362019			SMc01903	1362080	1362706	O,U	Probable ATP-dependent CLP protease proteolytic subunit
SmelC275	mRNA leader		none		S.mel.1021 chromosome	233	1362720-1362952	+	3	8	15			1362720,1362796,1362842,1362843			SMc01903	1362080	1362706	O,U	Probable ATP-dependent CLP protease proteolytic subunit	SMc01904	1363000	1364277	O	Probable ATP-dependent CLP protease ATP-binding subunit
SmelC276	sense sRNA	3	none		S.mel.1021 chromosome	121	1364235-1364355	+	2		15			1364267		1364315	SMc01904	1363000	1364277	O	Probable ATP-dependent CLP protease ATP-binding subunit
SmelC277	trans-encoded sRNA	2	none		S.mel.1021 chromosome	72	1364527-1364598	+	3	14	14		1364528	1364527
SmelC278	sense sRNA	3	none		S.mel.1021 chromosome	62	1367160-1367221	+	2		11			1367160		1367221	SMc01905	1364751	1367171	O	Probable ATP-dependent protease LA protein
SmelC279	mRNA leader		none		S.mel.1021 chromosome	80	1367316-1367395	+	3	29	12		1367319		1367395		SMc01906	1367393	1367665	L	DNA-binding protein HU
SmelC280	sense sRNA	2	none		S.mel.1021 chromosome	134	1367408-1367541	+	2		11			1367408			SMc01906	1367393	1367665	L	DNA-binding protein HU
SmelC281	sense sRNA	4	none		S.mel.1021 chromosome	111	1367673-1367783	+	3	11	59			1367705,1367710,1367711,1367713		1367777,1367781,1367782	SMc01906	1367393	1367665	L	DNA-binding protein HU
SmelC282	mRNA leader		none		S.mel.1021 chromosome	195	1370592-1370786	-	2		10			1370786			SMc01908	1370272	1370745	K	Transcription regulator MarR family
SmelC283	mRNA leader		none		S.mel.1021 chromosome	76	1378180-1378255	+	3	20	27						SMc01912	1378259	1378624	C	NADH dehydrogenase I chain A
SmelC284	cis-encoded antisense sRNA	2	none		S.mel.1021 chromosome	90	1379510-1379599	-	3	10	17					1379516	SMc01914	1379211	1379816	C	NADH dehydrogenase I chain C
SmelC285	sense sRNA	2	none		S.mel.1021 chromosome	134	1379907-1380040	+	2		8						SMc01915	1379873	1381063	C	Probable NADH-quinone oxidoreductase subunit D 1
SmelC286	sense sRNA	2	none		S.mel.1021 chromosome	60	1386456-1386515	+	2		9			1386456			SMc01921	1386434	1387477	C	Probable NADH dehydrogenase I chain H transmembrane protein
SmelC287	sense sRNA	13	none		S.mel.1021 chromosome	62	1394108-1394169	+	2		10			1394108			SMc01927	1392670	1394112	C	Probable NADH dehydrogenase I chain N transmembrane protein	SMc01928	1394109	1394876	H	Probable biotin--[acetyl-CoA-carboxylase] synthetase
SmelC288	mRNA leader		none		S.mel.1021 chromosome	156	1397972-1398127	-	3	10	9		1398127				SMc01933	1397889	1398104	X	Conserved hypothetical protein
SmelC289	trans-encoded sRNA	2	none		S.mel.1021 chromosome	149	1398278-1398426	-	3	421	439		1398423		1398406,1398382,1398369,1398328	1398367,1398279
SmelC290	sense sRNA	2	none		S.mel.1021 chromosome	105	1402722-1402826	+	2		15			1402741,1402746		1402797	SMc01375	1402647	1406156	L	Probable DNA polymerase III, alpha chain
SmelC291	trans-encoded sRNA	2	none		S.mel.1021 chromosome	171	1411678-1411848	+	3	383	392		1411680	1411678		1411848
SmelC292	open reading frame		none		S.mel.1021 chromosome	287	1411906-1412192	-	2		33			1412192,1412191,1412149,1411985,1411984		1411910,1411908,1411907	SMc01369	1411961	1412128	J	Probable 50S ribosomal protein L33
SmelC293	sense sRNA	2	none		S.mel.1021 chromosome	111	1414753-1414863	-	2		10			1414863			SMc01365	1414625	1416994	K	Putative exoribonuclease II
SmelC294	cis-encoded antisense sRNA	3	sense RNA	3	S.mel.1021 chromosome	100	1430504-1430603	+	2		9						SMc01352	1429018	1430499	J	Putative glutamyl-tRNA amidotransferase subunit A	SMc01351	1430603	1430857	S	Conserved hypothetical protein
SmelC295	mRNA leader		none		S.mel.1021 chromosome	132	1430892-1431023	-	3	10	31			1431023,1431021		1430893,1430892	SMc01351	1430603	1430857	S	Conserved hypothetical protein
SmelC296	mRNA leader		sense RNA	3	S.mel.1021 chromosome	137	1434975-1435111	-	2		12					1434975	SMc01346	1434423	1435037	O	Leucyl/phenylalanyl-tRNA--protein transferase	SMc01345	1435047	1436396	I	Probable biotin carboxylase
SmelC297	sense sRNA	2	none		S.mel.1021 chromosome	138	1443936-1444073	-	3	9	9						SMc01336	1441634	1444408	J	Probable ribonuclease E
SmelC298	mRNA leader		none		S.mel.1021 chromosome	159	1444734-1444892	-	3	17	11		1444891		1444817		VBISMc1793	1444596	1444832		hypothetical protein
SmelC299	sense sRNA	2	none		S.mel.1021 chromosome	93	1447474-1447566	+	2		12			1447474		1447562,1447566	SMc01334	1446764	1449217	M	Probable penicillin-binding 1A transmembrane protein
SmelC300	mRNA leader		none		S.mel.1021 chromosome	72	1456428-1456499	+	2		15			1456430,1456480		1456499	SMc01378	1456508	1456592		tRNA-TYR_GTA
SmelC301	sense sRNA	3	none		S.mel.1021 chromosome	155	1458022-1458176	+	2		16			1458029		1458175,1458176	SMc01326	1456952	1458127	J	Probable elongation factor TU protein
SmelC302	mRNA leader		none		S.mel.1021 chromosome	103	1458322-1458424	+	3	13	11						SMc01325	1458475	1459140	X	Hypothetical/unknown protein
SmelC303	mRNA leader		none		S.mel.1021 chromosome	179	1460595-1460773	+	3	98	56			1460602		1460643,1460649,1460652,1460654,1460660	SMc01323	1460661	1460861	U	Putative preprotein translocase SecE subunit transmembrane
SmelC304	mRNA leader		sense RNA	3	S.mel.1021 chromosome	73	1460782-1460854	+	2		15			1460783,1460784		1460854	SMc01323	1460661	1460861	U	Putative preprotein translocase SecE subunit transmembrane	SMc01322	1460878	1461408	K	Probable transcription antitermination protein
SmelC305	sense sRNA	2	none		S.mel.1021 chromosome	279	1461119-1461397	+	2		12			1461119,1461292			SMc01322	1460878	1461408	K	Probable transcription antitermination protein
SmelC306	sense sRNA	4	none		S.mel.1021 chromosome	148	1461414-1461561	+	2		14			1461429			SMc01322	1460878	1461408	K	Probable transcription antitermination protein
SmelC307	sense sRNA	2	none		S.mel.1021 chromosome	95	1461637-1461731	+	2		33			1461638		1461712	SMc01321	1461625	1462053	J	Probable 50S ribosomal protein L11
SmelC308	mRNA leader		none		S.mel.1021 chromosome	177	1462903-1463079	+	2		20			1462947		1463079	SMc01319	1463089	1463607	J	Probable 50S ribosomal protein L10 (L8)
SmelC309	sense sRNA	2	none		S.mel.1021 chromosome	80	1463112-1463191	+	2		12			1463112		1463167	SMc01319	1463089	1463607	J	Probable 50S ribosomal protein L10 (L8)
SmelC310	sense sRNA	3	none		S.mel.1021 chromosome	189	1463906-1464094	+	2		24					1464093,1464094	SMc01318	1463666	1464046	J	Probable 50S ribosomal protein L7/L12 (L8)
SmelC311	mRNA leader		none		S.mel.1021 chromosome	197	1464122-1464318	+	3	12	15		1464122	1464145,1464241			SMc01317	1464312	1468454	K	Probable DNA-directed RNA polymerase beta chain
SmelC312	sense sRNA	2	none		S.mel.1021 chromosome	93	1464511-1464603	+	2		15			1464512		1464568	SMc01317	1464312	1468454	K	Probable DNA-directed RNA polymerase beta chain
SmelC313	sense sRNA	2	none		S.mel.1021 chromosome	165	1466771-1466935	+	2		9			1466779			SMc01317	1464312	1468454	K	Probable DNA-directed RNA polymerase beta chain
SmelC314	mRNA leader		none		S.mel.1021 chromosome	83	1468557-1468639	+	2		14			1468558		1468603	SMc01316	1468640	1472845	K	Probable DNA-directed RNA polymerase beta' chain
SmelC315	sense sRNA	2	none		S.mel.1021 chromosome	97	1471316-1471412	+	2		9						SMc01316	1468640	1472845	K	Probable DNA-directed RNA polymerase beta' chain
SmelC316	sense sRNA	3	none		S.mel.1021 chromosome	96	1472823-1472918	+	2		11			1472826		1472878	SMc01316	1468640	1472845	K	Probable DNA-directed RNA polymerase beta' chain
SmelC317	trans-encoded sRNA	2	none		S.mel.1021 chromosome	175	1473915-1474089	+	3	55	76			1474000	1473960,1473994,1473997	1474084,1474088
SmelC318	sense sRNA	3	none		S.mel.1021 chromosome	85	1478427-1478511	+	2		18			1478450		1478504	SMc01311	1477275	1478450	J	Probable elongation factor TU protein
SmelC319	sense sRNA	2	none		S.mel.1021 chromosome	106	1480696-1480801	+	2		12			1480696			SMc01306	1480677	1481513	J	Probable 50S ribosomal protein L2
SmelC320	sense sRNA	2	none		S.mel.1021 chromosome	141	1481275-1481415	+	3	12	10				1481351		SMc01306	1480677	1481513	J	Probable 50S ribosomal protein L2
SmelC321	mRNA leader		sense RNA	2	S.mel.1021 chromosome	176	1482032-1482207	+	2		11			1482032,1482068,1482143		1482123	SMc01304	1481810	1482199	J	Probable 50S ribosomal protein L22	SMc01303	1482199	1482912	J	Probable 30S ribosomal protein S3
SmelC322	mRNA leader		sense RNA	3	S.mel.1021 chromosome	278	1483741-1484018	+	3	14	22			1483741,1483936,1483942		1483961,1483964,1483983,1483986,1483989,1484018	SMc01300	1483591	1483827	J	Probable 30S ribosomal protein S17	SMc01299	1484006	1484374	J	Probable 50S ribosomal protein L14
SmelC323	sense sRNA	2	none		S.mel.1021 chromosome	69	1484816-1484884	+	2		31			1484816		1484876	SMc01297	1484693	1485250	J	Probable 50S ribosomal protein L5
SmelC324	mRNA leader		sense RNA	3	S.mel.1021 chromosome	219	1485800-1486018	+	2		10			1485802		1485881,1486018	SMc01295	1485603	1486001	J	Probable 30S ribosomal protein S8	SMc01294	1486042	1486575	J	Probable 50S ribosomal protein L6
SmelC325	sense sRNA	2	none		S.mel.1021 chromosome	204	1486184-1486387	+	2		11					1486387	SMc01294	1486042	1486575	J	Probable 50S ribosomal protein L6
SmelC326	mRNA leader		sense RNA	3	S.mel.1021 chromosome	302	1486756-1487057	+	2		21			1486841,1486888,1486890,1486892,1486925		1486995	SMc01293	1486588	1486950	J	Probable 50S ribosomal protein L18	SMc01292	1487084	1487653	J	Probable 30S ribosomal protein S5
SmelC327	sense sRNA	3	none		S.mel.1021 chromosome	173	1488228-1488400	+	2		16			1488350,1488354		1488369,1488399,1488400	SMc01290	1487883	1488353	J	Probable 50S ribosomal protein L15
SmelC328	mRNA leader		sense RNA	3	S.mel.1021 chromosome	303	1490493-1490795	+	3	27	15			1490493,1490583,1490659	1490624,1490639	1490620	SMc01288	1489926	1490504	F	Probable adenylate kinase	SMc01287	1490735	1491103	J	Probable 30S ribosomal protein S13
SmelC329	mRNA leader		none		S.mel.1021 chromosome	79	1491248-1491326	+	2		19			1491269,1491274		1491315,1491318,1491324	SMc01286	1491330	1491719	J	Probable 30S ribosomal protein S11
SmelC330	sense sRNA	2	none		S.mel.1021 chromosome	73	1492647-1492719	+	2		18			1492647,1492649,1492651		1492716	SMc01285	1491823	1492833	K	DNA-directed RNA polymerase, alpha subunit
SmelC331	mRNA leader		none		S.mel.1021 chromosome	98	1498547-1498644	+	3	19	19				1498574		SMc01278	1498625	1498939	P	Probable chaperone homologue transmembrane protein
SmelC332	trans-encoded sRNA	2	none		S.mel.1021 chromosome	173	1507151-1507323	+	3	19	9
SmelC333	mRNA leader		none		S.mel.1021 chromosome	166	1507355-1507520	+	2		9			1507355			SMc01267	1507415	1509364	T	Conserved hypothetical protein
SmelC334	sense sRNA	2	none		S.mel.1021 chromosome	107	1509829-1509935	+	2		15			1509841			SMc01266	1509389	1510705	S	Conserved hypothetical protein
SmelC335	mRNA leader		none		S.mel.1021 chromosome	92	1515605-1515696	+	1	12			1515605				SMc01260	1515627	1516013	K	Putative transcription regulator
SmelC336	mRNA leader		sense RNA	3	S.mel.1021 chromosome	102	1516645-1516746	-	3	13	9						SMc01259	1516239	1516712	O	Hypothetical transmembrane protein	SMc01258	1516716	1517738	S	Hypothetical transmembrane protein
SmelC337	trans-encoded sRNA	2	none		S.mel.1021 chromosome	195	1518791-1518985	+	2		15			1518791		1518836
SmelC338	sense sRNA	2	none		S.mel.1021 chromosome	123	1522158-1522280	-	3	10	12					1522158	SMc00996	1522150	1523652	M	Penicillin-binding protein
SmelC339	trans-encoded sRNA	2	none		S.mel.1021 chromosome	94	1527765-1527858	+	3	19	51			1527794,1527798,1527799		1527852,1527855
SmelC340	trans-encoded sRNA	2	none		S.mel.1021 chromosome	101	1528840-1528940	+	1	11			1528840
SmelC341	sense sRNA	2	none		S.mel.1021 chromosome	138	1532295-1532432	-	2		11			1532432			SMc01005	1531837	1532451	H	Probable GTP cyclohydrolase I
SmelC342	mRNA leader		none		S.mel.1021 chromosome	155	1532505-1532659	-	3	11	13			1532659	1532602		SMc01005	1531837	1532451	H	Probable GTP cyclohydrolase I
SmelC343	sense sRNA	2	none		S.mel.1021 chromosome	60	1542931-1542990	-	2		11			1542990		1542931	SMc01018	1542251	1544311	L	Probable topoisomerase IV subunit B
SmelC344	mRNA leader		sense RNA	3	S.mel.1021 chromosome	148	1549026-1549173	+	3	20	13				1549133,1549139		SMc01023	1548277	1549047	G	Triosephosphate isomerase	SMc01024	1549170	1549655	U	Hypothetical transmembrane protein
SmelC345	sense sRNA	3	none		S.mel.1021 chromosome	96	1551388-1551483	+	2		8			1551388			SMc01025	1549799	1551427	F	Probable CTP synthase
SmelC346	mRNA leader		none		S.mel.1021 chromosome	160	1555406-1555565	+	3	166	94			1555407		1555422,1555428,1555464,1555471	SMc01029	1555529	1555810	D	Conserved hypothetical protein
SmelC347	sense sRNA	2	none		S.mel.1021 chromosome	77	1555587-1555663	+	1	10			1555587				SMc01029	1555529	1555810	D	Conserved hypothetical protein
SmelC348	mRNA leader		none		S.mel.1021 chromosome	114	1555921-1556034	+	3	17	26			1555921		1556027	SMc01030	1555947	1556993	C	Pyruvate dehydrogenase E1 component alpha subunit
SmelC349	sense sRNA	2	none		S.mel.1021 chromosome	231	1557553-1557783	+	2		9						SMc01031	1557011	1558393	C	Pyruvate dehydrogenase E1 component beta subunit
SmelC350	mRNA leader		sense RNA	4	S.mel.1021 chromosome	56	1558386-1558441	+	2		11			1558386			SMc01031	1557011	1558393	C	Pyruvate dehydrogenase E1 component beta subunit	SMc01032	1558406	1559749	C	Dihydrolipoyllysine-residue acetyltransferase component of pyruvate dehydrogenase complex
SmelC351	sense sRNA	2	none		S.mel.1021 chromosome	120	1559513-1559632	+	2		12						SMc01032	1558406	1559749	C	Dihydrolipoyllysine-residue acetyltransferase component of pyruvate dehydrogenase complex
SmelC352	sense sRNA	2	none		S.mel.1021 chromosome	104	1560552-1560655	+	2		9						SMc01034	1560444	1561031	R	Hypothetical protein
SmelC353	sense sRNA	3	none		S.mel.1021 chromosome	169	1562715-1562883	+	2		12			1562770		1562819	SMc01036	1562570	1562821	S	Hypothetical transmembrane protein
SmelC354	trans-encoded sRNA	2	none		S.mel.1021 chromosome	90	1570904-1570993	+	1	12			1570926
SmelC355	sense sRNA	2	none		S.mel.1021 chromosome	82	1583721-1583802	+	2		12			1583721			SMc01053	1583260	1584717	H	Probable siroheme synthase
SmelC356	sense sRNA	2	none		S.mel.1021 chromosome	116	1584740-1584855	+	2		13			1584741			SMc01054	1584728	1585045	X	Conserved hypothetical protein
SmelC357	sense sRNA	2	none		S.mel.1021 chromosome	118	1587423-1587540	+	2		13						SMc02122	1587398	1588210	C	Probable ferredoxin--NADP reductase
SmelC358	sense sRNA	2	none		S.mel.1021 chromosome	199	1587603-1587801	+	2		12			1587744			SMc02122	1587398	1588210	C	Probable ferredoxin--NADP reductase
SmelC359	sense sRNA	3	none		S.mel.1021 chromosome	180	1592040-1592219	-	2		10			1592120		1592040	SMc02118	1592083	1593108	E,T	Probable general L-amino acid-binding periplasmic ABC transporter
SmelC360	sense sRNA	2	none		S.mel.1021 chromosome	59	1592685-1592743	-	2		13					1592685	SMc02118	1592083	1593108	E,T	Probable general L-amino acid-binding periplasmic ABC transporter
SmelC361	mRNA leader		none		S.mel.1021 chromosome	250	1592951-1593200	-	3	22	9				1593147,1593138		SMc02118	1592083	1593108	E,T	Probable general L-amino acid-binding periplasmic ABC transporter
SmelC362	mRNA leader		none		S.mel.1021 chromosome	94	1597319-1597412	+	2		12			1597320			SMc02113	1597391	1598218	E	Probable serine acetyltransferase
SmelC363	sense sRNA	3	none		S.mel.1021 chromosome	113	1598567-1598679	+	2		26			1598568		1598679	SMc02112	1598356	1598601	X	Hypothetical unknown protein
SmelC364	mRNA leader		none		S.mel.1021 chromosome	280	1598809-1599088	+	2		20			1598809,1598810,1598958		1598935,1599088	SMc02111	1598843	1599196	X	Conserved hypothetical protein
SmelC365	sense sRNA	3	none		S.mel.1021 chromosome	150	1599106-1599255	+	2		20			1599139		1599255	SMc02111	1598843	1599196	X	Conserved hypothetical protein
SmelC366	mRNA leader		sense RNA	3	S.mel.1021 chromosome	59	1602344-1602402	+	2		24			1602344,1602352,1602353		1602399,1602400	SMc02109	1599831	1602347	O	Probable ATP-dependent CLP protease ATP-binding subunit	SMc02108	1602420	1603166	X	Hypothetical transmembrane protein
SmelC367	mRNA leader		none		S.mel.1021 chromosome	68	1606651-1606718	+	1	12			1606662				SMc02102	1606753	1607571	X	Conserved hypothetical transmembrane protein
SmelC368	mRNA leader		none		S.mel.1021 chromosome	210	1607641-1607850	+	3	56	42			1607641	1607721,1607734	1607777	SMc02101	1607757	1608524	J	Probable 30S ribosomal protein S2
SmelC369	trans-encoded sRNA	2	none		S.mel.1021 chromosome	150	1608564-1608713	+	2		12			1608565		1608713
SmelC370	mRNA leader		none		S.mel.1021 chromosome	227	1614264-1614490	+	3	15	15				1614323		SMc02094	1614335	1616665	M	Putative outer membrane transmembrane protein
SmelC371	sense sRNA	2	none		S.mel.1021 chromosome	97	1615274-1615370	+	2		11			1615274			SMc02094	1614335	1616665	M	Putative outer membrane transmembrane protein
SmelC372	mRNA leader		none		S.mel.1021 chromosome	272	1616668-1616939	+	2		16			1616726,1616727,1616792		1616791	SMc02094	1614335	1616665	M	Putative outer membrane transmembrane protein	SMc02093	1616710	1617774	M	Probable UDP-3-O-3-hydroxymyristoyl glucosamine N-acyltransferase
SmelC373	sense sRNA	3	none		S.mel.1021 chromosome	163	1622034-1622196	-	2		20			1622109,1622108,1622104		1622039	SMc02087	1622121	1623410	C	Citrate synthase
SmelC374	sense sRNA	2	none		S.mel.1021 chromosome	104	1622739-1622842	-	2		48			1622839,1622838,1622837		1622740,1622739	SMc02087	1622121	1623410	C	Citrate synthase
SmelC375	mRNA leader		none		S.mel.1021 chromosome	213	1629533-1629745	+	2		8						SMc02082	1629672	1631042	M,U	Putative outer membrane secretion protein
SmelC376	sense sRNA	3	none		S.mel.1021 chromosome	155	1630909-1631063	+	2		14			1630970			SMc02082	1629672	1631042	M,U	Putative outer membrane secretion protein
SmelC377	sense sRNA	2	none		S.mel.1021 chromosome	132	1631600-1631731	+	2		12			1631601			SMc02081	1631267	1632022	S	Hypothetical protein
SmelC378	sense sRNA	3	none		S.mel.1021 chromosome	182	1635062-1635243	+	2		13			1635062		1635242	SMc02080	1632336	1635179	J	Probable valyl-tRNA synthetase (valine--tRNA ligase)
SmelC379	mRNA leader		none		S.mel.1021 chromosome	120	1635595-1635714	+	3	8	13						SMc02079	1635650	1636939	I	Long-chain fatty acid transport protein precursor
SmelC380	sense sRNA	2	none		S.mel.1021 chromosome	92	1635931-1636022	+	2		32			1635931,1635933		1636018	SMc02079	1635650	1636939	I	Long-chain fatty acid transport protein precursor
SmelC381	trans-encoded sRNA	2	none		S.mel.1021 chromosome	124	1637121-1637244	+	3	18	11		1637121
SmelC382	mRNA leader		sense RNA	3	S.mel.1021 chromosome	98	1644186-1644283	+	3	10	12						SMc02073	1642521	1644278	J	Probable arginyl-tRNA synthetase (arginine--tRNA ligase)	SMc02072	1644342	1647179	X	Hypothetical transmembrane protein
SmelC383	sense sRNA	2	none		S.mel.1021 chromosome	61	1646113-1646173	+	2		17			1646114		1646165	SMc02072	1644342	1647179	X	Hypothetical transmembrane protein
SmelC384	sense sRNA	2	none		S.mel.1021 chromosome	80	1646288-1646367	+	2		10			1646289		1646367	SMc02072	1644342	1647179	X	Hypothetical transmembrane protein
SmelC385	sense sRNA	2	none		S.mel.1021 chromosome	107	1648187-1648293	+	3	14	9		1648196		1648269		SMc02071	1647300	1648334	G	Putative Beta-hexosaminidase
SmelC386	mRNA leader		sense RNA	3	S.mel.1021 chromosome	67	1648307-1648373	+	2		14			1648308,1648317			SMc02071	1647300	1648334	G	Putative Beta-hexosaminidase	SMc02070	1648380	1649246	S	Conserved hypothetical protein
SmelC387	sense sRNA	2	none		S.mel.1021 chromosome	58	1649059-1649116	+	2		23			1649059,1649060,1649062		1649113,1649116	SMc02070	1648380	1649246	S	Conserved hypothetical protein
SmelC388	sense sRNA	24	none		S.mel.1021 chromosome	67	1649256-1649322	+	1	21			1649256		1649322		SMc02070	1648380	1649246	S	Conserved hypothetical protein	SMc02069	1649239	1649958	K	Conserved hypothetical protein
SmelC389	mRNA leader		sense RNA	3	S.mel.1021 chromosome	75	1651097-1651171	+	3	11	12						SMc02068	1650023	1651132	E	Putative ABC transporter ATP-binding protein	SMc02067	1651227	1651433	U	Sec-independent protein translocase protein tatA/E homolog.
SmelC390	open reading frame		none		S.mel.1021 chromosome	306	1651176-1651481	+	2		10			1651340,1651415		1651380	SMc02067	1651227	1651433	U	Sec-independent protein translocase protein tatA/E homolog.	SMc02066	1651507	1652154	U	Putative Sec-independent translocase transmembrane protein
SmelC391	sense sRNA	2	none		S.mel.1021 chromosome	86	1652557-1652642	+	2		9						SMc02065	1652151	1652993	U	Putative Sec-independent translocase transmembrane protein
SmelC392	sense sRNA	3	none		S.mel.1021 chromosome	181	1652878-1653058	+	3	11	10						SMc02065	1652151	1652993	U	Putative Sec-independent translocase transmembrane protein
SmelC393	sense sRNA	2	none		S.mel.1021 chromosome	90	1653970-1654059	+	2		12			1653970			SMc02064	1653130	1654413	J	Probable seryl-tRNA synthetase (serine--tRNA ligase)
SmelC394	sense sRNA	3	none		S.mel.1021 chromosome	80	1658545-1658624	+	2		10			1658545			SMc02060	1657010	1658548	M	Lipoprotein precursor
SmelC395	mRNA leader		sense RNA	3	S.mel.1021 chromosome	248	1666230-1666477	-	3	56	165		1666476,1666390	1666446,1666398,1666394,1666393,1666322,1666319,1666317	1666440,1666437,1666432,1666429,1666420,1666410,1666409,1666399,1666396,1666357	1666330,1666326,1666325,1666270,1666235	SMc02053	1664774	1666192	J	NAD(FAD)-utilizing enzyme	SMc02052	1666285	1666428	X	Conserved hypothetical protein
SmelC396	open reading frame		none		S.mel.1021 chromosome	272	1666669-1666940	-	3	80	190			1666935,1666762,1666724	1666870,1666868,1666828	1666846,1666671,1666670,1666669	SMc02051	1666735	1666878	X	Conserved hypothetical protein
SmelC397	trans-encoded sRNA	2	none		S.mel.1021 chromosome	124	1667491-1667614	-	3	432	305				1667561,1667557,1667536
SmelC398	trans-encoded sRNA	2	none		S.mel.1021 chromosome	217	1667766-1667982	-	3	405	566		1667887		1667943,1667937,1667935	1667769,1667767
SmelC399	trans-encoded sRNA	2	none		S.mel.1021 chromosome	89	1675134-1675222	+	3	11	16			1675134,1675135
SmelC400	sense sRNA	3	none		S.mel.1021 chromosome	212	1680901-1681112	-	2		11			1680947		1680901	SMc01237	1681005	1684796	F	Vitamin B12-dependent ribonucleotide reductase
SmelC401	sense sRNA	2	none		S.mel.1021 chromosome	137	1682222-1682358	-	2		14			1682358			SMc01237	1681005	1684796	F	Vitamin B12-dependent ribonucleotide reductase
SmelC402	sense sRNA	2	none		S.mel.1021 chromosome	114	1684444-1684557	-	2		12						SMc01237	1681005	1684796	F	Vitamin B12-dependent ribonucleotide reductase
SmelC403a	sense sRNA	2	none		S.mel.1021 chromosome	294	1684673-1684740	-	3	35	20		1684740,1684740,1684739,1684739		1684677,1684677,1684673,1684673		SMc01237	1681005	1684796	F	Vitamin B12-dependent ribonucleotide reductase
SmelC403b	mRNA leader		none		S.mel.1021 chromosome	138	1684829-1684942	-	3	14	20		1684921,1684921		1684834,1684834		SMc01237	1681005	1684796	F	Vitamin B12-dependent ribonucleotide reductase
SmelC404	trans-encoded sRNA	2	none		S.mel.1021 chromosome	118	1685009-1685126	-	3	25	18				1685078	1685085
SmelC405	sense sRNA	2	none		S.mel.1021 chromosome	115	1689185-1689299	-	2		9						SMc01235	1686585	1689506	L	Probable excinuclease ABC subunit A (DNA repair ATP-binding) protein
SmelC406	sense sRNA	2	none		S.mel.1021 chromosome	69	1689336-1689404	-	2		12			1689396			SMc01235	1686585	1689506	L	Probable excinuclease ABC subunit A (DNA repair ATP-binding) protein
SmelC407	mRNA leader		none		S.mel.1021 chromosome	83	1689528-1689610	-	2		11			1689599			SMc01235	1686585	1689506	L	Probable excinuclease ABC subunit A (DNA repair ATP-binding) protein
SmelC408	mRNA leader		none		S.mel.1021 chromosome	236	1689645-1689880	+	3	11	13						SMc01233	1689793	1690317	L	Probable single-strand binding protein
SmelC409	sense sRNA	2	none		S.mel.1021 chromosome	96	1689892-1689987	+	2		12			1689892			SMc01233	1689793	1690317	L	Probable single-strand binding protein
SmelC410	sense sRNA	2	none		S.mel.1021 chromosome	122	1691581-1691702	+	2		25			1691586,1691610,1691611,1691612,1691613		1691679,1691685	SMc01231	1691298	1694093	L	Probable DNA gyrase subunit A
SmelC411	trans-encoded sRNA	2	none		S.mel.1021 chromosome	114	1698618-1698731	-	3	20	161			1698679		1698651,1698626,1698625,1698621,1698618
SmelC412	trans-encoded sRNA	2	none		S.mel.1021 chromosome	131	1698818-1698948	-	3	428	939			1698887,1698868	1698870	1698825,1698821
SmelC413	mRNA leader		sense RNA	3	S.mel.1021 chromosome	128	1700046-1700173	-	3	41	35		1700150	1700173	1700125,1700108,1700105	1700123,1700121	SMc01225	1699144	1700052	K	Transcription regulator LysR family	SMc01224	1700159	1701133	O	Probable thioredoxin reductase
SmelC414	mRNA leader		none		S.mel.1021 chromosome	91	1706675-1706765	-	3	50	38			1706763	1706718,1706712	1706720,1706719	SMc01218	1706186	1706662	K	Transcription elongation factor
SmelC415	mRNA leader		none		S.mel.1021 chromosome	72	1712369-1712440	-	3	62	69				1712415,1712375,1712369	1712412	SMc01215	1708859	1712350	E,F	Probable carbamoyl-phosphate synthase large chain (ammonia chain arginine biosynthesis) protein
SmelC416	trans-encoded sRNA	2	none		S.mel.1021 chromosome	106	1718814-1718919	-	1	28			1718919,1718915,1718891,1718890		1718814
SmelC417	trans-encoded sRNA	2	none		S.mel.1021 chromosome	201	1718988-1719188	-	1	19			1719188,1719145,1719102		1719031
SmelC418	sense sRNA	2	none		S.mel.1021 chromosome	160	1727595-1727754	-	2		10			1727712			SMc01202	1727335	1727919	X	Putative lipoprotein
SmelC419	open reading frame		none		S.mel.1021 chromosome	249	1728029-1728277	-	3	29	155				1728208,1728087	1728030	VBISMc2174	1728081	1728221		hypothetical protein
SmelC420	cis-encoded antisense sRNA	3	none		S.mel.1021 chromosome	190	1728266-1728455	+	2		12			1728266			SMc01200	1728411	1728992	S	Hypothetical transmembrane protein
SmelC421	trans-encoded sRNA	2	none		S.mel.1021 chromosome	83	1728294-1728376	-	3	11	18			1728364		1728309
SmelC422	mRNA leader		none		S.mel.1021 chromosome	93	1744896-1744988	+	1	12			1744896		1744988		SMc01243	1745036	1745125		tRNA-SER_TGA
SmelC423	mRNA leader		none		S.mel.1021 chromosome	137	1749421-1749557	+	2		11						SMc01183	1749452	1750168	K,T	Putative LexA repressor transcription regulator
SmelC424	sense sRNA	3	none		S.mel.1021 chromosome	109	1750164-1750272	+	2		9			1750171			SMc01183	1749452	1750168	K,T	Putative LexA repressor transcription regulator
SmelC425	sense sRNA	2	none		S.mel.1021 chromosome	88	1755258-1755345	-	2		15			1755345		1755258	SMc01175	1754542	1755390	I,Q,R	Probable oxidoreductase
SmelC426	cis-encoded antisense sRNA	3	sense RNA	3	S.mel.1021 chromosome	65	1759671-1759735	+	2		14			1759671,1759674		1759735	SMc01170	1759234	1759701	X	Conserved hypothetical protein	SMc01169	1759743	1760861	E	Probable alanine dehydrogenase oxidoreductase
SmelC427	cis-encoded antisense sRNA	3	sense RNA	3	S.mel.1021 chromosome	72	1759700-1759771	-	2		20			1759771,1759757		1759702,1759700	SMc01170	1759234	1759701	X	Conserved hypothetical protein	SMc01169	1759743	1760861	E	Probable alanine dehydrogenase oxidoreductase
SmelC428	mRNA leader		none		S.mel.1021 chromosome	70	1760838-1760907	-	3	32	14						SMc01169	1759743	1760861	E	Probable alanine dehydrogenase oxidoreductase
SmelC429	sense sRNA	2	none		S.mel.1021 chromosome	81	1764132-1764212	-	3	8	10						SMc00935	1763892	1764212	X	Conserved hypothetical protein
SmelC430	mRNA leader		none		S.mel.1021 chromosome	91	1771852-1771942	+	2		10			1771852			SMc00945	1771930	1772427	F	Probable xanthine-guanine phosphoribosyltransferase
SmelC431	sense sRNA	3	none		S.mel.1021 chromosome	94	1776159-1776252	+	2		14			1776159,1776160		1776252	SMc00948	1774760	1776169	E	Glutamine synthetase I
SmelC432	sense sRNA	2	none		S.mel.1021 chromosome	54	1803041-1803094	+	1	12			1803041,1803042				SMc00235	1802308	1803321	E	Probable anthranilate phosphoribosyltransferase
SmelC433	mRNA leader		sense RNA	3	S.mel.1021 chromosome	97	1803185-1803281	+	1	12			1803185		1803276		SMc00235	1802308	1803321	E	Probable anthranilate phosphoribosyltransferase	SMc00236	1803331	1804146	E	Probable indole-3-glycerol phosphate synthase (IGPS) tryptophan biosynthesis lyase decarboxylase
SmelC434	trans-encoded sRNA	2	none		S.mel.1021 chromosome	156	1821211-1821366	+	2		50			1821211,1821213,1821215,1821216,1821313		1821365,1821366
SmelC435	trans-encoded sRNA	2	none		S.mel.1021 chromosome	129	1823103-1823231	+	2		17			1823103,1823171,1823185		1823230
SmelC436	mRNA leader		sense RNA	3	S.mel.1021 chromosome	144	1824028-1824171	+	2		11			1824028			SMc00254	1823706	1824113	X	Conserved hypothetical protein	SMc04437	1824222	1824461	X	Hypothetical protein
SmelC437	mRNA leader		none		S.mel.1021 chromosome	94	1824176-1824269	+	2		14			1824178		1824266	SMc04437	1824222	1824461	X	Hypothetical protein
SmelC438	mRNA leader		none		S.mel.1021 chromosome	91	1826056-1826146	+	1	12			1826056,1826067				SMc00257	1826087	1826734	M	Probable outer-membrane protein
SmelC439	trans-encoded sRNA	2	none		S.mel.1021 chromosome	96	1836359-1836454	-	1	12			1836454
SmelC440	cis-encoded antisense sRNA	3	none		S.mel.1021 chromosome	123	1853481-1853603	-	3	158	126				1853482		SMc00284	1853311	1853481	X	Hypothetical protein
SmelC441	trans-encoded sRNA	2	none		S.mel.1021 chromosome	91	1853725-1853815	+	3	175	80				1853815
SmelC442	mRNA leader		none		S.mel.1021 chromosome	167	1859485-1859651	-	2		11			1859651,1859554			SMc00289	1859020	1859598	K	Putative cold shock transcription regulator
SmelC443	mRNA leader		none		S.mel.1021 chromosome	170	1860437-1860606	+	3	22	13						SMc00291	1860627	1861946	X	Conserved hypothetical protein
SmelC444	sense sRNA	2	none		S.mel.1021 chromosome	106	1877312-1877417	-	2		11			1877417			SMc00532	1876269	1877546	O	Putative FeS assembly protein
SmelC445	mRNA leader		none		S.mel.1021 chromosome	80	1879868-1879947	-	3	21	16			1879947			SMc00530	1878402	1879871	O	Probable ABC transporter
SmelC446	sense sRNA	3	none		S.mel.1021 chromosome	110	1905793-1905902	-	2		18			1905866		1905795	SMc00506	1905845	1906654	X	Hypothetical transmembrane protein
SmelC447	mRNA leader		none		S.mel.1021 chromosome	85	1924006-1924090	+	1	12			1924006,1924007				SMc00538	1924050	1924385	O	Hypothetical protein
SmelC448	mRNA leader		none		S.mel.1021 chromosome	114	1931213-1931326	-	3	12	12		1931326	1931298			SMc00485	1930545	1931162	J	Probable 30S ribosomal subunit protein S4
SmelC449	mRNA leader		none		S.mel.1021 chromosome	114	1947957-1948070	-	3	25	9				1947962		SMc00475	1945275	1947938	J	Alanyl-tRNA ligase
SmelC450	sense sRNA	2	none		S.mel.1021 chromosome	116	1948714-1948829	-	2		10			1948813			SMc00760	1948178	1949263	L	DNA strand exchange and recombination protein
SmelC451	mRNA leader		none		S.mel.1021 chromosome	55	1949259-1949313	-	3	11	13		1949311	1949313			SMc00760	1948178	1949263	L	DNA strand exchange and recombination protein
SmelC452	trans-encoded sRNA	2	none		S.mel.1021 chromosome	123	1954768-1954890	-	2		10
SmelC453	mRNA leader		none		S.mel.1021 chromosome	108	1955003-1955110	+	2		12			1955003,1955014			SMc00470	1955031	1955996	X	Hypothetical transmembrane protein
SmelC454	sense sRNA	2	none		S.mel.1021 chromosome	80	1956133-1956212	-	2		17			1956212			SMc00469	1956089	1956529	T	Putative DnaK suppresor protein
SmelC455	sense sRNA	2	none		S.mel.1021 chromosome	135	1956263-1956397	-	2		15			1956397		1956318	SMc00469	1956089	1956529	T	Putative DnaK suppresor protein
SmelC456	trans-encoded sRNA	2	none		S.mel.1021 chromosome	71	1956667-1956737	-	1	16			1956737,1956736		1956680
SmelC457	cis-encoded antisense sRNA	1	none		S.mel.1021 chromosome	258	1963705-1963962	+	3	41	80			1963806,1963862,1963863,1963865,1963867,1963868	1963749,1963751,1963756,1963767,1963803	1963955,1963958,1963960,1963961	SMc00193	1963692	1963859	X	Hypothetical protein
SmelC458	mRNA leader		none		S.mel.1021 chromosome	200	1965459-1965658	+	3	15	19			1965560		1965540	SMc00190	1965700	1971969	X	Hypothetical transmembrane protein
SmelC459	sense sRNA	3	none		S.mel.1021 chromosome	218	1972738-1972955	-	2		22			1972806		1972741,1972740,1972738	SMc00189	1972800	1973675	C	Putative cytochrome C1 protein
SmelC460	sense sRNA	2	none		S.mel.1021 chromosome	132	1973385-1973516	-	2		22			1973460		1973390,1973385	SMc00189	1972800	1973675	C	Putative cytochrome C1 protein
SmelC461	sense sRNA	2	none		S.mel.1021 chromosome	65	1974787-1974851	-	2		19			1974851,1974850			SMc00188	1973708	1974988	C	Probable cytochrome B transmembrane protein
SmelC462	sense sRNA	1	none		S.mel.1021 chromosome	125	1975466-1975590	-	2		9					1975475	SMc00187	1975003	1975581	C	Probable ubiquinol-cytochrome C reductase iron- sulfur subunit
SmelC463	mRNA leader		none		S.mel.1021 chromosome	157	1975610-1975766	-	3	12	15		1975765	1975677			SMc00187	1975003	1975581	C	Probable ubiquinol-cytochrome C reductase iron- sulfur subunit
SmelC464	sense sRNA	2	none		S.mel.1021 chromosome	67	1977695-1977761	-	2		9			1977761			SMc00186	1975896	1977818	V	Putative ABC transporter ATP-binding transmembrane protein
SmelC465	mRNA leader		sense RNA	3	S.mel.1021 chromosome	153	1977862-1978014	-	2		17			1977974,1977936		1977864,1977862	SMc00186	1975896	1977818	V	Putative ABC transporter ATP-binding transmembrane protein	SMc00185	1977878	1979731	V	Putative ABC transporter ATP-binding transmembrane transmembrane protein
SmelC466	trans-encoded sRNA	2	none		S.mel.1021 chromosome	175	1979801-1979975	-	3	14	19
SmelC467	mRNA leader		none		S.mel.1021 chromosome	211	1983598-1983808	+	2		10			1983598			SMc00180	1983644	1984555	H	Probable coproporphyrinogen III oxidase, aerobic protein
SmelC468	sense sRNA	2	none		S.mel.1021 chromosome	88	1986131-1986218	-	2		14						SMc00177	1985652	1986266	R	Hypothetical protein
SmelC469	cis-encoded antisense sRNA	3	sense RNA	3	S.mel.1021 chromosome	82	2017858-2017939	-	2		11			2017938		2017858	SMc00151	2017176	2017859	R	Probable phosphoglycolate phosphatase	SMc00150	2017892	2019787	S	Putative membrane protein
SmelC470	mRNA leader		none		S.mel.1021 chromosome	74	2019786-2019859	-	3	12	10		2019856	2019859			SMc00150	2017892	2019787	S	Putative membrane protein
SmelC471	cis-encoded antisense sRNA	3	sense RNA	3	S.mel.1021 chromosome	93	2021679-2021771	-	2		11						SMc00149	2020255	2021676	C	Probable fumarate hydratase class II	SMc00148	2021723	2022331	R	Hypothetical protein
SmelC472	sense sRNA	2	none		S.mel.1021 chromosome	71	2022832-2022902	-	2		15			2022902			SMc00147	2022428	2023180	R	Hypothetical protein
SmelC473	sense sRNA	2	none		S.mel.1021 chromosome	91	2046814-2046904	-	2		20			2046904		2046816,2046814	SMc04219	2046003	2046929	V	Putative ATP-binding ABC transporter
SmelC474	sense sRNA	1	none		S.mel.1021 chromosome	68	2048326-2048393	-	2		15			2048393		2048326	SMc04222	2048090	2048380	S	Conserved hypothetical protein
SmelC475	trans-encoded sRNA	2	none		S.mel.1021 chromosome	70	2059726-2059795	-	2		13					2059726
SmelC476	sense sRNA	3	none		S.mel.1021 chromosome	96	2061091-2061186	+	1	23			2061091		2061165		VBISMc2596	2060940	2061143		hypothetical protein
SmelC477	sense sRNA	3	none		S.mel.1021 chromosome	143	2061465-2061607	+	2		10						SMc04234	2061342	2061554	K	Cold shock protein
SmelC478	mRNA leader		none		S.mel.1021 chromosome	78	2069259-2069336	-	1	10			2069336				SMc04244	2068372	2069247	P	Probable high-affinity zinc uptake system ATP- binding ABC transporter
SmelC479	mRNA leader		none		S.mel.1021 chromosome	61	2069337-2069397	+	1	11			2069337				SMc04245	2069425	2070447	P	Probable high-affinity zinc uptake system ABC transporter
SmelC480	sense sRNA	2	none		S.mel.1021 chromosome	97	2069498-2069594	+	2		9			2069525			SMc04245	2069425	2070447	P	Probable high-affinity zinc uptake system ABC transporter
SmelC481	sense sRNA	3	none		S.mel.1021 chromosome	119	2070779-2070897	-	2		15			2070848,2070845		2070790,2070788	SMc04246	2070841	2071221	X	Hypothetical transmembrane signal peptide protein
SmelC482	trans-encoded sRNA	2	none		S.mel.1021 chromosome	79	2087645-2087723	-	2		20			2087703		2087646,2087645
SmelC483	trans-encoded sRNA	2	none		S.mel.1021 chromosome	123	2098461-2098583	-	2		19			2098583,2098571		2098461
SmelC484	cis-encoded antisense sRNA	1	none		S.mel.1021 chromosome	92	2106941-2107032	-	3	17	11		2107029				SMc04286	2107028	2107987	R	Hypothetical transmembrane protein
SmelC485	sense sRNA	2	none		S.mel.1021 chromosome	104	2114053-2114156	-	1	13			2114156				SMc04295	2113376	2114272	E,P	Putative oligopeptide ABC transporter
SmelC486	mRNA leader		none		S.mel.1021 chromosome	63	2116044-2116106	-	3	126	252			2116100			SMc04301	2114864	2116030	X	Negative regulator
SmelC487	trans-encoded sRNA	2	none		S.mel.1021 chromosome	90	2122810-2122899	-	1	54			2122899,2122891		2122870,2122865,2122850,2122812,2122811
SmelC488	trans-encoded sRNA	1	none		S.mel.1021 chromosome	108	2129185-2129292	-	2		12			2129243		2129246,2129186
SmelC489	mRNA leader		none		S.mel.1021 chromosome	100	2129478-2129577	+	3	45	31				2129525	2129512,2129530	SMc04311	2129580	2130578	E	ABC transporter, substrate binding protein
SmelC490	sense sRNA	2	none		S.mel.1021 chromosome	123	2132031-2132153	+	3	13	14			2132031		2132122	SMc04312	2132023	2132307	X	Hypothetical protein
SmelC491	mRNA leader		none		S.mel.1021 chromosome	151	2134123-2134273	+	3	11	19			2134124,2134129			SMc04325	2134148	2135161	E	Betaine-homocysteine methyltransferase
SmelC492	sense sRNA	2	none		S.mel.1021 chromosome	318	2134290-2134607	+	2		10			2134296,2134412			SMc04325	2134148	2135161	E	Betaine-homocysteine methyltransferase
SmelC493	sense sRNA	2	none		S.mel.1021 chromosome	105	2134892-2134996	+	2		10						SMc04325	2134148	2135161	E	Betaine-homocysteine methyltransferase
SmelC494	sense sRNA	2	none		S.mel.1021 chromosome	137	2152019-2152155	-	2		9			2152155			SMc04162	2151826	2152155	K	Putative transcription regulator
SmelC495	sense sRNA	3	none		S.mel.1021 chromosome	226	2153761-2153986	+	3	11	61			2153762,2153763,2153767,2153858,2153900,2153901,2153914,2153930		2153846,2153982,2153983,2153984,2153985	SMc04164	2153700	2153900	X	Hypothetical protein
SmelC496	mRNA leader		none		S.mel.1021 chromosome	162	2157313-2157474	+	3	41	42				2157358,2157365	2157341	SMc04169	2157476	2158480	K	Transcription regulator AraC family
SmelC497	sense sRNA	2	none		S.mel.1021 chromosome	111	2159298-2159408	-	2		10			2159408			SMc04170	2158661	2159494	T	Two 2-component receiver domain-containing protein
SmelC498	cis-encoded antisense sRNA	3	sense RNA	3	S.mel.1021 chromosome	177	2177517-2177693	-	2		9					2177517	SMc04188	2177209	2177550	S	Conserved hypothetical protein	SMc04189	2177576	2177731	X	Hypothetical transmembrane protein
SmelC499	sense sRNA	2	none		S.mel.1021 chromosome	57	2178680-2178736	-	2		12			2178736		2178681	SMc04191	2178679	2179041	X	Hypothetical protein
SmelC500	trans-encoded sRNA	2	none		S.mel.1021 chromosome	176	2180099-2180274	-	3	21	54		2180159	2180199,2180169,2180166,2180163,2180157,2180154,2180150	2180162	2180122,2180099
SmelC501	sense sRNA	3	none		S.mel.1021 chromosome	153	2183320-2183472	-	3	8	11					2183331	SMc04196	2183466	2184086	X	Hypothetical protein
SmelC502	sense sRNA	2	none		S.mel.1021 chromosome	82	2184437-2184518	-	2		15			2184518		2184437	SMc04197	2184228	2184746	X	Hypothetical protein
SmelC503	mRNA leader		none		S.mel.1021 chromosome	147	2184840-2184986	+	2		9			2184840			SMc04198	2184881	2185570	K	Phage-related repressor protein C
SmelC504	sense sRNA	3	none		S.mel.1021 chromosome	177	2187218-2187394	-	2		9			2187394			SMc04202	2187335	2188165	S	Hypothetical transmembrane protein
SmelC505	cis-encoded antisense sRNA	13	none		S.mel.1021 chromosome	134	2194139-2194272	-	3	17	29		2194272,2194271		2194221		SMc04206	2193379	2194179	X	Putative hemolysin-type calcium-binding protein	SMc04207	2194201	2196054	V	Rhizobiocin secretion protein
SmelC506	trans-encoded sRNA	2	none		S.mel.1021 chromosome	140	2204444-2204583	-	3	25	16		2204583		2204533,2204513,2204471
SmelC507	trans-encoded sRNA	1	none		S.mel.1021 chromosome	232	2206348-2206579	+	3	49	86			2206358,2206359,2206364,2206527,2206528	2206419	2206412,2206576
SmelC508	sense sRNA	2	none		S.mel.1021 chromosome	61	2214135-2214195	-	2		10			2214195			SMc04296	2214116	2215156	D	Cell division protein ftsz
SmelC509	mRNA leader		none		S.mel.1021 chromosome	122	2221799-2221920	+	1	76			2221799		2221845,2221905		SMc04318	2221919	2222128	K	Cold shock transcriptional regulator
SmelC510	mRNA leader		none		S.mel.1021 chromosome	127	2222129-2222255	+	1	11			2222129				SMc04318	2221919	2222128	K	Cold shock transcriptional regulator	SMc04319	2222299	2222586	X	Putative cold shock protein
SmelC511	sense sRNA	2	none		S.mel.1021 chromosome	104	2225329-2225432	-	2		11			2225431			SMc04323	2225161	2226387	E,K	Probable aminotransferase
SmelC512	mRNA leader		none		S.mel.1021 chromosome	133	2232371-2232503	-	2		10			2232503			SMc04348	2231820	2232467	K	Transcription regulator, TetR family
SmelC513	cis-encoded antisense sRNA	3	sense RNA	4	S.mel.1021 chromosome	124	2235917-2236040	-	2		15			2236040,2235980		2235925	SMc04351	2234040	2235983	V	Probable macrolide export ATP-binding/permease protein MacB	SMc04352	2236041	2236631	S	Conserved hypothetical signal peptide protein
SmelC514	mRNA leader		none		S.mel.1021 chromosome	131	2236543-2236673	-	2		14			2236673,2236671			SMc04352	2236041	2236631	S	Conserved hypothetical signal peptide protein
SmelC515	sense sRNA	1	none		S.mel.1021 chromosome	63	2248088-2248150	-	1	10			2248150				SMc01488	2247640	2248137	S	Hypothetical transmembrane protein
SmelC516	mRNA leader		none		S.mel.1021 chromosome	147	2251685-2251831	+	2		11			2251685			SMc01409	2251742	2252848	X	Hypothetical protein
SmelC517	trans-encoded sRNA	2	none		S.mel.1021 chromosome	92	2253003-2253094	+	3	14	10
SmelC518	cis-encoded antisense sRNA	3	sense RNA	3	S.mel.1021 chromosome	206	2253600-2253805	+	2		13			2253737		2253805	SMc01489	2253436	2253789	X	Hypothetical signal peptide protein	SMc01490	2253811	2254506	X	Hypothetical protein
SmelC519	mRNA leader		sense RNA	3	S.mel.1021 chromosome	131	2255619-2255749	-	3	9	26						SMc01411	2254528	2255712	X	Conserved hypothetical transmembrane protein	SMc01412	2255746	2256528	S	Conserved hypothetical protein
SmelC520	cis-encoded antisense sRNA	3	none		S.mel.1021 chromosome	108	2266351-2266458	-	1	20			2266458				SMc01417	2266255	2266422	X	Hypothetical protein
SmelC521	mRNA leader		none		S.mel.1021 chromosome	86	2272455-2272540	-	1	18			2272540		2272456,2272455		SMc01427	2272200	2272424	X	Hypothetical protein
SmelC522	mRNA leader		none		S.mel.1021 chromosome	216	2272703-2272918	-	1	98			2272918		2272875,2272872,2272860,2272814,2272808,2272703		SMc01428	2272581	2272790	K	Probable cold shock transcription regulator
SmelC523	mRNA leader		none		S.mel.1021 chromosome	112	2276585-2276696	-	3	24	48			2276680,2276678,2276675		2276620,2276612,2276604,2276586	SMc01431	2274751	2276529	E,H	Probable acetolactate synthase isozyme III large subunit
SmelC524	trans-encoded sRNA	2	none		S.mel.1021 chromosome	83	2291142-2291224	+	3	838	194				2291224	2291202
SmelC525	trans-encoded sRNA	2	none		S.mel.1021 chromosome	241	2291226-2291466	+	3	179	619		2291398	2291346,2291352	2291431,2291438,2291449,2291458,2291462,2291463
SmelC526	trans-encoded sRNA	2	none		S.mel.1021 chromosome	84	2291498-2291581	+	3	9	10		2291498
SmelC527	sense sRNA	3	none		S.mel.1021 chromosome	170	2312713-2312882	-	2		62			2312857,2312785		2312730,2312717,2312715,2312713	SMc05008	2312866	2313225	X	Hypothetical signal peptide protein
SmelC528	mRNA leader		none		S.mel.1021 chromosome	93	2313155-2313247	-	1	9			2313247				SMc05008	2312866	2313225	X	Hypothetical signal peptide protein
SmelC529	mRNA leader		none		S.mel.1021 chromosome	69	2318423-2318491	+	2		12			2318423			SMc01471	2318496	2319095	R	Probable electron transport protein SCO1/SenC, cytochrome C oxidase
SmelC530	sense sRNA	3	none		S.mel.1021 chromosome	161	2318990-2319150	+	2		53			2318990,2318996,2319049,2319055,2319056,2319057		2319147,2319148,2319150	SMc01471	2318496	2319095	R	Probable electron transport protein SCO1/SenC, cytochrome C oxidase
SmelC531	cis-encoded antisense sRNA	1	none		S.mel.1021 chromosome	238	2321050-2321287	-	3	50	101			2321186,2321165,2321154	2321209,2321186,2321175	2321204,2321050	VBISMc2955	2321074	2321289		hypothetical protein
SmelC532	cis-encoded antisense sRNA	3	none		S.mel.1021 chromosome	75	2323410-2323484	-	3	19	17					2323410	SMc01885	2321566	2323401	E	Putative aminopeptidase P
SmelC533	sense sRNA	3	none		S.mel.1021 chromosome	286	2333003-2333288	-	2		16			2333174,2333123		2333045	SMc01875	2333017	2333985	M	Probable UDP-3-O-3-hydroxymyristoyl N- acetylglucosamine deacetylase
SmelC534	mRNA leader		none		S.mel.1021 chromosome	108	2334019-2334126	-	3	35	26				2334043		SMc01875	2333017	2333985	M	Probable UDP-3-O-3-hydroxymyristoyl N- acetylglucosamine deacetylase
SmelC535	sense sRNA	3	none		S.mel.1021 chromosome	174	2334269-2334442	-	2		17			2334440,2334345		2334348	SMc01874	2334394	2336166	D	Cell division protein
SmelC536	sense sRNA	2	none		S.mel.1021 chromosome	62	2334447-2334508	-	2		15			2334508			SMc01874	2334394	2336166	D	Cell division protein
SmelC537	sense sRNA	2	none		S.mel.1021 chromosome	60	2336008-2336067	-	2		12			2336067,2336066		2336008	SMc01874	2334394	2336166	D	Cell division protein
SmelC538	mRNA leader		sense RNA	3	S.mel.1021 chromosome	159	2337522-2337680	-	2		10			2337629			SMc01873	2336260	2337588	D	Cell division protein	SMc01872	2337585	2338514	M	Cell division transmembrane protein
SmelC539	sense sRNA	2	none		S.mel.1021 chromosome	114	2338605-2338718	-	2		13			2338718,2338697		2338605	SMc01871	2338502	2339428	M	Probable D-alanine--D-alanine ligase B
SmelC540	sense sRNA	2	none		S.mel.1021 chromosome	66	2350158-2350223	-	2		11			2350223		2350158	SMc01862	2349674	2351107	M	Probable UDP-N-acetylmuramoylalanyl-D-glutamyl- 2, 6-diaminopimelate--D-alanyl-D-alanyl ligase
SmelC541	sense sRNA	2	none		S.mel.1021 chromosome	133	2353021-2353153	-	2		9			2353153			SMc01860	2352736	2354484	M	Probable peptidoglycan synthetase FtsI
SmelC542	sense sRNA	13	none		S.mel.1021 chromosome	90	2355840-2355929	-	2		33			2355929		2355847,2355846,2355840	SMc01858	2354886	2355911	M	Probable SAM-dependent methytransferase	SMc01857	2355926	2356366	S	Conserved hypothetical protein
SmelC543	mRNA leader		sense RNA	3	S.mel.1021 chromosome	82	2355931-2356012	-	2		18			2356012,2356011		2355961	SMc01858	2354886	2355911	M	Probable SAM-dependent methytransferase	SMc01857	2355926	2356366	S	Conserved hypothetical protein
SmelC544	mRNA leader		none		S.mel.1021 chromosome	311	2356295-2356605	-	3	140	119		2356605	2356490	2356474,2356471	2356463,2356451,2356445,2356444,2356437	SMc01857	2355926	2356366	S	Conserved hypothetical protein
SmelC545	sense sRNA	2	none		S.mel.1021 chromosome	94	2357504-2357597	-	1	11			2357597				SMc01856	2357250	2358437	E	Putative sarcosine oxidase
SmelC546	mRNA leader		none		S.mel.1021 chromosome	109	2359129-2359237	-	3	23	36						SMc01855	2358575	2359114	M	Putative lysozyme
SmelC547	cis-encoded antisense sRNA	2	none		S.mel.1021 chromosome	113	2359357-2359469	+	3	19	9		2359359				SMc01854	2359313	2360104	V	Probable N-acetylmuramoyl-L-alanine amidase
SmelC548	sense sRNA	2	none		S.mel.1021 chromosome	138	2360650-2360787	-	2		8			2360787			SMc01853	2360101	2360808	O	DnaJ-like protein
SmelC549	trans-encoded sRNA	2	none		S.mel.1021 chromosome	259	2371597-2371855	+	3	16	28			2371752,2371754,2371755	2371660	2371853
SmelC550	sense sRNA	3	none		S.mel.1021 chromosome	160	2371815-2371974	-	2		8			2371871			SMc01843	2371885	2372826	E	Probable 5,10-methylenetetrahydrofolate reductase oxidoreductase
SmelC551	sense sRNA	2	none		S.mel.1021 chromosome	155	2373000-2373154	-	2		11			2373153			SMc01842	2372829	2373851	K	Probable transcriptional regulator
SmelC552	sense sRNA	2	none		S.mel.1021 chromosome	118	2373216-2373333	-	2		17			2373323,2373321			SMc01842	2372829	2373851	K	Probable transcriptional regulator
SmelC553	sense sRNA	2	none		S.mel.1021 chromosome	327	2373355-2373681	-	2		20			2373681,2373621,2373620,2373615		2373624,2373554,2373553,2373552	SMc01842	2372829	2373851	K	Probable transcriptional regulator
SmelC554	mRNA leader		none		S.mel.1021 chromosome	181	2373691-2373871	-	3	15	19						SMc01842	2372829	2373851	K	Probable transcriptional regulator
SmelC555	sense sRNA	2	none		S.mel.1021 chromosome	81	2375728-2375808	-	2		9						SMc04454	2374242	2375891	R	Putative ATP-binding ABC transporter
SmelC556	cis-encoded antisense sRNA	2	none		S.mel.1021 chromosome	80	2385209-2385288	-	1	16			2385288		2385209		SMc01576	2384057	2385346	E	Putative oxidoreductase
SmelC557	mRNA leader		none		S.mel.1021 chromosome	177	2392768-2392944	-	3	12	12						SMc01600	2392137	2392910	E	Conserved hypothetical protein
SmelC558	mRNA leader		none		S.mel.1021 chromosome	117	2393048-2393164	+	3	21	18		2393051				SMc01602	2393081	2393959	K	Conserved hypothetical protein
SmelC559	mRNA leader		none		S.mel.1021 chromosome	160	2398177-2398336	+	3	14	13					2398330	SMc01609	2398374	2398901	H	Putative 6,7-dimethyl-8-ribityllumazine synthase
SmelC560	sense sRNA	3	none		S.mel.1021 chromosome	118	2404278-2404395	-	2		28			2404394,2404350,2404349		2404286,2404281,2404280	SMc01613	2404360	2404797	G	Putative ribose 5-phosphate isomerase B
SmelC561	sense sRNA	4	none		S.mel.1021 chromosome	97	2436481-2436577	+	2		9			2436481		2436577	SMc01641	2435688	2436479	H	Carnitinyl-CoA dehydratase
SmelC562	sense sRNA	2	none		S.mel.1021 chromosome	69	2457706-2457774	+	2		11			2457706		2457774	SMc01658	2457282	2458013	R	Putative ferric iron reductase
SmelC563	sense sRNA	2	none		S.mel.1021 chromosome	65	2458912-2458976	+	1	10			2458912				SMc01659	2458016	2459149	P	Putative ABC transporter, periplasmic component
SmelC564	mRNA leader		none		S.mel.1021 chromosome	77	2480311-2480387	+	3	28	17				2480386,2480387		SMc02813	2480428	2481246	V	Probable aminoglycoside N3'-acetyltransferase
SmelC565	mRNA leader		none		S.mel.1021 chromosome	206	2490793-2490998	+	3	10	17			2490796			SMc01551	2491027	2492595	M	Membrane bound O-acyl transferase
SmelC566	cis-encoded antisense sRNA	3	none		S.mel.1021 chromosome	249	2496512-2496760	+	3	22	18				2496584		SMc01555	2496744	2497055	X	Hypothetical protein
SmelC567	sense sRNA	2	none		S.mel.1021 chromosome	191	2503589-2503779	-	2		13			2503762			SMc01563	2501869	2503923	K	RNA polymerase sigma factor transcription regulation protein
SmelC568	mRNA leader		none		S.mel.1021 chromosome	74	2503972-2504045	-	2		11						SMc01563	2501869	2503923	K	RNA polymerase sigma factor transcription regulation protein
SmelC569	trans-encoded sRNA	2	none		S.mel.1021 chromosome	118	2504047-2504164	-	2		11			2504153
SmelC570	trans-encoded sRNA	2	none		S.mel.1021 chromosome	83	2504181-2504263	-	2		21			2504263,2504262		2504181
SmelC571	sense sRNA	3	none		S.mel.1021 chromosome	75	2511022-2511096	-	2		17			2511096		2511022	SMc01568	2511054	2511503	S	Conserved hypothetical protein
SmelC572	trans-encoded sRNA	2	none		S.mel.1021 chromosome	57	2511702-2511758	+	1	13			2511702		2511758
SmelC573	mRNA leader		none		S.mel.1021 chromosome	75	2521303-2521377	+	1	13			2521303				SMc01586	2521351	2521776	X	Hypothetical transmembrane protein
SmelC574	cis-encoded antisense sRNA	3	sense RNA	3	S.mel.1021 chromosome	146	2521688-2521833	+	2		9			2521758			SMc01586	2521351	2521776	X	Hypothetical transmembrane protein	SMc01587	2521847	2522488	R	Conserved hypothetical protein
SmelC575	sense sRNA	3	none		S.mel.1021 chromosome	184	2523559-2523742	+	2		23			2523683,2523684,2523688,2523689		2523668,2523739,2523740,2523741,2523742	SMc01590	2522971	2523603	S	Hypothetical protein
SmelC576	sense sRNA	3	none		S.mel.1021 chromosome	95	2524155-2524249	+	2		13			2524163			SMc01591	2523929	2524195	X	Hypothetical transmembrane protein
SmelC577	sense sRNA	2	none		S.mel.1021 chromosome	129	2527893-2528021	-	3	10	74			2528021,2528020,2528018		2527895,2527894,2527893	SMc02677	2527748	2528566	E	Probable pyrroline-5-carboxylate reductase
SmelC578	sense sRNA	3	none		S.mel.1021 chromosome	80	2528481-2528560	-	2		8			2528553			SMc02677	2527748	2528566	E	Probable pyrroline-5-carboxylate reductase	SMc02678	2528568	2529068	X	Hypothetical protein
SmelC579	mRNA leader		none		S.mel.1021 chromosome	137	2529096-2529232	-	3	20	23			2529223		2529165	SMc02678	2528568	2529068	X	Hypothetical protein
SmelC580	sense sRNA	3	none		S.mel.1021 chromosome	121	2542868-2542988	+	2		28			2542868,2542869,2542875		2542987	SMc02692	2542289	2542903	J	Putative 50S ribosomal protein L25
SmelC581	mRNA leader		none		S.mel.1021 chromosome	61	2544374-2544434	-	1	11			2544434				SMc02694	2544040	2544345	S	Putative ATP-dependent Clp protease adapter protein clpS 2
SmelC582	cis-encoded antisense sRNA	1	none		S.mel.1021 chromosome	71	2550583-2550653	+	2		16			2550583,2550584		2550653	SMc02702	2549926	2550609	S	Conserved hypothetical protein
SmelC583	open reading frame		none		S.mel.1021 chromosome	233	2559699-2559931	+	3	12	12		2559699	2559702,2559709			SMc02709	2559717	2559923	X	Hypothetical/unknown protein	SMc02710	2559986	2560894	D	Putative cell filamentation protein
SmelC584	mRNA leader		none		S.mel.1021 chromosome	176	2566793-2566968	-	3	25	23			2566966		2566897,2566793	SMc02718	2566782	2566919	X	Hypothetical/unknown protein
SmelC585	cis-encoded antisense sRNA	2	sense RNA	3	S.mel.1021 chromosome	112	2571314-2571425	+	1	12			2571314				SMc02721	2569478	2572276	P	Outer membrane receptor	SMc02722	2571104	2572015	J	Putative aminoglycoside 3'-phosphotransferase
SmelC586	mRNA leader		sense RNA	3	S.mel.1021 chromosome	257	2573483-2573739	-	2		8			2573737			SMc02724	2572508	2573428	P	Hypothetical transmembrane protein	SMc02725	2573597	2575786	E,H	Anthranilate synthase includes: glutamine amidotransferase
SmelC587	mRNA leader		none		S.mel.1021 chromosome	116	2575832-2575947	-	3	68	72				2575832	2575833	SMc02725	2573597	2575786	E,H	Anthranilate synthase includes: glutamine amidotransferase
SmelC588	sense sRNA	3	none		S.mel.1021 chromosome	109	2576005-2576113	-	2		21			2576057,2576047		2576008,2576007,2576006	SMc02726	2576060	2578291	P	Hemin-binding membrane protein
SmelC589	cis-encoded antisense sRNA	1	sense RNA		S.mel.1021 chromosome	115	2578281-2578395	-	2		31			2578395,2578367,2578360,2578359		2578316,2578315,2578314	SMc02726	2576060	2578291	P	Hemin-binding membrane protein	SMc02727	2578415	2579401	S	Hypothetical protein
SmelC590	mRNA leader		none		S.mel.1021 chromosome	79	2592128-2592206	+	2		64			2592129		2592185,2592188,2592202	SMc02738	2592256	2593101	E	Putative choline ABC transporter, permease component
SmelC591	mRNA leader		none		S.mel.1021 chromosome	121	2594997-2595117	+	2		11			2594997			SMc05009	2595019	2595537	X	Nodulation protein NolR inactivated by a frameshift
SmelC592	mRNA leader		sense RNA	3	S.mel.1021 chromosome	107	2607352-2607458	-	2		52			2607443		2607360,2607355	SMc01526	2606346	2607389	E,P	Putative dipeptide transport system permease ABC transporter	SMc01525	2607431	2609071	E	Putative dipeptide binding periplasmic protein
SmelC593	mRNA leader		none		S.mel.1021 chromosome	135	2616210-2616344	+	3	13	14			2616210	2616266	2616269	SMc01747	2616325	2616465	P	Hypothetical protein
SmelC594	mRNA leader		none		S.mel.1021 chromosome	152	2620514-2620665	+	2		13			2620514,2620515,2620606		2620557	SMc01509	2620654	2621016	X	Hypothetical transmembrane protein
SmelC595	sense sRNA	2	none		S.mel.1021 chromosome	68	2620741-2620808	+	2		10			2620741		2620808	SMc01509	2620654	2621016	X	Hypothetical transmembrane protein
SmelC596	mRNA leader		sense RNA	3	S.mel.1021 chromosome	174	2620954-2621127	+	2		8			2620981			SMc01509	2620654	2621016	X	Hypothetical transmembrane protein	SMc01508	2621064	2621495	X	Hypothetical transmembrane protein
SmelC597	open reading frame		none		S.mel.1021 chromosome	242	2624005-2624246	-	2		21			2624246,2624211,2624209		2624165,2624162,2624157,2624005	SMc01506	2623460	2624014	K	RNA polymerase sigma-E factor (Sigma-24).	SMc01505	2624022	2624189	X	Anti-sigma factor
SmelC598	sense sRNA	3	none		S.mel.1021 chromosome	102	2625094-2625195	+	2		36			2625097		2625189,2625190	SMc01504	2624350	2625144	T	Receiver domain
SmelC599	cis-encoded antisense sRNA	3	none		S.mel.1021 chromosome	132	2625149-2625280	-	2		17			2625280		2625223	SMc01504	2624350	2625144	T	Receiver domain
SmelC600	trans-encoded sRNA	2	none		S.mel.1021 chromosome	145	2625202-2625346	+	2		11			2625202		2625308
SmelC601	trans-encoded sRNA	2	none		S.mel.1021 chromosome	127	2625313-2625439	-	3	66	21		2625438		2625420,2625415,2625414,2625409,2625396,2625313
SmelC602	mRNA leader		sense RNA	3	S.mel.1021 chromosome	88	2627141-2627228	-	3	17	17			2627197			SMc01503	2625527	2627110	C	Carbohydrate kinase	SMc01502	2627194	2627868	R	Hydrolase phosphatase
SmelC603	mRNA leader		none		S.mel.1021 chromosome	62	2632899-2632960	-	2		10			2632960			SMc01497	2632014	2632886	G	Putative C6 polyol ABC transporter, permease component
SmelC604	sense sRNA	3	none		S.mel.1021 chromosome	140	2632963-2633102	-	3	125	2590		2633075		2633009,2632964	2632963	SMc01496	2633076	2634386	G	Putative C6 polyol ABC transporter, periplasmic solute-binding component
SmelC605	sense sRNA	2	none		S.mel.1021 chromosome	106	2633961-2634066	-	2		12			2634066		2633962	SMc01496	2633076	2634386	G	Putative C6 polyol ABC transporter, periplasmic solute-binding component
SmelC606	sense sRNA	2	none		S.mel.1021 chromosome	103	2634101-2634203	-	2		15			2634146		2634108	SMc01496	2633076	2634386	G	Putative C6 polyol ABC transporter, periplasmic solute-binding component
SmelC607	mRNA leader		none		S.mel.1021 chromosome	125	2634303-2634427	-	3	39	21				2634384,2634379,2634349,2634344		SMc01496	2633076	2634386	G	Putative C6 polyol ABC transporter, periplasmic solute-binding component
SmelC608	mRNA leader		none		S.mel.1021 chromosome	151	2635706-2635856	+	3	63	39				2635777,2635787	2635770	SMc01814	2635733	2637094	E,R	Probable glutamate synthase small chain
SmelC609	mRNA leader		none		S.mel.1021 chromosome	164	2643533-2643696	+	3	39	40		2643533		2643561,2643583,2643592	2643651	SMc01820	2643670	2644920	E	Putative N-carbamyl-L-amino acid amidohydrolase
SmelC610	mRNA leader		none		S.mel.1021 chromosome	57	2659420-2659476	-	3	18	19				2659420		SMc01834	2658868	2659410	O	Conserved hypothetical protein
SmelC611	sense sRNA	2	none		S.mel.1021 chromosome	96	2664952-2665047	-	2		20			2665018		2664971,2664957	SMc01942	2664451	2665284	O	Probable urease accessory protein
SmelC612	sense sRNA	2	none		S.mel.1021 chromosome	75	2665580-2665654	-	2		10			2665654		2665585	SMc01943	2665350	2666327	H,E	D-isomer specific 2-hydroxyacid dehydrogenase family protein
SmelC613	mRNA leader		none		S.mel.1021 chromosome	226	2673741-2673966	-	2		15			2673965,2673964		2673944,2673902	SMc01951	2672991	2673893	E	Probable high-affinity branched-chain amino acid transport permease ABC transporter
SmelC614	trans-encoded sRNA	2	none		S.mel.1021 chromosome	222	2679324-2679545	+	3	21	21			2679324,2679326		2679381
SmelC615	sense sRNA	3	none		S.mel.1021 chromosome	133	2687994-2688126	-	2		26			2688126,2688118,2688115		2687996,2687994	SMc01966	2688038	2689117	E	Putative spermidine/putrescine-binding periplasmic ABC transporter
SmelC616	trans-encoded sRNA	2	none		S.mel.1021 chromosome	85	2695409-2695493	-	2		20			2695493,2695459,2695458		2695414,2695411
SmelC617	trans-encoded sRNA	2	none		S.mel.1021 chromosome	147	2695496-2695642	-	2		10			2695642
SmelC618	trans-encoded sRNA	2	none		S.mel.1021 chromosome	106	2740038-2740143	-	2		13			2740143
SmelC619	sense sRNA	2	none		S.mel.1021 chromosome	106	2768936-2769041	-	2		10			2769041		2768945	SMc02345	2768364	2769227	E	Putative glycine-betaine and choline ABC transporter, permease component
SmelC620	sense sRNA	2	none		S.mel.1021 chromosome	167	2772179-2772345	-	2		10						SMc02350	2772137	2772724	C,O	Conserved hypothetical protein
SmelC621	cis-encoded antisense sRNA	2	none		S.mel.1021 chromosome	99	2795973-2796071	-	2		9			2796071			SMc02423	2795490	2796473	E,P	Putative allantoin and other purine derivative ABC transporter, ATP-binding component
SmelC622	sense sRNA	3	none		S.mel.1021 chromosome	138	2814141-2814278	-	2		17			2814229		2814141	SMc02433	2814190	2816796	O	Probable ATP-dependent protease (heat shock protein)
SmelC623	trans-encoded sRNA	2	none		S.mel.1021 chromosome	76	2816887-2816962	-	1	13			2816962
SmelC624	mRNA leader		none		S.mel.1021 chromosome	88	2817827-2817914	-	2		13			2817913		2817827	SMc02434	2817138	2817782	X	Hypothetical protein
SmelC625	trans-encoded sRNA	2	none		S.mel.1021 chromosome	115	2817916-2818030	-	3	44	19				2817978,2817916
SmelC626	sense sRNA	2	none		S.mel.1021 chromosome	101	2818290-2818390	-	3	28	14						SMc02435	2818114	2818995	J	Putative methyltransferase
SmelC627	sense sRNA	2	none		S.mel.1021 chromosome	137	2818403-2818539	-	3	17	16		2818538	2818498			SMc02435	2818114	2818995	J	Putative methyltransferase
SmelC628	mRNA leader		none		S.mel.1021 chromosome	91	2829814-2829904	-	3	21	30					2829817,2829816	SMc02447	2829473	2829793	X	Conserved hypothetical transmembrane protein
SmelC629	mRNA leader		none		S.mel.1021 chromosome	59	2833782-2833840	+	1	14			2833782,2833783				SMc04458	2833884	2836595	U	Probable preprotein translocase SecA subunit
SmelC630	trans-encoded sRNA	2	none		S.mel.1021 chromosome	61	2836702-2836762	+	2		9
SmelC631	mRNA leader		none		S.mel.1021 chromosome	102	2863313-2863414	-	3	14	12						SMc00718	2862872	2863312	X	Hypothetical transmembrane protein
SmelC632	mRNA leader		none		S.mel.1021 chromosome	118	2865421-2865538	+	3	21	21		2865445	2865460		2865535	SMc00715	2865475	2866173	S	Hypothetical transmembrane protein
SmelC633	mRNA leader		none		S.mel.1021 chromosome	253	2875351-2875603	+	3	16	18				2875435	2875400,2875405	SMc00704	2875439	2875729	J	Probable 50S ribosomal protein L28
SmelC634	sense sRNA	3	none		S.mel.1021 chromosome	89	2875706-2875794	+	2		10						SMc00704	2875439	2875729	J	Probable 50S ribosomal protein L28
SmelC635	sense sRNA	2	none		S.mel.1021 chromosome	111	2888646-2888756	+	2		10						SMc00689	2888546	2889988	S	Hypothetical protein signal peptide
SmelC636	mRNA leader		none		S.mel.1021 chromosome	130	2890791-2890920	-	3	11	9						SMc00686	2890659	2890892	S	Hypothetical protein
SmelC637	mRNA leader		sense RNA	3	S.mel.1021 chromosome	160	2913472-2913631	+	2		9			2913472			SMc00668	2912212	2913537	S	Hypothetical transmembrane protein	SMc00667	2913525	2914118	S	Conserved hypothetical protein
SmelC638	sense sRNA	1	none		S.mel.1021 chromosome	82	2914606-2914687	-	1	13			2914687				SMc00665	2914481	2914669	X	Hypothetical/unknown protein
SmelC639	trans-encoded sRNA	1	none		S.mel.1021 chromosome	53	2915940-2915992	-	1	29			2915992		2915942,2915940
SmelC640	trans-encoded sRNA	2	none		S.mel.1021 chromosome	60	2919014-2919073	-	3	16	13				2919014
SmelC641	mRNA leader		none		S.mel.1021 chromosome	141	2920269-2920409	+	2		9			2920269			SMc00657	2920299	2920574	X	Conserved hypothetical protein
SmelC642	mRNA leader		none		S.mel.1021 chromosome	296	2921789-2922084	+	3	27	10		2921790		2921863,2921903		SMc00654	2922080	2922781	T,K	Cell cycle transcriptional regulator CtrA, autoregulated, response regulator
SmelC643	sense sRNA	2	none		S.mel.1021 chromosome	121	2922612-2922732	+	2		15			2922612,2922613			SMc00654	2922080	2922781	T,K	Cell cycle transcriptional regulator CtrA, autoregulated, response regulator
SmelC644	sense sRNA	3	none		S.mel.1021 chromosome	106	2922763-2922868	+	2		15			2922790		2922868	SMc00654	2922080	2922781	T,K	Cell cycle transcriptional regulator CtrA, autoregulated, response regulator
SmelC645	sense sRNA	2	none		S.mel.1021 chromosome	99	2923880-2923978	-	3	21	23			2923978	2923897	2923913	SMc00652	2923767	2924432	S	ChpT histidine phosphotransferase
SmelC646	mRNA leader		none		S.mel.1021 chromosome	89	2924467-2924555	-	2		11			2924555			SMc00652	2923767	2924432	S	ChpT histidine phosphotransferase
SmelC647	trans-encoded sRNA	2	none		S.mel.1021 chromosome	62	2929169-2929230	+	3	45	52
SmelC648	mRNA leader		none		S.mel.1021 chromosome	108	2929248-2929355	+	3	29	31			2929261	2929327	2929314,2929326	SMc00646	2929335	2930240	K	RNA polymerase sigma factor (Sigma-32)
SmelC649	sense sRNA	2	none		S.mel.1021 chromosome	160	2929409-2929568	+	2		15			2929409		2929568	SMc00646	2929335	2930240	K	RNA polymerase sigma factor (Sigma-32)
SmelC650	sense sRNA	2	none		S.mel.1021 chromosome	237	2929732-2929968	+	2		9						SMc00646	2929335	2930240	K	RNA polymerase sigma factor (Sigma-32)
SmelC651	sense sRNA	2	none		S.mel.1021 chromosome	265	2929974-2930238	+	2		10						SMc00646	2929335	2930240	K	RNA polymerase sigma factor (Sigma-32)
SmelC652	sense sRNA	2	none		S.mel.1021 chromosome	111	2937191-2937301	-	2		8						SMc00640	2936903	2938081	E,H	Putative phosphoserine aminotransferase
SmelC653	mRNA leader		none		S.mel.1021 chromosome	143	2937985-2938127	-	3	31	14				2938039		SMc00640	2936903	2938081	E,H	Putative phosphoserine aminotransferase
SmelC654	sense sRNA	2	none		S.mel.1021 chromosome	78	2942211-2942288	-	2		10						SMc04459	2942182	2944119	O	Probable metalloprotease transmembrane protein
SmelC655	sense sRNA	2	none		S.mel.1021 chromosome	61	2942668-2942728	-	2		18			2942728		2942676,2942668	SMc04459	2942182	2944119	O	Probable metalloprotease transmembrane protein
SmelC656	sense sRNA	2	none		S.mel.1021 chromosome	343	2942773-2943115	-	2		8						SMc04459	2942182	2944119	O	Probable metalloprotease transmembrane protein
SmelC657	mRNA leader		none		S.mel.1021 chromosome	164	2944007-2944170	-	3	14	22			2944100		2944120,2944051	SMc04459	2942182	2944119	O	Probable metalloprotease transmembrane protein
SmelC658	sense sRNA	3	none		S.mel.1021 chromosome	224	2944182-2944405	-	2		11			2944405			SMc02940	2944219	2945580	D	Hypothetical protein
SmelC659	sense sRNA	2	none		S.mel.1021 chromosome	160	2946249-2946408	-	2		15			2946407		2946309	SMc02941	2945592	2946629	S	Hypothetical transmembrane protein
SmelC660	mRNA leader		none		S.mel.1021 chromosome	81	2946645-2946725	-	1	13			2946725,2946707				SMc02941	2945592	2946629	S	Hypothetical transmembrane protein
SmelC661	sense sRNA	3	none		S.mel.1021 chromosome	153	2946768-2946920	-	2		14					2946768	SMc02942	2946821	2947351	M	Peptidoglycan-associated lipoprotein
SmelC662	mRNA leader		none		S.mel.1021 chromosome	88	2947301-2947388	-	2		10			2947387			SMc02942	2946821	2947351	M	Peptidoglycan-associated lipoprotein
SmelC663	mRNA leader		none		S.mel.1021 chromosome	247	2951218-2951464	-	3	20	19			2951464,2951343	2951351	2951296	SMc03958	2950558	2951277	U	Putative transport transmembrane protein
SmelC664	sense sRNA	2	none		S.mel.1021 chromosome	88	2957731-2957818	+	2		9			2957731		2957818	SMc03963	2956906	2957832	M	Epimerase
SmelC665	sense sRNA	2	none		S.mel.1021 chromosome	65	2961228-2961292	-	1	12			2961292				SMc03967	2960780	2961292	L	Probable holliday junction endodeoxyribonuclease
SmelC666	trans-encoded sRNA	2	none		S.mel.1021 chromosome	170	2968909-2969078	-	3	16	20			2969078,2969039,2969027	2969035,2969029	2968974
SmelC667	cis-encoded antisense sRNA	3	none		S.mel.1021 chromosome	163	2972090-2972252	-	3	208	129			2972200	2972209,2972206,2972203,2972199,2972198	2972092,2972091	SMc03975	2971178	2972119	K	Transcription regulator LysR family
SmelC668	sense sRNA	13	none		S.mel.1021 chromosome	137	2976445-2976581	+	2		12						SMc03979	2975447	2976457	G	Probable glyceraldehyde 3-phosphate dehydrogenase	SMc03980	2976463	2977053	S	Conserved hypothetical protein
SmelC669	sense sRNA	3	none		S.mel.1021 chromosome	82	2981346-2981427	+	2		29			2981372,2981373,2981377		2981425,2981426,2981427	SMc03983	2980339	2981364	G	Probable fructose-bisphosphate aldolase class I
SmelC670	sense sRNA	2	none		S.mel.1021 chromosome	97	2984223-2984319	-	3	12	39			2984319		2984225,2984224	SMc03985	2982469	2984373	R	Probable adenylate/guanylate cyclase
SmelC671	trans-encoded sRNA	2	none		S.mel.1021 chromosome	100	2986421-2986520	+	3	264	209				2986487	2986517
SmelC672	mRNA leader		none		S.mel.1021 chromosome	211	2986608-2986818	+	3	18	13					2986745	SMc03989	2986696	2987286	S	Conserved hypothetical protein
SmelC673	mRNA leader		none		S.mel.1021 chromosome	120	2987757-2987876	-	3	15	14			2987871	2987777		SMc03990	2987543	2987764	J	Probable 50S ribosomal protein L31
SmelC674	mRNA leader		none		S.mel.1021 chromosome	133	2992007-2992139	-	3	12	14						SMc03993	2990886	2991992	X	Hypothetical transmembrane protein
SmelC675	trans-encoded sRNA	2	none		S.mel.1021 chromosome	59	2992193-2992251	-	2		11
SmelC676	sense sRNA	14	none		S.mel.1021 chromosome	91	2994409-2994499	-	3	15	19		2994493	2994470			SMc03995	2993348	2994493	R	Hypothetical protein	SMc03996	2994503	2995156	H	Probable thiamine-phosphate pyrophosphorylase
SmelC677	sense sRNA	2	none		S.mel.1021 chromosome	105	2996119-2996223	+	3	16	11						SMc03998	2996119	2996379	K	Hypothetical transcription regulator protein
SmelC678	mRNA leader		none		S.mel.1021 chromosome	130	2996653-2996782	-	3	18	34					2996730,2996676	SMc03999	2996533	2996706	X	Hypothetical protein
SmelC679	sense sRNA	2	none		S.mel.1021 chromosome	79	2997420-2997498	+	2		10					2997498	SMc04001	2997136	2997636	F	Probable phosphoribosylaminoimidazole carboxylase catalytic subunit
SmelC680	mRNA leader		none		S.mel.1021 chromosome	80	2998769-2998848	+	2		28			2998769,2998810		2998848	SMc04003	2998856	2998981	J	Probable 50S ribosomal protein L36
SmelC681	mRNA leader		sense RNA	2	S.mel.1021 chromosome	59	3001465-3001523	-	2		14			3001523			SMc04005	3000009	3001448	G	Probable pyruvate kinase II	SMc04006	3001448	3001885	X	Hypothetical transmembrane protein
SmelC682	sense sRNA	2	none		S.mel.1021 chromosome	146	3001691-3001836	-	2		18			3001834,3001832		3001767,3001760	SMc04006	3001448	3001885	X	Hypothetical transmembrane protein
SmelC683	sense sRNA	2	none		S.mel.1021 chromosome	92	3003798-3003889	-	2		16			3003874		3003801	SMc04010	3003684	3005372	X	Hypothetical protein
SmelC684	sense sRNA	2	none		S.mel.1021 chromosome	105	3004212-3004316	-	2		12			3004313			SMc04010	3003684	3005372	X	Hypothetical protein
SmelC685	sense sRNA	2	none		S.mel.1021 chromosome	99	3004738-3004836	-	2		12					3004740	SMc04010	3003684	3005372	X	Hypothetical protein
SmelC686	mRNA leader		none		S.mel.1021 chromosome	267	3005383-3005649	-	3	12	23			3005591,3005589,3005523,3005484		3005458	SMc04010	3003684	3005372	X	Hypothetical protein
SmelC687	sense sRNA	3	none		S.mel.1021 chromosome	149	3043919-3044067	-	2		9						SMc04040	3043936	3044397	O	Probable heat shock protein
SmelC688	mRNA leader		none		S.mel.1021 chromosome	104	3044611-3044714	+	3	2364	1925		3044611	3044612	3044688,3044712		SMc04041	3044772	3045755	I	Probable lysophospholipase L2 protein
SmelC689	trans-encoded sRNA	1	none		S.mel.1021 chromosome	80	3046710-3046789	+	3	106	93		3046710	3046711	3046776
SmelC690	cis-encoded antisense sRNA	2	none		S.mel.1021 chromosome	82	3047355-3047436	+	1	10			3047355				SMc04043	3046833	3047714	E	Conserved hypothetical protein
SmelC691	trans-encoded sRNA	2	none		S.mel.1021 chromosome	83	3048822-3048904	+	2		12			3048822		3048904
SmelC692	mRNA leader		sense RNA	3	S.mel.1021 chromosome	105	3053051-3053155	-	2		13			3053155,3053101		3053051	SMc04048	3052676	3053017	C	Putative cytochrome C	SMc04049	3053090	3054289	R	Putative sulfite oxidase
SmelC693	mRNA leader		none		S.mel.1021 chromosome	120	3054225-3054344	-	3	19	14		3054342		3054293		SMc04049	3053090	3054289	R	Putative sulfite oxidase
SmelC694	sense sRNA	3	none		S.mel.1021 chromosome	82	3054418-3054499	-	2		13			3054499,3054498			SMc04050	3054434	3055207	X	Hypothetical transmembrane protein
SmelC695	sense sRNA	2	none		S.mel.1021 chromosome	97	3055082-3055178	-	2		9						SMc04050	3054434	3055207	X	Hypothetical transmembrane protein
SmelC696	mRNA leader		none		S.mel.1021 chromosome	103	3056365-3056467	+	2		21			3056365,3056366		3056467	SMc04053	3056489	3056962	X	Hypothetical protein
SmelC697	sense sRNA	2	none		S.mel.1021 chromosome	73	3085356-3085428	+	2		9						SMc03934	3085203	3085457	J	Probable 30S ribosomal protein
SmelC698	sense sRNA	3	none		S.mel.1021 chromosome	106	3086484-3086589	+	2		10			3086484		3086589	SMc03935	3085645	3086532	R	Hypothetical protein
SmelC699	sense sRNA	2	none		S.mel.1021 chromosome	78	3091276-3091353	-	2		19			3091353		3091303	SMc03950	3090654	3091802	C	NAD(P) transhydrogenase subunit alpha part 1
SmelC700	mRNA leader		none		S.mel.1021 chromosome	242	3091808-3092049	-	2		12			3091934,3091850			SMc03950	3090654	3091802	C	NAD(P) transhydrogenase subunit alpha part 1
SmelC701	sense sRNA	3	none		S.mel.1021 chromosome	101	3092058-3092158	-	3	9	26			3092158,3092157,3092155		3092132,3092058	SMc03941	3092120	3092344	X	Conserved hypothetical transmembrane protein
SmelC702	sense sRNA	2	none		S.mel.1021 chromosome	73	3092198-3092270	-	2		22			3092270,3092267,3092263		3092199	SMc03941	3092120	3092344	X	Conserved hypothetical transmembrane protein
SmelC703	mRNA leader		none		S.mel.1021 chromosome	146	3092292-3092437	-	3	17	9						SMc03941	3092120	3092344	X	Conserved hypothetical transmembrane protein
SmelC704	sense sRNA	4	none		S.mel.1021 chromosome	77	3103159-3103235	-	2		26			3103235,3103234		3103159	SMc02982	3103236	3103826	R	Acetyltransferase family protein
SmelC705	sense sRNA	2	none		S.mel.1021 chromosome	97	3104796-3104892	-	2		9						SMc02983	3103912	3105051	E	Putative ornithine, DAP, or arginine decarboxylase
SmelC706	trans-encoded sRNA	2	none		S.mel.1021 chromosome	148	3105298-3105445	-	1	28			3105445		3105375
SmelC707	sense sRNA	1	none		S.mel.1021 chromosome	179	3108970-3109148	-	2		10			3109148			SMc02988	3108891	3109130	S	Conserved hypothetical protein
SmelC708	cis-encoded antisense sRNA	3	sense RNA	3	S.mel.1021 chromosome	190	3114587-3114776	-	3	9	15		3114697	3114774,3114773,3114698		3114704,3114642	SMc03156	3113657	3114604	R	Conserved hypothetical protein	SMc03157	3114744	3115520	P	Probable D-methionine-binding lipoprotein MetQ
SmelC709	trans-encoded sRNA	2	none		S.mel.1021 chromosome	121	3117392-3117512	-	1	11			3117512
SmelC710	mRNA leader		none		S.mel.1021 chromosome	56	3143688-3143743	+	3	23	19						SMc03179	3143729	3146728	C,P	PH adaptation potassium efflux system transmembrane protein
SmelC711	mRNA leader		none		S.mel.1021 chromosome	148	3164747-3164894	+	3	59	41				3164807,3164860		SMc03201	3164896	3166128	C	Probable 2-oxoisovalerate dehydrogenase alpha subunit
SmelC712	sense sRNA	2	none		S.mel.1021 chromosome	86	3166496-3166581	+	2		12			3166496,3166498			SMc03202	3166130	3167143	C	Probable 2-oxoisovalerate dehydrogenase beta subunit
SmelC713	mRNA leader		none		S.mel.1021 chromosome	112	3185490-3185601	+	2		15			3185490			SMc03144	3185567	3186766	R	Hypothetical protein
SmelC714	mRNA leader		none		S.mel.1021 chromosome	111	3199103-3199213	-	2		13			3199213,3199204			SMc03131	3198252	3199079	E,T	Putative DL-2-aminoadipic acid ABC transporter, periplasmic solute-binding component
SmelC715	mRNA leader		none		S.mel.1021 chromosome	124	3215939-3216062	+	3	35	58					3215991,3215993,3216034	SMc03121	3216094	3217299	E	Putative methionine ABC transporter, periplasmic solute-binding component
SmelC716	sense sRNA	2	none		S.mel.1021 chromosome	191	3226541-3226731	-	2		9			3226607			SMc03112	3225354	3229127	E	Probable 5-methyltetrahydrofolate--homocysteine methyltransferase (methionine synthase, vitamin-B12 dependent isozyme) protein
SmelC717	sense sRNA	2	none		S.mel.1021 chromosome	303	3228252-3228554	-	2		9			3228350			SMc03112	3225354	3229127	E	Probable 5-methyltetrahydrofolate--homocysteine methyltransferase (methionine synthase, vitamin-B12 dependent isozyme) protein
SmelC718	sense sRNA	2	none		S.mel.1021 chromosome	77	3228842-3228918	-	2		22			3228908		3228842	SMc03112	3225354	3229127	E	Probable 5-methyltetrahydrofolate--homocysteine methyltransferase (methionine synthase, vitamin-B12 dependent isozyme) protein
SmelC719	mRNA leader		none		S.mel.1021 chromosome	120	3242620-3242739	-	3	49	51			3242690	3242691	3242629,3242622	SMc03101	3242113	3242601	C	Putative carbon monoxide dehydrogenase small subunit
SmelC720	mRNA leader		none		S.mel.1021 chromosome	139	3242875-3243013	+	3	10	14			3242930			SMc03100	3243024	3243275	X	Hypothetical protein signal peptide
SmelC721	sense sRNA	2	none		S.mel.1021 chromosome	76	3251525-3251600	+	3	13	27						SMc03096	3248712	3254321	S	Hypothetical signal peptide protein
SmelC722	mRNA leader		none		S.mel.1021 chromosome	324	3256065-3256388	-	3	33	24			3256388,3256386,3256379,3256370		3256333,3256329,3256308,3256285	SMc03093	3255783	3256262	S	Conserved hypothetical protein
SmelC723	mRNA leader		none		S.mel.1021 chromosome	183	3268133-3268315	-	3	25	19				3268273,3268271		SMc02524	3267726	3268205	C	Putative NAD-dependent formate dehydrogenase gamma subunit
SmelC724	mRNA leader		none		S.mel.1021 chromosome	106	3271216-3271321	+	1	19			3271216		3271259		SMc02520	3271269	3272780	C	Putative glycerol-3-phosphate dehydrogenase
SmelC725	sense sRNA	3	none		S.mel.1021 chromosome	94	3278905-3278998	+	2		11			3278906		3278998	SMc02514	3277197	3278921	G	Putative glycerol- 3-phosphate and glycerol ABC transporter, periplasmic solute-binding component
SmelC726	mRNA leader		none		S.mel.1021 chromosome	134	3283908-3284041	+	2		14			3283908,3283941			SMc02509	3283929	3284834	P	Manganese ABC transporter periplasmic substrate binding protein
SmelC727	sense sRNA	13	none		S.mel.1021 chromosome	137	3284822-3284958	+	2		16			3284871			SMc02509	3283929	3284834	P	Manganese ABC transporter periplasmic substrate binding protein	SMc02508	3284831	3285766	P	Manganese ABC transporter ATPase
SmelC728	sense sRNA	2	none		S.mel.1021 chromosome	105	3286285-3286389	+	2		10						SMc02507	3285763	3286620	P	Manganese ABC transporter permease
SmelC729	sense sRNA	3	none		S.mel.1021 chromosome	77	3287410-3287486	+	2		13			3287411			SMc02506	3286617	3287471	P	Manganese ABC transporter permease
SmelC730	mRNA leader		sense RNA	3	S.mel.1021 chromosome	310	3291042-3291351	-	2		20			3291343,3291309		3291098,3291097	SMc02502	3290615	3291025	C	Probable ATP synthase epsilon chain	SMc02501	3291142	3292656	C	Probable ATP synthase beta chain
SmelC731	sense sRNA	2	none		S.mel.1021 chromosome	114	3291419-3291532	-	2		14						SMc02501	3291142	3292656	C	Probable ATP synthase beta chain
SmelC732	sense sRNA	2	none		S.mel.1021 chromosome	121	3291700-3291820	-	2		13			3291799			SMc02501	3291142	3292656	C	Probable ATP synthase beta chain
SmelC733	sense sRNA	2	none		S.mel.1021 chromosome	95	3291887-3291981	-	2		12			3291962			SMc02501	3291142	3292656	C	Probable ATP synthase beta chain
SmelC734	mRNA leader		sense RNA	3	S.mel.1021 chromosome	235	3293366-3293600	-	3	21	25		3293535	3293549,3293432		3293443	SMc02500	3292681	3293565	C	Probable ATP synthase gamma chain	SMc02499	3293593	3295122	C	Probable ATP synthase subunit alpha
SmelC735	sense sRNA	2	none		S.mel.1021 chromosome	56	3294527-3294582	-	2		13			3294581		3294527	SMc02499	3293593	3295122	C	Probable ATP synthase subunit alpha
SmelC736	sense sRNA	2	none		S.mel.1021 chromosome	122	3294596-3294717	-	2		10						SMc02499	3293593	3295122	C	Probable ATP synthase subunit alpha
SmelC737	sense sRNA	2	none		S.mel.1021 chromosome	171	3294730-3294900	-	2		8						SMc02499	3293593	3295122	C	Probable ATP synthase subunit alpha
SmelC738	sense sRNA	2	none		S.mel.1021 chromosome	225	3295435-3295659	-	2		10						SMc02498	3295122	3295688	C	Putative ATP synthase delta chain
SmelC739	mRNA leader		none		S.mel.1021 chromosome	101	3295708-3295808	-	3	10	9						SMc02498	3295122	3295688	C	Putative ATP synthase delta chain
SmelC740	mRNA leader		none		S.mel.1021 chromosome	87	3298682-3298768	+	1	12			3298682				SMc02495	3298816	3299469	G	Putative transaldolase
SmelC741	sense sRNA	3	none		S.mel.1021 chromosome	112	3299411-3299522	+	2		41			3299461,3299470,3299471,3299472,3299475		3299506,3299518,3299521,3299522	SMc02495	3298816	3299469	G	Putative transaldolase
SmelC742	mRNA leader		none		S.mel.1021 chromosome	118	3305410-3305527	-	3	12	15			3305527		3305464	SMc02490	3304574	3305497	R	Putative acyltransferase
SmelC743	sense sRNA	2	none		S.mel.1021 chromosome	86	3321954-3322039	-	2		17			3322034		3321958	SMc02475	3321609	3322148	X	Putative outer membrane lipoprotein precursor
SmelC744	sense sRNA	2	none		S.mel.1021 chromosome	79	3332674-3332752	-	3	13	13						SMc02465	3331628	3333469	C	Probable succinate dehydrogenase flavoprotein subunit
SmelC745	mRNA leader		none		S.mel.1021 chromosome	155	3334529-3334683	+	3	13	12		3334529	3334530,3334531			SMc03225	3334565	3335185	X	Hypothetical/unknown protein
SmelC746	sense sRNA	2	none		S.mel.1021 chromosome	56	3367560-3367615	-	2		12			3367615		3367560	SMc03253	3367412	3368254	X	Putative L-proline 3-hydroxylase
SmelC747	mRNA leader		none		S.mel.1021 chromosome	255	3368040-3368294	-	2		27			3368277,3368276,3368275,3368243			SMc03253	3367412	3368254	X	Putative L-proline 3-hydroxylase
SmelC748	trans-encoded sRNA	2	none		S.mel.1021 chromosome	111	3368433-3368543	-	1	14			3368543
SmelC749	trans-encoded sRNA	1	none		S.mel.1021 chromosome	67	3383055-3383121	-	1	13			3383121,3383120
SmelC750	mRNA leader		none		S.mel.1021 chromosome	178	3438825-3439002	+	3	21	22			3438920,3438921		3438867,3438969,3438999,3439002	SMc03770	3438988	3439359	J	Probable 50S ribosomal protein L21
SmelC751	sense sRNA	2	none		S.mel.1021 chromosome	222	3439089-3439310	+	2		35			3439089,3439144,3439145		3439142,3439252	SMc03770	3438988	3439359	J	Probable 50S ribosomal protein L21
SmelC752	mRNA leader		sense RNA	3	S.mel.1021 chromosome	203	3439569-3439771	+	2		21			3439659		3439710,3439715	SMc03772	3439393	3439662	J	Probable 50S ribosomal protein L27	SMc03773	3439793	3440425	J	Putative acetyltransferase
SmelC753	sense sRNA	2	none		S.mel.1021 chromosome	149	3439975-3440123	+	2		7			3440050			SMc03773	3439793	3440425	J	Putative acetyltransferase
SmelC754	sense sRNA	2	none		S.mel.1021 chromosome	174	3440133-3440306	+	2		8						SMc03773	3439793	3440425	J	Putative acetyltransferase
SmelC755	sense sRNA	2	none		S.mel.1021 chromosome	67	3445341-3445407	+	3	40	22				3445384		SMc03780	3445325	3445816	S	Hypothetical protein
SmelC756	mRNA leader		none		S.mel.1021 chromosome	143	3445818-3445960	+	2		12			3445818			SMc03780	3445325	3445816	S	Hypothetical protein	SMc03781	3445906	3446451	S	Conserved hypothetical protein
SmelC757	mRNA leader		none		S.mel.1021 chromosome	104	3446534-3446637	+	1	12			3446534,3446535		3446625		SMc03782	3446584	3447966	D	Hypothetical signal peptide protein
SmelC758	cis-encoded antisense sRNA	2	none		S.mel.1021 chromosome	90	3451126-3451215	-	2		20			3451215		3451127	SMc03785	3450747	3451250	L,R	Putative invasion protein A (adenosine 5'- tetraphospho-5'-adenosine pyrophosphatase)
SmelC759	mRNA leader		none		S.mel.1021 chromosome	224	3452037-3452260	-	3	19	27			3452258	3452205	3452079	SMc03787	3451917	3452228	X	Hypothetical protein
SmelC760	mRNA leader		none		S.mel.1021 chromosome	168	3458131-3458298	-	3	14	20						SMc03790	3457313	3458266	S	Conserved hypothetical protein
SmelC761	sense sRNA	1	none		S.mel.1021 chromosome	66	3458422-3458487	+	2		11			3458422			SMc03791	3458436	3458870	S	Conserved hypothetical protein
SmelC762	mRNA leader		none		S.mel.1021 chromosome	115	3461772-3461886	+	3	72	49				3461882,3461885,3461886	3461829,3461884	SMc03797	3461839	3462834	E	Probable homoserine O-succinyltransferase
SmelC763	sense sRNA	2	none		S.mel.1021 chromosome	185	3465974-3466158	+	2		11			3465974			SMc03800	3465632	3466306	S	Hypothetical protein
SmelC764	sense sRNA	3	none		S.mel.1021 chromosome	130	3472924-3473053	+	2		43			3472926,3472952,3472992,3472993		3473051,3473052,3473053	SMc03807	3471607	3472962	P	Probable ammonium transporter
SmelC765	trans-encoded sRNA	2	none		S.mel.1021 chromosome	67	3473144-3473210	+	1	13			3473144
SmelC766	sense sRNA	2	none		S.mel.1021 chromosome	105	3487249-3487353	-	2		13			3487311			SMc03820	3486754	3487437	K,T	Putative transcription regulator
SmelC767	sense sRNA	2	none		S.mel.1021 chromosome	98	3490441-3490538	-	3	61	35				3490487,3490485,3490463	3490462	SMc05019	3490422	3490574	X	Conserved hypothetical protein
SmelC768	sense sRNA	3	none		S.mel.1021 chromosome	110	3499098-3499207	-	2		12					3499098	SMc03832	3499149	3499652	X	Conserved hypothetical signal peptide protein
SmelC769	mRNA leader		none		S.mel.1021 chromosome	69	3499654-3499722	-	2		9			3499722			SMc03832	3499149	3499652	X	Conserved hypothetical signal peptide protein
SmelC770	trans-encoded sRNA	2	none		S.mel.1021 chromosome	93	3499774-3499866	-	1	16			3499866,3499864		3499819
SmelC771	mRNA leader		none		S.mel.1021 chromosome	129	3501644-3501772	-	3	29	26				3501732		SMc03835	3501158	3501745	J	Putative 2'-5' RNA ligase
SmelC772	cis-encoded antisense sRNA	1	sense RNA		S.mel.1021 chromosome	113	3502526-3502638	+	2		13			3502526			SMc03836	3501860	3502549	E	Putative arylesterase	SMc03837	3502572	3503291	Q	Putative ATP-binding ABC transporter
SmelC773	sense sRNA	1	none		S.mel.1021 chromosome	196	3506124-3506319	+	2		9						SMc03839	3506126	3506863	R	Hypothetical transmembrane protein
SmelC774	sense sRNA	3	none		S.mel.1021 chromosome	183	3506726-3506908	+	2		41			3506808,3506809,3506810,3506813		3506848,3506906,3506907,3506908	SMc03839	3506126	3506863	R	Hypothetical transmembrane protein
SmelC775	trans-encoded sRNA	1	none		S.mel.1021 chromosome	146	3509658-3509803	+	3	372	317		3509658,3509660	3509694	3509803	3509800
SmelC776	sense sRNA	4	none		S.mel.1021 chromosome	102	3509729-3509830	-	3	27	54					3509800,3509731,3509729	SMc03845	3509841	3510659	X	Hypothetical protein
SmelC777	mRNA leader		none		S.mel.1021 chromosome	150	3513609-3513758	-	3	19	33			3513706		3513634	SMc03846	3510902	3513592	C	Probable aconitate hydratase
SmelC778	trans-encoded sRNA	2	none		S.mel.1021 chromosome	115	3522269-3522383	+	3	21	32			3522289		3522380
SmelC779	mRNA leader		none		S.mel.1021 chromosome	102	3532867-3532968	+	1	12			3532867,3532868				SMc03869	3533027	3534055	H	Thiamine-binding periplasmic protein precursor
SmelC780	mRNA leader		none		S.mel.1021 chromosome	180	3536611-3536790	+	2		14			3536611,3536661,3536663		3536649,3536728	SMc03872	3536747	3538240	R	Hypothetical protein
SmelC781	trans-encoded sRNA	1	none		S.mel.1021 chromosome	144	3539507-3539650	+	3	46	43				3539572	3539538,3539551
SmelC782	sense sRNA	3	none		S.mel.1021 chromosome	348	3539784-3540131	-	2		13			3540048		3539972,3539784	SMc03874	3539797	3540366	K	Hypothetical protein
SmelC783	mRNA leader		none		S.mel.1021 chromosome	248	3540385-3540632	-	3	22	37			3540461,3540457,3540437	3540534,3540532	3540421,3540416,3540407,3540388,3540385	SMc03874	3539797	3540366	K	Hypothetical protein
SmelC784	trans-encoded sRNA	2	none		S.mel.1021 chromosome	85	3540654-3540738	-	2		11			3540731		3540655
SmelC785	trans-encoded sRNA	2	none		S.mel.1021 chromosome	166	3541177-3541342	-	3	29	23		3541341	3541286	3541230
SmelC786	sense sRNA	2	none		S.mel.1021 chromosome	83	3543080-3543162	-	2		46			3543162,3543160,3543159,3543158		3543084,3543083,3543082	SMc03877	3542246	3545026	L,K,J	ATP-dependent RNA helicase
SmelC787	sense sRNA	3	none		S.mel.1021 chromosome	171	3545654-3545824	-	2		13			3545710		3545654	SMc03878	3545701	3546426	I,Q,R	Acetoacetyl-CoA reductase
SmelC788	sense sRNA	3	none		S.mel.1021 chromosome	159	3548548-3548706	-	2		13			3548662		3548615	SMc03881	3548600	3548785	J	Probable 50S ribosomal protein L32
SmelC789	mRNA leader		none		S.mel.1021 chromosome	92	3548774-3548865	-	2		20			3548865,3548864,3548863		3548774	SMc03881	3548600	3548785	J	Probable 50S ribosomal protein L32
SmelC790	sense sRNA	2	none		S.mel.1021 chromosome	86	3549337-3549422	-	2		14			3549417			SMc03882	3548949	3549596	O	Putative glutathione S-transferase
SmelC791	sense sRNA	4	none		S.mel.1021 chromosome	61	3573238-3573298	-	3	13	21			3573284		3573238	SMc04382	3573301	3581799	G	Beta-(1,2)-glucan production associated transmembrane protein
SmelC792	sense sRNA	2	none		S.mel.1021 chromosome	69	3579794-3579862	-	2		12			3579861			SMc04382	3573301	3581799	G	Beta-(1,2)-glucan production associated transmembrane protein
SmelC793	sense sRNA	14	none		S.mel.1021 chromosome	63	3587656-3587718	+	2		14			3587656			SMc04385	3586114	3587646	C	Putative aldehyde dehydrogenase transmembrane protein	SMc04386	3587663	3588895	E	Aspartate aminotransferase B
SmelC794	mRNA leader		none		S.mel.1021 chromosome	247	3616682-3616928	-	2		18			3616928,3616832,3616831,3616786		3616687	SMc04881	3616239	3616643	R	Putative virulence associated protein homologue	SMc04408	3616640	3616900	S	Virulence-associated protein homologue
SmelC795	sense sRNA	2	none		S.mel.1021 chromosome	83	3617064-3617146	+	3	18	16						SMc04409	3617029	3617199	X	Hypothetical protein
SmelC796	cis-encoded antisense sRNA	1	sense RNA		S.mel.1021 chromosome	101	3634147-3634247	-	1	12			3634247		3634169		SMc04091	3633164	3634123	O	Putative protease transmembrane protein	SMc04092	3634254	3634508	X	Hypothetical protein
SmelC797	mRNA leader		none		S.mel.1021 chromosome	78	3636732-3636809	-	1	11							SMc04093	3634753	3636702	I	Probable acetyl-coenzyme A synthetase
SmelC798	mRNA leader		none		S.mel.1021 chromosome	64	3636910-3636973	+	2		16			3636910		3636962	SMc04094	3636980	3637678	S	Conserved hypothetical protein
SmelC799	sense sRNA	2	none		S.mel.1021 chromosome	107	3651599-3651705	-	2		16			3651674		3651599	SMc02796	3651162	3652427	K	Probable transcription termination factor Rho protein
SmelC800	mRNA leader		none		S.mel.1021 chromosome	74	3652465-3652538	-	1	16			3652538				SMc02796	3651162	3652427	K	Probable transcription termination factor Rho protein
SmelC802	trans-encoded sRNA				S.mel.1021 chromosome	250	816596-816845					7
SmelC803	trans-encoded sRNA				S.mel.1021 chromosome	166	1029635-1029800					5
SmelC806	trans-encoded sRNA				S.mel.1021 chromosome	191	1821556-1821746					4
SmelC807	trans-encoded sRNA				S.mel.1021 chromosome	275	2135188-2135462					5
SmelC808	trans-encoded sRNA				S.mel.1021 chromosome	283	2226623-2226905					12
SmelC810	trans-encoded sRNA				S.mel.1021 chromosome	173	3368607-3368779					15
SmelC811	trans-encoded sRNA				S.mel.1021 chromosome	280	3369688-3369967					7
SmelC801	trans-encoded sRNA				S.mel.1021 chromosome	156	802889-803044					5
SmelC805	trans-encoded sRNA				S.mel.1021 chromosome	143	1677330-1677472					4
SmelC809	trans-encoded sRNA				S.mel.1021 chromosome	342	2356793-2357134					16
SmelC804	trans-encoded sRNA				S.mel.1021 chromosome	73	1599291-1599363					7
SmelA001	trans-encoded sRNA	2	none		S.mel.1021 pSymA	53	1002-1054	+	1	19			1002,1004		1054
SmelA002	sense sRNA	1	none		S.mel.1021 pSymA	151	1341-1491	+	2		10			1341,1342			SMa0002	1353	4457	R	formate dehydrogenase, major subunit (formate dehydrogenase alpha subunit)
SmelA003	trans-encoded sRNA	2	none		S.mel.1021 pSymA	90	15179-15268	+	3	86	62			15182
SmelA004	sense sRNA	3	none		S.mel.1021 pSymA	86	25764-25849	-	3	12	19			25840	25791	25764	SMa0045	25848	26597	P
SmelA005	mRNA leader		none		S.mel.1021 pSymA	81	59260-59340	-	3	24	14				59306		SMa0112	58803	59234	X	conserved hypothetical protein
SmelA006	mRNA leader		none		S.mel.1021 pSymA	99	59621-59719	+	3	13	14						SMa0113	59703	62264	T	Sensor histidine kinase
SmelA007	sense sRNA	3	none		S.mel.1021 pSymA	177	100360-100536	-	2		19			100497		100363,100361	SMa0181	100505	100708	K	CspA7 cold shock protein
SmelA008	mRNA leader		none		S.mel.1021 pSymA	62	100682-100743	-	1	20			100743		100691,100682		SMa0181	100505	100708	K	CspA7 cold shock protein
SmelA009	cis-encoded antisense sRNA	2	none		S.mel.1021 pSymA	102	120205-120306	+	2		10			120205			SMa0218	119373	120323	G	ABC transporter, periplasmic solute-binding protein
SmelA010	cis-encoded antisense sRNA	1	none		S.mel.1021 pSymA	101	120317-120417	+	2		205			120317,120318,120319,120356		120412,120416	SMa0218	119373	120323	G	ABC transporter, periplasmic solute-binding protein
SmelA011	trans-encoded sRNA	2	none		S.mel.1021 pSymA	112	127877-127988	+	3	41	23			127904
SmelA012	trans-encoded sRNA	2	none		S.mel.1021 pSymA	100	130973-131072	-	2		9					130973
SmelA013	cis-encoded antisense sRNA	3	none		S.mel.1021 pSymA	127	198082-198208	-	2		10			198208			SMa0369	197906	198172	X	hypothetical protein
SmelA014	trans-encoded sRNA	2	none		S.mel.1021 pSymA	104	206669-206772	+	1	27			206669		206772
SmelA015	mRNA leader		sense RNA	3	S.mel.1021 pSymA	56	213604-213659	+	2		12			213604,213607		213658	SMa0392	212503	213618	E	ABC transporter, periplasmic solute-binding protein	SMa0394	213683	214627	E	ABC transporter, permease
SmelA016	sense sRNA	1	none		S.mel.1021 pSymA	71	222068-222138	+	2		12			222068		222128	SMa0407	222078	222866	X	conserved hypothetical protein
SmelA017	sense sRNA	2	none		S.mel.1021 pSymA	99	228856-228954	+	3	137	109						SMa5021	228821	229255	X	hypothetical protein
SmelA018	trans-encoded sRNA	2	none		S.mel.1021 pSymA	81	234850-234930	-	2		10			234921		234850
SmelA019	trans-encoded sRNA	2	none		S.mel.1021 pSymA	97	235259-235355	+	1	12			235259
SmelA020	trans-encoded sRNA	2	none		S.mel.1021 pSymA	105	235393-235497	-	3	33	30				235421
SmelA021	mRNA leader		none		S.mel.1021 pSymA	63	240889-240951	+	2		14			240889		240950	SMa0450	240985	241272	X	hypothetical protein
SmelA022	trans-encoded sRNA	1	none		S.mel.1021 pSymA	126	289332-289457	-	2		9			289457
SmelA023	mRNA leader		none		S.mel.1021 pSymA	118	291784-291901	-	2		19			291901			SMa0548	291638	291877	X	conserved hypothetical protein
SmelA024	trans-encoded sRNA	2	none		S.mel.1021 pSymA	84	304321-304404	+	3	15	11
SmelA025	mRNA leader		none		S.mel.1021 pSymA	139	304410-304548	+	2		15			304414			SMa0572	304557	304880	X	conserved hypothetical protein
SmelA026	sense sRNA	2	none		S.mel.1021 pSymA	95	320910-321004	-	2		9			321002			SMa0601	319553	321799	X	conserved hypothetical protein
SmelA027	mRNA leader		none		S.mel.1021 pSymA	118	347902-348019	-	3	76	85				347936	347935	SMa5027	347249	347851	X	hypothetical protein
SmelA028	mRNA leader		none		S.mel.1021 pSymA	93	352034-352126	+	3	14	16					352052	SMa0664	352085	353842	X	conserved hypothetical protein
SmelA029	sense sRNA	3	none		S.mel.1021 pSymA	171	396595-396765	-	3	21	93			396763,396680,396679,396678,396677		396597,396596	SMa0738	396650	396853	K	CspA6 cold shock protein
SmelA030	cis-encoded antisense sRNA	2	none		S.mel.1021 pSymA	110	433615-433724	-	3	25	17				433675,433673		SMa0794	432982	434022	C	Monoxygenase
SmelA031	cis-encoded antisense sRNA	2	none		S.mel.1021 pSymA	99	456920-457018	-	2		10			457018			SMa0829	456142	457683	C	NifK nitrogenase molybdenum-iron protein beta chain
SmelA032	sense sRNA	2	none		S.mel.1021 pSymA	130	493171-493300	+	2		10			493171			SMa0883	493138	493668	S	conserved hypothetical protein
SmelA033	trans-encoded sRNA	2	none		S.mel.1021 pSymA	82	512140-512221	-	2		10					512141
SmelA034	mRNA leader		none		S.mel.1021 pSymA	107	550759-550865	-	2		9						SMa5007	550344	550724	X	Possible transcriptional regulator
SmelA035	trans-encoded sRNA	2	none		S.mel.1021 pSymA	130	552854-552983	+	2		24			552859,552925		552982,552983
SmelA036	cis-encoded antisense sRNA	3	none		S.mel.1021 pSymA	59	559340-559398	-	3	70	103						SMa1009	559107	559328	P	Heavy metal binding protein
SmelA037	mRNA leader		none		S.mel.1021 pSymA	151	569771-569921	+	3	13	17			569771	569859		SMa1033	569810	570190	X	conserved hypothetical protein
SmelA038	sense sRNA	1	none		S.mel.1021 pSymA	219	588240-588458	-	3	14	14						SMa1076	587855	588439	K	conserved hypothetical protein
SmelA039	cis-encoded antisense sRNA	1	none		S.mel.1021 pSymA	84	600035-600118	+	3	9	12						SMa1097	599529	600044	X	hypothetical protein
SmelA040	mRNA leader		sense RNA	3	S.mel.1021 pSymA	101	656373-656473	-	2		11			656441			SMa1192	656023	656316	X	hypothetical protein	SMa1194	656365	657546	P	NnrS dehydrogenase
SmelA041	sense sRNA	24	none		S.mel.1021 pSymA	107	664949-665055	-	3	24	51					665006	SMa1209	662787	665060	P	FixI1 ATPase	SMa1210	665057	665560	X	FixH nitrogen fixation protein
SmelA042	mRNA leader		sense RNA	3	S.mel.1021 pSymA	215	671508-671722	-	2		12			671700			SMa1223	671077	671532	R	FixM flavoprotein oxidoreductase	SMa1225	671613	672248	T	FixK1 transcriptional regulator
SmelA043	mRNA leader		none		S.mel.1021 pSymA	81	680602-680682	-	1	12			680682				SMa1241	680465	680650	C	NapE component of periplasmic nitrate reductase
SmelA044	sense sRNA	2	none		S.mel.1021 pSymA	63	688372-688434	-	1	11			688434		688372		SMa1259	688231	689589	X	conserved hypothetical protein
SmelA045	cis-encoded antisense sRNA	1	sense RNA		S.mel.1021 pSymA	81	730242-730322	-	2		11			730322			SMa1334	729038	730234	X	conserved hypothetical protein	SMa5030	730316	730981	X	Transcriptional regulator, TetR family
SmelA046	mRNA leader		none		S.mel.1021 pSymA	73	740965-741037	-	2		11			741037			SMa1353	740057	740944	G	Isomerase
SmelA047	sense sRNA	1	none		S.mel.1021 pSymA	154	777255-777408	-	2		12			777408,777407			SMa1413	777118	777393	K	conserved hypothetical protein
SmelA048	sense sRNA	2	none		S.mel.1021 pSymA	83	831027-831109	+	3	37	45			831027			SMa1505	830383	831168	K	Transcriptional regulator, GntR family
SmelA049	mRNA leader		none		S.mel.1021 pSymA	129	853050-853178	-	1	11			853178				SMa1545	852614	853114	C	NuoJ2 NADH:quinone oxidoreductase subunit 6 (chain J)
SmelA050	mRNA leader		none		S.mel.1021 pSymA	150	853368-853517	+	3	12	12						SMa1547	853409	854080	O	protein-L-isoaspartate O-methyltransferase
SmelA051	sense sRNA	2	none		S.mel.1021 pSymA	96	853733-853828	+	1	11			853733				SMa1547	853409	854080	O	protein-L-isoaspartate O-methyltransferase
SmelA052	trans-encoded sRNA	2	none		S.mel.1021 pSymA	129	882393-882521	+	2		11			882393,882394
SmelA053	cis-encoded antisense sRNA	2	none		S.mel.1021 pSymA	147	890286-890432	-	3	42	35		890429	890389,890369	890377	890286	SMa1595	890034	890477	X	hypothetical protein
SmelA054	trans-encoded sRNA	2	none		S.mel.1021 pSymA	76	911299-911374	+	2		15			911299,911302
SmelA055	mRNA leader		none		S.mel.1021 pSymA	147	934971-935117	+	3	18	33			934971		935036,935117	SMa1668	935142	936563	E	ArcD2 arginine/ornithine antiporter
SmelA056	trans-encoded sRNA	2	none		S.mel.1021 pSymA	141	954480-954620	-	1	17			954620,954618
SmelA057	sense sRNA	2	none		S.mel.1021 pSymA	110	962851-962960	-	2		8						SMa1706	962812	963234	X	hypothetical protein
SmelA058	mRNA leader		none		S.mel.1021 pSymA	156	992865-993020	+	2		8			992865			SMa1750	992912	994291	X	conserved hypothetical protein
SmelA059	mRNA leader		none		S.mel.1021 pSymA	102	1004233-1004334	-	1	11			1004334,1004333				SMa1766	1003999	1004250	S	conserved hypothetical protein
SmelA060	trans-encoded sRNA	2	none		S.mel.1021 pSymA	108	1021534-1021641	+	3	18	57			1021541		1021639,1021640,1021641
SmelA061	mRNA leader		sense RNA	3	S.mel.1021 pSymA	121	1026029-1026149	-	2		11			1026149		1026029	SMa1808	1025646	1026050	X	Hypothetical protein	SMa1809	1026068	1026898	R	Non-heme haloperoxidase
SmelA062	sense sRNA	3	none		S.mel.1021 pSymA	101	1065615-1065715	-	2		12					1065615	SMa1875	1065694	1067211	L	reverse transcriptase
SmelA063	mRNA leader		none		S.mel.1021 pSymA	69	1076850-1076918	+	2		9						SMa1894	1076880	1077323	O	conserved hypothetical protein
SmelA064	trans-encoded sRNA	2	none		S.mel.1021 pSymA	161	1087019-1087179	+	3	29	21
SmelA065	mRNA leader		none		S.mel.1021 pSymA	103	1099355-1099457	-	3	13	17		1099457		1099407		SMa1933	1098786	1099427	K	Transcriptional regulator, LysR family
SmelA066	trans-encoded sRNA	2	none		S.mel.1021 pSymA	135	1128797-1128931	+	3	18	17
SmelA067	mRNA leader		none		S.mel.1021 pSymA	167	1138177-1138343	+	2		8			1138177			SMa2009	1138205	1138654	S	conserved hypothetical protein
SmelA068	mRNA leader		none		S.mel.1021 pSymA	73	1144189-1144261	+	2		16			1144189		1144216	SMa2023	1144230	1145021	R	Conservative hypothetical protein
SmelA069	sense sRNA	2	none		S.mel.1021 pSymA	105	1144905-1145009	+	2		11					1145009	SMa2023	1144230	1145021	R	Conservative hypothetical protein
SmelA070	sense sRNA	3	none		S.mel.1021 pSymA	103	1146791-1146893	+	2		11			1146791,1146841			SMa2025	1145209	1146840	E	oxidoreductase
SmelA071	mRNA leader		none		S.mel.1021 pSymA	94	1149810-1149903	+	1	8			1149810,1149811				SMa2033	1149915	1150712	M	Transglycosylase
SmelA072	trans-encoded sRNA	1	none		S.mel.1021 pSymA	108	1161766-1161873	+	3	14	42			1161766,1161770,1161773		1161871,1161872
SmelA073	sense sRNA	2	none		S.mel.1021 pSymA	104	1189849-1189952	-	3	15	13		1189946				SMa2107	1189053	1189958	K	Transcriptional regulator, LysR family
SmelA074	cis-encoded antisense sRNA	3	none		S.mel.1021 pSymA	130	1191262-1191391	+	1	11			1191262				VBISMa1337	1191271	1191525		putative dioxygenase
SmelA075	trans-encoded sRNA	2	none		S.mel.1021 pSymA	116	1220693-1220808	+	3	317	105		1220693		1220740,1220744,1220752,1220767,1220768	1220806,1220807
SmelA076	trans-encoded sRNA	2	none		S.mel.1021 pSymA	77	1249102-1249178	+	2		11
SmelA077	sense sRNA	2	none		S.mel.1021 pSymA	59	1249636-1249694	+	2		14			1249636			SMa2231	1249316	1249699	R	conserved hypothetical protein
SmelA078	cis-encoded antisense sRNA	13	none		S.mel.1021 pSymA	107	1266805-1266911	-	2		13			1266902			SMa2263	1266525	1266860	X	hypothetical protein	SMa2265	1266850	1267101	X	hypothetical protein
SmelA079	sense sRNA	1	none		S.mel.1021 pSymA	86	1269007-1269092	-	1	11			1269092				SMa2275	1268802	1269077	X	conserved hypothetical protein
SmelA080	mRNA leader		none		S.mel.1021 pSymA	292	1304774-1305065	+	3	16	29			1304866,1304876,1304879,1304899		1304823,1304842,1304851,1304966,1304971	SMa2337	1304824	1306119	E,G,P,R	RhtX rhizobactin transporter
SmelA081	sense sRNA	2	none		S.mel.1021 pSymA	152	1305470-1305621	+	2		10						SMa2337	1304824	1306119	E,G,P,R	RhtX rhizobactin transporter
SmelA082	sense sRNA	2	none		S.mel.1021 pSymA	137	1305894-1306030	+	2		9						SMa2337	1304824	1306119	E,G,P,R	RhtX rhizobactin transporter
SmelA083	sense sRNA	2	none		S.mel.1021 pSymA	148	1306190-1306337	+	2		11			1306215			SMa2400	1306179	1307591	X	RhbA rhizobactin biosynthesis protein
SmelA084	sense sRNA	2	none		S.mel.1021 pSymA	124	1306360-1306483	+	3	12	18		1306384	1306360,1306410	1306453		SMa2400	1306179	1307591	X	RhbA rhizobactin biosynthesis protein
SmelA085	sense sRNA	2	none		S.mel.1021 pSymA	197	1307186-1307382	+	2		8			1307223			SMa2400	1306179	1307591	X	RhbA rhizobactin biosynthesis protein
SmelA086	sense sRNA	2	none		S.mel.1021 pSymA	98	1307995-1308092	+	2		11						SMa2402	1307588	1309075	E	RhsB L-2,4-diaminobutyrate decarboxylase
SmelA087	sense sRNA	2	none		S.mel.1021 pSymA	97	1308266-1308362	+	2		16			1308293		1308356	SMa2402	1307588	1309075	E	RhsB L-2,4-diaminobutyrate decarboxylase
SmelA088	sense sRNA	2	none		S.mel.1021 pSymA	134	1309387-1309520	+	2		10			1309387		1309520	SMa2404	1309062	1310819	Q	RhbC rhizobactin biosynthesis protein
SmelA089	sense sRNA	2	none		S.mel.1021 pSymA	87	1309753-1309839	+	2		10						SMa2404	1309062	1310819	Q	RhbC rhizobactin biosynthesis protein
SmelA090	sense sRNA	2	none		S.mel.1021 pSymA	151	1310038-1310188	+	2		13			1310044			SMa2404	1309062	1310819	Q	RhbC rhizobactin biosynthesis protein
SmelA091	mRNA leader		none		S.mel.1021 pSymA	68	1315674-1315741	+	1	28			1315674,1315675		1315730		SMa2414	1315745	1317985	P	RhtA rhizobactin transporter
SmelA092	sense sRNA	2	none		S.mel.1021 pSymA	180	1316222-1316401	+	2		18			1316225,1316311		1316372,1316401	SMa2414	1315745	1317985	P	RhtA rhizobactin transporter
SmelA093	sense sRNA	2	none		S.mel.1021 pSymA	246	1316535-1316780	+	2		17			1316536,1316537,1316541		1316644	SMa2414	1315745	1317985	P	RhtA rhizobactin transporter
SmelA094	sense sRNA	2	none		S.mel.1021 pSymA	65	1317251-1317315	+	2		38			1317251,1317252,1317253		1317313	SMa2414	1315745	1317985	P	RhtA rhizobactin transporter
SmelA095	sense sRNA	2	none		S.mel.1021 pSymA	62	1317369-1317430	+	2		16			1317369,1317370		1317430	SMa2414	1315745	1317985	P	RhtA rhizobactin transporter
SmelA096	sense sRNA	2	none		S.mel.1021 pSymA	150	1317439-1317588	+	2		16			1317535		1317528	SMa2414	1315745	1317985	P	RhtA rhizobactin transporter
SmelA097	sense sRNA	2	none		S.mel.1021 pSymA	69	1318087-1318155	+	2		17			1318091		1318152	SMa2339	1317985	1319097	J	Siderophore biosynthesis protein
SmelA098	sense sRNA	2	none		S.mel.1021 pSymA	111	1318327-1318437	+	2		9			1318327			SMa2339	1317985	1319097	J	Siderophore biosynthesis protein
SmelA099	trans-encoded sRNA	1	none		S.mel.1021 pSymA	160	1328175-1328334	-	3	76	30				1328309,1328289,1328283,1328252,1328250	1328221,1328176
SmelA100	mRNA leader		none		S.mel.1021 pSymA	77	1331489-1331565	-	3	20	48			1331549	1331508	1331495,1331490,1331489	SMa2359	1330682	1331458	R	conserved hypothetical protein
SmelA101	mRNA leader		none		S.mel.1021 pSymA	112	1331739-1331850	+	2		13			1331739			SMa2361	1331764	1332750	R	conserved hypothetical protein
SmelA102	mRNA leader		none		S.mel.1021 pSymA	154	1351156-1351309	-	2		9					1351156	SMa2391	1350001	1351206	X	RepC2 replication protein
SmelA103	cis-encoded antisense sRNA	3	none		S.mel.1021 pSymA	60	1351298-1351357	+	3	2778	2422				1351336		SMa2393	1351362	1352363	X	RepB2 replication protein
SmelA104	trans-encoded sRNA				S.mel.1021 pSymA	93	14300-14392					4
SmelA105	trans-encoded sRNA				S.mel.1021 pSymA	152	355173-355324					4
SmelA106	trans-encoded sRNA				S.mel.1021 pSymA	71	566795-566865					6
SmelA107	trans-encoded sRNA				S.mel.1021 pSymA	242	798929-799170					4
SmelA108	trans-encoded sRNA				S.mel.1021 pSymA	262	954039-954300					6
SmelA109	trans-encoded sRNA				S.mel.1021 pSymA	140	1017524-1017663					6
SmelA110	trans-encoded sRNA				S.mel.1021 pSymA	172	1017668-1017839					5
SmelA111	trans-encoded sRNA				S.mel.1021 pSymA	169	1097208-1097376					4
SmelB001	trans-encoded sRNA	2	none		S.mel.1021 pSymB	82	24911-24992	-	1	12			24992
SmelB002	sense sRNA	4	none		S.mel.1021 pSymB	52	25037-25088	-	2		11			25088		25037	SMb20018	25092	26114	G	probable sugar transport ATP-binding protein
SmelB003	trans-encoded sRNA	2	none		S.mel.1021 pSymB	106	30240-30345	+	3	28	11				30345
SmelB004	mRNA leader		none		S.mel.1021 pSymB	61	36086-36146	+	1	14			36086,36087		36138,36146		SMb20025	36147	37124	S	CONSERVED HYPOTHETICAL PROTEIN
SmelB005	sense sRNA	2	none		S.mel.1021 pSymB	95	55091-55185	-	1	11			55185				SMb20044	55090	56400	X	probable replication protein C
SmelB006	cis-encoded antisense sRNA	3	none		S.mel.1021 pSymB	135	56486-56620	+	3	4198	1998		56489	56497		56545	SMb20045	56556	57560	K	probable replication protein B
SmelB007	sense sRNA	3	none		S.mel.1021 pSymB	66	56551-56616	-	2		17			56616		56552	SMb20045	56556	57560	K	probable replication protein B
SmelB008	trans-encoded sRNA	2	none		S.mel.1021 pSymB	77	65071-65147	+	3	67	26				65085
SmelB009	trans-encoded sRNA	2	none		S.mel.1021 pSymB	81	65186-65266	-	3	92	100				65190
SmelB010	trans-encoded sRNA	2	none		S.mel.1021 pSymB	71	65378-65448	+	3	54	25		65382		65440
SmelB011	trans-encoded sRNA	2	none		S.mel.1021 pSymB	66	66261-66326	+	3	15	19
SmelB012	sense sRNA	2	none		S.mel.1021 pSymB	79	68035-68113	+	2		22			68035		68109,68112	SMb20057	67708	68751	H	ABC transporter, permease
SmelB013	sense sRNA	13	none		S.mel.1021 pSymB	100	68730-68829	+	2		9			68730			SMb20057	67708	68751	H	ABC transporter, permease	SMb20058	68748	69548	H,P	ABC transporter, ATP-binding protein
SmelB014	mRNA leader		none		S.mel.1021 pSymB	81	85031-85111	+	2		12			85031		85080	SMb20077	85081	86745	T	putative sensor histidine kinase protein
SmelB015	mRNA leader		none		S.mel.1021 pSymB	50	94443-94492	+	1	13			94443		94492		SMb20083	94552	94791	X	hypothetical protein
SmelB016	cis-encoded antisense sRNA	3	sense RNA	3	S.mel.1021 pSymB	114	115081-115194	-	2		9					115081	SMb20103	113274	115076	P	probable FAD-dependent oxidoreductase	SMb20104	115152	115910	R	hypothetical membrane protein
SmelB017	mRNA leader		none		S.mel.1021 pSymB	113	179966-180078	+	2		10			179966			SMb20162	180077	180766	T,K	probable transcriptional regulator
SmelB018	sense sRNA	4	none		S.mel.1021 pSymB	100	202833-202932	+	2		34			202833,202835,202865,202868		202925,202926,202932	SMb20186	202255	202824	S	CONSERVED HYPOTHETICAL PROTEIN
SmelB019	trans-encoded sRNA	2	none		S.mel.1021 pSymB	120	213497-213616	+	3	18	31			213513,213517		213578
SmelB020	cis-encoded antisense sRNA	2	none		S.mel.1021 pSymB	98	216799-216896	-	1	12			216896				SMb20208	215797	216924	R	probable pyrroloquinoline quinone synthesis protein E
SmelB021	sense sRNA	2	none		S.mel.1021 pSymB	88	235032-235119	+	1	9			235032		235089		SMc22-r	235032	236036		probable smc22-r protein
SmelB022	cis-encoded antisense sRNA	3	sense RNA	3	S.mel.1021 pSymB	70	265015-265084	+	2		19			265020		265079,265084	SMb20259	264068	265030	E,M	dihydrodipicolinate synthase	SMb20260	265078	265470	S	HYPOTHETICAL PROTEIN
SmelB023	mRNA leader		sense RNA	3	S.mel.1021 pSymB	156	269214-269369	+	2		12						SMb20263	268518	269324	E,T	putative ABC transporter periplasmic amino acid-binding protein	SMb20264	269391	270056	E	putative amino acid ABC transporter permease protein
SmelB024	cis-encoded antisense sRNA	3	sense RNA	3	S.mel.1021 pSymB	155	278585-278739	-	2		18			278667		278622	SMb20272	277378	278586	E,G,P,R	putative transporter protein	SMb20273	278659	278844	X	HYPOTHETICAL PROTEIN
SmelB025	mRNA leader		none		S.mel.1021 pSymB	108	278758-278865	-	3	15	16		278864	278825,278823		278758	SMb20273	278659	278844	X	HYPOTHETICAL PROTEIN
SmelB026	mRNA leader		none		S.mel.1021 pSymB	113	300405-300517	-	3	11	24						SMb20292	299408	300391	R	hypothetical immunogenic protein
SmelB027	cis-encoded antisense sRNA	3	none		S.mel.1021 pSymB	81	334403-334483	-	2		11			334483			SMb20330	333286	334383	R	ThuB
SmelB028	mRNA leader		none		S.mel.1021 pSymB	151	334909-335059	-	2		16			335059,335055,335054		334976	SMb20331	334596	334952	X	hypothetical membrane spanning protein
SmelB029	mRNA leader		none		S.mel.1021 pSymB	75	355342-355416	-	2		10					355342	SMb20347	354773	355381	K	putative transcriptional regulator
SmelB030	mRNA leader		none		S.mel.1021 pSymB	94	369464-369557	+	3	15	10						SMb20359	369491	370786	X	hypothetical protein
SmelB031	sense sRNA	2	none		S.mel.1021 pSymB	120	372322-372441	-	2		11			372441			SMb20361	371644	372441	P	putative ionic voltage-gated channel protein
SmelB032	trans-encoded sRNA	2	none		S.mel.1021 pSymB	140	379136-379275	+	3	170	126				379193,379270	379269
SmelB033	trans-encoded sRNA	2	none		S.mel.1021 pSymB	73	379319-379391	-	3	35	11				379322
SmelB034	sense sRNA	1	none		S.mel.1021 pSymB	134	414954-415087	+	3	27	15						SMb20402	414971	416359	C	putative alcohol dehydrogenase cytochrome c subunit precursor protein
SmelB035	mRNA leader		sense RNA	3	S.mel.1021 pSymB	65	430961-431025	+	2		15			430961,430962			SMb20416	429673	430965	G	probable ABC transporter periplasmic glycerol-3-phosphate-binding protein precursor	SMb20417	431083	431964	G	probable glycerol-3-phosphate ABC transporter permease protein
SmelB036	trans-encoded sRNA	2	none		S.mel.1021 pSymB	63	452314-452376	+	2		33			452314,452315		452374,452375,452376
SmelB037	mRNA leader		none		S.mel.1021 pSymB	135	452454-452588	+	2		8			452454			SMb20441	452507	453247	K	Transcriptional regulator, GntR family
SmelB038	cis-encoded antisense sRNA	3	sense RNA	4	S.mel.1021 pSymB	95	467263-467357	+	2		11			467263			SMb20454	466834	467253	X	CONSERVED HYPOTHETICAL PROTEIN	SMb20455	467358	467972	K	putative transcriptional regulator protein
SmelB039	cis-encoded antisense sRNA	2	none		S.mel.1021 pSymB	62	469337-469398	+	2		15			469337		469397,469398	SMb20457	468904	470052	K	putative transcriptional regulator TRANSCRIPTION REGULATOR protein
SmelB040	mRNA leader		none		S.mel.1021 pSymB	94	470286-470379	+	3	18	55			470310,470311,470315,470319,470325	470307	470374	SMb20458	470412	471458	G,M	putative dTDP-glucose 4,6-dehydratase protein
SmelB041	cis-encoded antisense sRNA	3	none		S.mel.1021 pSymB	120	476416-476535	-	2		10			476535			SMb20463	475899	476408	X	CONSERVED HYPOTHETICAL PROTEIN
SmelB042	cis-encoded antisense sRNA	1	sense RNA		S.mel.1021 pSymB	172	537611-537782	+	2		11			537611,537661			SMb20514	536420	537637	N,T	protein-glutamate methylesterase	SMb20515	537727	541212	N,T	putative methyltransferase
SmelB043	cis-encoded antisense sRNA	2	none		S.mel.1021 pSymB	92	539937-540028	-	2		9			540028		539937	SMb20515	537727	541212	N,T	putative methyltransferase
SmelB044	trans-encoded sRNA	2	none		S.mel.1021 pSymB	139	541771-541909	-	3	96	34			541909	541863,541856,541851,541847,541846	541773
SmelB045	mRNA leader		none		S.mel.1021 pSymB	75	542679-542753	-	2		20			542742		542680,542679	SMb20517	542357	542647	X	HYPOTHETICAL PROTEIN
SmelB046	trans-encoded sRNA	1	none		S.mel.1021 pSymB	87	544712-544798	-	3	11	12		544790		544715
SmelB047	trans-encoded sRNA	1	none		S.mel.1021 pSymB	112	545360-545471	-	3	48	87			545437	545426,545360	545363
SmelB048	sense sRNA	2	none		S.mel.1021 pSymB	152	562093-562244	-	2		10			562244			SMb20537	561216	562244	K	probable transcriptional regulator
SmelB049	trans-encoded sRNA	2	none		S.mel.1021 pSymB	105	571078-571182	-	2		9			571182
SmelB050	trans-encoded sRNA	2	none		S.mel.1021 pSymB	136	574628-574763	+	3	31	27				574649,574651,574652,574719	574761
SmelB051	mRNA leader		none		S.mel.1021 pSymB	174	576627-576800	-	3	16	11						SMb20550	576533	576778	X	CONSERVED HYPOTHETICAL PROTEIN
SmelB052	mRNA leader		sense RNA	3	S.mel.1021 pSymB	191	576814-577004	-	2		25			577002,576945,576944		576908,576814	SMb20550	576533	576778	X	CONSERVED HYPOTHETICAL PROTEIN	SMb20551	576952	577398	X	HYPOTHETICAL PROTEIN
SmelB053	trans-encoded sRNA	2	none		S.mel.1021 pSymB	144	577730-577873	+	3	226	146				577803,577805	577868
SmelB054	cis-encoded antisense sRNA	1	none		S.mel.1021 pSymB	97	580578-580674	-	3	16	13		580674				SMb20556	580645	581325	X	conserved hypothetical protein
SmelB055	sense sRNA	3	none		S.mel.1021 pSymB	147	590978-591124	-	2		11						SMb20806	591060	591749	X	hypothetical protein
SmelB056	sense sRNA	3	none		S.mel.1021 pSymB	111	610761-610871	+	3	48	104			610817	610814		SMb20821	610001	610801	H	putative 3-methyl-2-oxobutanoate hydroxymethyltransferase
SmelB057	mRNA leader		none		S.mel.1021 pSymB	164	615722-615885	-	3	10	8		615885	615884			SMb20824	613522	615858	M	putative glycosyltransferase involved in capsule biosynthesis
SmelB058	sense sRNA	2	none		S.mel.1021 pSymB	77	620377-620453	-	1	12			620452				SMb20829	619946	621625	Q	putative secreted calcium-binding protein
SmelB059	sense sRNA	24	none		S.mel.1021 pSymB	108	624849-624956	-	2		15			624956			SMb20832	624306	624965	G	capsular-polysaccharide-transporting ATPase	SMb20833	624962	625741	G,M	RkpT
SmelB060	mRNA leader		none		S.mel.1021 pSymB	163	626956-627118	-	3	11	13			627118		626956	SMb20834	625738	627036	M	probable lipopolysaccharide processing protein	SMb20835	627125	628120	R	conserved hypothetical protein
SmelB061	trans-encoded sRNA	2	none		S.mel.1021 pSymB	109	636368-636476	-	3	41	64				636429	636425,636368
SmelB062	cis-encoded antisense sRNA	1	none		S.mel.1021 pSymB	80	653866-653945	-	3	182	349		653943,653942	653945,653925,653922		653885,653866	SMb21036	653937	654485	X	HYPOTHETICAL PROTEIN
SmelB063	trans-encoded sRNA	2	none		S.mel.1021 pSymB	72	668214-668285	-	1	12			668285
SmelB064	trans-encoded sRNA	2	none		S.mel.1021 pSymB	81	677946-678026	-	3	1277	561
SmelB065	cis-encoded antisense sRNA	2	none		S.mel.1021 pSymB	67	710458-710524	+	2		9			710458			SMb21073	709463	710830	M	putative OMA family outer membrane saccharide export protein, similar to ExoF
SmelB066	sense sRNA	2	none		S.mel.1021 pSymB	82	756759-756840	-	2		12			756840		756759	SMb21115	756618	757106	T	putative response regulator protein
SmelB067	mRNA leader		none		S.mel.1021 pSymB	53	757156-757208	-	1	12			757208				SMb21115	756618	757106	T	putative response regulator protein
SmelB068	mRNA leader		none		S.mel.1021 pSymB	117	758512-758628	-	2		11			758627			SMb21117	758135	758593	K	putative transcriptional regulator protein
SmelB069	mRNA leader		sense RNA	2	S.mel.1021 pSymB	67	759479-759545	+	3	35	23		759479				SMb21120	759358	759576	X	hypothetical protein	SMb21121	759569	760732	I	putative isovaleryl-CoA dehydrogenase protein
SmelB070	sense sRNA	2	none		S.mel.1021 pSymB	59	770226-770284	-	1	9			770284				SMb21131	770163	771044	P	ABC-type sulfate transport system, periplasmic component
SmelB071	sense sRNA	13	none		S.mel.1021 pSymB	109	771801-771909	-	3	11	174			771891,771890,771885		771809,771801	SMb21132	771028	771894	O	ABC transporter, permease	SMb21133	771891	772916	P	ABC transporter, periplasmic solute-binding protein
SmelB072	sense sRNA	2	none		S.mel.1021 pSymB	119	772658-772776	-	2		20			772776		772664	SMb21133	771891	772916	P	ABC transporter, periplasmic solute-binding protein
SmelB073	sense sRNA	3	none		S.mel.1021 pSymB	101	773155-773255	-	2		9			773240			SMb21134	773181	774239	E	amino acid aldolase or racemase
SmelB074	mRNA leader		none		S.mel.1021 pSymB	76	786517-786592	+	3	15	10				786592		SMb21223	786637	787536	E,H	putative sulfate adenylyltransferase subunit 2 protein
SmelB075	trans-encoded sRNA	2	none		S.mel.1021 pSymB	64	800730-800793	-	3	43	44				800746
SmelB076	cis-encoded antisense sRNA	3	none		S.mel.1021 pSymB	91	800853-800943	+	2		9			800853			SMb21235	800870	801808	J	methionyl-tRNA formyltransferase
SmelB077	mRNA leader		none		S.mel.1021 pSymB	177	801706-801882	-	2		11			801882			SMb21235	800870	801808	J	methionyl-tRNA formyltransferase
SmelB078	mRNA leader		none		S.mel.1021 pSymB	115	802082-802196	+	2		19			802082		802196	SMb21236	802253	803104	X	hypothetical protein
SmelB079	trans-encoded sRNA	2	none		S.mel.1021 pSymB	139	807814-807952	-	3	10	18			807952		807867,807863
SmelB080	trans-encoded sRNA	2	none		S.mel.1021 pSymB	82	811702-811783	-	2		9			811783
SmelB081	mRNA leader		none		S.mel.1021 pSymB	78	828366-828443	+	2		13			828366,828367			SMb21257	828467	829486	T	hypothetical adenylate cyclase, truncated protein
SmelB082	sense sRNA	3	none		S.mel.1021 pSymB	66	841472-841537	+	2		11			841472			SMb21267	840855	841532	X	hypothetical protein
SmelB083	sense sRNA	2	none		S.mel.1021 pSymB	63	842054-842116	+	2		15			842054		842115	SMb21268	841684	842397	V	putative ABC transporter
SmelB084	mRNA leader		none		S.mel.1021 pSymB	67	857271-857337	+	1	25			857271		857309		SMb22012	857371	857778	X	hypothetical protein
SmelB085	mRNA leader		none		S.mel.1021 pSymB	189	871959-872147	-	3	26	18		872147	872145			SMb21295	871579	872058	O	putative small heat shock protein, hsp20 family
SmelB086	sense sRNA	2	none		S.mel.1021 pSymB	116	889686-889801	+	2		12						SMb21145	889554	890753	E	putative choline uptake ABC transporter permease protein
SmelB087	sense sRNA	2	none		S.mel.1021 pSymB	86	928696-928781	+	2		10						SMb21181	927980	929167	I	putative glutaryl-CoA dehydrogenase protein
SmelB088	sense sRNA	2	none		S.mel.1021 pSymB	82	933513-933594	+	2		10			933513		933594	SMb21184	932547	933725	C	putative acetate kinase (acetokinase) protein
SmelB089	sense sRNA	2	none		S.mel.1021 pSymB	99	943919-944017	-	2		9			944017			SMb21192	943330	944373	G	putative fructose-bisphosphate aldolase protein
SmelB090	sense sRNA	2	none		S.mel.1021 pSymB	289	945189-945477	+	2		14			945411,945412		945477	SMb21196	945018	946616	E	ABC transporter, periplasmic solute-binding protein
SmelB091	sense sRNA	2	none		S.mel.1021 pSymB	119	945907-946025	+	2		9			945907			SMb21196	945018	946616	E	ABC transporter, periplasmic solute-binding protein
SmelB092	sense sRNA	2	none		S.mel.1021 pSymB	103	946028-946130	+	2		11			946053		946103	SMb21196	945018	946616	E	ABC transporter, periplasmic solute-binding protein
SmelB093	mRNA leader		sense RNA	3	S.mel.1021 pSymB	273	946385-946657	+	2		9			946488,946596			SMb21196	945018	946616	E	ABC transporter, periplasmic solute-binding protein	SMb21197	946668	947591	E,P	ABC transporter, permease
SmelB094	sense sRNA	2	none		S.mel.1021 pSymB	120	962524-962643	-	3	14	11				962561		SMb21209	961787	963139	T	putative two-component sensor histidine kinase protein
SmelB095	cis-encoded antisense sRNA	3	none		S.mel.1021 pSymB	76	1018406-1018481	+	3	12	15						SMb21353	1018487	1019464	G	ABC transporter, periplasmic solute-binding protein
SmelB096	mRNA leader		none		S.mel.1021 pSymB	108	1025027-1025134	+	1	10			1025027,1025028				SMb21361	1025047	1025547	X	hypothetical membrane-anchored protein
SmelB097	sense sRNA	2	none		S.mel.1021 pSymB	90	1088650-1088739	+	2		10			1088653			SMb21549	1088134	1089051	P	putative exported sulfurtransferase, Rhodanese protein
SmelB098	sense sRNA	2	none		S.mel.1021 pSymB	123	1089411-1089533	+	2		11			1089411		1089533	SMb21550	1089132	1090373	R	conserved hypothetical protein
SmelB099	sense sRNA	3	none		S.mel.1021 pSymB	105	1104588-1104692	-	2		9						SMb21566	1104605	1106233	O	putative heat shock protein groEL
SmelB100	mRNA leader		none		S.mel.1021 pSymB	127	1161188-1161314	-	3	13	19					1161212,1161188	SMb20935	1160892	1161143	K	putative transcriptional regulator protein
SmelB101	sense sRNA	3	none		S.mel.1021 pSymB	107	1165745-1165851	-	2		9						SMb20941	1165803	1167617	V	msbA-like saccharide exporting ABC transporter protein, consisting of ATP-binding and permease domains
SmelB102	trans-encoded sRNA	2	none		S.mel.1021 pSymB	138	1167722-1167859	-	3	17	37			1167847		1167727,1167722
SmelB103	mRNA leader		sense RNA	3	S.mel.1021 pSymB	118	1171446-1171563	-	2		10						SMb20944	1170226	1171533	M	putative polysaccharide polymerase, similar to Wzy protein	SMb20945	1171541	1172806	M	putative polysaccharide export protein ExoF1
SmelB104	sense sRNA	2	none		S.mel.1021 pSymB	62	1172692-1172753	-	2		19			1172753,1172752			SMb20945	1171541	1172806	M	putative polysaccharide export protein ExoF1
SmelB105	mRNA leader		none		S.mel.1021 pSymB	190	1173417-1173606	-	3	16	19		1173583	1173503,1173474		1173422,1173417	SMb20946	1172859	1173539	M	exopolysaccharide production protein
SmelB106	mRNA leader		none		S.mel.1021 pSymB	217	1174693-1174909	+	3	10	12						SMb20948	1174743	1175771	M	glucosyltransferase
SmelB107	sense sRNA	2	none		S.mel.1021 pSymB	152	1177317-1177468	-	2		40			1177468,1177467,1177466		1177322,1177321,1177320,1177317	SMb21690	1176826	1177785	M	glucosyltransferase protein
SmelB108	mRNA leader		none		S.mel.1021 pSymB	188	1181162-1181349	+	3	33	15		1181163	1181162	1181226		SMb20954	1181238	1182350	X	succinyltransferase protein
SmelB109	mRNA leader		sense RNA	3	S.mel.1021 pSymB	100	1188292-1188391	+	2		32			1188292,1188315,1188316		1188377,1188380	SMb20960	1187438	1188343	M	UDPglucose pyrophosphorylase protein	SMb20961	1188398	1190758	M	protein-tyrosine kinase
SmelB110	cis-encoded antisense sRNA	2	none		S.mel.1021 pSymB	94	1192051-1192144	-	3	94	78						SMb20963	1191952	1192257	X	hypothetical protein
SmelB111	sense sRNA	3	none		S.mel.1021 pSymB	99	1192990-1193088	+	2		9					1193088	SMb20964	1192362	1193021	O	peroxidase
SmelB112	cis-encoded antisense sRNA	3	none		S.mel.1021 pSymB	105	1193108-1193212	+	2		13			1193108,1193111			SMb20965	1193139	1194137	V	probable beta-lactamase
SmelB113	cis-encoded antisense sRNA	2	none		S.mel.1021 pSymB	156	1218273-1218428	-	3	70	80						SMb20986	1218112	1220769	C	putative nitrate reductase, large subunit protein
SmelB114	mRNA leader		none		S.mel.1021 pSymB	82	1225077-1225158	-	3	38	31						SMb20990	1223683	1225119	O	probable membrane protein necessary for nodulation competitiveness
SmelB115	cis-encoded antisense sRNA	3	none		S.mel.1021 pSymB	147	1228438-1228584	-	3	9	14						SMb21674	1228281	1228526	X	HYPOTHETICAL PROTEIN
SmelB116	sense sRNA	3	none		S.mel.1021 pSymB	88	1230283-1230370	-	2		9			1230370		1230283	SMb20994	1230297	1230830	K	conserved hypothetical protein
SmelB117	mRNA leader		none		S.mel.1021 pSymB	221	1230762-1230982	-	3	19	29			1230857		1230880,1230873,1230819,1230782	SMb20994	1230297	1230830	K	conserved hypothetical protein
SmelB118	cis-encoded antisense sRNA	2	sense RNA		S.mel.1021 pSymB	119	1237706-1237824	-	2		10			1237824			SMb21000	1236556	1237689	E,G,P,R	putative transport protein	SMb21001	1237676	1238050	X	hypothetical protein
SmelB119	cis-encoded antisense sRNA	1	sense RNA		S.mel.1021 pSymB	63	1278113-1278175	-	2		11			1278175		1278113	SMb20870	1277200	1278096	K	putative transcriptional regulator, lysR family protein	SMb20871	1278191	1278940	I,Q,R	3-oxoacyl-[acyl-carrier-protein] reductase
SmelB120	sense sRNA	1	none		S.mel.1021 pSymB	89	1279381-1279469	-	2		8			1279469			SMb20872	1279079	1279468	R	conserved hypothetical protein, transthyretin-like protein
SmelB121	trans-encoded sRNA	2	none		S.mel.1021 pSymB	62	1286037-1286098	+	1	15			1286037		1286095
SmelB122	mRNA leader		none		S.mel.1021 pSymB	89	1286152-1286240	+	2		9						SMb20880	1286262	1287773	J,K,L	putative ATP-dependent RNA helicase protein
SmelB123	sense sRNA	2	none		S.mel.1021 pSymB	107	1289946-1290052	-	3	9	17						SMb20884	1289684	1290118	X	hypothetical protein
SmelB124	mRNA leader		none		S.mel.1021 pSymB	98	1304146-1304243	-	2		19			1304243			SMb20895	1303027	1304094	G	ABC transporter, periplasmic solute-binding protein
SmelB125	sense sRNA	2	none		S.mel.1021 pSymB	92	1320975-1321066	+	2		9			1320975			SMb20913	1320886	1321488	X	HYPOTHETICAL PROTEIN
SmelB126	trans-encoded sRNA	2	none		S.mel.1021 pSymB	111	1325476-1325586	+	3	19	29			1325511,1325512	1325585	1325579,1325584,1325586
SmelB127	trans-encoded sRNA	2	none		S.mel.1021 pSymB	127	1325667-1325793	+	2		22			1325676,1325677,1325700		1325792,1325793
SmelB128	cis-encoded antisense sRNA	13	none		S.mel.1021 pSymB	78	1331218-1331295	+	3	43	19				1331240,1331290,1331293		SMb21399	1330868	1331272	X	hypothetical protein	SMb21683	1331308	1331499	X	HYPOTHETICAL PROTEIN
SmelB129	cis-encoded antisense sRNA	13	none		S.mel.1021 pSymB	110	1331825-1331934	-	3	34	14		1331933		1331882,1331872	1331825	SMb21400	1331585	1331821	X	HYPOTHETICAL PROTEIN	SMb21401	1331870	1332220	X	hypothetical protein
SmelB130	trans-encoded sRNA	1	none		S.mel.1021 pSymB	164	1341059-1341222	-	2		11			1341222,1341221		1341171
SmelB131	cis-encoded antisense sRNA	1	none		S.mel.1021 pSymB	250	1341226-1341475	-	2		12			1341475,1341345,1341338		1341273	SMb21411	1341243	1341656	X	HYPOTHETICAL PROTEIN
SmelB132	sense sRNA	2	none		S.mel.1021 pSymB	131	1362752-1362882	-	2		11						SMb21432	1362235	1362942	P	putative iron uptake ABC transporter periplasmic solute-binding protein precursor
SmelB133	mRNA leader		none		S.mel.1021 pSymB	84	1363897-1363980	+	2		13			1363897,1363905		1363977	SMb21685	1363965	1364120	X	HYPOTHETICAL PROTEIN
SmelB134	sense sRNA	2	none		S.mel.1021 pSymB	98	1370109-1370206	+	2		9						SMb21440	1370059	1370493	X	hypothetical protein
SmelB135	sense sRNA	4	none		S.mel.1021 pSymB	110	1370500-1370609	+	2		29			1370500,1370508		1370602,1370608	SMb21440	1370059	1370493	X	hypothetical protein
SmelB136	sense sRNA	2	none		S.mel.1021 pSymB	90	1383274-1383363	-	3	10	9						SMb21455	1382140	1383507	S	conserved hypothetical protein
SmelB137	sense sRNA	3	none		S.mel.1021 pSymB	178	1383660-1383837	-	2		10						SMb21456	1383791	1384228	X	hypothetical protein
SmelB138	cis-encoded antisense sRNA	3	none		S.mel.1021 pSymB	118	1395312-1395429	+	3	44	47				1395364	1395429	SMb21467	1395370	1395714	X	HYPOTHETICAL PROTEIN
SmelB139	sense sRNA	2	none		S.mel.1021 pSymB	169	1397345-1397513	+	2		8						SMb21469	1397116	1397625	X	HYPOTHETICAL PROTEIN
SmelB140	cis-encoded antisense sRNA	1	sense RNA		S.mel.1021 pSymB	134	1405275-1405408	+	3	9	12						SMb21686	1405094	1405279	X	HYPOTHETICAL PROTEIN	SMb21484	1405318	1405839	K	putative RNA polymerase sigma-E factor (sigma-24) protein
SmelB141	mRNA leader		none		S.mel.1021 pSymB	74	1408010-1408083	-	1	12			1408083				SMb21486	1406651	1407991	G,E,P,R	putative permease
SmelB142	mRNA leader		sense RNA	2	S.mel.1021 pSymB	84	1411407-1411490	+	2		11			1411407			SMb21488	1409489	1411498	C	putative cytochrome o ubiquinol oxidase chain I protein	SMb21489	1411495	1412127	C	putative cytochrome o ubiquinol oxidase chain III protein
SmelB143	sense sRNA	2	none		S.mel.1021 pSymB	65	1430304-1430368	-	2		12			1430366		1430304	SMb21505	1429976	1431307	M	putative membrane protein, similar to Wzy-like polysaccharide polymerase ExoQ
SmelB144	sense sRNA	2	none		S.mel.1021 pSymB	139	1443156-1443294	+	2		10			1443156			SMb21519	1443139	1444611	T	putative two-component sensor histidine kinase protein
SmelB145	sense sRNA	1	none		S.mel.1021 pSymB	94	1447955-1448048	-	2		9			1448047			SMb21524	1447281	1448030	D	putative cell division inhibitor protein
SmelB146	sense sRNA	3	none		S.mel.1021 pSymB	101	1448268-1448368	-	2		17			1448349			SMb20647	1448327	1448578	X	hypothetical protein
SmelB147a	mRNA leader		none		S.mel.1021 pSymB	233	1448625-1448693	-	3	15	57		1448687		1448625,1448625		SMb20647	1448327	1448578	X	hypothetical protein
SmelB147b	trans-encoded sRNA	2	none		S.mel.1021 pSymB	146	1448712-1448857	-	3	19	57		1448857,1448857		1448783,1448783
SmelB148	trans-encoded sRNA	1	none		S.mel.1021 pSymB	58	1450264-1450321	+	3	13	11
SmelB149	sense sRNA	1	none		S.mel.1021 pSymB	53	1455978-1456030	+	1	11			1455978		1456027,1456030		SMb20654	1455985	1456380	X	HYPOTHETICAL PROTEIN
SmelB150	sense sRNA	2	none		S.mel.1021 pSymB	75	1456033-1456107	+	2		83			1456033		1456082,1456099,1456100,1456101,1456102	SMb20654	1455985	1456380	X	HYPOTHETICAL PROTEIN
SmelB151	mRNA leader		none		S.mel.1021 pSymB	242	1475712-1475953	-	3	10	19			1475943			SMb20673	1474322	1475902	G	putative sugar uptake ABC transporter ATP-binding protein
SmelB152	sense sRNA	2	none		S.mel.1021 pSymB	92	1487278-1487369	+	1	12			1487278				SMb20685	1487278	1489734	L	putative DNA ligase
SmelB153	mRNA leader		sense RNA	2	S.mel.1021 pSymB	140	1496280-1496419	-	2		10			1496362			SMb20695	1495765	1496271	X	HYPOTHETICAL PROTEIN	SMb20696	1496268	1496753	X	HYPOTHETICAL PROTEIN
SmelB154	mRNA leader		none		S.mel.1021 pSymB	210	1496568-1496777	-	2		10			1496777,1496688			SMb20696	1496268	1496753	X	HYPOTHETICAL PROTEIN
SmelB155	mRNA leader		none		S.mel.1021 pSymB	95	1505405-1505499	+	2		9			1505405			SMb20704	1505461	1506921	G	putative glycogen synthase protein
SmelB156	sense sRNA	2	none		S.mel.1021 pSymB	128	1532409-1532536	+	1	24			1532409		1532455		SMb20727	1532369	1532602	X	hypothetical protein
SmelB157	cis-encoded antisense sRNA	3	sense RNA	3	S.mel.1021 pSymB	119	1532555-1532673	+	1	16			1532558				SMb20727	1532369	1532602	X	hypothetical protein	SMb20728	1532685	1532894	X	HYPOTHETICAL PROTEIN
SmelB158	sense sRNA	2	none		S.mel.1021 pSymB	77	1534722-1534798	-	2		11						SMb20745	1533876	1534910	E	glutamate-ammonia ligase
SmelB159	mRNA leader		none		S.mel.1021 pSymB	107	1535452-1535558	+	3	8	11						SMb20746	1535474	1535659	X	glutamine synthetase translation inhibitor
SmelB160	sense sRNA	3	none		S.mel.1021 pSymB	137	1548750-1548886	+	2		17			1548762,1548791		1548786,1548790,1548791,1548796	SMb20756	1546741	1548753	I	putative propionyl-CoA carboxylase alpha chain protein
SmelB161	cis-encoded antisense sRNA	2	none		S.mel.1021 pSymB	116	1605829-1605944	+	3	469	91				1605944	1605898,1605942	SMb20591	1605767	1606063	X	HYPOTHETICAL PROTEIN
SmelB162	cis-encoded antisense sRNA	3	sense RNA	3	S.mel.1021 pSymB	79	1607661-1607739	+	2		10			1607661			SMb20594	1607384	1607701	C	putative amicyanin precursor protein	SMb20595	1607754	1609589	D	putative cell division protein FtsK like protein
SmelB163	cis-encoded antisense sRNA	3	sense RNA	3	S.mel.1021 pSymB	105	1607703-1607807	-	2		12			1607805		1607703	SMb20594	1607384	1607701	C	putative amicyanin precursor protein	SMb20595	1607754	1609589	D	putative cell division protein FtsK like protein
SmelB164	cis-encoded antisense sRNA	3	sense RNA	3	S.mel.1021 pSymB	106	1613824-1613929	-	2		11						SMb20599	1612756	1613817	K	putative smb01f11-replication protein	SMb20600	1613880	1614503	X	HYPOTHETICAL PROTEIN
SmelB165	sense sRNA	1	none		S.mel.1021 pSymB	135	1614371-1614505	-	3	29	18			1614436		1614379	SMb20600	1613880	1614503	X	HYPOTHETICAL PROTEIN
SmelB166	sense sRNA	3	none		S.mel.1021 pSymB	68	1619014-1619081	-	2		29			1619081,1619075,1619074,1619073		1619048,1619023	SMb20605	1619075	1620367	E	ABC transporter, periplasmic solute-binding protein
SmelB167	sense sRNA	3	none		S.mel.1021 pSymB	73	1626508-1626580	-	2		31			1626580,1626575		1626509,1626508	SMb20611	1626577	1627902	C	C4-dicarboxylate transport protein
SmelB168	mRNA leader		none		S.mel.1021 pSymB	84	1627906-1627989	-	3	22	16		1627986			1627917	SMb20611	1626577	1627902	C	C4-dicarboxylate transport protein
SmelB169	trans-encoded sRNA	2	none		S.mel.1021 pSymB	137	1633737-1633873	+	3	220	141				1633835	1633796
SmelB170	sense sRNA	2	none		S.mel.1021 pSymB	112	1635023-1635134	+	2		10			1635023		1635134	SMb20615	1633944	1635779	H	putative thiamine biosynthesis protein
SmelB171	cis-encoded antisense sRNA	2	none		S.mel.1021 pSymB	87	1647500-1647586	-	2		11			1647586,1647562			SMb20626	1646885	1647871	K	putative transcriptional regulator, AraC family protein
SmelB172	sense sRNA	2	none		S.mel.1021 pSymB	85	1647908-1647992	-	3	12	11		1647985	1647988			SMb20627	1647906	1648214	R	CONSERVED HYPOTHETICAL PROTEIN
SmelB173	sense sRNA	2	none		S.mel.1021 pSymB	73	1648013-1648085	-	2		48			1648076		1648027,1648017,1648016	SMb20627	1647906	1648214	R	CONSERVED HYPOTHETICAL PROTEIN
SmelB174	sense sRNA	1	none		S.mel.1021 pSymB	104	1683039-1683142	-	1	16			1683142,1683141				SMb22018	1682878	1683126	X	hypothetical protein
SmelB175	trans-encoded sRNA				S.mel.1021 pSymB	278	54680-54957					8
SmelB176	trans-encoded sRNA				S.mel.1021 pSymB	126	544466-544591					5
SmelB177	trans-encoded sRNA				S.mel.1021 pSymB	271	668406-668676					4

## Sheet: legend
Table S1: sRNA candidates derived from deep sequencing
This table lists the sRNAs identified by 454 and Solex/Illumina cDNA sequencing in this study. It includes position, size, classification, sequence coverage, and identified end data as well as the associated genes of sense and antisense sRNAs. Genome positions refer to the S. meliloti 1021 genome sequence (chromosome, AL591688; pSymA, AE006469; pSymB, AL591985)
