# Supplementary material for: A genome-wide survey of sRNAs in the symbiotic nitrogen-fixing alpha-proteobacterium Sinorhizobium meliloti
Source: BMC Genomics. 2010 Apr 17;11:245. doi: 10.1186/1471-2164-11-245 (PMC2873474; doi:10.1186/1471-2164-11-245)
Supplement: Additional file 2 — Table S2: Promoter predictions. [file 1471-2164-11-245-S2.XLS]

## Sheet: Table S2
RNA ID	DNA start	DNA stop	replicon	strand	promoter start	promoter stop	p value	e value	score	promoter sequence
SmelC048	316336	316491	1	-	316498	316528	0.00125874	4599.6	-40.86	ctcaattatatgaggcgaacagcctcagtta
SmelC051	318407	318497	1	+	318372	318402	0.000593603	2169.11	-38.8	cttgccttttccgggatgtgcggttataagc
SmelC056	363960	364047	1	-	364052	364082	0.0037133	13568.9	-43.94	tattacacgaaggtagacgccgtttttgttc
SmelC060	390623	390770	1	+	390588	390618	0.000593603	2169.11	-38.54	cttgactttcccggcgtcacgtaacacattg
SmelC063	398806	398893	1	+	398770	398800	0.000252197	921.561	-37.12	attgatcttgccgggcgatcctgcctaaatg
SmelC083	455549	455753	1	+	455511	455541	0.000593603	2169.11	-38.77	cttgcgcgtcgacggaaagatcggctatggg
SmelC086	477312	477396	1	+	477276	477306	0.000593603	2169.11	-39.24	attgacggcgctggcgatttgactgatcctg
SmelC095	534338	534498	1	-	534506	534536	0.000394653	1442.12	-38.47	taatatattgaaactgcatttgcagttgtta
SmelC102	597679	597775	1	+	597637	597667	0.0037133	13568.9	-43.78	attgtggaggagcaatttccgcccgcactgc
SmelC103	603492	603610	1	+	603455	603485	0.000394653	1442.12	-38.23	attgactcgaaacgcgaatcgtagataaatt
SmelC105	610441	610510	1	+	610404	610434	0.00125874	4599.6	-41.34	attgaccgggcaatgagcatcatggaaagaa
SmelC108	621000	621172	1	-	621178	621208	0.000394653	1442.12	-38.44	acttagactgcgttataacggtttccagtta
SmelC147	842680	842767	1	-	842781	842811	0.0018127	6623.86	-41.63	gttaccgatgcttccaaacgtcgaccagtta
SmelC164	906928	907094	1	-	907102	907132	1.00827e-05	36.8437	-31.71	taatagcgcggttacgaaaatgggacagttc
SmelC186	939878	939991	1	-	939998	940028	0.0037133	13568.9	-43.81	gccaattctgccgtccgtcctgctccagttc
SmelC193	991057	991271	1	-	991282	991312	0.0037133	13568.9	-43.91	ttatccgcgccggctacaggaacggcagctg
SmelC204	1014222	1014334	1	-	1014340	1014370	0.000870074	3179.37	-40.43	ctactattagcttcatagcgcctgcccgttc
SmelC222	1071388	1071540	1	-	1071545	1071575	0.0018127	6623.86	-42.17	catctaacaggtttagggccttaaacagttg
SmelC249	1242753	1242848	1	+	1242712	1242742	0.0037133	13568.9	-43.85	catgagcgatatcgcagaacgcgtgaagaaa
SmelC250	1242862	1243071	1	+	1242824	1242854	0.0018127	6623.86	-42.24	ctcgacaccgtcgaactggtcatggcattcg
SmelC274	1362019	1362199	1	+	1361982	1362012	0.000394653	1442.12	-38.5	cttgaagtgaagggcattgacactctatgta
SmelC278	1367160	1367221	1	+	1367130	1367160	0.0037133	13568.9	-43.6	gttgattcgcaggacgaagcgggcacttcga
SmelC283	1378180	1378255	1	+	1378143	1378173	0.00260345	9513.37	-42.84	cttgcgcccgggcgccggctgcgctaaccac
SmelC289	1398278	1398426	1	-	1398431	1398461	0.000870074	3179.37	-40.41	ctttaatcgagtttggaacccgcgacagtag
SmelC320	1481275	1481415	1	+	1481239	1481269	0.0037133	13568.9	-43.84	cttgcctcgcatcgatcggtgctgtatcgaa
SmelC340	1528840	1528940	1	+	1528805	1528835	0.000394653	1442.12	-38.33	cttgatttcctgaagtcgctggagcaccatt
SmelC354	1570904	1570993	1	+	1570867	1570897	0.0018127	6623.86	-41.72	cttgactgagatgcaacaccgttgcattttc
SmelC361	1592951	1593200	1	-	1593205	1593235	0.000394653	1442.12	-38.01	atagagtacgagttttagaccttcccagttc
SmelC364	1598809	1599088	1	+	1598774	1598804	0.000870074	3179.37	-39.81	cttgactttttgtgcagtgcacatagactaa
SmelC368	1607641	1607850	1	+	1607605	1607635	0.000394653	1442.12	-37.9	cttgatttctcgggcggttgccgctaagggg
SmelC389	1651097	1651171	1	+	1651060	1651090	0.0018127	6623.86	-42.04	attgcgtgacgtcacgctttccgttaacgag
SmelC404	1685009	1685126	1	-	1685133	1685163	0.000252197	921.561	-36.57	gtaattggcacttagcggagccccgcagttc
SmelC406	1689336	1689404	1	-	1689413	1689443	0.00125874	4599.6	-40.58	agtgctagtcgaacaacgcgccgtctagttc
SmelC422	1744896	1744988	1	+	1744860	1744890	0.0037133	13568.9	-43.63	gttgacgctgcgatcaaagctgctaaaaagc
SmelC429	1764132	1764212	1	-	1764218	1764248	0.0037133	13568.9	-43.94	tgtcaatcggcacgagcggccgggacagttt
SmelC448	1931213	1931326	1	-	1931333	1931363	0.00260345	9513.37	-42.9	cagaaattcgtgacccgccgcttaacagttg
SmelC453	1955003	1955110	1	+	1954967	1954997	0.000394653	1442.12	-37.9	cttgtccaagcccgaaaaaagccgtcaaatg
SmelC474	2048326	2048393	1	-	2048401	2048431	0.000593603	2169.11	-39.28	ctgctatgggcatggtgatttcttttagttc
SmelC478	2069259	2069336	1	-	2069344	2069374	0.000593603	2169.11	-39.05	cattattgtattgttgcggcaatgttcgtta
SmelC487	2122810	2122899	1	-	2122906	2122936	0.0037133	13568.9	-43.83	aattaatacttcgccgccgccgtttcagtta
SmelC523	2276585	2276696	1	-	2276704	2276734	0.000152971	558.978	-35.99	aaacaatttgcctttaaggggtaggcagttg
SmelC557	2392768	2392944	1	-	2392950	2392980	0.000870074	3179.37	-39.89	ctcttaagaagtgcttagccgtccacagtta
SmelC558	2393048	2393164	1	+	2393012	2393042	0.00260345	9513.37	-42.51	attgactccgattgtgacagcgatgtttaat
SmelC570	2504181	2504263	1	-	2504268	2504298	0.000252197	921.561	-36.98	ttgtacatcctcgcggggtttctttctgttc
SmelC572	2511702	2511758	1	+	2511667	2511697	0.000394653	1442.12	-37.58	gttgaccttgccagagcctttggctattttc
SmelC587	2575832	2575947	1	-	2575953	2575983	0.0018127	6623.86	-42.18	tcacaatcgcgccgaacgctaccgcgcgttc
SmelC591	2594997	2595117	1	+	2594961	2594991	0.000870074	3179.37	-39.81	gttgcccttttatgcatcacggctaattatc
SmelC593	2616210	2616344	1	+	2616174	2616204	0.00125874	4599.6	-40.86	attgcgtccttaaagaaatatgagtaatgaa
SmelC604	2632963	2633102	1	-	2633105	2633135	0.00260345	9513.37	-43.13	gcgcccagctgtcgacgacgcgcgaccgttc
SmelC609	2643533	2643696	1	+	2643499	2643529	0.00125874	4599.6	-40.65	cttgagtgccgccacggaagttgtaatgttt
SmelC614	2679324	2679545	1	+	2679288	2679318	0.00260345	9513.37	-43.02	gttgatataccacgcttacgactgtatatat
SmelC629	2833782	2833840	1	+	2833746	2833776	0.0018127	6623.86	-42.04	gttgacataatccgacccccctcttatctgt
SmelC658	2944182	2944405	1	-	2944413	2944443	0.00260345	9513.37	-42.59	gaccacggtggcacctgggggcgaaccgtta
SmelC673	2987757	2987876	1	-	2987882	2987912	0.0018127	6623.86	-41.58	cggatatgtacttccagacgccctattgttc
SmelC676	2994409	2994499	1	-	2994509	2994539	0.0018127	6623.86	-42.1	aagtttggcaccgcgaaaaagcagttcgtta
SmelC677	2996119	2996223	1	+	2996083	2996113	0.000593603	2169.11	-39.48	cttgccgctccgggggaattcgcctaacgtc
SmelC680	2998769	2998848	1	+	2998732	2998762	0.0018127	6623.86	-41.75	gttgacacgattgggtcgacacggtatgtgc
SmelC715	3215939	3216062	1	+	3215903	3215933	0.00260345	9513.37	-43.39	cttgcttccaagcagaattttctggatggta
SmelC719	3242620	3242739	1	-	3242745	3242775	0.0018127	6623.86	-41.57	ttgtaaacagaaaaaaagcccgacggcgttg
SmelC723	3268133	3268315	1	-	3268321	3268351	0.0018127	6623.86	-42.2	ttcgaagcgcgaatacgaaggtacccagtta
SmelC750	3438825	3439002	1	+	3438790	3438820	0.000593603	2169.11	-38.56	cttgacaagcaagggccgttcccgtaatccg
SmelC755	3445341	3445407	1	+	3445305	3445335	0.0037133	13568.9	-43.73	cttgaaaccgtataggtttgatgcctacatt
SmelC760	3458131	3458298	1	-	3458305	3458335	0.00260345	9513.37	-42.82	tacctaaggtctcgacgggagttctcagttg
SmelC762	3461772	3461886	1	+	3461738	3461768	0.000394653	1442.12	-38.27	attgaccgcgcggtcctcctcgcgctatcaa
SmelC778	3522269	3522383	1	+	3522233	3522263	0.0037133	13568.9	-43.98	cttgacttttcttccggtttcctgtttatcg
SmelC781	3539507	3539650	1	+	3539471	3539501	0.00260345	9513.37	-43.31	gttgacgaaatgacagggcgccctagatgga
SmelC783	3540385	3540632	1	-	3540634	3540664	0.00260345	9513.37	-43.37	tcgcctttagttattaaacgacgtgccgttg
SmelC800	3652465	3652538	1	-	3652543	3652573	0.0018127	6623.86	-41.64	cttttatcgctaagtgcactttgcggcgttc
SmelA002	1341	1491	2	+	1310	1340	0.000275414	372.973	-36.99	cttgctggtgtcgaggcctagactccattgt
SmelA004	25764	25849	2	-	25856	25886	0.000275414	372.973	-36.64	tcgaatcttgcatcgccgctaacggccgttc
SmelA024	304321	304404	2	+	304284	304314	0.00277963	3764.24	-42.62	cttgccaatttttgccaaaaccggtacagtc
SmelA033	512140	512221	2	-	512228	512258	0.00394701	5345.15	-43.55	ttcagacggcactcgtagcgcggcggagttc
SmelA039	600035	600118	2	+	599999	600029	0.00194265	2630.78	-41.66	attgtcgttcctcactccaatgagtacaatg
SmelA063	1076850	1076918	2	+	1076816	1076846	0.00194265	2630.78	-41.57	attgggaatcctcaggaccgctcgccatatt
SmelA065	1099355	1099457	2	-	1099463	1099493	0.00194265	2630.78	-41.72	tgttaatgggactagtgagcgggtacagtag
SmelA070	1146791	1146893	2	+	1146754	1146784	0.000938173	1270.5	-40.13	gttgtcatcggagagcgggccgccgttttga
SmelB004	36086	36146	3	+	36051	36081	0.000603912	1016.59	-38.82	gttgtctgtgctaaaatcccgtttgctaatg
SmelB011	66261	66326	3	+	66225	66255	0.00264197	4447.31	-43.3	cttgaccggcggctgcgttccacattaactg
SmelB014	85031	85111	3	+	84995	85025	0.000884578	1489.04	-39.72	gttgactttcgccccattcgcagtgaagatc
SmelB016	115081	115194	3	-	115200	115230	0.00376527	6338.2	-43.57	ctagtactggcgaggcgagtcgcggtacttc
SmelB017	179966	180078	3	+	179934	179964	0.00376527	6338.2	-43.93	attgcccggggtggaaaactgtgcgacaacg
SmelB020	216799	216896	3	-	216902	216932	0.00376527	6338.2	-43.8	acttaatagcgccggcccgtattggcagttg
SmelB025	278758	278865	3	-	278870	278900	0.000884578	1489.04	-40.12	atacaagagtaagactaagtactttcagttc
SmelB026	300405	300517	3	-	300524	300554	0.00264197	4447.31	-43.26	tacaatgctagcaacgggaaatagttcgttc
SmelB029	355342	355416	3	-	355422	355452	0.00127896	2152.92	-41.15	tcagcattaggctattagcactgaacagttg
SmelB037	452454	452588	3	+	452418	452448	0.00184075	3098.6	-41.53	gttgactcgaccgcaagcacgagtaaagtat
SmelB057	615722	615885	3	-	615890	615920	0.000884578	1489.04	-40.43	acaatcctgctaagaacgcagggttcagttg
SmelB080	811702	811783	3	-	811790	811820	0.000156094	262.758	-36.26	cttaaagtgtctttttggacgacctccgttc
SmelB084	857271	857337	3	+	857240	857270	0.00264197	4447.31	-43.32	cttgagtaacccatcgtgataggttactagc
SmelB094	962524	962643	3	-	962651	962681	0.00184075	3098.6	-41.92	cgatatgtacttcggcaaccccaggaagttc
SmelB109	1188292	1188391	3	+	1188257	1188287	0.00127896	2152.92	-41.09	cttgctcgtgcggacatcggcgatatcgttt
SmelB110	1192051	1192144	3	-	1192150	1192180	0.00264197	4447.31	-43.44	tagatacgccgacatcgtctcgctacagttg
SmelB112	1193108	1193212	3	+	1193072	1193102	0.000257051	432.702	-37.26	gttgacgcgccctaccgcttcttcctaatat
SmelB115	1228438	1228584	3	-	1228589	1228619	0.000603912	1016.59	-39.39	tataagataacgtttcaaccggttgccgttc
SmelB119	1278113	1278175	3	-	1278181	1278211	0.00127896	2152.92	-41.4	ctctatttgttacgtggtggagtttctgttc
SmelB120	1279381	1279469	3	-	1279477	1279507	0.00184075	3098.6	-41.82	ttcgatcggaagagaaggaagctcttcgttg
SmelB125	1320975	1321066	3	+	1320940	1320970	0.00127896	2152.92	-40.99	attgactctttcggcgcagagaacataatag
SmelB149	1455978	1456030	3	+	1455941	1455971	0.00127896	2152.92	-41.04	cttgacgcgagcgcgcgccaggagtgaaatc
SmelB151	1475712	1475953	3	-	1475959	1475989	0.000884578	1489.04	-39.73	tcggataagatttgcaaagctgtgacagttc
SmelB154	1496568	1496777	3	-	1496783	1496813	0.00264197	4447.31	-42.67	tttatacggtggacagcgctggccaaagttc
SmelB169	1633737	1633873	3	+	1633701	1633731	0.00127896	2152.92	-40.9	cttgacgccgtgccgataaccgttcctaatt

## Sheet: legend
Table S2: Promoter predictions
Replicon: 1, chromosome; 2, pSymA; 3, pSymB
