# Supplementary material for: A genome-wide survey of sRNAs in the symbiotic nitrogen-fixing alpha-proteobacterium Sinorhizobium meliloti
Source: BMC Genomics. 2010 Apr 17;11:245. doi: 10.1186/1471-2164-11-245 (PMC2873474; doi:10.1186/1471-2164-11-245)
Supplement: Additional file 3 — Table S3: Homologous regions related to REP and transposable elements with transcriptional activity. This table lists REP elements with transcriptional activity and sRNA candidates located in transposable elements. It includes position, size, classification, and the associated repetitive or transposable element. [file 1471-2164-11-245-S3.XLS]

## Sheet: Table S3
RNA ID	RNA type	Subtype	Replicon	Strand	Position	Size (nt)	Region_ID	Position	Strand	Associated repetitive or transposable element
SmelC812	cis-encoded antisense sRNA	1	1	+	14610-14775	165	SMc02779	13646-14611	-	Putative transposase for insertion sequence ISRm19
SmelC813	cis-encoded antisense sRNA	1	1	-	32716-32794	78	SMc02762	32788-33951	+	Probable transposase
SmelC814	cis-encoded antisense sRNA	1	1	+	159875-159950	75	SMc04116	158715-159878	-	Putative transposase
SmelC815	cis-encoded antisense sRNA	1	1	-	169780-169858	78	SMc02823	169852-171015	+	Putative transposase
SmelC816	cis-encoded antisense sRNA	3	1	+	189911-190010	99	SMc02840	190001-190951	-	Partial transposase for insertion sequence element ISRm5
SmelC817	sense sRNA	3	1	+	300382-300503	121	SMc00343	299237-300409	+	Putative transposase
SmelC818	cis-encoded antisense sRNA	1	1	+	458900-459065	165	SMc01394	458431-458886	-	N-terminal fragment of a putative transposase
SmelC819	cis-encoded antisense sRNA	1	1	+	766274-766349	75	SMc03067	765114-766277	-	Putative transposase
SmelC820	cis-encoded antisense sRNA	3	1	-	1357719-1357823	104	SMc01811	1356675-1357718	+	Putative partial transposase
SmelC821	sense sRNA	2	1	+	2182713-2182804	91	SMc04195	2181608-2182810	+	Transposase for insertion sequence element ISRm3
SmelC822	cis-encoded antisense sRNA	1	1	-	2293148-2293226	78	SMc01453	2293220-2294383	+	Probable transposase
SmelC823	cis-encoded antisense sRNA	1	1	+	2568301-2568376	75	SMc02719	2567153-2568304	-	Putative transposase
SmelC824	cis-encoded antisense sRNA	1	1	-	2583960-2584038	78	SMc02731	2584032-2585195	+	Putative transposase
SmelC825	cis-encoded antisense sRNA	1	1	+	2803992-2804091	99	SMc02430	2802678-2804012	-	Putative transposase for ISRm17 protein
SmelC826	cis-encoded antisense sRNA	1	1	-	2860343-2860421	78	SMc00721	2860415-2861578	+	Putative transposase
SmelC827	cis-encoded antisense sRNA	1	1	-	3042230-3042329	99	SMc04038	3042309-3043061	+	Putative partial transposase for ISRm17 protein
SmelC828	sense sRNA	2	1	-	3222878-3222969	91	SMc03114	3222872-3224074	-	Transposase for insertion sequence element ISRm3
SmelC829	cis-encoded antisense sRNA	1	1	+	3377061-3377161	100	SMc03260	3375747-3377081	-	Putative transposase for insertion sequence ISRm17
SmelA112	sense sRNA	2	2	-	207592-207683	91	SMa0384	207586-208788	-	TRm3 transposase
SmelA113	sense sRNA	2	2	+	246221-246317	96	SMa0461	245116-246318	+	TRm3 transposase
SmelA114	cis-encoded antisense sRNA	1	2	-	258933-259032	99	SMa0475	259012-259911	+	TRm17a transposase
SmelA115	sense sRNA	2	2	+	359915-360006	91	SMa0673	358810-360012	+	TRm3 transposase
SmelA116	mRNA leader	0	2	+	475906-476047	141	SMa0861	475959-476840	+	transposase, fragment
SmelA117	sense sRNA	2	2	-	743350-743441	91	SMa1356	743344-744546	-	TRm3 transposase
SmelA118	sense sRNA	2	2	-	899117-899266	149	SMa1612	898016-899281	-	transposase, fragment
SmelA119	cis-encoded antisense sRNA	1	2	-	911710-911809	99	SMa1636	911789-912589	+	TRm17a transposase fragment
SmelA120	sense sRNA	2	2	-	1224439-1224588	149	SMa2171	1222966-1224603	-	Transposase
SmelB178	cis-encoded antisense sRNA	1	3	+	1466802-1466901	99	SMb20665	1466169-1466822	-	putative partial transposase of insertion sequence ISRm17 protein
SmelB179	cis-encoded antisense sRNA	1	3	+	1558472-1558547	75	SMb20766	1557312-1558475	-	putative transposase of insertion sequence ISRm22 protein
SmelB180	cis-encoded antisense sRNA	1	3	-	1572902-1573067	165	SMb20777	1573066-1574031	+	putative transposase of insertion sequence ISRm19 protein
SmelB181	cis-encoded antisense sRNA	1	3	+	1657438-1657603	165	SMb20636	1656474-1657487	-	putative transposase of insertion sequence ISRm19 protein
SmelC830	REPEAT		1	+	65145-65221	76	SMc04650	65157-65204	+	Sm-5 Repeat Sm-5 predicted by Homology
SmelC831	REPEAT		1	+	71064-71169	105	SMc04585	71085-71143	+	Sm-4 Repeat Sm-4 predicted by Homology
SmelC832	REPEAT		1	-	71131-71203	72	SMc04585	71085-71143	+	Sm-4 Repeat Sm-4 predicted by Homology
SmelC833	REPEAT		1	-	191318-191400	82	AL591688_new;_203	191263-191320	+	REP (repetitive extragenic palindromic) element; predicted by Homology
							AL591688_new;_204	191324-191379	+	REP (repetitive extragenic palindromic) element; predicted by Homology
							AL591688_new;_205	191382-191430	+	REP (repetitive extragenic palindromic) element; predicted by Homology
SmelC834	REPEAT		1	-	224568-224646	78	AL591688_new;_238	224547-224605	-	REP (repetitive extragenic palindromic) element; predicted by Homology
SmelC835	REPEAT		1	+	274512-274635	123	AL591688_new;_301	274455-274498	-	REP (repetitive extragenic palindromic) element; predicted by Homology
							AL591688_new;_302	274511-274560	-	REP (repetitive extragenic palindromic) element; predicted by Homology
SmelC836	REPEAT		1	+	392035-392094	59	AL591688_new;_452	391978-392029	+	REP (repetitive extragenic palindromic) element; predicted by Homology
							AL591688_new;_453	392042-392087	+	REP (repetitive extragenic palindromic) element; predicted by Homology
SmelC837	REPEAT		1	+	420639-420767	128	SMc04593	420519-420790	-	Sm-3 Repeat Sm-3 predicted by Homology
SmelC838	REPEAT		1	-	476074-476320	246	AL591688_new;_544	476055-476115	-	REP (repetitive extragenic palindromic) element; predicted by Homology
							AL591688_new;_545	476159-476219	-	REP (repetitive extragenic palindromic) element; predicted by Homology
SmelC839	REPEAT		1	-	857689-857775	86	AL591688_new;_943	857642-857700	+	REP (repetitive extragenic palindromic) element; predicted by Homology
SmelC840	REPEAT		1	-	869071-869263	192	SMc04876	868664-869122	-	Sm-2 Repeat Sm-2 predicted by Homology
SmelC841	REPEAT		1	+	919028-919244	216	SMc04877	919207-919478	-	Sm-2 Repeat Sm-2 predicted by Homology
SmelC842	REPEAT		1	-	1001427-1001527	100	AL591688_new;_1091	1001399-1001456	-	REP (repetitive extragenic palindromic) element; predicted by Homology
							AL591688_new;_1092	1001504-1001565	+	REP (repetitive extragenic palindromic) element; predicted by Homology
SmelC843	REPEAT		1	+	1011350-1011491	141	AL591688_new;_1102	1011334-1011381	-	REP (repetitive extragenic palindromic) element; predicted by Homology
							AL591688_new;_1103	1011453-1011512	+	REP (repetitive extragenic palindromic) element; predicted by Homology
SmelC844	REPEAT		1	+	1066313-1066373	60	AL591688_new;_1166	1066258-1066309	+	REP (repetitive extragenic palindromic) element; predicted by Homology
							AL591688_new;_1167	1066322-1066367	+	REP (repetitive extragenic palindromic) element; predicted by Homology
SmelC845	REPEAT		1	+	1276187-1276309	122	AL591688_new;_1403	1276161-1276219	-	REP (repetitive extragenic palindromic) element; predicted by Homology
							AL591688_new;_1404	1276271-1276328	+	REP (repetitive extragenic palindromic) element; predicted by Homology
SmelC846	REPEAT		1	+	1357691-1357811	120	SMc04573	1357724-1357825	-	Sm-4 Repeat Sm-4 predicted by Homology
SmelC847	REPEAT		1	-	1357719-1357823	104	SMc04573	1357724-1357825	-	Sm-4 Repeat Sm-4 predicted by Homology
SmelC848	REPEAT		1	+	1450579-1450649	70	AL591688_new;_1600	1450510-1450556	-	REP (repetitive extragenic palindromic) element; predicted by Homology
							AL591688_new;_1601	1450615-1450662	+	REP (repetitive extragenic palindromic) element; predicted by Homology
							SMc04487	1450503-1450768	+	Sm-1 FRAGMENT OF Repeat Sm-1 predicted by Homology
SmelC849	REPEAT		1	+	1529567-1529667	100	AL591688_new;_1710	1529620-1529676	+	REP (repetitive extragenic palindromic) element; predicted by Homology
SmelC850	REPEAT		1	-	1529619-1529742	123	AL591688_new;_1710	1529620-1529676	+	REP (repetitive extragenic palindromic) element; predicted by Homology
							AL591688_new;_1711	1529679-1529727	+	REP (repetitive extragenic palindromic) element; predicted by Homology
SmelC851	REPEAT		1	-	1529773-1529892	119	AL591688_new;_1711	1529679-1529727	+	REP (repetitive extragenic palindromic) element; predicted by Homology
							SMc04558	1529765-1529943	-	Sm-4 Repeat Sm-4 predicted by Homology
SmelC852	REPEAT		1	+	1563973-1564087	114	AL591688_new;_1756	1563936-1563998	-	REP (repetitive extragenic palindromic) element; predicted by Homology
							AL591688_new;_1757	1564040-1564098	+	REP (repetitive extragenic palindromic) element; predicted by Homology
SmelC853	REPEAT		1	+	1720868-1721096	228	AL591688_new;_1920	1720944-1720999	+	REP (repetitive extragenic palindromic) element; predicted by Homology
							AL591688_new;_1921	1721002-1721047	+	REP (repetitive extragenic palindromic) element; predicted by Homology
SmelC854	REPEAT		1	-	1739642-1739748	106	AL591688_new;_1942	1739714-1739756	+	REP (repetitive extragenic palindromic) element; predicted by Homology
SmelC855	REPEAT		1	+	2031434-2031506	72	AL591688_new;_2264	2031501-2031552	-	REP (repetitive extragenic palindromic) element; predicted by Homology
SmelC856	REPEAT		1	+	2070552-2070690	138	SMc04504	2070519-2070689	+	Sm-4 Repeat Sm-4 predicted by Homology
SmelC857	REPEAT		1	+	2165259-2165317	58	SMc04664	2165207-2165264	-	Sm-5 Repeat Sm-5 predicted by Homology
SmelC858	REPEAT		1	-	2180360-2180489	129	SMc04553	2180366-2180518	-	Sm-4 Repeat Sm-4 predicted by Homology
SmelC859	REPEAT		1	-	2213958-2214023	65	AL591688_new;_2475	2213848-2213907	-	REP (repetitive extragenic palindromic) element; predicted by Homology
							AL591688_new;_2476	2213963-2214021	-	REP (repetitive extragenic palindromic) element; predicted by Homology
							AL591688_new;_2477	2213963-2213994	-	REP (repetitive extragenic palindromic) element; predicted by Homology
SmelC860	REPEAT		1	+	2271067-2271261	194	AL591688_new;_2543	2271225-2271280	+	REP (repetitive extragenic palindromic) element; predicted by Homology
SmelC861	REPEAT		1	+	2550583-2550690	107	AL591688_new;_2862	2550656-2550702	+	REP (repetitive extragenic palindromic) element; predicted by Homology
SmelC862	REPEAT		1	+	2707261-2707340	79	SMc04646	2707207-2707263	-	Sm-5 Repeat Sm-5 predicted by Homology
SmelC863	REPEAT		1	+	2881913-2882077	164	SMc04591	2881970-2882241	+	Sm-3 Repeat Sm-3 predicted by Homology
SmelC864	REPEAT		1	-	2915535-2915597	62	AL591688_new;_3267	2915546-2915591	-	REP (repetitive extragenic palindromic) element; predicted by Homology
SmelC865	REPEAT		1	-	2915940-2916032	92	AL591688_new;_3272	2916002-2916057	+	REP (repetitive extragenic palindromic) element; predicted by Homology
SmelC866	REPEAT		1	-	2935140-2935350	210	AL591688_new;_3297	2935156-2935216	+	REP (repetitive extragenic palindromic) element; predicted by Homology
SmelC867	REPEAT		1	+	2999035-2999176	141	AL591688_new;_3367	2999001-2999046	-	REP (repetitive extragenic palindromic) element; predicted by Homology
SmelC868	REPEAT		1	+	2999751-2999818	67	AL591688_new;_3369	2999791-2999851	-	REP (repetitive extragenic palindromic) element; predicted by Homology
SmelC869	REPEAT		1	-	3225318-3225391	73	AL591688_new;_3608	3225272-3225318	+	REP (repetitive extragenic palindromic) element; predicted by Homology
							SMc04498	3225157-3225323	-	Sm-1 FRAGMENT OF Repeat Sm-1
SmelC870	REPEAT		1	+	3243269-3243363	94	SMc04547	3243326-3243489	-	Sm-4 Repeat Sm-4 predicted by Homology
SmelC871	REPEAT		1	-	3330065-3330121	56	AL591688_new;_3712	3330017-3330075	+	REP (repetitive extragenic palindromic) element; predicted by Homology
SmelC872	REPEAT		1	+	3377061-3377161	100	SMc04424	3375554-3377225	-	predicted by Homology
SmelC873	REPEAT		1	-	3616121-3616242	121	SMc04595	3615970-3616241	-	Sm-3 SM-3 predicted by Homology
SmelB182	REPEAT		3	+	1457118-1457183	65	AL591985_new_1399	1457135-1457178	-	REP (repetitive extragenic palindromic) element

## Sheet: legend
Table S3: Regions related to REP and transposable elements with transcriptional activity
This table lists REP elements with transcriptional activity and sRNA candidates located in transposable elements. It includes position, size, classification, and the associated repetitive or transposable element. Replicon: 1, chromosome; 2, pSymA; 3, pSymB
