# Supplementary material for: A genome-wide survey of sRNAs in the symbiotic nitrogen-fixing alpha-proteobacterium Sinorhizobium meliloti
Source: BMC Genomics. 2010 Apr 17;11:245. doi: 10.1186/1471-2164-11-245 (PMC2873474; doi:10.1186/1471-2164-11-245)
Supplement: Additional file 4 — Table S4: Microarray data. This table summarizes the microarray data of sRNAs identified by this approach. [file 1471-2164-11-245-S4.XLS]

## Sheet: TableS4
					exponential growth phase						stationary growth phase						heat shock												ColdShock												low pH stress
																	15min						45min						15min						45min						15min						45min
probe ID	RNA ID	replicon	position	signal strand	m (a)	p (a)	m (s)	p (s)	m (sa)	p (sa)	m (a)	p (a)	m (s)	p (s)	m (sa)	p (sa)	m (a)	p (a)	m (s)	p (s)	m (sa)	p (sa)	m (a)	p (a)	m (s)	p (s)	m (sa)	p (sa)	m (a)	p (a)	m (s)	p (s)	m (sa)	p (sa)	m (a)	p (a)	m (s)	p (s)	m (sa)	p (sa)	m (a)	p (a)	m (s)	p (s)	m (sa)	p (sa)	m (a)	p (a)	m (s)
S._meliloti_chromosome_oligo_5387		S.mel.1021 chromosome	6-55	+	-2.2748	0.0327761	0.737761	0.0293466	1.45968	5.85666e-05	1.22947	0.00210188	na	na	2.26198	2.34549e-07	na	na	na	na	1.72238	0.000378097	na	na	na	na	1.24791	0.000442866	0.554977	0.000177075	na	na	3.10564	5.53061e-07	1.20463	1.84403e-05	0.625138	0.000873703	2.14291	4.72551e-05	na	na	na	na	2.35138	1.75173e-05	0.606618	0.0133622	1.42737
S._meliloti_chromosome_oligo_2818		S.mel.1021 chromosome	16702-16751	+	na	na	na	na	0.54709	0.0386939	na	na	na	na	na	na	na	na	2.70463	0.0340383	1.40385	0.00255321	na	na	na	na	1.20866	5.57841e-05	-1.14418	1.25789e-05	-0.656255	0.0337608	0.572078	0.0457799	na	na	-0.796776	0.0159105	na	na	na	na	na	na	na	na	-0.637014	0.01945	-1.14316
S._meliloti_chromosome_oligo_6352		S.mel.1021 chromosome	66691-66740	+	3.07175	0.00012868	na	na	1.41599	0.000441886	0.254946	0.00396522	na	na	na	na	-1.00169	0.0112894	na	na	na	na	na	na	na	na	na	na	0.352241	0.0115594	-0.781796	0.000401805	na	na	na	na	-0.910073	0.00818901	na	na	1.20498	4.9938e-05	-1.61358	0.00284943	0.310151	0.0418608	0.657759	0.00962121	na
S._meliloti_chromosome_oligo_12074		S.mel.1021 chromosome	81452-81501	+	na	na	na	na	1.23645	0.0001025	-0.595449	0.031484	na	na	-0.301734	0.00301512	na	na	na	na	1.0231	5.12847e-05	na	na	na	na	0.70506	0.00764843	-0.990676	2.00827e-05	na	na	1.59888	0.000373381	na	na	-0.575929	0.0090401	2.20586	0.00105966	na	na	-1.21367	0.00772386	-1.07333	0.000587907	-1.04201	0.0103813	na
S._meliloti_chromosome_oligo_6175		S.mel.1021 chromosome	81568-81617	+	na	na	0.907907	0.0015463	2.68851	4.50938e-07	na	na	na	na	na	na	0.654843	0.0243653	-5.50455	0.00107286	7.66966	1.45386e-07	na	na	-4.85346	0.000659411	7.53186	1.98998e-07	0.170785	0.00612005	1.56544	4.3128e-05	5.63699	2.34193e-12	na	na	1.16789	1.23377e-05	5.16401	2.79309e-06	0.546358	0.0105549	na	na	2.33251	5.04027e-05	na	na	2.44509
S._meliloti_chromosome_oligo_11570		S.mel.1021 chromosome	83382-83431	+	na	na	na	na	na	na	-0.653311	0.00503457	-0.740769	0.0444962	na	na	na	na	na	na	1.50131	0.000933315	na	na	1.11197	0.0301867	1.29332	7.13638e-06	na	na	0.408097	0.00707036	2.56456	5.05146e-05	-0.868912	0.0471884	na	na	1.53636	0.0388018	na	na	-1.4988	0.00740753	-0.908991	0.00124609	-0.636774	0.00201601	1.09143
S._meliloti_chromosome_oligo_6039		S.mel.1021 chromosome	87665-87714	+	na	na	na	na	1.37154	0.000377109	-0.574048	0.000973136	na	na	-0.958481	0.00167242	na	na	na	na	0.656645	0.00236426	na	na	na	na	0.455628	0.0355422	-0.624997	1.83592e-05	-1.94217	1.18188e-05	na	na	0.309172	0.0447535	-1.54557	0.00088013	na	na	na	na	-0.717163	0.0225729	na	na	na	na	na
S._meliloti_chromosome_oligo_14237		S.mel.1021 chromosome	87964-88013	+	-3.41064	0.00299269	na	na	na	na	-0.495962	0.0357864	2.403	2.99428e-06	na	na	-3.44586	0.00143561	na	na	na	na	-2.8938	0.00115694	-8.34582	0.00423423	na	na	-1.34077	0.00108605	1.58298	4.76721e-05	-0.517965	0.0159905	-1.20136	3.49342e-05	2.0941	0.0123599	0.463526	0.0345305	-1.58095	5.84221e-05	2.21153	0.00729697	1.18743	3.22929e-06	-1.47911	4.43038e-05	3.2962
S._meliloti_chromosome_oligo_10567		S.mel.1021 chromosome	100995-101064	+	na	na	na	na	na	na	-0.769146	0.042295	na	na	1.26243	0.0494601	2.98288	0.000599831	na	na	-1.27449	0.00901717	3.86158	0.00353535	na	na	-1.63168	0.00738566	na	na	-1.13749	0.0066404	na	na	0.555213	0.00934245	-2.39341	7.46279e-05	na	na	na	na	na	na	na	na	na	na	na
S._meliloti_chromosome_oligo_10910		S.mel.1021 chromosome	112589-112638	+	na	na	na	na	3.06781	0.0197221	0.364822	0.0394704	na	na	1.28862	0.000281922	na	na	na	na	-0.4189	0.0230715	na	na	na	na	na	na	0.370097	0.00694002	na	na	na	na	na	na	-0.480074	0.0195783	0.896633	0.00129173	na	na	na	na	1.60032	0.000534908	na	na	na
S._meliloti_chromosome_oligo_11573		S.mel.1021 chromosome	112688-112737	+	na	na	na	na	na	na	1.28432	1.16841e-05	0.942058	0.0120141	1.15699	6.47198e-06	4.88495	5.43273e-06	na	na	0.835829	0.000108315	5.47916	4.16489e-05	na	na	0.971035	0.000429996	2.18307	9.59392e-05	na	na	na	na	2.23115	3.8624e-05	na	na	na	na	1.8181	1.3289e-05	na	na	na	na	0.987067	0.000250937	na
S._meliloti_chromosome_oligo_14350		S.mel.1021 chromosome	137109-137178	+	na	na	na	na	na	na	-2.12175	0.00525399	na	na	na	na	na	na	na	na	-1.93378	0.0184242	na	na	na	na	-1.2605	0.00506845	0.643714	0.000289524	na	na	0.84809	0.0106001	na	na	na	na	-0.640181	0.000516531	2.00672	0.00900495	na	na	3.26796	0.025624	na	na	na
S._meliloti_chromosome_oligo_10271		S.mel.1021 chromosome	138751-138800	+	na	na	1.08769	0.00489571	2.8649	9.15708e-07	na	na	0.715498	0.00562507	3.21465	0.000175302	na	na	na	na	1.46031	0.000333341	na	na	na	na	1.94396	9.76297e-06	na	na	na	na	2.67945	4.58685e-05	na	na	na	na	2.647	7.38555e-05	na	na	na	na	1.91279	0.000257266	na	na	0.901821
S._meliloti_chromosome_oligo_7200		S.mel.1021 chromosome	207139-207188	-	na	na	na	na	1.86775	0.000352452	-0.479133	0.0398264	-0.847937	0.00941772	2.12865	0.0357152	na	na	na	na	na	na	na	na	na	na	na	na	na	na	-0.663706	0.00174745	1.41772	0.000946473	na	na	-1.34925	0.0026264	1.23915	0.00385965	na	na	na	na	0.71514	0.00582225	na	na	na
S._meliloti_chromosome_oligo_7886		S.mel.1021 chromosome	239188-239257	-	na	na	na	na	-1.57238	0.000242128	na	na	na	na	-0.900989	0.0141026	na	na	-1.84125	0.0477802	-1.46294	0.00448933	na	na	na	na	-1.15053	0.00656224	0.995732	4.07647e-05	na	na	na	na	na	na	na	na	na	na	na	na	na	na	na	na	na	na	na
S._meliloti_chromosome_oligo_13907		S.mel.1021 chromosome	251729-251778	-	3.41945	0.00040672	na	na	0.556216	0.0313586	na	na	na	na	na	na	na	na	na	na	-1.2628	0.0327415	na	na	na	na	na	na	2.92018	1.42209e-05	na	na	1.12381	0.0155998	na	na	na	na	na	na	3.7001	7.53709e-10	na	na	1.36398	0.000692844	1.66351	0.00232196	na
S._meliloti_chromosome_oligo_6256		S.mel.1021 chromosome	253522-253591	+	na	na	0.988765	0.00138799	4.07043	7.64269e-07	na	na	na	na	3.38406	2.0826e-07	-0.746884	0.000780657	na	na	1.795	5.4758e-06	na	na	na	na	1.77022	4.8129e-07	0.665025	0.00144346	na	na	3.65951	1.23229e-06	na	na	na	na	3.4102	6.44683e-08	na	na	na	na	3.2024	2.0509e-08	-0.310764	0.0216049	1.80737
S._meliloti_chromosome_oligo_2319		S.mel.1021 chromosome	255058-255107	+	3.62644	0.000403463	0.854368	0.00469046	1.42528	4.65596e-05	2.13966	0.00880182	na	na	na	na	5.70557	0.0023559	na	na	2.2264	0.000158066	4.02247	0.000321943	na	na	1.91569	1.89776e-05	1.44632	0.000101696	na	na	2.31468	6.38384e-05	3.9303	6.15674e-07	0.659286	0.00713357	2.30943	1.4552e-06	2.15266	9.76209e-06	na	na	0.548166	0.00291931	2.35048	3.99272e-07	na
S._meliloti_chromosome_oligo_7718		S.mel.1021 chromosome	256876-256925	+	na	na	na	na	-1.83395	0.0123478	-1.34122	0.00273341	na	na	-1.52999	0.0032121	na	na	na	na	-0.830694	0.023691	na	na	na	na	-1.212	0.0140732	2.23155	5.68426e-06	na	na	-0.822327	0.0036425	3.54058	0.000112558	na	na	-1.53551	0.00775699	na	na	na	na	-2.36734	7.78795e-05	2.35419	7.30407e-07	-2.54707
S._meliloti_chromosome_oligo_5695	SmelC035	S.mel.1021 chromosome	259931-259980	+	4.32245	5.60825e-08	na	na	-1.56724	0.00994434	1.59428	0.0378652	na	na	-1.51139	3.01394e-05	na	na	na	na	-1.04941	0.00069649	na	na	na	na	-1.33998	0.0490846	6.98098	1.86453e-10	-1.71127	0.0259227	na	na	4.11679	4.14629e-05	na	na	-1.0861	0.000139384	3.0507	3.26174e-07	-1.2327	0.00949733	na	na	1.72806	0.000128231	na
S._meliloti_chromosome_oligo_5019	SmelC035	S.mel.1021 chromosome	259944-259993	+	2.87092	6.11199e-06	2.21133	4.53572e-07	5.21834	5.80383e-09	na	na	1.15311	4.3235e-06	4.39969	1.26395e-07	na	na	-3.09666	0.00161662	5.70447	2.66772e-06	na	na	-3.39431	0.00182015	6.48722	7.75239e-07	0.400946	0.00043616	2.36549	1.58776e-08	5.55378	9.57305e-11	1.04723	0.00227617	1.96675	2.10324e-06	4.8478	3.01491e-08	0.92311	0.000975965	1.53617	1.51918e-05	5.60667	1.22458e-11	na	na	2.89373
S._meliloti_chromosome_oligo_6428	SmelC037	S.mel.1021 chromosome	267010-267059	both	na	na	na	na	3.42908	0.0150584	na	na	0.27545	0.0147979	na	na	na	na	na	na	na	na	na	na	na	na	na	na	4.58462	0.00136008	na	na	3.71925	0.00115448	na	na	na	na	1.73253	0.00192361	na	na	na	na	na	na	na	na	na
S._meliloti_chromosome_oligo_8796		S.mel.1021 chromosome	270171-270220	+	na	na	na	na	1.1813	0.000580922	0.795001	0.000392099	na	na	1.251	0.0236942	1.30952	0.00332705	na	na	na	na	0.941941	0.00162872	na	na	0.483439	0.00330769	2.59995	9.44193e-07	na	na	0.663836	0.0100498	2.28164	5.9929e-05	na	na	-0.754138	0.0238726	1.2374	0.000814349	na	na	0.900477	0.00422673	na	na	na
S._meliloti_chromosome_oligo_3387		S.mel.1021 chromosome	272994-273043	+	na	na	1.72196	0.000866761	4.96656	3.1226e-07	0.86785	0.00259119	0.0951343	0.0394965	2.59263	5.24643e-06	na	na	na	na	1.61839	0.000922053	1.37196	0.00867007	na	na	1.41029	0.0103856	na	na	1.36688	3.78876e-06	4.32068	3.76202e-06	0.68991	0.00772898	1.12588	0.00200449	5.7869	2.62049e-08	1.01401	0.00529432	na	na	4.56118	1.08567e-06	na	na	2.72819
S._meliloti_chromosome_oligo_660		S.mel.1021 chromosome	274604-274653	+	na	na	na	na	2.06817	0.000562745	na	na	-0.532623	0.0439224	1.85138	0.0139734	na	na	na	na	na	na	na	na	na	na	0.866216	0.0264019	1.79699	8.04063e-05	-1.60405	0.00206481	1.18903	1.52845e-05	1.39347	0.00164143	-1.17655	0.0124828	1.37803	0.00105644	2.18687	0.000254487	-0.957124	0.00739325	4.10915	0.00403463	na	na	na
S._meliloti_chromosome_oligo_458		S.mel.1021 chromosome	277113-277162	-	na	na	na	na	na	na	1.77708	0.00159964	na	na	0.987055	0.0289477	1.84715	0.0148173	na	na	na	na	na	na	na	na	0.622333	0.0365147	2.01281	1.08823e-06	na	na	na	na	1.51218	3.07216e-05	na	na	na	na	1.56357	0.000236744	na	na	na	na	na	na	na
S._meliloti_chromosome_oligo_3959		S.mel.1021 chromosome	292865-292914	-	1.52608	0.0131713	2.96985	0.000519454	2.48287	1.6602e-05	0.963106	1.96545e-05	0.62249	0.0134478	0.758552	0.00743423	na	na	na	na	1.58526	0.00141215	na	na	na	na	1.27625	0.000667423	0.580758	0.000121057	3.12842	7.24432e-05	1.62893	0.000274859	1.48727	0.000136637	3.29168	8.45683e-05	2.1292	4.87485e-09	1.19549	0.00797892	2.2695	0.00878409	1.99144	0.00039927	1.04497	0.00537753	2.73293
S._meliloti_chromosome_oligo_12812		S.mel.1021 chromosome	298199-298248	-	na	na	na	na	-0.545417	0.0366179	na	na	-0.879726	0.0140116	na	na	1.04814	0.0461361	na	na	na	na	3.35004	0.000558714	na	na	na	na	0.530851	0.00434333	na	na	0.785831	0.0199165	na	na	na	na	na	na	na	na	na	na	0.726932	0.0253458	0.303854	0.0435087	na
S._meliloti_chromosome_oligo_9369		S.mel.1021 chromosome	306392-306461	+	na	na	na	na	1.39385	0.000417976	na	na	na	na	na	na	na	na	na	na	na	na	na	na	na	na	na	na	na	na	na	na	1.86205	0.00068392	0.860197	0.00550171	na	na	0.819313	0.0165492	na	na	-1.84148	0.00746399	na	na	na	na	na
S._meliloti_chromosome_oligo_4901		S.mel.1021 chromosome	309870-309919	+	na	na	na	na	na	na	na	na	na	na	na	na	3.11208	0.00468133	na	na	1.1396	0.0111667	2.94745	0.000193326	na	na	na	na	2.34441	8.93721e-08	1.25247	0.00169741	na	na	3.20239	2.4017e-06	1.04888	0.00641859	0.452908	0.0232313	1.77577	1.84414e-05	na	na	1.06028	0.0195325	2.10428	3.7474e-06	na
S._meliloti_chromosome_oligo_9424		S.mel.1021 chromosome	312889-312938	both	1.379	0.0347884	na	na	1.72375	0.000328746	-0.626097	0.0120133	na	na	na	na	na	na	na	na	1.40387	0.00274168	na	na	na	na	1.09797	0.00528887	1.78561	2.72333e-06	1.56385	5.60459e-05	2.9942	3.37629e-06	1.80695	6.41329e-06	2.04405	3.57576e-05	2.3272	5.44536e-07	2.10893	0.0342996	na	na	3.53791	0.000171458	2.06528	0.000325955	na
S._meliloti_chromosome_oligo_5949		S.mel.1021 chromosome	314488-314537	-	na	na	na	na	2.25356	0.0385855	0.665775	0.0389361	na	na	2.04053	0.000615687	na	na	na	na	na	na	1.64952	0.0250022	na	na	na	na	na	na	na	na	1.52406	0.0376897	na	na	na	na	na	na	-1.70542	0.00187936	na	na	na	na	na	na	na
S._meliloti_chromosome_oligo_12476		S.mel.1021 chromosome	316525-316574	-	-1.74231	0.0174449	na	na	-1.28874	0.000493305	0.53862	0.0467758	na	na	na	na	5.5605	0.00300154	na	na	na	na	3.67696	0.000160888	na	na	-0.492438	0.045385	-0.943422	0.00408249	na	na	-1.32206	0.00127692	-0.784002	4.90701e-06	na	na	-1.31237	1.73433e-05	-0.939731	1.24139e-05	na	na	-1.16504	0.000273636	-1.03328	1.87314e-05	na
S._meliloti_chromosome_oligo_8819	SmelC049	S.mel.1021 chromosome	317614-317663	+	-1.73337	0.00783413	-1.18012	0.00966845	-1.1739	0.0125526	-0.485081	0.0207081	-0.920149	0.0181707	-1.13758	9.962e-05	3.02135	4.50958e-05	na	na	-1.01958	0.0201823	2.89955	0.00077871	na	na	-1.17387	1.24107e-05	-1.30572	2.35398e-05	na	na	-2.05252	0.000588569	na	na	na	na	-1.73993	0.0229595	-1.79088	1.35115e-05	na	na	-1.93979	0.000521416	-0.806934	0.000174605	na
S._meliloti_chromosome_oligo_12661	SmelC049	S.mel.1021 chromosome	317615-317664	+	2.18393	0.0140353	na	na	0.800893	0.0030268	2.0987	0.0050486	0.201385	0.0417336	1.80929	9.43521e-06	na	na	-2.77335	0.0150819	1.29015	0.000379942	na	na	na	na	1.4858	0.00108758	1.16372	8.16402e-06	na	na	1.07254	0.00722194	na	na	0.361925	0.0115062	1.12938	0.00120415	1.07279	0.00609214	na	na	na	na	na	na	na
S._meliloti_chromosome_oligo_8483		S.mel.1021 chromosome	339364-339413	-	3.00346	0.00887914	na	na	0.962687	0.00810162	na	na	-0.586328	0.0188958	0.279139	0.0235104	na	na	na	na	na	na	na	na	na	na	na	na	0.896489	1.32481e-05	-0.928972	0.00152299	0.729528	0.00194432	1.04304	0.000918897	-0.495591	0.00182897	0.547504	0.00211437	0.654681	0.000624812	-1.1406	0.0154159	na	na	1.0464	0.00193859	na
S._meliloti_chromosome_oligo_4039	SmelC055	S.mel.1021 chromosome	360094-360143	both	3.37684	6.84108e-05	2.51143	0.000153468	3.3814	1.11281e-06	3.08559	0.0176403	1.3047	0.000137945	5.059	1.56002e-11	na	na	-4.57351	0.00092436	6.8305	2.75191e-07	na	na	-3.98235	0.00229345	5.73486	2.57326e-09	2.66403	6.03359e-08	3.27389	1.00742e-07	6.0187	4.00801e-10	1.82118	0.0028486	3.14648	3.20856e-08	6.17331	1.75302e-09	3.16422	1.26902e-08	1.83157	0.000172412	4.15734	1.01714e-07	2.3363	0.0111891	3.93401
S._meliloti_chromosome_oligo_12484		S.mel.1021 chromosome	360427-360476	-	-0.496108	0.0271103	na	na	-0.435172	0.00238521	na	na	na	na	-0.463122	0.0181008	na	na	na	na	na	na	na	na	-1.81745	0.00183085	na	na	-1.21326	1.87177e-05	na	na	-0.858161	0.000159685	-0.920124	9.74876e-05	-0.81834	0.0472839	-0.534496	0.000239222	-1.1044	0.000243939	na	na	-1.5091	0.0228333	-0.752014	0.000206391	na
S._meliloti_chromosome_oligo_10355		S.mel.1021 chromosome	363525-363594	+	na	na	na	na	0.822852	0.00171317	na	na	na	na	na	na	na	na	na	na	0.423242	0.0407848	na	na	na	na	0.880704	8.07022e-05	na	na	na	na	0.601967	0.00211979	na	na	na	na	na	na	-1.43675	0.00168605	na	na	-1.95092	0.00190526	-1.00765	2.54313e-05	na
S._meliloti_chromosome_oligo_6874		S.mel.1021 chromosome	371356-371405	both	2.1017	0.0228296	na	na	2.13254	2.27573e-05	-0.30748	0.0275674	na	na	1.57478	0.000418153	na	na	na	na	na	na	na	na	na	na	na	na	0.85145	0.024558	-1.31441	0.0193666	1.06826	0.00932705	2.62517	0.00047034	na	na	1.6855	0.000561092	2.91512	1.24223e-06	na	na	3.10297	0.000222831	1.65508	0.000612084	na
S._meliloti_chromosome_oligo_7681		S.mel.1021 chromosome	385825-385874	-	1.97026	0.0162527	na	na	na	na	1.26799	0.00257785	0.0382051	0.0185669	0.49632	6.43432e-05	na	na	na	na	na	na	na	na	na	na	na	na	3.47638	7.9627e-08	na	na	-1.59888	0.0006224	0.569895	0.0228298	na	na	-2.14827	7.82388e-05	2.84816	1.06504e-09	na	na	na	na	1.67073	2.09906e-08	na
S._meliloti_chromosome_oligo_2008		S.mel.1021 chromosome	388320-388369	+	3.1567	0.000198631	na	na	1.16923	0.000276489	na	na	na	na	0.637354	0.000238727	na	na	0.420933	0.0241005	na	na	na	na	na	na	0.454266	0.0386639	1.92372	7.70337e-06	0.702209	0.0295168	1.65568	0.00163913	1.9946	1.23377e-05	1.45515	0.00124342	0.755278	0.000740215	3.12505	1.18817e-06	na	na	2.50983	6.06721e-05	1.92915	9.27308e-06	na
S._meliloti_chromosome_oligo_7821		S.mel.1021 chromosome	396152-396201	both	5.37505	0.02958	-0.520511	0.00218145	3.19388	5.97669e-06	na	na	na	na	na	na	-1.31869	0.00862419	na	na	0.726864	0.021551	-1.26189	0.00246772	na	na	0.680617	0.00420749	2.32358	4.21573e-08	-0.752408	0.0023319	2.42575	9.02368e-05	1.42355	0.000118345	na	na	3.18066	6.1057e-08	2.70687	8.71193e-05	na	na	2.74241	2.23819e-07	1.90788	1.34611e-06	0.631172
S._meliloti_chromosome_oligo_8991		S.mel.1021 chromosome	397966-398015	-	3.10631	0.000432567	na	na	3.27064	0.00996908	4.2165	1.02982e-05	4.85135	0.0294908	3.06035	0.0150401	na	na	na	na	na	na	na	na	na	na	4.47235	3.30963e-08	3.80684	0.00209503	na	na	5.67698	0.00211608	na	na	6.15112	0.00606471	3.20706	0.0426569	na	na	6.30694	0.00051313	3.90723	0.0445838	2.94526	0.000416149	na
S._meliloti_chromosome_oligo_8403		S.mel.1021 chromosome	408967-409036	-	na	na	na	na	1.14827	0.00523022	0.985862	0.00165492	0.0987252	0.0366633	1.38728	2.63849e-06	na	na	na	na	na	na	na	na	na	na	na	na	1.05357	0.000334056	na	na	na	na	na	na	na	na	-0.348531	0.0169878	na	na	na	na	na	na	1.05129	0.0377105	na
S._meliloti_chromosome_oligo_5797		S.mel.1021 chromosome	411082-411131	+	na	na	-1.18159	0.0450793	na	na	na	na	na	na	na	na	na	na	na	na	-1.7093	0.000266162	na	na	na	na	-0.722752	0.017301	0.618045	0.00251895	na	na	na	na	3.82763	0.000143867	na	na	-1.09415	0.00698604	3.21378	3.05499e-06	na	na	-1.06928	0.000816775	1.74297	1.70889e-05	na
S._meliloti_chromosome_oligo_7111		S.mel.1021 chromosome	411082-411131	+	na	na	4.18585	7.14798e-05	4.5254	3.04229e-06	na	na	na	na	0.783303	0.00208033	na	na	na	na	na	na	1.0977	0.049659	na	na	na	na	na	na	2.07083	0.000146808	2.14784	3.80072e-06	na	na	1.50527	0.00145608	2.7982	4.63693e-07	na	na	1.60902	0.0285858	1.09789	0.00400234	0.258512	0.0124564	1.59045
S._meliloti_chromosome_oligo_4310		S.mel.1021 chromosome	443572-443621	-	na	na	-1.21738	0.0398949	-0.607089	0.0115026	0.419502	0.00263128	na	na	na	na	0.965559	0.0119013	na	na	-1.39726	0.0205716	na	na	na	na	na	na	1.39189	4.92033e-06	na	na	na	na	1.92887	7.67464e-06	1.35607	0.000288635	na	na	na	na	na	na	-1.90403	0.000785741	0.79709	1.93641e-05	na
S._meliloti_chromosome_oligo_8518		S.mel.1021 chromosome	446068-446117	-	na	na	na	na	-0.830564	0.00832439	0.450164	0.0104554	na	na	na	na	na	na	na	na	-0.741284	0.0308265	na	na	na	na	na	na	3.39511	1.13489e-07	na	na	na	na	5.5455	3.92245e-08	na	na	na	na	5.07386	3.82759e-08	na	na	-1.51995	3.36535e-05	5.21377	2.10685e-07	-1.20154
S._meliloti_chromosome_oligo_8916		S.mel.1021 chromosome	457400-457469	-	na	na	1.23522	0.00775585	3.05114	9.11565e-07	0.73546	0.00210963	0.571294	0.0447469	2.32695	4.3041e-07	na	na	na	na	2.91786	2.04468e-06	na	na	na	na	3.13752	2.09412e-06	1.87488	8.61479e-05	na	na	2.49808	0.00267373	1.12719	0.000191249	na	na	3.06413	9.06666e-06	2.03211	8.84852e-05	na	na	4.75368	0.000345129	na	na	1.9938
S._meliloti_chromosome_oligo_4460		S.mel.1021 chromosome	471225-471274	-	na	na	na	na	-2.05534	8.53239e-05	na	na	na	na	na	na	1.89717	0.0160392	na	na	-1.14957	0.0282375	na	na	na	na	-0.851823	0.0105244	2.05748	1.75329e-05	na	na	-2.01202	0.000185733	4.1636	2.00097e-07	na	na	-1.92182	0.000654417	-2.32384	9.47904e-05	0.728561	0.0399595	-2.46328	3.40302e-06	2.6348	1.27865e-06	na
S._meliloti_chromosome_oligo_11631		S.mel.1021 chromosome	500739-500808	-	na	na	-1.20367	0.00112211	2.6601	0.00209034	na	na	-0.441133	0.0337165	0.597833	0.000255467	na	na	na	na	na	na	na	na	na	na	na	na	na	na	-0.486717	0.000904418	0.936631	0.00237927	1.64866	0.0060378	-0.715681	0.000419694	1.71357	3.65071e-05	na	na	na	na	4.39213	0.00189697	1.42208	0.0107963	na
S._meliloti_chromosome_oligo_332		S.mel.1021 chromosome	516937-516986	-	3.66946	8.74217e-07	0.383637	0.0295144	na	na	na	na	na	na	na	na	-1.29568	0.0222539	na	na	na	na	na	na	na	na	na	na	2.29429	8.67078e-09	na	na	na	na	na	na	na	na	na	na	2.90283	6.00022e-08	na	na	0.591302	0.0117109	1.73234	0.000500238	na
S._meliloti_chromosome_oligo_198		S.mel.1021 chromosome	530685-530734	+	na	na	-1.07062	0.0274568	-0.513664	0.0420343	0.605211	0.000296531	na	na	0.691979	2.4099e-06	3.16908	0.000100209	na	na	na	na	3.44345	0.000224697	na	na	0.343207	0.0205468	0.981652	0.00251293	-1.11583	0.0183357	0.458889	0.00952094	1.32398	0.000276973	-1.08096	0.00548979	0.458849	0.0116413	1.7273	1.35179e-05	-0.912492	0.0121244	1.30727	0.010379	na	na	0.689934
S._meliloti_chromosome_oligo_12308		S.mel.1021 chromosome	532475-532524	+	1.90657	6.76516e-05	na	na	-2.09098	0.00263511	0.487472	0.0333555	-0.772096	0.00169126	-0.544018	0.0028392	-1.55054	0.00474376	na	na	-1.16343	0.00262786	-1.13981	0.0495757	na	na	-0.604411	0.00152427	2.64483	2.97853e-06	-0.943449	0.00561903	-1.31274	0.00341738	na	na	na	na	na	na	3.13239	4.39528e-07	-1.20059	0.0339609	-0.912533	0.0233257	1.45738	0.000107033	na
S._meliloti_chromosome_oligo_5143		S.mel.1021 chromosome	532478-532527	+	na	na	0.868922	0.000273293	3.16719	2.51535e-07	na	na	0.391763	0.0376387	1.65231	4.30628e-06	-1.78191	0.00182759	-1.13872	0.0318545	0.973615	0.00214737	-1.88117	0.0340797	-2.20199	0.00421267	1.05323	9.6248e-06	na	na	na	na	2.21729	0.000352725	-0.253709	0.0118213	na	na	2.68972	2.73648e-05	na	na	na	na	2.43063	3.96207e-06	na	na	2.02155
S._meliloti_chromosome_oligo_7500		S.mel.1021 chromosome	543420-543469	+	1.39085	0.047929	-0.778499	6.96966e-07	0.995332	0.0101014	1.26565	0.000120858	na	na	0.935405	2.51694e-05	1.61013	0.00388246	na	na	-0.547662	0.037998	na	na	na	na	na	na	0.609242	0.00236775	na	na	4.42461	2.68775e-08	na	na	na	na	2.41595	0.000954712	na	na	-1.08443	0.0115611	0.846567	0.00569209	na	na	0.386717
S._meliloti_chromosome_oligo_8031		S.mel.1021 chromosome	544865-544914	+	na	na	1.231	0.0218596	2.28981	1.46704e-05	na	na	na	na	na	na	na	na	na	na	-0.804383	0.0143977	na	na	na	na	na	na	1.06619	1.93852e-05	1.76429	3.23207e-05	3.42456	9.06388e-05	0.979893	0.0193155	1.3406	0.000271649	4.53878	2.21536e-07	0.488798	0.0303278	na	na	1.92701	0.00654989	0.596968	0.0128078	2.62264
S._meliloti_chromosome_oligo_3939		S.mel.1021 chromosome	598785-598854	-	3.96258	0.000185413	na	na	2.31964	1.56438e-07	na	na	na	na	1.1359	8.6132e-05	na	na	na	na	1.24106	0.00617971	na	na	na	na	na	na	4.07602	1.50766e-06	na	na	1.70894	0.000581931	2.5747	0.000213597	na	na	2.05037	8.46466e-06	3.46629	2.12356e-07	na	na	3.17151	0.00358869	2.14865	1.72409e-05	na
S._meliloti_chromosome_oligo_12312		S.mel.1021 chromosome	617057-617106	-	na	na	na	na	-2.58622	0.0425408	3.06679	0.00296409	1.3078	2.96061e-06	1.84599	2.10056e-07	na	na	na	na	0.983096	0.000351536	na	na	na	na	0.994519	0.00545455	-0.80385	9.47809e-05	2.90158	0.000860138	na	na	1.62316	0.00125111	na	na	na	na	-3.11776	0.000339874	2.1393	0.00743682	na	na	na	na	na
S._meliloti_chromosome_oligo_12313	SmelC111b	S.mel.1021 chromosome	632988-633037	+	na	na	na	na	1.40174	1.30683e-05	na	na	na	na	0.912473	1.03889e-05	-1.23854	0.00342203	-1.01602	0.0408576	na	na	na	na	na	na	na	na	na	na	na	na	0.581461	0.0229562	na	na	-1.23378	0.00795289	1.03663	4.60133e-05	-0.683571	0.00734932	na	na	0.798914	0.0204867	na	na	na
S._meliloti_chromosome_oligo_515		S.mel.1021 chromosome	633043-633092	-	na	na	1.43404	0.000133658	3.67238	8.82117e-07	0.151477	0.0123898	0.858692	0.0010444	3.29954	7.27495e-08	-1.69547	0.00778575	-1.84326	0.0124472	1.85093	1.30598e-05	-2.25586	0.000128413	-2.01221	0.000870439	1.49256	3.77887e-05	na	na	0.888604	0.00117101	3.63725	3.52597e-06	1.46755	0.006069	1.07557	0.000123601	3.61513	5.32572e-07	na	na	na	na	2.82221	6.9031e-06	na	na	2.16504
S._meliloti_chromosome_oligo_12694	SmelC113	S.mel.1021 chromosome	633481-633530	+	na	na	na	na	na	na	na	na	-0.323914	0.045233	na	na	4.10645	0.000381159	na	na	na	na	4.10943	4.82116e-06	na	na	na	na	na	na	na	na	na	na	0.808466	0.00101322	na	na	-0.861307	0.0388444	na	na	na	na	-0.625185	0.00537366	0.423011	0.00696682	na
S._meliloti_chromosome_oligo_3065	SmelC113	S.mel.1021 chromosome	633481-633530	+	-1.26955	0.0492189	na	na	-1.33646	0.000504796	1.35692	0.00526785	na	na	0.488404	1.41321e-05	-0.715687	0.0327124	na	na	na	na	-0.834914	0.0449174	na	na	0.66674	0.000349108	0.733327	0.000156455	0.887713	0.0115345	-1.04643	0.00070143	na	na	na	na	na	na	na	na	na	na	-0.763986	0.00407053	0.868406	0.0018983	na
S._meliloti_chromosome_oligo_2744		S.mel.1021 chromosome	638738-638807	+	na	na	na	na	na	na	-1.7945	0.0106431	na	na	2.99487	0.00652059	na	na	na	na	na	na	na	na	na	na	na	na	1.2381	0.000151799	na	na	1.92258	1.98621e-05	na	na	na	na	0.980565	0.0463353	2.02927	0.0401454	na	na	3.25437	0.00235077	na	na	na
S._meliloti_chromosome_oligo_9679		S.mel.1021 chromosome	648313-648362	+	na	na	1.59141	0.000148287	4.78555	2.75951e-10	1.25001	0.00177686	1.27034	0.000147669	4.59356	3.54062e-08	na	na	-1.2395	0.000425781	2.90181	2.88819e-06	na	na	-1.54026	0.0116558	2.87733	7.03099e-06	na	na	0.582742	0.0170753	4.36536	1.03772e-06	na	na	0.900787	5.4673e-05	4.92943	4.54356e-07	na	na	na	na	3.77934	2.40058e-06	0.831981	0.00270862	1.78747
S._meliloti_chromosome_oligo_6031		S.mel.1021 chromosome	649767-649816	-	na	na	na	na	-0.957372	0.000977954	0.413304	0.00432909	na	na	0.538971	3.44219e-05	3.85693	0.000150642	na	na	na	na	3.62395	0.000109234	na	na	na	na	na	na	na	na	na	na	1.19154	0.000977018	na	na	1.09901	0.000482179	0.698555	0.0367094	na	na	0.702742	0.0351509	na	na	na
S._meliloti_chromosome_oligo_8108		S.mel.1021 chromosome	650822-650891	-	na	na	na	na	-3.50479	0.000140004	-1.82142	0.00817318	na	na	-1.3341	0.0157536	na	na	na	na	-1.29628	0.0448114	na	na	na	na	-2.32841	0.0186265	-0.739712	0.00566873	na	na	na	na	-1.14067	0.00340125	na	na	-1.03459	0.0125671	na	na	na	na	5.13194	0.0127928	-0.802429	0.0277523	na
S._meliloti_chromosome_oligo_3066		S.mel.1021 chromosome	670704-670753	-	na	na	0.480906	0.0124996	na	na	0.363582	0.0442638	na	na	na	na	na	na	na	na	na	na	na	na	na	na	na	na	na	na	2.23598	9.93677e-05	1.65558	5.14575e-08	0.731376	0.0112004	2.51304	0.000158493	3.04902	2.17039e-06	na	na	1.23873	0.0114287	1.41562	9.6365e-07	na	na	1.99503
S._meliloti_chromosome_oligo_2773		S.mel.1021 chromosome	684423-684492	-	na	na	na	na	-1.42216	3.08323e-06	na	na	-0.605699	0.032103	-1.16872	0.00226934	-1.04865	0.0025969	-3.05978	0.00275685	3.33916	3.20828e-07	na	na	-2.68345	0.00224121	2.27658	3.92294e-05	na	na	0.592663	0.0115422	1.09827	0.00474552	-0.903663	0.0279697	na	na	na	na	na	na	na	na	-1.44632	0.00288213	na	na	na
S._meliloti_chromosome_oligo_14036		S.mel.1021 chromosome	684735-684784	+	na	na	1.80796	1.08591e-05	3.72939	7.77923e-09	0.316694	0.0391544	na	na	0.960879	0.00139178	0.622208	0.0170044	na	na	1.97692	0.000101997	na	na	na	na	1.64576	8.24999e-05	0.671444	0.00065266	na	na	3.76516	2.87927e-07	1.21424	1.85171e-05	0.487754	0.0195036	3.09412	6.49332e-06	na	na	na	na	2.80858	2.78881e-08	na	na	na
S._meliloti_chromosome_oligo_9835		S.mel.1021 chromosome	685350-685399	-	3.17768	0.0319288	na	na	1.46879	0.000717904	0.949826	0.00287629	na	na	1.94523	2.8397e-06	na	na	na	na	0.678423	0.00837272	na	na	na	na	na	na	0.606259	5.16419e-05	-0.887739	0.0148946	0.839756	0.00484373	0.720086	0.00210534	na	na	0.992108	4.12543e-05	1.10063	0.017419	na	na	0.975037	0.00698256	-0.416006	0.00114701	0.420115
S._meliloti_chromosome_oligo_10441		S.mel.1021 chromosome	688076-688125	+	3.19709	0.00143334	na	na	2.48805	1.36147e-05	na	na	na	na	0.23564	0.0306889	na	na	na	na	na	na	na	na	na	na	0.697231	0.0036654	0.85991	0.000291036	1.09441	0.00186338	1.81201	1.0285e-05	0.763281	0.000619659	0.863711	0.000279286	2.60035	4.46206e-05	1.53775	0.000722469	na	na	2.39826	1.76112e-05	na	na	1.68326
S._meliloti_chromosome_oligo_10198		S.mel.1021 chromosome	689410-689479	+	2.79943	6.3217e-05	na	na	3.00213	4.91465e-05	na	na	na	na	0.493786	0.000448354	1.08093	0.00604802	na	na	na	na	na	na	na	na	na	na	1.69206	0.000216471	na	na	1.31971	0.0176491	0.879145	0.00478011	na	na	1.6776	2.49931e-05	1.82517	0.000454801	na	na	3.34414	8.6157e-06	na	na	na
S._meliloti_chromosome_oligo_12925		S.mel.1021 chromosome	690168-690237	+	-2.25241	0.0266384	-2.18986	1.46874e-05	-1.96873	0.000146763	na	na	na	na	na	na	-1.66957	0.00317983	na	na	-2.54896	2.10505e-05	-2.99127	0.0422089	3.91481	0.0291422	-1.35983	0.000256807	-0.817749	1.03205e-06	na	na	2.33159	0.000208111	-1.04308	0.00223748	-0.755303	0.0190337	na	na	-1.62838	0.00167471	-2.68888	0.000628824	-2.41974	0.000919163	-0.612929	0.0348466	na
S._meliloti_chromosome_oligo_7331		S.mel.1021 chromosome	695035-695084	+	na	na	-1.29261	0.0211848	na	na	0.901947	0.00611635	na	na	0.795526	0.010016	na	na	na	na	0.847631	0.00911135	na	na	na	na	1.02209	8.98767e-05	4.35824	5.67998e-08	na	na	0.829307	0.00190576	na	na	na	na	na	na	3.82915	4.2108e-07	na	na	1.59522	8.34052e-05	2.14338	0.000452556	na
S._meliloti_chromosome_oligo_8184		S.mel.1021 chromosome	695035-695084	+	na	na	1.66326	1.8742e-05	6.25315	4.98649e-12	na	na	0.976651	0.0010938	4.00885	9.59298e-09	-1.43225	0.00028205	-2.142	0.00051209	4.33551	1.37329e-08	-2.04827	0.00662269	-2.49439	0.00351134	4.26161	3.60124e-08	na	na	na	na	6.74381	4.0426e-11	-0.457074	0.00101949	0.741795	0.00125659	6.96042	1.04638e-12	na	na	1.04133	0.00271469	6.50202	4.88183e-11	na	na	2.19268
S._meliloti_chromosome_oligo_1789	SmelC119	S.mel.1021 chromosome	702023-702072	+	na	na	0.513766	0.00241212	2.06497	6.17993e-06	1.42314	0.0408864	na	na	1.90441	4.6726e-08	na	na	na	na	0.966191	0.000710715	na	na	na	na	1.52895	5.94976e-05	1.82983	4.44165e-05	0.671621	0.00250172	3.00633	0.00191293	0.679895	0.00444337	na	na	2.11558	1.49228e-05	na	na	na	na	1.13988	0.000648323	0.861202	0.00130788	1.6844
S._meliloti_chromosome_oligo_11219		S.mel.1021 chromosome	703937-704006	-	na	na	2.46948	0.0315759	-2.0869	0.0087618	1.29556	0.00122168	3.56761	0.00027527	na	na	na	na	na	na	na	na	-1.22381	0.0150411	na	na	3.09026	5.92003e-06	2.16411	2.05234e-07	5.72828	1.19086e-06	4.67209	1.447e-06	4.03041	6.6423e-07	4.30904	5.48029e-05	4.02851	2.38788e-06	1.07571	0.0428112	na	na	na	na	3.64323	2.47173e-06	na
S._meliloti_chromosome_oligo_2491		S.mel.1021 chromosome	713523-713572	+	na	na	na	na	-0.789741	0.0202622	0.859029	0.000293774	na	na	3.82404	0.0357675	na	na	0.131793	0.0136423	na	na	na	na	na	na	0.844254	0.0129196	-0.767162	0.000271947	na	na	na	na	-0.839088	0.0299162	na	na	na	na	2.12205	3.07468e-05	na	na	-0.764606	0.016974	1.24882	0.000465152	na
S._meliloti_chromosome_oligo_4628		S.mel.1021 chromosome	713616-713665	-	na	na	na	na	na	na	-1.07389	0.00126268	-1.46208	0.0162558	-1.60803	0.00100917	na	na	3.51548	0.021641	na	na	-1.39634	0.026005	na	na	na	na	-0.782321	0.00061581	na	na	na	na	-0.689142	0.00126593	-0.861376	0.0460684	na	na	na	na	na	na	-1.08632	0.00017326	-0.609839	0.0426646	na
S._meliloti_chromosome_oligo_12697		S.mel.1021 chromosome	713923-713972	-	3.65978	0.0173581	na	na	1.36146	9.84238e-05	2.17999	0.0219455	0.386095	0.0196795	0.867635	0.000421008	na	na	na	na	1.56181	1.42014e-05	na	na	na	na	1.70182	2.55366e-05	2.99541	2.01282e-07	na	na	1.21726	0.00153278	na	na	na	na	1.59939	0.000133609	3.90059	4.90123e-08	na	na	0.57549	0.0044316	2.68487	6.92017e-09	na
S._meliloti_chromosome_oligo_9138	SmelC120	S.mel.1021 chromosome	714040-714089	+	-3.50518	0.00922746	na	na	-1.25569	0.026505	0.424318	0.00428065	na	na	0.330236	0.0174636	4.03347	0.000918667	-1.34411	0.0453118	-0.61329	0.030857	3.91934	0.00139942	na	na	na	na	1.96434	5.09786e-05	0.917794	0.00532354	-1.48024	0.00505495	3.68411	6.84322e-06	1.0724	0.0262339	na	na	2.05185	1.33353e-05	na	na	-1.69394	0.000630999	2.33425	0.000354466	na
S._meliloti_chromosome_oligo_959		S.mel.1021 chromosome	725056-725125	-	na	na	na	na	na	na	na	na	na	na	0.483246	0.000174711	na	na	3.58847	0.0209271	-0.843422	0.027978	-1.04015	0.017595	na	na	na	na	0.372925	0.0366683	na	na	na	na	-0.533816	0.0190124	-1.53159	0.000485044	-0.782866	0.00388888	1.36304	0.00211756	na	na	1.04835	0.0437082	na	na	na
S._meliloti_chromosome_oligo_4856		S.mel.1021 chromosome	728030-728099	-	na	na	na	na	na	na	na	na	na	na	-0.627518	0.0380769	na	na	na	na	-1.20006	0.00632748	na	na	na	na	-1.35282	0.00605845	1.27902	0.000428339	na	na	na	na	na	na	na	na	na	na	5.09327	0.0256852	na	na	4.42457	0.00391498	na	na	na
S._meliloti_chromosome_oligo_5296	SmelC122	S.mel.1021 chromosome	731133-731182	+	3.24696	0.000168587	na	na	na	na	na	na	na	na	-3.24993	0.0280507	2.51022	0.00445704	na	na	-1.57673	0.000169393	3.42227	0.000902323	na	na	-1.78973	6.56699e-06	5.62542	5.91555e-11	na	na	na	na	3.36376	0.00122823	na	na	na	na	1.71303	3.89971e-06	na	na	na	na	1.11909	2.31245e-05	na
S._meliloti_chromosome_oligo_12699	SmelC122	S.mel.1021 chromosome	731136-731185	+	na	na	na	na	0.92542	0.00160491	0.657174	1.54566e-05	na	na	3.75123	0.0018443	na	na	na	na	2.80901	0.000218215	na	na	na	na	3.15266	9.38264e-07	na	na	1.4424	0.00464894	1.29873	0.000123088	na	na	0.570854	0.0187822	1.05133	0.00427363	-1.06015	0.00940962	na	na	-0.829101	0.00324118	-0.871476	0.000413166	na
S._meliloti_chromosome_oligo_885		S.mel.1021 chromosome	735636-735685	-	2.97975	9.51282e-07	na	na	-1.79154	0.000753042	1.63513	0.0157331	na	na	na	na	na	na	na	na	0.836781	0.00228211	na	na	na	na	na	na	2.68878	1.29097e-06	na	na	na	na	na	na	-1.16056	0.045277	na	na	3.50738	1.56326e-06	na	na	-1.11253	0.0182189	3.1353	4.45508e-07	-0.856408
S._meliloti_chromosome_oligo_3150		S.mel.1021 chromosome	758159-758228	-	1.48844	0.0395175	1.34082	0.000245603	3.33079	9.10207e-08	na	na	0.48779	0.0385735	2.13814	4.45555e-05	na	na	na	na	1.51615	8.32521e-05	na	na	na	na	1.22483	2.35162e-05	0.369394	0.00257961	na	na	3.0811	2.42199e-06	na	na	na	na	2.64671	0.000103648	-0.686783	0.00283144	na	na	2.4432	2.99354e-06	-0.343274	0.0460858	2.02083
S._meliloti_chromosome_oligo_10186		S.mel.1021 chromosome	772671-772740	+	na	na	na	na	1.68262	0.00235461	na	na	na	na	na	na	na	na	na	na	na	na	na	na	na	na	0.381658	0.0282957	na	na	na	na	3.30514	0.00729495	0.685304	0.0226403	na	na	na	na	na	na	na	na	1.78244	0.0299505	1.36079	0.0134236	na
S._meliloti_chromosome_oligo_5297		S.mel.1021 chromosome	775080-775129	-	na	na	na	na	2.4605	2.33202e-05	-0.524355	0.0416605	0.0321534	0.0197064	-0.587123	0.0102752	na	na	na	na	na	na	-0.71801	0.0298077	na	na	-1.18065	0.0149948	na	na	1.30446	0.000124712	2.01897	9.08194e-05	na	na	1.06923	0.000310282	3.77952	5.37456e-06	-2.24754	0.000528036	na	na	2.141	0.000235516	na	na	2.5811
S._meliloti_chromosome_oligo_14235		S.mel.1021 chromosome	789531-789580	-	na	na	na	na	0.812446	0.0370989	na	na	na	na	3.18775	0.00203762	na	na	na	na	na	na	na	na	na	na	na	na	0.76615	0.00211263	na	na	na	na	na	na	na	na	0.374944	0.0112285	0.874991	0.00868508	na	na	1.09246	0.0101396	0.944834	0.0112891	na
S._meliloti_chromosome_oligo_9934		S.mel.1021 chromosome	793030-793099	+	1.7602	0.0324076	1.14285	0.010645	3.76814	3.90539e-05	na	na	na	na	2.06562	1.62962e-07	na	na	na	na	1.66444	5.66328e-05	na	na	na	na	1.60568	9.00797e-05	na	na	na	na	2.12154	4.19383e-05	0.437732	0.0103786	na	na	2.28307	4.83311e-07	0.717839	0.0485749	na	na	2.19985	2.59012e-05	0.677184	0.0257986	1.39053
S._meliloti_chromosome_oligo_8723		S.mel.1021 chromosome	815764-815813	-	na	na	na	na	0.665622	0.00690792	0.752364	0.0124295	na	na	3.06852	0.00142769	na	na	na	na	na	na	0.745546	0.00320533	na	na	na	na	-0.576686	0.00575922	na	na	na	na	-0.66936	0.000496473	na	na	-0.583011	0.00276257	na	na	na	na	na	na	-1.0223	0.000625171	na
S._meliloti_chromosome_oligo_14085	SmelC143	S.mel.1021 chromosome	820383-820432	-	3.3598	0.0143523	na	na	-1.40224	0.00532263	1.62283	0.0415566	na	na	-0.778576	0.000233788	-0.95149	0.00150329	na	na	na	na	-1.48454	0.0135335	na	na	-0.569126	0.0279511	3.39532	2.02515e-06	-1.30113	0.0471191	-0.917151	7.74271e-06	na	na	-1.26277	0.00722255	-1.78	1.58713e-06	2.93799	1.32562e-09	-0.806093	0.0331265	-1.70487	0.00411026	1.20367	0.000458844	na
S._meliloti_chromosome_oligo_13683		S.mel.1021 chromosome	830445-830494	-	na	na	na	na	-1.46605	0.00584393	na	na	na	na	3.76904	0.00390755	na	na	na	na	na	na	na	na	na	na	-1.97851	0.000877132	-0.548987	0.000375781	na	na	-0.660721	0.0149325	na	na	na	na	-0.700779	0.00322019	na	na	na	na	-1.62401	0.000119313	-0.786112	0.00368696	-0.935943
S._meliloti_chromosome_oligo_8088		S.mel.1021 chromosome	831584-831653	-	na	na	4.97823	0.0224989	na	na	0.555043	0.00858686	2.51163	3.85496e-05	1.66195	0.000322915	3.33473	0.0223237	2.89703	0.00318361	3.09268	5.56743e-05	2.27584	0.0203777	2.15563	0.0365084	1.85398	0.000860858	1.44768	2.14663e-06	na	na	2.15839	7.39528e-06	2.0429	0.00037954	6.68698	2.26459e-08	2.10921	2.04978e-07	1.11242	0.00696074	5.4718	0.000367201	1.72734	0.000173263	2.30322	2.26625e-07	na
S._meliloti_chromosome_oligo_9935		S.mel.1021 chromosome	841981-842050	+	na	na	1.22786	2.07551e-05	5.20245	8.71965e-11	na	na	1.28955	4.12105e-05	2.88374	5.28422e-09	0.709983	0.000720073	na	na	4.10427	4.00616e-07	0.331262	0.00680522	na	na	4.00227	1.49293e-07	0.788442	1.77606e-06	0.495725	0.0442612	5.5715	3.15399e-09	na	na	0.49618	0.0054373	5.57881	8.68265e-13	na	na	na	na	4.74222	3.89726e-08	0.55569	0.011756	1.35937
S._meliloti_chromosome_oligo_11104	SmelC151	S.mel.1021 chromosome	843459-843508	+	4.51383	1.85188e-05	na	na	0.437365	0.0306979	3.66183	0.0114438	na	na	1.70399	2.0482e-08	na	na	na	na	1.18929	0.0484043	2.83245	0.00736631	na	na	0.855657	0.0348019	6.46104	1.63301e-06	0.892562	0.0348917	2.01535	0.000500756	7.55037	6.81119e-10	na	na	1.07819	0.00110024	3.69029	6.23893e-06	na	na	0.732187	0.0275602	4.44074	2.3761e-06	na
S._meliloti_chromosome_oligo_7124	SmelC151	S.mel.1021 chromosome	843459-843508	+	na	na	na	na	2.6288	7.6922e-05	0.711644	0.0365984	na	na	1.75452	0.000174749	-0.583767	0.0423625	-4.02874	0.000211052	5.86649	0.000107598	na	na	-3.37329	0.0154163	4.85517	2.26043e-05	1.14465	1.64601e-06	3.2949	1.01528e-07	5.87384	2.61398e-07	0.980271	0.000862294	2.4895	5.62062e-09	6.36831	2.41661e-09	1.3158	0.00132569	na	na	1.05124	0.000169171	1.23533	0.011404	1.1927
S._meliloti_chromosome_oligo_3667		S.mel.1021 chromosome	856182-856231	-	na	na	na	na	na	na	-1.04344	0.00344451	-0.636126	0.0455232	-0.774576	0.0445589	na	na	na	na	na	na	1.10024	0.0232953	na	na	-1.24169	0.00075358	1.98756	6.71352e-05	na	na	-1.51029	0.00231317	3.3685	8.51909e-05	na	na	-1.07191	0.0479946	2.51121	0.000265885	na	na	-1.58143	0.00258424	2.88095	0.000670671	na
S._meliloti_chromosome_oligo_10907	SmelC158	S.mel.1021 chromosome	874470-874519	+	na	na	na	na	-0.497683	0.0253373	0.589321	0.00439789	na	na	1.02412	0.000170698	4.50584	0.00163849	na	na	na	na	3.23511	0.000557253	na	na	na	na	na	na	na	na	-0.698749	0.0460098	1.38059	0.00102028	na	na	na	na	na	na	na	na	-1.21351	0.00456855	na	na	na
S._meliloti_chromosome_oligo_5583		S.mel.1021 chromosome	877629-877678	-	na	na	na	na	na	na	na	na	na	na	4.28484	0.00255674	na	na	na	na	-1.22485	0.0120181	na	na	na	na	-1.17096	0.000725103	na	na	-1.64778	0.00502612	-0.876389	0.000571785	na	na	na	na	na	na	na	na	na	na	-0.782548	0.0148945	-0.679966	0.00303494	-3.47866
S._meliloti_chromosome_oligo_6903		S.mel.1021 chromosome	885597-885646	+	na	na	na	na	-2.55057	0.000154836	na	na	na	na	na	na	na	na	na	na	-1.495	0.00107566	na	na	na	na	-0.679369	0.0481409	3.08795	3.90632e-07	na	na	-1.49177	0.00358839	2.2866	0.00402593	-1.30617	0.0180024	-1.43514	0.0205371	2.86061	1.4979e-06	na	na	-1.48515	0.000451699	2.60792	6.07393e-05	na
S._meliloti_chromosome_oligo_250		S.mel.1021 chromosome	886182-886251	-	na	na	na	na	2.38102	3.14699e-05	na	na	na	na	2.18679	4.07798e-06	-1.69017	0.00235177	na	na	1.27637	7.55684e-05	na	na	-1.33309	0.0402089	0.955599	0.00103939	na	na	na	na	1.74246	5.45936e-05	na	na	-0.63102	0.0456085	2.35738	2.71969e-05	na	na	na	na	1.34027	0.00106178	na	na	na
S._meliloti_chromosome_oligo_13497		S.mel.1021 chromosome	892617-892666	-	4.25827	0.00015509	na	na	1.21059	9.66921e-05	na	na	na	na	0.417772	0.0188763	na	na	na	na	0.483197	0.00631278	na	na	na	na	na	na	-0.69533	0.00262513	na	na	0.991717	0.000402916	-0.786341	0.00302872	na	na	na	na	-0.972366	0.00234023	na	na	na	na	-0.609734	0.0228479	na
S._meliloti_chromosome_oligo_6080		S.mel.1021 chromosome	904752-904821	-	na	na	na	na	-0.675016	0.00542156	na	na	na	na	-0.721121	0.00637988	4.07231	3.55882e-06	1.17969	0.000120872	-0.924061	0.0194721	3.1928	0.00211038	na	na	-0.873649	0.0153144	1.08625	3.32862e-05	-1.01091	0.000853355	-1.27056	7.3756e-05	3.26775	9.30878e-05	na	na	-1.54951	6.16538e-07	1.45843	0.000101875	na	na	-0.713379	0.0331939	1.55528	2.66335e-06	na
S._meliloti_chromosome_oligo_1430		S.mel.1021 chromosome	916355-916404	-	na	na	-0.808618	0.000161656	1.14431	2.39003e-05	na	na	-0.495566	0.0144966	0.598709	0.00390576	-1.98357	0.00403169	na	na	na	na	na	na	na	na	na	na	na	na	na	na	4.17356	2.28119e-10	na	na	na	na	1.80884	0.00265404	na	na	-0.824089	0.00156366	0.939625	0.00219375	0.444416	0.00367482	na
S._meliloti_chromosome_oligo_1627		S.mel.1021 chromosome	920329-920378	+	na	na	na	na	4.14669	0.0317646	na	na	na	na	na	na	na	na	na	na	na	na	na	na	na	na	na	na	na	na	-0.991426	0.0327386	0.929674	0.00468439	na	na	0.852299	0.0274396	0.905195	0.00529068	na	na	na	na	1.83263	0.00280074	na	na	na
S._meliloti_chromosome_oligo_7839		S.mel.1021 chromosome	927342-927391	-	na	na	na	na	na	na	na	na	na	na	na	na	6.07894	0.00521763	na	na	-1.49869	9.24333e-05	5.76876	0.00612152	na	na	-1.23943	0.00155156	-0.483349	0.00683158	na	na	-0.842703	0.0197373	1.00928	0.0163106	na	na	na	na	-1.0424	0.0433159	na	na	-1.67535	0.000122872	na	na	na
S._meliloti_chromosome_oligo_8910		S.mel.1021 chromosome	933827-933896	-	na	na	0.694355	0.0454745	1.71758	7.09182e-06	0.226183	0.0202494	0.451668	0.0359376	1.73792	1.78895e-06	na	na	na	na	1.47571	2.51865e-05	na	na	na	na	1.31316	4.10655e-05	0.575358	6.09866e-05	na	na	2.16154	8.28258e-06	0.837459	0.000138313	na	na	1.71709	1.29661e-05	na	na	na	na	1.19067	0.00181757	na	na	na
S._meliloti_chromosome_oligo_9698	SmelC185	S.mel.1021 chromosome	937979-938028	-	2.17995	0.0118579	na	na	-0.333251	0.0454921	na	na	na	na	0.720195	0.00765135	na	na	na	na	na	na	na	na	na	na	0.888811	0.00185931	na	na	-1.19853	0.0174703	-0.388244	0.0156064	-0.78013	0.00521736	na	na	-1.20375	0.000122767	na	na	na	na	-0.789793	0.0159967	na	na	na
S._meliloti_chromosome_oligo_14242	SmelC185	S.mel.1021 chromosome	937983-938032	-	na	na	na	na	na	na	na	na	na	na	na	na	4.8667	0.0197346	na	na	-1.48863	0.00197207	5.67039	0.000205623	na	na	-1.56091	0.0149121	na	na	-2.00702	4.99169e-05	-0.644279	0.012096	0.764667	0.00576884	-1.66728	0.0138315	na	na	na	na	na	na	-0.72374	0.000771448	1.49065	1.13846e-05	-1.46298
S._meliloti_chromosome_oligo_10801		S.mel.1021 chromosome	941056-941125	+	na	na	na	na	na	na	na	na	na	na	na	na	2.43201	0.00114719	na	na	na	na	2.51484	0.00050878	4.21247	0.0425064	na	na	na	na	na	na	na	na	0.75507	0.0080116	na	na	0.657449	0.00880186	na	na	na	na	na	na	-0.736848	0.0218136	na
S._meliloti_chromosome_oligo_4489		S.mel.1021 chromosome	948755-948804	-	na	na	na	na	na	na	na	na	na	na	0.96653	5.31897e-05	na	na	-0.930644	0.0397027	-1.00827	0.00193662	na	na	na	na	na	na	2.04696	4.13948e-05	-1.2395	0.0480805	-1.57028	0.00270621	4.7063	2.35534e-06	na	na	-1.12851	0.0203266	3.36877	9.61724e-08	na	na	-1.84446	0.00337661	3.58987	4.72123e-08	na
S._meliloti_chromosome_oligo_7841		S.mel.1021 chromosome	969867-969916	+	3.4776	0.000193183	na	na	-1.57084	0.00269418	3.58984	0.0242804	na	na	na	na	-0.929611	0.0104726	-0.6722	0.00063395	-1.91433	0.000356414	na	na	na	na	-1.82655	0.00597244	4.58831	6.09155e-07	na	na	-2.3486	0.000251724	na	na	na	na	-2.49114	2.90668e-06	4.04297	1.70514e-07	-0.822418	0.0313768	na	na	0.853735	0.0215053	na
S._meliloti_chromosome_oligo_8229		S.mel.1021 chromosome	976606-976675	+	na	na	na	na	na	na	na	na	-0.204713	0.0212097	0.390866	0.0390409	na	na	na	na	na	na	na	na	na	na	na	na	na	na	na	na	0.697909	0.0295493	na	na	na	na	0.736885	0.0168928	na	na	na	na	na	na	-0.269048	0.047606	na
S._meliloti_chromosome_oligo_1332		S.mel.1021 chromosome	982861-982930	-	na	na	1.7875	0.00235175	0.952178	0.00385822	na	na	1.0812	0.00153881	0.819549	0.0222637	0.914738	0.00120526	-2.25551	0.0154535	5.75367	5.68163e-07	na	na	-0.933894	0.0365769	4.54006	1.08716e-06	0.832306	0.000142103	1.23997	2.31588e-05	2.7513	3.97426e-05	1.2267	0.00457568	1.10228	0.000112063	1.51251	0.00329129	na	na	na	na	na	na	1.97335	4.12718e-06	na
S._meliloti_chromosome_oligo_238		S.mel.1021 chromosome	997792-997861	-	na	na	1.22144	0.0102567	2.69685	4.37346e-09	na	na	0.547607	5.90327e-05	0.876367	6.29938e-05	1.24859	0.000677312	na	na	1.476	1.42322e-05	0.893546	0.000345258	na	na	1.52238	7.23735e-06	1.04417	0.000697492	na	na	2.72239	4.31759e-06	1.55735	4.80094e-05	0.555395	0.000367533	2.4683	2.55154e-07	1.56275	2.04623e-05	na	na	1.94503	3.93245e-05	0.6314	0.000455278	1.41361
S._meliloti_chromosome_oligo_1492		S.mel.1021 chromosome	998402-998471	-	na	na	na	na	1.20932	0.00103038	0.842416	0.00173574	na	na	0.0939701	0.0288366	na	na	na	na	0.376175	0.0281094	na	na	na	na	0.716483	0.00441806	2.32583	3.04267e-05	1.05763	0.00535446	3.03984	6.01373e-05	1.3894	7.94481e-05	1.61598	0.00370014	1.22538	0.000317829	1.75117	0.000306775	na	na	0.777727	0.0105591	2.36018	9.64731e-06	na
S._meliloti_chromosome_oligo_9552		S.mel.1021 chromosome	1000050-1000119	-	na	na	0.958332	0.00596045	1.47618	0.000249694	0.378293	0.0122463	0.375982	0.014521	1.44441	0.00130704	1.08203	0.000894469	na	na	1.47987	0.000991381	0.903427	0.000806771	na	na	2.05117	2.47803e-05	0.771248	0.00033523	na	na	1.14448	0.000209947	na	na	na	na	na	na	na	na	na	na	na	na	0.374139	0.00386312	1.38113
S._meliloti_chromosome_oligo_5702		S.mel.1021 chromosome	1010951-1011020	-	na	na	0.954213	0.00423177	2.3761	1.5391e-05	0.320272	0.0391101	na	na	1.98941	1.7319e-06	na	na	na	na	1.44105	7.09682e-05	-0.342974	0.0274807	1.68688	0.0153351	1.14241	0.000308629	0.526732	0.000255362	na	na	2.26145	1.18524e-05	na	na	na	na	1.25833	0.00919057	-0.703604	0.0185656	-0.785792	0.00491574	1.48397	0.000809725	na	na	1.52301
S._meliloti_chromosome_oligo_1630	SmelC205	S.mel.1021 chromosome	1014424-1014473	+	na	na	na	na	2.44928	0.0213768	-0.738859	0.0204101	na	na	4.97809	0.00598163	na	na	na	na	-1.37293	0.0161872	na	na	na	na	-1.60276	0.00232875	-0.643134	0.045224	na	na	na	na	na	na	na	na	1.11578	0.0174504	na	na	na	na	0.802841	0.0313612	na	na	na
S._meliloti_chromosome_oligo_3090	SmelC206	S.mel.1021 chromosome	1015671-1015720	+	na	na	na	na	0.63009	0.0358011	na	na	na	na	na	na	na	na	-1.12281	0.0119923	2.81965	7.23516e-06	0.687293	0.00821178	na	na	2.65609	6.17608e-07	na	na	0.823864	0.0202223	1.41892	0.00125818	-0.421148	0.0335465	na	na	1.61481	0.00145815	-0.985855	0.00677192	na	na	-0.40294	0.0198547	0.358144	0.0246488	na
S._meliloti_chromosome_oligo_1432		S.mel.1021 chromosome	1025870-1025919	+	na	na	na	na	na	na	na	na	-0.751159	0.0227836	na	na	na	na	na	na	na	na	na	na	na	na	-1.10594	0.00132224	2.88567	8.10002e-07	-0.943662	0.0271004	na	na	na	na	na	na	0.80028	3.33536e-05	4.74285	5.94228e-08	na	na	na	na	4.86126	1.59078e-05	na
S._meliloti_chromosome_oligo_530		S.mel.1021 chromosome	1034753-1034802	-	na	na	na	na	-2.88569	6.6121e-06	na	na	-1.00007	0.0196327	-0.945626	0.0018126	na	na	na	na	-2.28713	0.0013176	-1.55123	0.0255767	na	na	-1.49621	0.000591113	3.16203	1.88815e-05	na	na	-1.18708	0.00167013	na	na	na	na	-1.38912	0.000226042	2.24412	1.98172e-05	-0.978738	0.00635948	-0.802601	0.00270638	0.82719	0.0157157	-1.469
S._meliloti_chromosome_oligo_755		S.mel.1021 chromosome	1045010-1045059	+	na	na	1.24219	0.00143551	2.44804	3.94631e-07	0.646472	0.0487761	0.750392	0.00250552	3.14756	1.13181e-06	na	na	na	na	2.08635	1.25643e-05	na	na	na	na	1.98351	3.57254e-05	1.23801	0.000246367	na	na	2.25743	2.20779e-05	na	na	na	na	2.45448	3.47671e-05	2.17766	1.00032e-07	na	na	2.55477	1.66082e-06	1.11103	0.000506187	na
S._meliloti_chromosome_oligo_11845	SmelC215	S.mel.1021 chromosome	1057522-1057571	+	2.954	0.0110735	na	na	1.93643	0.000338569	na	na	-0.702205	0.0187341	na	na	-1.19703	0.0152349	na	na	na	na	na	na	na	na	-1.06339	0.0302508	1.32709	0.000316024	-0.942307	0.0160363	1.35927	0.0121321	na	na	-1.42451	0.00190543	1.56015	0.000668217	1.78687	0.00162038	na	na	2.37234	9.63878e-05	na	na	na
S._meliloti_chromosome_oligo_3247		S.mel.1021 chromosome	1069250-1069299	+	na	na	na	na	1.88334	1.62423e-05	na	na	na	na	na	na	-0.962655	0.0176623	na	na	na	na	-1.18708	0.0118966	na	na	na	na	1.40589	1.64915e-05	2.87716	0.000447896	3.14267	0.000728606	0.562426	0.0208483	1.27906	0.00234216	2.56376	9.54487e-07	1.69999	0.000120418	1.648	0.00399009	2.12767	8.44255e-07	1.03172	0.0231236	na
S._meliloti_chromosome_oligo_11575		S.mel.1021 chromosome	1071456-1071505	+	na	na	na	na	1.99896	2.48905e-05	-1.03914	0.0314326	0.0312782	0.0244049	na	na	na	na	na	na	na	na	1.07881	0.0299179	na	na	na	na	1.29017	0.00035009	2.963	1.27376e-05	4.82775	2.06372e-06	1.32177	0.000521855	1.69637	0.000317695	na	na	0.788569	0.00227925	1.01664	0.00615221	1.40692	0.00025606	0.801003	0.000652982	na
S._meliloti_chromosome_oligo_12324	SmelC222	S.mel.1021 chromosome	1071456-1071505	-	na	na	na	na	1.70635	2.33424e-05	na	na	na	na	3.37448	0.00306614	-1.59482	0.0165968	na	na	na	na	na	na	na	na	na	na	na	na	-2.08201	1.08414e-05	na	na	na	na	-1.68837	0.00685403	1.61898	0.0013001	1.14587	0.025971	-1.11301	0.000808522	2.16781	0.000585598	na	na	na
S._meliloti_chromosome_oligo_8045		S.mel.1021 chromosome	1077429-1077478	both	na	na	na	na	1.44269	0.0174959	na	na	-1.92076	0.032288	2.93237	0.00186204	na	na	na	na	na	na	na	na	na	na	na	na	na	na	na	na	1.88521	0.000615229	1.00569	0.00913562	na	na	1.71958	0.00405223	3.02463	0.00849214	na	na	3.30883	0.0130662	1.11248	0.00233099	-0.827403
S._meliloti_chromosome_oligo_5832		S.mel.1021 chromosome	1081431-1081480	+	na	na	1.27909	0.00367131	1.98808	0.000154007	na	na	na	na	1.10189	0.00241778	na	na	na	na	1.90939	0.00127617	na	na	na	na	1.97484	8.34599e-05	-1.66557	9.60605e-05	na	na	2.00244	7.07014e-05	-0.341986	0.0209697	na	na	1.48909	0.000185232	-1.44374	0.0113833	na	na	1.53264	0.0014675	-0.625239	0.0194749	2.81542
S._meliloti_chromosome_oligo_10177		S.mel.1021 chromosome	1087877-1087946	-	-1.13103	0.0204187	na	na	na	na	-0.290435	0.001754	na	na	-0.130417	0.0291392	na	na	na	na	0.316252	0.0410775	na	na	3.79653	0.0428362	na	na	0.769713	0.00392594	1.77884	0.000108363	0.751072	0.0233187	0.922406	0.0034545	na	na	na	na	0.927042	0.0138154	na	na	0.645535	0.00676287	na	na	na
S._meliloti_chromosome_oligo_5202		S.mel.1021 chromosome	1088886-1088955	-	na	na	na	na	na	na	-0.530827	0.0103166	na	na	-0.471025	0.0292975	1.17364	0.0388824	na	na	na	na	1.1373	0.00102369	na	na	na	na	0.561276	0.00254593	na	na	1.1021	0.00769796	na	na	-0.774316	0.0316432	0.624241	0.0130938	-0.943687	0.00560403	na	na	na	na	0.774433	0.00140358	na
S._meliloti_chromosome_oligo_6045		S.mel.1021 chromosome	1091865-1091914	-	na	na	na	na	na	na	0.860226	0.0413275	na	na	2.43279	0.00332965	3.37164	0.005837	-1.77833	0.000310767	na	na	4.24664	0.00020678	na	na	na	na	-0.5258	0.0314781	na	na	-2.33518	2.6326e-06	na	na	-0.921514	0.0199845	-0.927556	0.0256771	-1.49462	0.000294055	1.32126	0.0229942	-1.64608	0.000450055	na	na	na
S._meliloti_chromosome_oligo_10348		S.mel.1021 chromosome	1104009-1104078	+	na	na	na	na	1.35804	4.6482e-05	-2.53677	0.00314002	-1.10057	0.0437751	na	na	na	na	na	na	-1.72349	0.000308705	na	na	na	na	na	na	na	na	2.43748	1.71778e-05	3.80236	1.20519e-05	0.528245	0.020134	1.54186	0.000362617	2.22025	2.93874e-07	na	na	1.72301	0.00369439	0.70189	0.00445788	0.457257	0.00840194	1.37168
S._meliloti_chromosome_oligo_3670		S.mel.1021 chromosome	1121479-1121528	-	na	na	na	na	na	na	0.647721	0.0347887	na	na	7.13816	0.00137295	na	na	na	na	na	na	na	na	na	na	-0.834206	0.0130745	-0.671458	0.022128	na	na	na	na	-0.520777	0.00370032	na	na	na	na	-1.56728	0.00922616	na	na	na	na	-0.89191	0.000329798	na
S._meliloti_chromosome_oligo_7340		S.mel.1021 chromosome	1130139-1130188	-	na	na	na	na	na	na	na	na	na	na	3.70994	0.000111653	na	na	na	na	na	na	na	na	na	na	-0.641315	0.029187	-1.37664	7.35688e-07	-1.16901	0.0421462	-1.09882	0.000666131	-1.79041	8.25682e-05	na	na	-1.3432	0.000194928	-1.4391	0.0120349	na	na	-1.00535	0.0142156	-0.857263	0.0206465	na
S._meliloti_chromosome_oligo_1435		S.mel.1021 chromosome	1144754-1144803	-	na	na	na	na	na	na	na	na	na	na	3.24802	0.000543169	na	na	na	na	-1.14077	0.0299149	na	na	na	na	na	na	-0.384823	0.0117097	-0.648966	0.0432744	na	na	na	na	na	na	na	na	-0.887364	0.0276987	na	na	-0.746043	0.0113147	na	na	na
S._meliloti_chromosome_oligo_3248		S.mel.1021 chromosome	1148451-1148500	-	2.96645	9.24059e-06	na	na	-1.0611	0.0239303	1.13254	3.02753e-06	-1.16494	0.0126275	na	na	na	na	na	na	0.478042	0.0327109	na	na	na	na	0.432902	0.00768896	3.0779	2.86123e-07	na	na	-1.36334	1.72583e-05	na	na	na	na	-1.49951	0.000130896	4.05626	4.19302e-05	na	na	na	na	2.54337	2.80223e-06	na
S._meliloti_chromosome_oligo_3671		S.mel.1021 chromosome	1150797-1150846	+	na	na	na	na	-1.84441	0.000552518	na	na	na	na	3.51684	0.0021922	na	na	na	na	-0.883132	0.0171349	na	na	na	na	na	na	-0.589432	0.00221162	na	na	-0.579448	0.0362691	na	na	na	na	na	na	na	na	na	na	na	na	na	na	na
S._meliloti_chromosome_oligo_12927		S.mel.1021 chromosome	1155296-1155365	+	na	na	na	na	na	na	-0.533333	0.0199791	na	na	-0.651328	0.00713469	na	na	0.668567	0.0493888	-2.13506	0.0435895	na	na	na	na	na	na	na	na	na	na	-0.98908	0.0342442	-0.921467	0.00405128	na	na	na	na	na	na	na	na	5.05737	0.0389158	na	na	na
S._meliloti_chromosome_oligo_3487		S.mel.1021 chromosome	1162529-1162578	+	na	na	na	na	-2.2421	0.000194916	0.710154	0.0303169	na	na	na	na	-1.13076	0.0208159	na	na	na	na	na	na	na	na	na	na	2.79938	2.19034e-08	na	na	-0.584125	0.00721256	0.536078	0.046341	na	na	na	na	3.64373	0.00160132	-1.4494	0.0379762	0.548719	0.0244443	na	na	na
S._meliloti_chromosome_oligo_3815		S.mel.1021 chromosome	1163661-1163710	+	na	na	na	na	na	na	na	na	na	na	1.41439	2.10598e-05	na	na	na	na	-0.571095	0.0170567	na	na	na	na	-1.19714	0.00971701	na	na	na	na	0.426618	0.0448131	0.445085	0.000252625	na	na	0.819265	0.00144483	4.02229	0.0258506	na	na	1.7879	0.000955259	na	na	na
S._meliloti_chromosome_oligo_1827	SmelC241	S.mel.1021 chromosome	1163811-1163860	+	na	na	na	na	-0.737452	0.00988289	-0.3567	0.0203662	na	na	-1.83978	0.00126046	3.22688	0.00191862	na	na	-1.89478	2.37282e-05	2.05037	4.74024e-06	na	na	-1.47288	0.00120375	na	na	na	na	-1.26804	3.15065e-05	na	na	na	na	-2.10198	7.05014e-07	1.07055	0.0468502	na	na	na	na	na	na	na
S._meliloti_chromosome_oligo_4493		S.mel.1021 chromosome	1175004-1175053	+	na	na	na	na	na	na	na	na	na	na	-0.409192	0.0255702	na	na	na	na	-0.993215	0.0297583	na	na	na	na	-1.18023	0.00311913	0.785862	0.000164309	na	na	-1.68677	1.12213e-06	na	na	na	na	-2.20475	8.23976e-05	6.81626	0.0355658	na	na	na	na	0.448792	0.00922155	na
S._meliloti_chromosome_oligo_2937		S.mel.1021 chromosome	1195652-1195721	-	na	na	0.730752	0.00681513	2.35869	7.50082e-08	na	na	na	na	2.69567	2.35232e-07	-1.7216	0.00648226	na	na	0.887277	0.00225291	na	na	na	na	0.888105	0.000901709	-0.519954	0.000317464	na	na	2.23601	7.17538e-06	-0.849041	6.73197e-05	na	na	1.98994	2.14274e-05	na	na	na	na	1.63348	0.000528157	-0.961314	0.0435406	1.23414
S._meliloti_chromosome_oligo_4110		S.mel.1021 chromosome	1202359-1202408	+	na	na	na	na	-0.916296	0.0134359	na	na	na	na	6.529	0.00032285	na	na	na	na	-0.68328	0.0116816	na	na	na	na	na	na	-0.580011	0.00357194	na	na	na	na	-1.12355	0.000533736	na	na	-0.649235	0.00304232	na	na	na	na	na	na	-0.707631	0.000357094	na
S._meliloti_chromosome_oligo_2750		S.mel.1021 chromosome	1204856-1204925	+	na	na	na	na	-0.644711	0.00749832	-0.389824	0.00275897	na	na	0.541079	3.90262e-06	na	na	na	na	na	na	na	na	-1.15382	0.00170632	na	na	na	na	0.740511	0.0108265	0.733041	0.00395697	na	na	na	na	na	na	-0.799443	0.00175061	na	na	na	na	-0.729813	0.00250996	na
S._meliloti_chromosome_oligo_2875		S.mel.1021 chromosome	1214819-1214868	+	na	na	na	na	1.05339	0.00162468	na	na	na	na	2.28196	0.000733214	na	na	na	na	na	na	na	na	-8.78919	0.0122709	na	na	1.30587	0.000733631	na	na	0.564371	0.0397154	na	na	na	na	0.756061	0.000344185	1.86522	0.00517104	na	na	na	na	0.75509	0.0393341	na
S._meliloti_chromosome_oligo_1829		S.mel.1021 chromosome	1214826-1214875	+	na	na	na	na	2.62318	0.00275818	1.73532	0.0411235	2.8321	4.8091e-06	3.20083	1.01353e-06	na	na	na	na	na	na	1.41167	0.0292983	na	na	0.422932	0.0332886	na	na	na	na	1.74668	0.00167053	0.566421	0.00890527	na	na	1.93174	1.3605e-05	1.63552	0.000550064	na	na	2.72745	5.79652e-06	na	na	na
S._meliloti_chromosome_oligo_3251		S.mel.1021 chromosome	1218576-1218625	+	1.95952	0.00818374	na	na	na	na	na	na	na	na	na	na	na	na	na	na	na	na	1.05916	0.0110606	na	na	na	na	2.923	1.07192e-06	-1.09235	0.0165549	0.652106	0.00794725	3.48849	0.000227572	0.892435	0.0175952	0.248988	0.0387714	3.33051	8.76681e-08	na	na	1.60511	0.00053702	2.7014	1.88475e-07	na
S._meliloti_chromosome_oligo_3672		S.mel.1021 chromosome	1220669-1220718	both	na	na	na	na	0.628527	0.00211119	na	na	na	na	na	na	na	na	na	na	na	na	na	na	na	na	na	na	1.40139	0.00524635	na	na	2.33217	0.000604955	na	na	1.78762	0.0266993	na	na	3.39122	0.0119715	na	na	3.1923	0.00105964	1.77426	0.00150627	na
S._meliloti_chromosome_oligo_8530		S.mel.1021 chromosome	1220671-1220720	-	3.44665	2.36161e-05	-0.892731	0.0137614	-0.379729	0.0456927	2.26161	0.0291691	na	na	na	na	-0.937753	0.0136573	na	na	na	na	na	na	na	na	0.335824	0.0118307	2.86091	1.0078e-07	-0.690798	4.88959e-05	na	na	na	na	-1.13776	0.000277094	-1.11173	0.00786683	3.65745	4.96774e-07	-1.81495	0.000256644	-2.3382	0.000591337	2.84516	1.46562e-06	na
S._meliloti_chromosome_oligo_10692		S.mel.1021 chromosome	1281382-1281431	+	na	na	na	na	-0.835725	0.000646861	0.710906	0.00099715	na	na	na	na	na	na	na	na	na	na	1.87853	0.0031998	na	na	na	na	3.48429	1.04889e-08	-1.22238	0.0155912	-0.66029	0.0105711	2.65862	0.000758449	na	na	-0.568138	0.0297353	3.45261	3.352e-06	na	na	-0.718203	0.00641792	3.526	2.28079e-06	na
S._meliloti_chromosome_oligo_13071		S.mel.1021 chromosome	1293948-1293997	+	1.16002	0.0346877	na	na	0.842116	0.0013695	0.507139	0.0027303	na	na	1.2468	1.6121e-05	-1.04119	0.00219345	na	na	na	na	-1.36332	0.00428641	na	na	na	na	0.443264	0.000478495	na	na	na	na	-0.326446	0.0189167	na	na	0.362604	0.0141732	na	na	na	na	-0.25011	0.026043	na	na	na
S._meliloti_chromosome_oligo_1832		S.mel.1021 chromosome	1300972-1301021	+	na	na	0.966534	0.000412522	3.12942	4.12783e-07	0.674341	0.0105629	0.835522	0.00241959	2.28781	1.34156e-07	-0.984706	0.0031916	-0.699563	0.0131128	1.25695	0.000169103	-1.3257	0.00877752	-0.835816	0.0136349	1.11373	0.000249732	na	na	na	na	3.15832	4.72228e-07	-0.991203	0.0354229	na	na	2.56339	5.04162e-06	0.443286	0.00457964	na	na	2.75202	2.08463e-06	na	na	2.58827
S._meliloti_chromosome_oligo_7593		S.mel.1021 chromosome	1306269-1306338	+	2.05197	0.0102445	-1.13556	0.000192253	1.05183	0.00417334	na	na	na	na	na	na	-1.01363	0.0227397	na	na	na	na	na	na	na	na	na	na	0.38587	0.00437019	na	na	3.08821	2.00139e-06	na	na	-0.885986	0.00811585	na	na	1.11647	0.00124141	-1.42767	0.0142989	1.33384	0.00186851	0.320358	0.0475843	1.59603
S._meliloti_chromosome_oligo_3096		S.mel.1021 chromosome	1315072-1315121	+	-2.11287	0.0361804	na	na	na	na	na	na	na	na	0.469302	0.0046293	na	na	na	na	na	na	na	na	na	na	na	na	na	na	na	na	na	na	na	na	na	na	na	na	1.8523	0.0266541	na	na	na	na	na	na	na
S._meliloti_chromosome_oligo_3099		S.mel.1021 chromosome	1332725-1332774	-	na	na	na	na	na	na	na	na	na	na	na	na	4.60416	0.000315384	na	na	na	na	4.11236	5.98662e-05	na	na	na	na	1.10208	0.000171484	na	na	na	na	3.65233	6.7786e-07	na	na	0.666838	0.00133108	3.30717	1.37894e-05	na	na	0.754673	0.00334359	2.21102	5.17824e-07	-1.3233
S._meliloti_chromosome_oligo_6605		S.mel.1021 chromosome	1333409-1333458	+	na	na	na	na	-1.47783	0.000107832	na	na	na	na	1.06982	1.51692e-05	na	na	na	na	na	na	na	na	na	na	na	na	na	na	na	na	-0.876789	0.00400198	1.95485	3.69587e-05	na	na	-0.82528	0.000340845	na	na	na	na	na	na	na	na	na
S._meliloti_chromosome_oligo_10553		S.mel.1021 chromosome	1335793-1335862	+	2.29705	0.0247322	na	na	1.22053	0.000468062	na	na	na	na	0.9272	0.000857977	na	na	na	na	na	na	na	na	na	na	na	na	0.538895	2.34088e-05	1.13121	0.00207968	na	na	1.54703	5.71522e-06	1.83347	3.1206e-06	1.94844	2.39351e-05	na	na	na	na	1.32468	0.000761459	1.17908	0.00065014	na
S._meliloti_chromosome_oligo_1438		S.mel.1021 chromosome	1351870-1351919	-	4.30696	0.0097216	na	na	na	na	na	na	na	na	0.727065	0.000539609	0.247311	0.0437593	na	na	na	na	na	na	na	na	na	na	1.65117	3.60883e-06	na	na	na	na	na	na	-1.11988	0.0264942	na	na	2.68364	2.07648e-05	na	na	1.4284	0.00466497	2.09753	3.38334e-05	na
S._meliloti_chromosome_oligo_12202		S.mel.1021 chromosome	1354708-1354777	-	na	na	1.19468	0.00214523	1.81449	0.00170988	na	na	na	na	na	na	1.0273	0.0131269	na	na	-0.702855	0.00180379	na	na	na	na	-0.903028	0.0132445	0.993977	4.0316e-06	1.54711	8.0245e-07	3.00133	8.34416e-07	0.178235	0.0341833	0.911815	0.0330784	4.37785	1.7494e-06	na	na	na	na	3.22515	1.05034e-06	0.412892	0.00953111	3.21133
S._meliloti_chromosome_oligo_8734		S.mel.1021 chromosome	1356090-1356139	-	na	na	na	na	na	na	0.407959	0.049577	na	na	-0.19973	0.0143411	4.96909	3.03572e-05	0.137971	0.0414797	na	na	4.36919	0.000151829	na	na	0.657998	0.0115783	2.8955	1.19341e-06	-1.66813	0.00782854	na	na	5.6853	4.72912e-08	na	na	na	na	4.39778	3.93266e-09	na	na	1.03798	0.00106716	3.97223	5.49638e-07	na
S._meliloti_chromosome_oligo_8353		S.mel.1021 chromosome	1359212-1359261	+	3.88267	4.0723e-06	na	na	na	na	1.7312	0.0434166	na	na	0.541983	1.3166e-05	-1.34578	0.0375322	na	na	na	na	na	na	na	na	na	na	3.88182	6.74041e-06	-0.898026	0.0242611	na	na	na	na	na	na	0.639636	0.00830016	3.9466	1.1785e-08	na	na	0.687426	0.0158042	2.43764	1.89943e-05	na
S._meliloti_chromosome_oligo_2274		S.mel.1021 chromosome	1359214-1359263	-	na	na	na	na	na	na	na	na	na	na	na	na	na	na	na	na	na	na	na	na	na	na	na	na	2.30405	0.00526656	na	na	na	na	na	na	na	na	na	na	3.08171	0.000108056	na	na	2.53962	0.00411388	0.878016	0.0144001	na
S._meliloti_chromosome_oligo_3817	SmelC276	S.mel.1021 chromosome	1364352-1364401	+	na	na	na	na	3.77889	0.000137753	na	na	na	na	1.70081	3.63643e-06	na	na	na	na	1.98021	0.000149735	na	na	na	na	2.20175	1.35873e-05	na	na	0.726562	0.0284253	2.01593	2.73793e-06	na	na	0.453028	0.0290397	1.80314	0.000179635	-0.73187	0.0131557	na	na	na	na	na	na	1.10887
S._meliloti_chromosome_oligo_6051		S.mel.1021 chromosome	1367246-1367295	-	na	na	na	na	na	na	na	na	na	na	1.11829	0.0121673	5.0559	0.00173917	na	na	na	na	5.14309	0.000358217	na	na	na	na	na	na	na	na	na	na	2.73645	0.000274852	na	na	na	na	1.8369	0.00359816	na	na	-0.953405	0.0430308	0.948652	0.000449614	na
S._meliloti_chromosome_oligo_1848		S.mel.1021 chromosome	1370098-1370147	-	0.739602	0.0381832	na	na	na	na	na	na	na	na	5.02547	0.000595958	na	na	na	na	na	na	1.25872	0.0230309	na	na	-1.12043	0.00217383	1.43933	0.00726014	0.75081	0.0135388	na	na	na	na	na	na	1.22754	0.00174571	na	na	na	na	na	na	na	na	na
S._meliloti_chromosome_oligo_4650		S.mel.1021 chromosome	1376526-1376575	+	na	na	1.62208	4.93413e-06	4.66782	1.24491e-08	na	na	1.03939	0.000732524	4.2682	5.87524e-08	-1.02868	0.00650252	-1.32548	0.00407449	3.80907	1.43256e-05	-1.38637	0.0397456	-1.40558	0.0114421	3.44489	2.53256e-06	na	na	na	na	5.21816	1.55465e-05	na	na	0.588757	0.0129136	4.37198	1.68494e-07	na	na	na	na	4.12521	3.12542e-07	na	na	1.56109
S._meliloti_chromosome_oligo_213		S.mel.1021 chromosome	1377381-1377430	+	na	na	0.969467	0.00128339	4.04223	7.94541e-06	na	na	0.802762	0.0442244	3.93144	5.19193e-09	na	na	na	na	2.65998	3.29997e-05	na	na	na	na	2.54316	4.62965e-06	na	na	na	na	3.22427	6.20032e-06	na	na	na	na	3.4636	2.24156e-07	-1.05618	0.017256	na	na	2.63797	2.96977e-05	na	na	2.2051
S._meliloti_chromosome_oligo_6052		S.mel.1021 chromosome	1377994-1378043	-	na	na	na	na	na	na	-0.297357	0.0438303	na	na	1.83419	0.00379257	na	na	na	na	na	na	na	na	na	na	na	na	na	na	na	na	na	na	-0.388956	0.0325959	-1.28198	0.0103292	1.21741	0.0425774	na	na	na	na	na	na	1.17962	0.0103411	na
S._meliloti_chromosome_oligo_12709		S.mel.1021 chromosome	1378210-1378259	-	4.21987	0.000120259	na	na	na	na	na	na	na	na	2.14164	0.0318204	3.58694	0.00260194	na	na	1.07645	6.35048e-06	3.12195	0.00749303	na	na	1.06942	0.00018974	3.85562	0.00220756	na	na	na	na	1.78069	2.86457e-06	na	na	na	na	4.00967	5.69206e-05	na	na	na	na	1.57721	0.000216056	na
S._meliloti_chromosome_oligo_7519	SmelC289	S.mel.1021 chromosome	1398340-1398389	-	na	na	-2.34726	7.53484e-05	na	na	na	na	-0.760999	0.00381214	1.87225	7.85828e-07	na	na	na	na	5.15955	5.34255e-05	na	na	na	na	6.93607	1.10934e-06	-0.229957	0.0126713	na	na	4.72835	1.38044e-07	-0.866501	0.0265245	-1.23843	0.01486	2.51518	0.0198705	na	na	-3.72993	9.52171e-06	na	na	0.224581	0.0130791	na
S._meliloti_chromosome_oligo_9529	SmelC289	S.mel.1021 chromosome	1398340-1398389	-	-2.67083	0.0222065	na	na	-1.85825	0.00100542	na	na	na	na	-1.64569	2.96024e-06	-1.42197	0.000761562	na	na	-2.77313	0.000723595	-1.3628	0.00129888	na	na	-2.17683	0.0011099	4.57018	3.20799e-07	-1.11032	0.0365627	-2.05728	0.000213164	na	na	na	na	-0.790448	0.000689286	na	na	-1.32588	0.0477507	-1.52135	2.10905e-07	0.554313	7.03283e-05	na
S._meliloti_chromosome_oligo_3254	SmelC291	S.mel.1021 chromosome	1411684-1411733	+	na	na	-2.7481	0.00310138	-1.26234	0.0168252	2.28411	0.0177439	na	na	-0.577979	1.55486e-05	na	na	-0.0969088	0.0447184	-1.19731	0.0155169	na	na	na	na	-0.565642	0.0489903	4.64015	9.4499e-07	na	na	-0.931479	0.0112259	4.86536	1.25939e-06	na	na	-0.822934	0.0170411	2.30743	0.000329747	na	na	-2.04289	1.282e-05	3.64783	4.75654e-07	na
S._meliloti_chromosome_oligo_3532	SmelC291	S.mel.1021 chromosome	1411689-1411738	+	-0.793199	0.0452229	-1.50328	0.0210871	-1.3072	0.000170215	0.33769	0.010352	na	na	1.65849	2.84226e-06	na	na	-3.01828	0.012438	4.20581	5.52494e-05	-2.14159	0.00468243	-2.52623	0.0187944	4.72935	3.08537e-07	-0.574192	0.000163491	na	na	0.832383	0.0320885	-0.816348	0.00756365	-0.96422	0.00148221	na	na	na	na	-0.863475	0.0310868	-1.06004	0.000254932	-1.09039	0.000614735	2.24538
S._meliloti_chromosome_oligo_11384		S.mel.1021 chromosome	1421746-1421815	+	na	na	na	na	1.084	0.00562782	na	na	na	na	1.02486	6.5804e-05	0.957143	0.0267165	na	na	na	na	na	na	na	na	na	na	-0.571468	0.00690109	na	na	na	na	na	na	na	na	na	na	na	na	na	na	1.33034	0.0284471	-0.394458	0.0254011	-0.691674
S._meliloti_chromosome_oligo_1090		S.mel.1021 chromosome	1423748-1423817	+	1.54246	0.00925761	1.00655	0.00159372	2.47698	1.2695e-06	0.617141	0.0378117	na	na	1.11708	0.000133096	na	na	na	na	0.490281	0.00301238	na	na	na	na	0.623179	0.00272875	1.09301	9.7952e-05	0.72492	0.00561367	2.2825	4.56415e-06	na	na	na	na	2.69012	0.000233892	1.01032	0.0163657	na	na	2.11764	0.00103155	0.757764	0.00656712	1.94955
S._meliloti_chromosome_oligo_2049		S.mel.1021 chromosome	1428617-1428666	+	na	na	na	na	2.25821	8.40239e-07	na	na	na	na	2.28382	9.52984e-08	na	na	na	na	0.937596	0.0367974	na	na	na	na	1.45765	1.9127e-05	-0.36253	0.00189346	na	na	1.97904	9.28261e-05	na	na	na	na	1.69149	6.82391e-06	na	na	na	na	1.70861	6.94227e-05	na	na	0.970453
S._meliloti_chromosome_oligo_8918		S.mel.1021 chromosome	1433563-1433632	-	na	na	1.88777	5.66591e-06	5.09258	5.99819e-10	na	na	0.776024	0.000432025	2.19776	3.3922e-05	na	na	-1.53162	0.00241213	3.69566	1.25173e-06	-0.677765	0.0226332	na	na	3.41196	5.69809e-09	2.76708	3.61483e-07	0.743654	0.0108253	5.32171	1.56205e-08	na	na	0.825626	0.000761148	4.72507	1.32355e-09	1.93594	0.000105425	0.919464	0.0030501	4.41639	5.52806e-08	1.06132	0.000142535	2.45375
S._meliloti_chromosome_oligo_12433		S.mel.1021 chromosome	1436467-1436536	+	na	na	1.23539	0.000226992	1.90205	8.86649e-06	1.18872	0.0200535	0.593722	0.000541352	1.73936	6.1798e-07	0.861826	0.00480008	na	na	1.47467	1.29176e-05	0.413561	0.0133827	na	na	1.65124	2.7834e-05	1.82504	5.40985e-08	na	na	2.88577	7.07431e-06	1.33938	0.00155828	na	na	1.74241	1.20661e-05	1.24724	2.78534e-05	na	na	1.93661	0.00156636	1.34958	2.53612e-07	na
S._meliloti_chromosome_oligo_13795		S.mel.1021 chromosome	1441337-1441406	+	2.78444	0.000406329	na	na	2.50084	1.44708e-05	0.735107	0.00938325	0.686224	0.0325075	1.76611	1.57972e-07	na	na	0.94527	0.0481124	1.81305	0.000341142	na	na	na	na	1.7343	0.000118801	2.03681	1.09971e-05	na	na	2.38796	3.73994e-05	na	na	-0.710681	0.0423701	2.17874	1.64354e-06	2.08839	7.71384e-06	na	na	2.46877	1.62553e-05	1.14051	0.00108768	na
S._meliloti_chromosome_oligo_3819		S.mel.1021 chromosome	1450453-1450502	-	4.95925	1.10501e-07	na	na	na	na	1.73607	0.0207512	na	na	na	na	-1.52152	0.0300607	na	na	na	na	-1.66871	0.00143651	na	na	na	na	5.36127	1.12004e-07	na	na	na	na	na	na	-0.911993	0.0282612	na	na	5.51454	1.46528e-07	na	na	na	na	2.93118	2.29164e-05	na
S._meliloti_chromosome_oligo_12710		S.mel.1021 chromosome	1452318-1452367	+	1.70239	0.000330498	na	na	1.73561	8.88178e-05	1.67071	0.00594746	na	na	1.45209	5.76116e-06	na	na	na	na	1.56491	0.001549	na	na	na	na	1.5097	0.000107702	1.40422	0.000354861	na	na	0.964567	0.00102408	na	na	na	na	0.688455	6.01606e-05	1.45055	0.000113598	na	na	0.941055	0.00064112	0.60462	0.0040621	na
S._meliloti_chromosome_oligo_8355		S.mel.1021 chromosome	1456753-1456802	+	1.66412	0.00193669	na	na	-1.30396	0.00111763	na	na	na	na	na	na	-1.75623	0.0228031	na	na	-1.19905	0.00627573	na	na	na	na	-1.66737	0.0300114	3.71036	4.35303e-07	na	na	-0.456507	0.0394704	na	na	na	na	-0.847774	0.001474	3.87967	6.47204e-07	na	na	0.8317	0.0319264	2.03959	0.000626957	na
S._meliloti_chromosome_oligo_7707		S.mel.1021 chromosome	1460259-1460308	+	na	na	na	na	3.35331	0.00332119	0.979686	3.73129e-05	na	na	0.622581	0.0172746	0.70077	0.0474922	na	na	na	na	na	na	na	na	na	na	na	na	na	na	1.2357	0.0212754	na	na	na	na	0.833955	0.000210273	na	na	na	na	1.58381	0.000118704	-0.886868	0.00104805	-1.30036
S._meliloti_chromosome_oligo_7347		S.mel.1021 chromosome	1472849-1472898	-	na	na	na	na	-1.92147	0.00279693	na	na	na	na	3.60492	0.000651182	na	na	na	na	na	na	na	na	na	na	-0.723824	0.0326086	na	na	na	na	na	na	0.270831	0.0343992	na	na	0.298678	0.0228058	na	na	na	na	1.52198	0.000165035	na	na	na
S._meliloti_chromosome_oligo_7848		S.mel.1021 chromosome	1493356-1493405	+	na	na	na	na	2.1074	3.69784e-05	na	na	na	na	1.09315	0.0140107	na	na	na	na	-0.91842	0.0293265	na	na	na	na	na	na	0.543746	0.0203508	na	na	1.16297	0.0296078	0.959008	0.00850494	na	na	1.5366	0.000497638	2.73892	0.0005986	na	na	3.37651	0.00115622	0.877983	0.0330582	na
S._meliloti_chromosome_oligo_10512		S.mel.1021 chromosome	1495600-1495649	-	na	na	na	na	na	na	na	na	na	na	na	na	-0.970471	0.036593	na	na	-0.699219	0.0022254	-1.31521	0.025415	na	na	na	na	4.00927	6.22977e-07	na	na	-0.687493	1.01494e-05	2.38919	0.0186218	na	na	-1.09724	0.000640854	2.21582	0.00024417	na	na	na	na	1.6147	0.00651264	na
S._meliloti_chromosome_oligo_10192		S.mel.1021 chromosome	1502404-1502473	+	1.17307	0.0152424	na	na	0.679201	0.0261738	1.53258	0.00604386	2.92522	2.98568e-07	3.34004	1.32331e-12	na	na	na	na	na	na	na	na	na	na	0.828114	0.000247537	na	na	4.76462	4.48457e-08	5.11992	1.3e-11	-0.604036	0.000236596	2.94328	6.59609e-05	2.24385	7.2538e-05	0.792095	0.00246638	2.77073	0.00112913	1.39523	0.00940467	na	na	2.1029
S._meliloti_chromosome_oligo_12387		S.mel.1021 chromosome	1505744-1505793	+	na	na	0.438191	0.00120289	3.02402	7.39779e-06	-0.795391	0.00760914	0.640186	0.0157892	1.7666	0.000138493	na	na	na	na	0.876298	0.00461931	-1.48027	0.0173644	na	na	1.0648	0.000891725	-0.952811	0.000149002	na	na	1.15887	0.00338802	na	na	na	na	1.10074	0.00826643	na	na	na	na	1.18382	0.00703366	na	na	na
S._meliloti_chromosome_oligo_4654		S.mel.1021 chromosome	1505744-1505793	+	2.78182	0.00563416	0.552712	0.0369096	-1.19504	0.000908559	na	na	na	na	na	na	na	na	na	na	na	na	na	na	na	na	na	na	5.1294	1.54042e-07	0.71778	0.00152404	0.4915	0.00119416	1.40953	0.000126304	na	na	na	na	3.46123	0.000714572	na	na	-0.346052	0.0396616	2.20503	3.09344e-05	na
S._meliloti_chromosome_oligo_219		S.mel.1021 chromosome	1512949-1512998	-	na	na	na	na	1.78821	0.000433595	na	na	na	na	na	na	4.44458	3.36128e-05	na	na	na	na	4.30485	0.00026424	na	na	na	na	0.597815	0.0254505	na	na	na	na	0.561059	0.047628	na	na	na	na	na	na	na	na	na	na	na	na	na
S._meliloti_chromosome_oligo_2585		S.mel.1021 chromosome	1513178-1513247	+	na	na	1.62261	4.0405e-05	4.14515	2.05032e-08	na	na	1.17984	4.91521e-06	3.61699	1.91303e-09	na	na	na	na	2.90088	2.40811e-06	na	na	na	na	3.16456	2.12613e-06	1.6718	1.10872e-06	1.09955	0.000210483	5.01885	3.83666e-08	na	na	0.749838	0.000832839	4.2584	4.4028e-07	0.624827	0.000247292	0.580806	0.0429913	3.78695	1.94257e-06	na	na	1.90507
S._meliloti_chromosome_oligo_8232		S.mel.1021 chromosome	1519996-1520065	-	na	na	na	na	na	na	na	na	na	na	1.00743	5.57185e-05	na	na	na	na	na	na	na	na	na	na	na	na	na	na	na	na	na	na	na	na	na	na	na	na	2.59542	0.0182677	na	na	6.57307	0.0121829	na	na	na
S._meliloti_chromosome_oligo_223		S.mel.1021 chromosome	1525763-1525812	+	2.38299	0.0169355	na	na	-1.57716	9.18053e-05	-0.978876	0.036493	-1.33029	0.0483216	-3.01639	0.000991681	na	na	na	na	-1.212	0.00175331	na	na	na	na	-1.27667	0.0013415	-1.29807	1.38703e-07	na	na	-1.69738	0.000100267	-0.964609	0.00166481	na	na	-1.66799	0.000325278	na	na	na	na	-0.993692	0.0034154	-1.45215	1.18128e-05	-1.83003
S._meliloti_chromosome_oligo_8197	SmelC339	S.mel.1021 chromosome	1527759-1527808	+	na	na	na	na	-0.569369	0.0311535	na	na	na	na	na	na	4.59896	0.000192547	na	na	-1.48884	0.00622691	3.86899	0.00250307	na	na	-1.40074	0.00241554	1.57761	1.59566e-05	na	na	-1.00694	0.00293634	1.45904	0.000101938	-1.25881	0.014188	na	na	na	na	na	na	na	na	0.500866	0.00921092	na
S._meliloti_chromosome_oligo_1440	SmelC339	S.mel.1021 chromosome	1527765-1527814	+	na	na	na	na	na	na	-1.68126	0.0149123	na	na	na	na	-0.315132	0.0181111	na	na	2.60407	0.000450451	-0.776932	0.0192711	na	na	2.90558	1.43967e-05	-1.26761	0.000415218	na	na	-0.597189	0.0391482	-1.15658	0.00174714	na	na	na	na	na	na	na	na	na	na	-1.00127	0.000129112	na
S._meliloti_chromosome_oligo_4828		S.mel.1021 chromosome	1540875-1540944	-	na	na	1.81117	3.66908e-05	3.04652	7.56551e-08	na	na	0.771277	0.00139674	3.67324	2.27027e-08	na	na	na	na	2.7442	0.000183921	na	na	-1.06195	0.0252801	2.30726	4.29623e-06	na	na	na	na	3.55843	2.29169e-06	-0.617621	0.0279981	na	na	3.27415	1.36285e-06	na	na	0.759247	0.0323252	3.22383	4.0811e-05	na	na	1.84431
S._meliloti_chromosome_oligo_7744		S.mel.1021 chromosome	1542039-1542108	-	na	na	na	na	na	na	na	na	na	na	na	na	0.805774	0.000839982	na	na	na	na	0.911501	0.021	na	na	na	na	-1.23704	0.0122273	0.704731	0.0208923	na	na	0.559348	0.0113035	na	na	0.87712	0.00635192	na	na	na	na	na	na	na	na	na
S._meliloti_chromosome_oligo_6086		S.mel.1021 chromosome	1547600-1547669	+	na	na	0.6327	0.0174936	2.45849	3.90752e-05	na	na	-0.659203	4.68003e-05	1.45039	1.98526e-06	na	na	na	na	1.55052	9.94463e-06	-0.708985	0.00191243	na	na	1.59914	0.000419397	0.769889	0.032548	na	na	2.19509	0.000983321	na	na	-0.408188	0.000866048	1.90501	5.93227e-05	1.39426	0.00105701	na	na	2.93698	8.83507e-05	-0.552414	0.0156526	1.61363
S._meliloti_chromosome_oligo_224	SmelC348	S.mel.1021 chromosome	1555892-1555941	+	na	na	na	na	-0.784912	0.00433652	na	na	-1.46566	0.0443378	3.35909	0.0179195	na	na	na	na	na	na	na	na	na	na	na	na	na	na	na	na	na	na	-0.74581	0.00658271	-0.720812	0.0348681	-0.637607	0.00296559	na	na	-1.51252	0.0468107	na	na	na	na	-1.49475
S._meliloti_chromosome_oligo_2581		S.mel.1021 chromosome	1562649-1562718	-	na	na	na	na	na	na	na	na	na	na	na	na	na	na	na	na	-0.541429	0.0213897	na	na	na	na	na	na	1.78611	2.84603e-05	-1.45372	0.00479614	na	na	na	na	na	na	na	na	na	na	na	na	-1.20682	0.000338201	na	na	na
S._meliloti_chromosome_oligo_8874		S.mel.1021 chromosome	1596258-1596307	-	1.40321	0.0303936	na	na	-1.0468	0.00454194	na	na	na	na	-1.63341	0.000150423	na	na	na	na	-1.18822	0.00226017	na	na	na	na	-1.39978	0.0210922	4.27147	2.84432e-09	-1.11636	0.0454716	-0.508048	0.0260975	na	na	na	na	na	na	2.86817	4.95216e-07	na	na	na	na	na	na	na
S._meliloti_chromosome_oligo_7198		S.mel.1021 chromosome	1603607-1603656	+	na	na	na	na	na	na	na	na	-1.27315	0.039138	na	na	-2.20629	0.00861214	na	na	-1.72641	0.0159514	na	na	na	na	-1.48825	0.00122377	-0.779089	0.000365355	na	na	0.539439	0.00938158	na	na	-1.2648	0.031398	1.38607	0.000182842	3.29172	0.000142375	na	na	2.18319	0.00121874	1.61287	0.000822593	na
S._meliloti_chromosome_oligo_7850		S.mel.1021 chromosome	1614181-1614230	both	na	na	na	na	3.72029	0.0105017	-1.68108	0.0430586	na	na	-3.11752	5.46653e-06	-1.73227	0.0042803	na	na	-1.62128	0.00296522	na	na	na	na	-1.45917	0.0227185	na	na	-1.43913	0.02991	1.6796	0.011475	na	na	na	na	2.18274	0.00293466	na	na	na	na	na	na	na	na	na
S._meliloti_chromosome_oligo_4142		S.mel.1021 chromosome	1621933-1621982	both	8.29723	0.0486659	na	na	na	na	-1.76629	0.00275963	na	na	-1.23516	0.00475793	-1.05061	0.0198845	na	na	na	na	-1.26186	0.0448263	na	na	0.762529	0.0108929	-2.16022	0.00438654	-2.21986	0.000728811	na	na	na	na	na	na	4.32555	0.0229235	na	na	-3.87034	0.000862763	3.7729	0.0194827	na	na	na
S._meliloti_chromosome_oligo_11586		S.mel.1021 chromosome	1626201-1626250	+	na	na	na	na	3.13232	0.00275517	-2.32211	0.00305201	-1.04552	0.0451888	na	na	na	na	na	na	na	na	na	na	na	na	na	na	-1.27718	0.0107322	-1.36048	0.000879169	1.89183	0.000208003	na	na	na	na	1.18227	8.20134e-05	na	na	na	na	6.06919	0.00226081	na	na	na
S._meliloti_chromosome_oligo_7201		S.mel.1021 chromosome	1667467-1667516	+	na	na	na	na	2.11681	1.19387e-05	na	na	na	na	0.914721	0.0111508	0.900965	0.00746523	na	na	0.846248	0.000279747	0.985866	0.0013956	na	na	1.0985	0.0101092	1.3424	2.36159e-05	na	na	2.07384	6.3372e-05	0.693974	0.01227	na	na	1.36434	0.0017046	1.26008	0.000209319	na	na	1.01399	0.00953264	0.876529	0.000416039	1.01536
S._meliloti_chromosome_oligo_5187		S.mel.1021 chromosome	1679784-1679833	+	na	na	na	na	0.816948	0.0345519	na	na	na	na	na	na	na	na	na	na	na	na	na	na	na	na	na	na	3.12135	0.000486205	-1.07105	0.0192465	1.50672	0.00138816	0.847831	0.0109604	na	na	0.625854	0.000643167	1.60537	0.000340321	-2.1277	0.0211109	0.507525	0.013952	0.793829	0.00767648	na
S._meliloti_chromosome_oligo_7202		S.mel.1021 chromosome	1680163-1680212	both	na	na	0.720631	0.0310646	2.6243	7.66588e-07	na	na	na	na	2.43157	1.43221e-06	na	na	-1.08057	0.0095081	2.19347	0.000115152	na	na	na	na	1.85531	3.80387e-06	0.880645	0.000523767	na	na	2.4731	1.01279e-06	2.75605	0.000184903	na	na	2.28167	3.25106e-06	3.1192	5.69031e-06	na	na	2.3127	8.73211e-06	2.64611	0.000200286	1.61623
S._meliloti_chromosome_oligo_6062	SmelC412	S.mel.1021 chromosome	1698905-1698954	-	na	na	na	na	na	na	na	na	na	na	-0.786795	3.63033e-06	na	na	na	na	na	na	0.514144	0.0117662	na	na	na	na	3.12409	1.21871e-05	na	na	0.78366	0.0212657	2.74419	3.58706e-07	na	na	na	na	na	na	na	na	-0.669408	0.000505382	0.762987	8.68849e-06	na
S._meliloti_chromosome_oligo_1853	SmelC415	S.mel.1021 chromosome	1712406-1712455	-	na	na	na	na	na	na	-0.654315	0.0413134	-0.413892	0.0309525	-0.379702	0.00223516	3.21399	0.000729585	na	na	-1.16001	0.0121774	1.21491	0.0030183	0.124849	0.0244249	-1.24675	0.0014241	0.630097	0.0169493	na	na	-1.13216	0.000351554	0.72054	0.00723429	na	na	-1.61683	4.23267e-06	-1.4123	2.89606e-05	na	na	na	na	na	na	na
S._meliloti_chromosome_oligo_6203	SmelC415	S.mel.1021 chromosome	1712406-1712455	-	na	na	na	na	-1.4526	0.00946269	na	na	-2.02183	0.00310564	-1.91343	0.00530531	-2.41	0.00728216	na	na	2.40859	0.00211858	-2.5365	0.00172437	na	na	na	na	-1.24261	6.23738e-07	-0.999845	0.000153061	-1.03995	9.26101e-05	-2.17122	0.000363089	-1.4551	0.000764586	-0.952528	0.0025295	na	na	na	na	-1.49312	0.00726541	-0.951456	0.00437648	na
S._meliloti_chromosome_oligo_3896		S.mel.1021 chromosome	1733322-1733371	both	na	na	-1.67833	0.0299577	6.74361	0.00161278	na	na	na	na	5.92834	0.00784752	na	na	na	na	-1.08054	0.025675	na	na	na	na	na	na	1.19723	0.00197835	-0.552617	0.0105305	4.04944	0.0012372	3.93437	0.00478634	na	na	4.42399	0.00298008	na	na	na	na	9.91865	3.47851e-06	na	na	na
S._meliloti_chromosome_oligo_2069		S.mel.1021 chromosome	1739225-1739274	both	na	na	na	na	1.32802	0.0189734	-1.87094	0.0154079	na	na	na	na	na	na	na	na	na	na	na	na	na	na	na	na	na	na	na	na	2.71345	0.00337798	na	na	na	na	1.14096	5.10668e-05	1.89912	0.0122946	na	na	4.31115	0.000772903	na	na	na
S._meliloti_chromosome_oligo_9541		S.mel.1021 chromosome	1739225-1739274	both	na	na	na	na	na	na	na	na	na	na	na	na	na	na	na	na	na	na	2.11007	0.0239556	na	na	na	na	3.03161	0.00410591	1.15192	0.00187948	6.67733	0.000336729	1.8416	0.00921862	na	na	3.90425	0.000445781	na	na	na	na	na	na	na	na	na
S._meliloti_chromosome_oligo_5656		S.mel.1021 chromosome	1743895-1743944	-	na	na	na	na	1.14783	0.000869595	na	na	na	na	na	na	na	na	na	na	1.41665	5.62119e-06	na	na	-0.762289	0.0179923	1.14586	0.000141127	-0.657057	0.0014744	na	na	0.96831	0.00408458	1.36271	0.0224479	na	na	na	na	na	na	na	na	-1.4424	0.00018358	1.95596	9.62725e-05	na
S._meliloti_chromosome_oligo_10327		S.mel.1021 chromosome	1744237-1744286	+	1.84693	0.0319262	na	na	na	na	na	na	na	na	na	na	na	na	na	na	-0.832789	0.00142222	na	na	na	na	-1.12976	0.00214825	2.57653	3.93214e-06	na	na	na	na	na	na	na	na	1.44573	0.000381843	na	na	na	na	na	na	1.69932	3.82784e-05	na
S._meliloti_chromosome_oligo_2311		S.mel.1021 chromosome	1744881-1744930	-	na	na	na	na	na	na	0.918822	0.00206547	na	na	na	na	na	na	na	na	na	na	na	na	na	na	1.81529	0.000166838	0.631253	0.000110795	na	na	-3.6348	0.0378252	1.88468	1.48627e-08	4.30924	0.00275728	na	na	-2.51291	0.00972822	na	na	-3.03971	0.00257852	1.62942	0.0077024	na
S._meliloti_chromosome_oligo_14315		S.mel.1021 chromosome	1745423-1745472	both	na	na	na	na	na	na	na	na	4.29909	0.00357467	1.89115	0.0100753	na	na	na	na	na	na	na	na	na	na	na	na	2.60554	4.35685e-07	na	na	na	na	5.01265	6.08624e-08	na	na	na	na	3.52406	5.30066e-05	na	na	na	na	3.30177	0.000238892	na
S._meliloti_chromosome_oligo_2705		S.mel.1021 chromosome	1760878-1760927	+	na	na	-2.12324	0.0182263	-2.06514	0.000344864	-0.743168	0.019938	na	na	-2.70441	0.000695406	na	na	na	na	-2.37606	0.000196188	na	na	na	na	-1.63176	0.00149101	na	na	na	na	-2.02715	2.57554e-07	0.859551	0.000319535	-1.87021	0.000565054	-2.00992	0.000101121	na	na	na	na	-2.90797	9.30575e-05	na	na	na
S._meliloti_chromosome_oligo_4391		S.mel.1021 chromosome	1765882-1765951	-	na	na	0.785892	0.0360725	2.32862	1.95536e-06	na	na	na	na	2.1794	0.000100667	na	na	na	na	1.31967	6.79826e-05	na	na	na	na	1.42582	0.00140042	na	na	na	na	2.75344	4.90313e-05	-0.288925	0.0475591	-0.362235	0.0486303	1.71697	0.00173016	-1.27435	0.0208321	na	na	1.1712	0.000838768	na	na	1.41914
S._meliloti_chromosome_oligo_1897		S.mel.1021 chromosome	1780177-1780246	-	na	na	na	na	na	na	na	na	na	na	na	na	na	na	na	na	na	na	na	na	na	na	na	na	na	na	na	na	-0.491466	0.0488868	-0.908521	8.73049e-06	-1.63682	0.000462843	-1.18039	0.00125801	-0.544555	0.0213019	na	na	-0.948715	0.018516	na	na	na
S._meliloti_chromosome_oligo_4547		S.mel.1021 chromosome	1786015-1786084	+	na	na	na	na	na	na	na	na	-0.83765	0.0040526	-0.911127	0.00225305	0.903657	0.00130835	na	na	-0.609906	0.00220177	na	na	na	na	-0.839991	0.0342036	1.58219	4.36752e-06	na	na	-0.491051	0.0210136	3.57156	9.79152e-06	na	na	-1.06297	0.000634937	1.8293	2.42803e-05	-0.950065	0.0123408	na	na	1.78418	2.78319e-06	na
S._meliloti_chromosome_oligo_9033		S.mel.1021 chromosome	1804357-1804426	-	na	na	na	na	na	na	na	na	na	na	0.991528	2.70105e-07	0.465904	0.0203221	0.550518	0.0271832	na	na	0.783864	0.00983416	na	na	na	na	na	na	0.502487	0.00452513	1.29427	5.81202e-06	na	na	na	na	0.691712	0.0230434	na	na	na	na	na	na	na	na	0.741758
S._meliloti_chromosome_oligo_1075		S.mel.1021 chromosome	1813943-1814012	+	1.30669	0.00780648	1.67696	4.04028e-05	4.90805	2.18983e-09	0.85377	0.00589521	na	na	2.37109	4.08831e-07	na	na	na	na	2.26371	5.27914e-06	-0.134448	0.02671	na	na	2.12871	1.24301e-06	1.09669	1.73551e-07	0.597669	0.0278462	4.94339	2.76039e-09	na	na	0.81101	0.0012801	4.22951	1.44677e-09	1.28105	4.8127e-06	0.889255	0.0293196	4.37566	2.86489e-07	1.11265	0.000202644	2.51195
S._meliloti_chromosome_oligo_11907		S.mel.1021 chromosome	1820409-1820458	-	na	na	na	na	na	na	na	na	1.48899	0.000788818	1.16222	0.0281031	na	na	na	na	na	na	na	na	na	na	na	na	0.716556	0.000140451	3.33777	7.08893e-05	1.51212	0.00344394	1.34584	0.00402166	2.98033	0.006856	1.89315	1.30537e-05	1.12973	0.00134974	na	na	1.2705	0.00170229	na	na	na
S._meliloti_chromosome_oligo_6064	SmelC434	S.mel.1021 chromosome	1821286-1821335	+	na	na	na	na	na	na	na	na	na	na	-1.79657	0.00172817	2.85128	0.00362734	na	na	-0.973167	0.00766923	2.30931	0.00048235	na	na	-1.1658	0.0201327	3.53562	1.63295e-08	na	na	na	na	4.33451	3.92111e-06	-1.08707	0.0351284	na	na	3.75177	1.46791e-06	na	na	na	na	2.52363	5.52606e-06	na
S._meliloti_chromosome_oligo_3694		S.mel.1021 chromosome	1822647-1822716	-	na	na	1.40192	0.00096191	3.05486	3.86052e-06	na	na	0.770214	0.00129113	3.06618	4.97111e-08	na	na	-1.17532	0.0236278	1.79446	1.67056e-06	na	na	-1.43556	0.00424341	1.68263	3.9339e-06	-0.729752	0.000385801	na	na	2.97976	1.34517e-05	1.13078	0.0135369	0.455037	0.0131131	2.62648	9.9019e-07	na	na	na	na	2.66475	5.87948e-07	0.640791	0.0039651	1.56355
S._meliloti_chromosome_oligo_6205	SmelC435	S.mel.1021 chromosome	1823158-1823207	+	na	na	na	na	na	na	1.54581	0.000806372	1.08698	0.0151813	na	na	na	na	na	na	3.93349	1.66091e-06	na	na	na	na	3.65975	1.48663e-07	1.36857	3.39374e-05	3.30078	3.34672e-07	3.89692	5.09422e-10	na	na	2.97856	6.65856e-09	4.22716	8.5793e-08	na	na	2.90356	0.00434537	na	na	na	na	3.26999
S._meliloti_chromosome_oligo_11908		S.mel.1021 chromosome	1840348-1840397	-	na	na	na	na	4.18004	0.000313891	2.61928	6.27757e-05	na	na	2.38371	0.00728887	na	na	na	na	3.56935	5.63851e-07	0.548788	0.0240206	na	na	3.12515	2.94795e-06	na	na	5.34589	0.00033558	na	na	na	na	3.47246	0.00474297	na	na	na	na	na	na	2.73998	0.0295041	na	na	na
S._meliloti_chromosome_oligo_10993		S.mel.1021 chromosome	1845274-1845323	-	1.53084	0.00861831	na	na	-1.47638	0.0041303	na	na	1.01612	0.00522207	na	na	na	na	na	na	0.283437	0.0339548	na	na	na	na	1.08969	0.00136782	4.63863	1.33585e-10	na	na	na	na	3.30819	7.38345e-08	-1.22756	0.00441733	na	na	2.53132	5.4866e-08	na	na	na	na	1.64209	1.51337e-06	na
S._meliloti_chromosome_oligo_228		S.mel.1021 chromosome	1845602-1845651	+	na	na	na	na	na	na	na	na	na	na	-1.51135	0.00781716	-2.64964	0.0149525	na	na	-1.23347	0.0105205	na	na	na	na	-1.32494	9.3113e-05	4.04946	4.09803e-08	na	na	na	na	na	na	na	na	-0.57797	0.0073668	2.72295	1.00961e-08	na	na	na	na	0.695302	0.00784281	-1.50602
S._meliloti_chromosome_oligo_9024		S.mel.1021 chromosome	1850099-1850148	-	na	na	na	na	2.65473	0.038379	-1.74716	0.0298765	na	na	-0.951047	0.0178867	na	na	na	na	-2.44959	0.00163369	na	na	na	na	-1.44799	0.0336452	na	na	-2.18325	0.000753246	0.858096	0.00558375	0.748521	0.00349196	-1.37564	0.0469315	2.49652	0.000126818	1.30824	0.0267468	-1.29422	0.0235568	3.27479	0.00222141	-1.0458	0.034598	na
S._meliloti_chromosome_oligo_11353		S.mel.1021 chromosome	1856315-1856364	-	na	na	na	na	2.21324	8.23591e-06	-2.15691	0.00468542	na	na	na	na	na	na	na	na	na	na	na	na	na	na	na	na	na	na	na	na	na	na	na	na	na	na	na	na	1.26504	0.00779303	na	na	3.48772	0.0135543	-0.468675	0.0119035	na
S._meliloti_chromosome_oligo_13890		S.mel.1021 chromosome	1857602-1857651	-	2.17633	0.0178891	na	na	na	na	na	na	na	na	na	na	na	na	na	na	2.57341	0.025057	na	na	na	na	3.34929	3.15038e-06	1.51064	0.000534682	na	na	na	na	na	na	na	na	na	na	2.24986	0.00156164	na	na	1.56092	0.000938087	3.10398	4.41766e-05	na
S._meliloti_chromosome_oligo_2561		S.mel.1021 chromosome	1857743-1857792	+	3.41764	5.29182e-06	na	na	na	na	na	na	na	na	na	na	na	na	na	na	na	na	na	na	na	na	na	na	1.48214	8.9791e-06	na	na	na	na	0.547125	0.0326722	na	na	na	na	3.50567	7.19228e-07	na	na	0.434551	0.017146	2.51223	2.1974e-05	-1.12992
S._meliloti_chromosome_oligo_5189		S.mel.1021 chromosome	1860389-1860438	-	na	na	0.984646	0.0488976	3.1745	1.86121e-05	-2.1666	0.00547288	1.71919	0.00141546	2.34907	9.32363e-08	-3.31608	0.0477335	na	na	na	na	na	na	na	na	na	na	na	na	4.33464	8.88016e-06	5.10388	2.02235e-07	na	na	na	na	2.01382	2.46019e-05	1.25382	0.000326573	1.00234	0.0025682	3.02534	1.22355e-06	na	na	na
S._meliloti_chromosome_oligo_12895	SmelC445	S.mel.1021 chromosome	1879892-1879941	-	na	na	-2.61493	0.00620601	-1.3103	0.000694577	-0.860527	0.0353056	na	na	-1.89509	0.00621871	2.61224	0.00360635	na	na	-2.28178	0.00448161	3.47292	9.63073e-05	na	na	-1.46151	0.0125873	1.7761	3.92017e-07	na	na	-1.64164	1.29029e-05	2.8755	2.29743e-06	na	na	-1.88649	3.22593e-06	0.304565	0.0455994	na	na	-1.49101	7.14477e-05	1.34594	6.30381e-06	na
S._meliloti_chromosome_oligo_2579		S.mel.1021 chromosome	1887339-1887408	+	na	na	na	na	2.37604	1.62705e-06	0.431961	0.00499739	na	na	1.4504	0.000551006	na	na	na	na	0.852239	0.00043935	na	na	na	na	1.11299	0.00959416	1.25989	0.000320685	na	na	1.95899	0.000894637	na	na	-0.970111	0.00227901	1.80423	0.000171815	na	na	na	na	1.37112	0.000284067	1.47224	0.00109459	na
S._meliloti_chromosome_oligo_13782		S.mel.1021 chromosome	1896193-1896262	+	3.87945	3.66744e-06	0.757987	0.0472543	3.08842	1.84829e-07	na	na	0.468602	0.0225981	0.919821	4.02162e-05	na	na	na	na	1.81881	0.000256792	na	na	na	na	1.6319	2.7803e-06	1.9405	1.21931e-07	na	na	2.43726	2.85165e-06	na	na	na	na	1.77253	4.3253e-05	3.60276	9.01281e-07	na	na	2.43556	1.68017e-07	1.97489	0.000152107	na
S._meliloti_chromosome_oligo_13891		S.mel.1021 chromosome	1899555-1899604	-	-1.25111	0.0277951	na	na	-0.959426	0.00255166	-1.02	0.0237951	na	na	-1.48881	0.000851442	na	na	-4.13527	0.0150357	na	na	-0.944685	0.0219964	-4.34707	0.0245937	0.864542	0.017286	na	na	4.09725	3.61677e-07	1.67906	2.36353e-06	-1.25239	0.000136313	1.28246	0.0144528	na	na	-1.51373	0.00114742	na	na	0.379041	0.0216122	-1.40687	2.39509e-05	na
S._meliloti_chromosome_oligo_793		S.mel.1021 chromosome	1904934-1905003	-	na	na	-1.01607	0.00132364	0.743963	0.0167317	0.639034	0.00434856	na	na	4.03005	3.03943e-08	na	na	na	na	3.55911	0.00139043	na	na	na	na	6.41819	3.31643e-07	-0.581562	0.00151902	0.358028	0.00251298	6.06785	2.69261e-10	-0.630246	0.00316137	na	na	na	na	-1.02098	0.00112007	-1.4336	0.0307194	-0.554232	0.0162489	na	na	0.368904
S._meliloti_chromosome_oligo_13572		S.mel.1021 chromosome	1917901-1917970	-	na	na	0.898569	0.0018429	2.74924	7.64857e-07	na	na	0.364408	0.0241874	0.658812	0.00610082	-1.19578	0.0445846	na	na	1.09258	0.000318234	-1.36571	0.00194384	na	na	1.26453	3.30033e-05	1.5629	1.31944e-05	na	na	3.07919	8.20319e-07	na	na	na	na	2.27364	1.68701e-05	1.196	1.88242e-05	na	na	1.55614	0.00108451	0.538195	0.000344768	1.2091
S._meliloti_chromosome_oligo_13753		S.mel.1021 chromosome	1930444-1930493	+	3.87642	5.34427e-05	na	na	na	na	na	na	-1.80205	0.0352367	-1.41813	0.000469176	na	na	na	na	-1.65623	2.93779e-05	na	na	na	na	-1.57774	0.00250961	1.41035	2.69115e-05	na	na	-0.847643	0.000363715	na	na	-1.53675	0.0159358	-0.777643	0.000137552	1.70278	7.2273e-09	na	na	-0.578398	0.038672	0.9034	0.00732951	-2.47609
S._meliloti_chromosome_oligo_9185		S.mel.1021 chromosome	1939451-1939500	-	na	na	na	na	0.969856	0.00841647	na	na	na	na	3.27066	0.024724	na	na	na	na	na	na	na	na	na	na	-1.08497	0.0376469	na	na	na	na	na	na	0.740821	0.0252778	na	na	0.913202	0.00385797	na	na	na	na	na	na	-1.28966	0.0401135	-1.56177
S._meliloti_chromosome_oligo_9736		S.mel.1021 chromosome	1956254-1956323	+	na	na	1.29904	0.00156949	1.56389	1.74903e-05	-0.236894	0.0124732	na	na	na	na	na	na	na	na	-0.8619	0.032538	-0.820925	0.00741947	na	na	-1.17943	0.00626898	-0.567734	0.000986569	0.856483	0.00218279	2.34768	4.16785e-06	na	na	na	na	3.45858	3.79395e-07	-0.391183	0.0160888	na	na	3.60744	1.40284e-06	-0.384845	0.0257751	2.32841
S._meliloti_chromosome_oligo_4190		S.mel.1021 chromosome	1960263-1960312	-	na	na	na	na	na	na	2.9977	1.0392e-06	3.09017	2.34657e-06	na	na	na	na	na	na	4.43043	0.000171069	-1.73667	0.0316983	na	na	4.52466	1.24534e-06	2.56015	8.20483e-07	na	na	3.85479	0.000282085	2.51359	0.0101682	na	na	2.65532	0.0106214	na	na	na	na	na	na	na	na	na
S._meliloti_chromosome_oligo_792		S.mel.1021 chromosome	1961219-1961288	+	na	na	-2.22459	8.1541e-06	-0.849788	0.00525448	0.518233	0.00521166	-0.79116	0.00504825	na	na	na	na	3.96763	0.0347479	na	na	na	na	3.00472	0.0122538	1.10021	0.00793748	na	na	na	na	2.50074	0.000143563	na	na	-0.760327	0.00599386	na	na	na	na	-2.46563	0.00142264	na	na	na	na	na
S._meliloti_chromosome_oligo_10707	SmelC458	S.mel.1021 chromosome	1965489-1965538	+	na	na	2.9518	0.0170766	2.33094	0.0027341	1.03861	0.0204478	na	na	na	na	na	na	na	na	1.34161	0.033318	na	na	na	na	1.87934	2.34709e-05	na	na	2.38115	0.0425343	na	na	0.677785	0.0482066	2.94805	0.000485036	2.92195	0.0112715	1.86289	0.00426756	na	na	1.55768	0.00760277	na	na	na
S._meliloti_chromosome_oligo_12590		S.mel.1021 chromosome	1972041-1972090	-	na	na	na	na	na	na	na	na	na	na	-1.37347	0.00718612	2.98114	0.000714163	na	na	na	na	3.65754	0.000309616	na	na	-1.18475	0.00203598	0.847623	0.00461012	na	na	na	na	2.4791	4.48409e-06	na	na	1.23549	0.000973961	1.85974	0.00012808	na	na	2.06463	0.000252503	1.48215	0.000337756	na
S._meliloti_chromosome_oligo_4794	SmelC466	S.mel.1021 chromosome	1979919-1979968	-	3.57845	9.85319e-06	na	na	-1.47079	0.00443989	na	na	na	na	-1.91335	0.00373827	1.61118	0.00715877	na	na	-1.23944	0.00141939	na	na	na	na	-1.25038	0.00422979	2.80557	3.84651e-09	na	na	-1.26566	0.00409648	1.78735	9.50325e-05	na	na	-1.16738	7.50268e-05	2.93212	4.92136e-07	na	na	-0.581058	0.0300986	1.20446	0.000687483	na
S._meliloti_chromosome_oligo_14320		S.mel.1021 chromosome	1983536-1983585	-	na	na	na	na	na	na	-1.28451	0.00117036	na	na	na	na	na	na	na	na	-1.13853	0.00325329	na	na	na	na	-1.43777	0.0249436	3.14219	9.53962e-05	na	na	na	na	0.768627	0.00227817	na	na	na	na	1.81298	0.00166777	na	na	1.27437	0.0208448	1.21313	0.00243257	na
S._meliloti_chromosome_oligo_5205		S.mel.1021 chromosome	1997805-1997874	-	-2.29447	0.0440938	0.751196	0.0038017	2.15457	9.08779e-05	na	na	na	na	2.09424	5.04119e-07	na	na	na	na	1.77289	0.000136523	na	na	na	na	1.62796	5.2419e-10	0.497903	0.0078247	na	na	2.87527	4.42139e-05	-0.529909	0.0377057	0.529964	0.00527525	2.01515	1.31124e-05	na	na	na	na	2.26468	0.00093128	na	na	1.77144
S._meliloti_chromosome_oligo_12900		S.mel.1021 chromosome	1999651-1999700	+	3.11969	0.0288567	na	na	1.544	0.000795441	na	na	na	na	-0.85611	0.0472852	na	na	na	na	-1.75714	0.00307675	na	na	na	na	-0.855509	0.0278807	1.30942	0.000117417	na	na	na	na	na	na	na	na	0.63338	0.0059977	2.30587	0.000179675	na	na	1.58376	0.00219034	1.30619	0.00742893	-1.90131
S._meliloti_chromosome_oligo_9186		S.mel.1021 chromosome	2005930-2005979	+	na	na	na	na	1.50619	0.000145675	na	na	na	na	na	na	na	na	na	na	-1.39662	0.0260984	na	na	na	na	na	na	na	na	na	na	1.7456	0.00973813	0.506324	0.0455944	na	na	1.42526	6.51751e-05	na	na	na	na	3.65015	0.00256571	na	na	na
S._meliloti_chromosome_oligo_10524		S.mel.1021 chromosome	2010873-2010922	+	na	na	na	na	2.5502	1.32604e-08	-1.04698	0.00142873	-0.907985	0.0405499	-1.34955	0.0262741	na	na	na	na	na	na	-1.52204	0.0311872	na	na	na	na	0.684337	0.0212817	0.457633	0.00692731	2.20797	7.04578e-05	0.86287	0.0242986	na	na	2.66899	7.48347e-05	0.814645	0.00943209	na	na	1.87745	0.000122909	0.656036	0.0244722	na
S._meliloti_chromosome_oligo_4191		S.mel.1021 chromosome	2012296-2012345	both	2.12434	0.0271859	na	na	na	na	na	na	na	na	1.31499	0.000642782	na	na	na	na	na	na	na	na	-1.99863	0.0181328	-1.58921	0.00412652	3.67397	6.91639e-07	na	na	1.07192	0.0171073	4.68858	5.92294e-05	na	na	1.37496	0.000307642	4.24972	2.80039e-08	na	na	3.29504	0.000653675	4.18646	3.73785e-07	0.698905
S._meliloti_chromosome_oligo_3684		S.mel.1021 chromosome	2013872-2013921	+	4.18372	0.0334118	na	na	1.17092	0.00237546	na	na	-1.09207	0.0438551	na	na	-1.19296	0.0162218	na	na	na	na	na	na	na	na	na	na	1.24029	8.60783e-05	na	na	1.00205	4.26492e-05	0.580475	0.0279836	na	na	1.54689	0.00101843	2.87184	7.56494e-07	na	na	1.61213	0.000626648	2.56134	2.44876e-06	na
S._meliloti_chromosome_oligo_9724		S.mel.1021 chromosome	2015458-2015507	-	na	na	na	na	5.40995	0.0021996	na	na	na	na	4.40319	7.2285e-07	na	na	na	na	na	na	na	na	na	na	na	na	-0.514897	0.00315297	-0.661956	0.00467757	1.78487	0.000117687	na	na	na	na	2.66877	2.61487e-06	na	na	na	na	3.23264	3.54328e-06	-0.607302	0.00887145	na
S._meliloti_chromosome_oligo_362		S.mel.1021 chromosome	2016206-2016255	-	na	na	na	na	2.51007	3.9507e-05	na	na	na	na	0.641729	0.000564897	na	na	na	na	na	na	na	na	na	na	na	na	1.4968	4.2858e-05	na	na	1.70186	0.000537485	2.02772	1.84616e-05	na	na	1.86106	0.000138941	1.22447	0.00304809	na	na	2.23335	0.000370333	na	na	1.86877
S._meliloti_chromosome_oligo_12901		S.mel.1021 chromosome	2019950-2019999	-	na	na	na	na	1.50368	0.0010842	-1.20034	0.0323882	-1.30438	0.047047	na	na	na	na	na	na	-1.61192	0.000700529	na	na	na	na	-1.30366	0.0102243	na	na	-1.60212	3.03801e-05	1.34685	0.00181268	0.680207	0.0136815	na	na	2.33696	0.000132241	na	na	0.536358	0.0176894	3.60465	0.000692931	na	na	na
S._meliloti_chromosome_oligo_11607		S.mel.1021 chromosome	2020266-2020335	-	na	na	1.89903	0.000163233	1.15963	0.047386	0.968673	0.00496078	2.04304	4.7068e-05	1.28642	3.12978e-09	na	na	na	na	2.31416	1.25787e-06	na	na	na	na	2.17303	6.32327e-07	1.86448	0.00144975	4.01583	8.97201e-05	2.81249	0.016044	2.90336	1.60331e-06	4.42656	6.10875e-07	3.46239	7.62895e-09	1.139	0.00171234	3.43761	0.0156314	1.6986	0.0125243	3.19928	1.37305e-07	2.36503
S._meliloti_chromosome_oligo_6990		S.mel.1021 chromosome	2027158-2027227	-	na	na	0.971574	0.000169768	3.24401	1.65975e-07	na	na	0.969272	0.00062875	2.77831	6.31513e-08	na	na	na	na	2.74153	4.28978e-05	-0.79852	0.02921	na	na	2.80938	6.91312e-08	0.339016	0.0433974	na	na	2.80436	6.84681e-05	na	na	0.478191	0.0127165	3.2428	4.60462e-05	0.953392	0.00880472	na	na	3.85387	4.01601e-06	-0.79893	2.02657e-05	1.29354
S._meliloti_chromosome_oligo_14321		S.mel.1021 chromosome	2027877-2027926	+	na	na	na	na	1.4018	0.0143754	na	na	na	na	-3.15912	0.00750735	na	na	na	na	na	na	na	na	na	na	na	na	na	na	na	na	3.29387	0.0109724	-1.23881	0.0322058	na	na	0.723916	0.0156503	1.94784	0.0367967	na	na	3.73989	0.00207694	na	na	na
S._meliloti_chromosome_oligo_1685		S.mel.1021 chromosome	2035437-2035486	-	na	na	-0.935173	0.040874	2.27181	0.0100784	na	na	0.872509	0.0223552	0.859282	0.0212494	na	na	na	na	na	na	na	na	na	na	na	na	na	na	na	na	1.00504	0.00301218	na	na	na	na	1.32131	0.000292985	na	na	na	na	na	na	1.23545	0.00936259	na
S._meliloti_chromosome_oligo_2074		S.mel.1021 chromosome	2042211-2042260	-	na	na	1.66996	0.000322389	4.11267	4.14315e-05	na	na	na	na	3.07363	9.34282e-07	na	na	na	na	2.04628	0.000210423	na	na	na	na	1.59038	6.97401e-05	1.23954	0.00489505	0.47714	0.0030021	3.89331	6.2124e-07	na	na	0.574555	0.0202395	3.04725	0.000158855	na	na	na	na	3.01065	3.14159e-05	0.683054	0.0128981	2.21848
S._meliloti_chromosome_oligo_2075		S.mel.1021 chromosome	2047493-2047542	-	2.02402	0.00813892	na	na	0.668032	0.0419074	na	na	-1.7966	0.0384228	na	na	3.4172	0.00434084	na	na	na	na	3.5366	3.82667e-05	na	na	na	na	1.38843	0.000157865	na	na	0.455856	0.0311998	3.02958	2.11177e-05	na	na	na	na	2.82312	0.000167515	na	na	na	na	2.31963	3.99304e-05	na
S._meliloti_chromosome_oligo_13553		S.mel.1021 chromosome	2048422-2048471	+	1.82909	0.00451513	na	na	-1.33953	1.50429e-05	na	na	-0.75119	0.0186334	na	na	na	na	na	na	-1.31439	0.0192634	-0.951042	0.0426758	na	na	-0.7197	0.0333087	4.44071	2.45123e-07	na	na	-1.87277	3.93832e-06	na	na	na	na	-1.95309	2.79429e-07	3.21538	1.25267e-07	na	na	-0.835466	0.00556242	1.0741	0.000357525	na
S._meliloti_chromosome_oligo_14097		S.mel.1021 chromosome	2059745-2059794	+	3.37197	1.86718e-05	-1.43957	0.0411537	-1.88753	0.000143925	na	na	-1.60826	0.0402365	-3.41709	0.0133251	-0.810246	0.0265231	na	na	0.950948	0.0109569	na	na	na	na	0.755231	0.0367441	5.17201	4.14404e-08	na	na	na	na	na	na	na	na	-0.655325	0.000241801	4.09128	0.000865732	na	na	na	na	2.35972	3.88363e-06	na
S._meliloti_chromosome_oligo_8209	SmelC475	S.mel.1021 chromosome	2059745-2059794	-	na	na	0.722701	0.0356667	2.62319	1.96322e-05	na	na	na	na	1.44175	0.0207476	5.21955	0.000117463	na	na	na	na	4.20969	0.000426013	na	na	na	na	2.4788	5.45444e-06	na	na	1.16141	0.00101744	3.74808	7.42572e-08	-0.849018	0.0240923	1.74705	0.00097547	0.961224	0.0118285	na	na	1.05974	0.0174729	na	na	na
S._meliloti_chromosome_oligo_3686		S.mel.1021 chromosome	2092474-2092523	-	5.79604	0.000721528	-1.8275	0.0476757	na	na	na	na	na	na	na	na	na	na	na	na	-0.821379	0.0133057	na	na	na	na	-0.668967	0.0411188	4.11496	9.81934e-09	-1.24304	0.0495045	-1.00146	0.000312876	na	na	-1.15325	0.012808	-0.829275	6.69321e-06	4.80014	6.08849e-08	na	na	-0.57285	0.0127611	3.97323	1.26223e-06	na
S._meliloti_chromosome_oligo_9358	SmelC486	S.mel.1021 chromosome	2116049-2116098	-	na	na	na	na	na	na	na	na	na	na	na	na	-0.83916	0.026149	-1.73208	0.00462641	1.16407	0.0057872	-0.976139	0.00727428	na	na	1.1022	0.0232533	na	na	0.791853	0.000114616	1.47822	0.0121542	na	na	na	na	1.8837	0.0030653	na	na	0.561416	0.0248008	1.49747	0.00106366	-0.860427	0.00106789	na
S._meliloti_chromosome_oligo_9188	SmelC486	S.mel.1021 chromosome	2116051-2116100	-	na	na	na	na	na	na	-1.22815	0.0208776	na	na	-1.16679	0.0295089	3.15331	0.00487843	na	na	na	na	2.18767	0.00846488	na	na	-1.30311	0.00125438	2.43441	7.22746e-06	na	na	na	na	2.57408	1.65703e-06	na	na	na	na	2.13041	0.000511976	na	na	1.07665	0.015113	1.4442	0.00339975	na
S._meliloti_chromosome_oligo_9239		S.mel.1021 chromosome	2121056-2121125	+	na	na	na	na	0.889767	0.023864	na	na	na	na	-1.42899	0.000775998	0.765078	0.0216347	na	na	-1.88177	0.0276573	0.653773	0.0114348	na	na	-1.21742	0.00293074	4.93873	3.16938e-05	na	na	4.94879	0.000190929	0.815161	0.000863082	1.36594	0.00140016	0.601074	0.000677993	-0.95562	0.0133694	0.39579	0.0113465	na	na	2.88286	1.89819e-08	na
S._meliloti_chromosome_oligo_9359	SmelC488	S.mel.1021 chromosome	2129216-2129265	-	na	na	na	na	na	na	-2.02283	0.00144942	na	na	-1.64058	0.00148216	na	na	-2.21864	0.0410909	2.84461	6.74361e-05	na	na	-2.06069	0.0115713	3.01492	7.522e-06	na	na	na	na	1.02087	0.00514975	-0.400495	0.0300963	na	na	0.749983	0.0121003	-1.09688	0.00312547	na	na	0.748507	0.0179088	na	na	0.925817
S._meliloti_chromosome_oligo_3119		S.mel.1021 chromosome	2131964-2132013	+	3.13303	0.0148585	na	na	na	na	na	na	na	na	-1.69927	0.00049522	na	na	na	na	-1.86324	0.0326935	0.602512	0.0101251	na	na	-1.25778	0.00222553	1.80468	1.17502e-07	-1.42115	0.0347878	na	na	1.00999	0.000231167	-1.07232	0.0060478	-1.54345	0.00087427	1.93721	1.81972e-06	na	na	-0.806318	0.0127236	1.49506	0.0001781	na
S._meliloti_chromosome_oligo_3687		S.mel.1021 chromosome	2153379-2153428	-	na	na	na	na	-1.10491	6.72412e-05	na	na	na	na	na	na	na	na	na	na	na	na	-0.823604	0.00192296	na	na	-1.02944	0.0391708	1.11667	0.00528237	-1.08385	0.0321283	0.537854	0.00621363	na	na	na	na	0.44086	0.0386839	1.58435	0.0074956	-1.59848	0.00400345	3.10064	0.00262871	na	na	na
S._meliloti_chromosome_oligo_8071		S.mel.1021 chromosome	2157184-2157233	-	1.94707	0.0371199	na	na	3.23298	0.000564771	-1.13373	0.0260452	na	na	-1.06865	0.0150137	na	na	na	na	-1.16318	0.00237512	na	na	na	na	-0.886023	0.00314702	0.513796	0.0219994	na	na	0.77803	0.00673141	0.768476	0.024892	na	na	1.80972	0.000325172	na	na	na	na	2.01297	0.000575233	na	na	na
S._meliloti_chromosome_oligo_14323		S.mel.1021 chromosome	2158529-2158578	+	na	na	na	na	2.59602	0.00714127	na	na	na	na	na	na	na	na	na	na	na	na	na	na	na	na	na	na	na	na	na	na	na	na	0.706269	0.00208463	na	na	1.50105	0.000310252	1.33027	0.00596963	na	na	1.581	0.00141959	na	na	na
S._meliloti_chromosome_oligo_1882		S.mel.1021 chromosome	2158529-2158578	+	na	na	na	na	0.708251	0.0433	na	na	na	na	na	na	na	na	na	na	-0.690078	0.0420421	na	na	na	na	-0.773327	0.0342156	na	na	na	na	na	na	na	na	na	na	na	na	2.56166	0.0178207	na	na	5.26633	0.0041642	1.78849	0.00391675	na
S._meliloti_chromosome_oligo_11000		S.mel.1021 chromosome	2161320-2161369	-	-2.22148	0.0162803	na	na	na	na	0.733276	0.0345161	na	na	0.95679	0.0453796	1.23021	0.0411321	na	na	na	na	1.0335	0.0342505	na	na	na	na	2.03905	0.0469346	na	na	2.37547	0.00265304	1.98958	6.54829e-06	na	na	2.57664	1.05029e-05	2.08947	2.95787e-05	0.660972	0.027209	3.93525	1.26478e-05	1.35939	0.00149834	1.0513
S._meliloti_chromosome_oligo_11001		S.mel.1021 chromosome	2161320-2161369	-	2.37789	1.54121e-06	na	na	-1.83976	0.000306824	na	na	na	na	-3.37079	0.0382126	-2.57586	0.00297471	-2.77592	8.09863e-05	-2.1324	0.00620171	na	na	na	na	-1.5432	0.000340889	2.55629	0.000964239	-1.9527	0.0482451	na	na	na	na	na	na	na	na	4.25269	0.000226139	1.76559	0.00935894	na	na	2.27221	0.00143238	na
S._meliloti_chromosome_oligo_3688		S.mel.1021 chromosome	2163605-2163654	+	na	na	-1.62165	0.0318352	1.55274	0.0163573	-1.48427	0.00471361	na	na	3.16152	0.00797869	na	na	na	na	na	na	na	na	na	na	-0.837935	0.0144753	na	na	na	na	2.9282	0.0390615	na	na	na	na	na	na	na	na	na	na	na	na	na	na	na
S._meliloti_chromosome_oligo_8210		S.mel.1021 chromosome	2163605-2163654	-	na	na	na	na	1.49183	0.0210765	-1.82849	0.0208308	na	na	na	na	na	na	na	na	na	na	0.824871	0.00798454	na	na	na	na	2.79213	0.0029175	na	na	6.15788	0.00673167	na	na	na	na	1.91931	0.00731528	na	na	na	na	na	na	0.614379	0.0192883	na
S._meliloti_chromosome_oligo_12726		S.mel.1021 chromosome	2164517-2164566	+	na	na	na	na	na	na	-1.55862	0.0299762	na	na	na	na	0.319552	0.00459988	na	na	-1.205	0.00095635	-1.05732	0.0427656	na	na	na	na	1.65507	0.042677	na	na	4.90357	0.00251545	na	na	-1.04998	0.00637134	0.55826	0.00845315	-1.49093	0.0101099	na	na	-1.22238	0.00159811	na	na	na
S._meliloti_chromosome_oligo_8746		S.mel.1021 chromosome	2165272-2165321	both	na	na	na	na	1.72893	0.0189043	na	na	-2.05069	0.0164577	3.71617	0.00306115	na	na	na	na	na	na	na	na	na	na	-1.03322	0.0464974	4.40898	6.11382e-05	na	na	5.35157	0.00069513	1.01235	0.000907408	na	na	1.06268	0.00785556	1.35395	0.00542054	na	na	na	na	2.08807	0.000255979	na
S._meliloti_chromosome_oligo_6228		S.mel.1021 chromosome	2172778-2172827	both	na	na	na	na	na	na	na	na	na	na	-1.37704	0.0179227	-1.22806	0.0239839	na	na	na	na	na	na	na	na	na	na	4.02434	0.000497564	na	na	4.85786	0.00115359	na	na	na	na	na	na	0.566894	0.0429412	na	na	na	na	0.506597	0.0117346	na
S._meliloti_chromosome_oligo_11663		S.mel.1021 chromosome	2173377-2173446	+	na	na	na	na	na	na	-0.695561	0.0084009	-0.467608	0.0254681	-0.59244	0.000518507	-1.90058	0.00573978	na	na	-1.86979	0.00295145	-1.45817	0.00391015	na	na	-1.37213	0.000733322	-0.509622	0.000516621	3.62808	1.33911e-05	1.45395	0.0145641	-1.04131	4.47328e-05	2.57121	0.000495064	1.19012	7.30765e-06	na	na	1.22457	0.00326717	na	na	-0.584883	0.016841	1.06602
S._meliloti_chromosome_oligo_455		S.mel.1021 chromosome	2179521-2179570	both	3.79371	0.00579261	2.0304	0.00366194	3.00236	5.64471e-06	na	na	na	na	na	na	na	na	na	na	0.802701	0.0204134	-1.177	0.0353733	na	na	na	na	na	na	0.647447	0.00315059	2.04468	0.000660688	0.831181	0.000946272	0.3188	0.0257304	1.66406	0.000117754	1.13644	0.0245555	0.628687	0.045704	1.76749	4.223e-05	na	na	2.06177
S._meliloti_chromosome_oligo_454		S.mel.1021 chromosome	2180560-2180609	both	na	na	na	na	1.64886	0.0120497	5.47149	0.0183434	5.81889	0.000490982	3.15535	0.0111993	na	na	na	na	na	na	na	na	na	na	7.32703	0.0063792	3.29842	0.000498987	8.44635	0.00213259	5.65495	0.00118741	3.61004	1.22409e-05	7.01944	0.00294197	3.68611	0.00164458	3.23564	1.88976e-05	na	na	5.33912	0.00112988	3.07657	0.00093377	na
S._meliloti_chromosome_oligo_5103		S.mel.1021 chromosome	2180651-2180700	+	na	na	na	na	1.10297	0.0457955	na	na	0.0322772	0.0341754	4.2412	0.00116902	na	na	na	na	na	na	na	na	na	na	-0.745092	0.0114086	na	na	na	na	na	na	na	na	0.646389	0.0331932	1.40969	0.00171939	1.02388	0.000904907	na	na	1.80466	3.60287e-05	na	na	na
S._meliloti_chromosome_oligo_974		S.mel.1021 chromosome	2180977-2181026	+	4.17696	0.0307787	na	na	1.06515	0.00280899	0.741788	0.0138185	na	na	na	na	na	na	na	na	1.2293	0.00773522	na	na	na	na	na	na	3.24465	0.00149544	na	na	1.80725	0.00483591	1.20068	0.00237851	1.57036	0.000521201	1.76398	0.000724213	3.78899	1.38621e-07	na	na	1.67631	0.000370852	2.49071	6.80445e-06	na
S._meliloti_chromosome_oligo_13146		S.mel.1021 chromosome	2181382-2181431	+	na	na	na	na	2.41543	0.000663238	1.87316	1.67592e-05	na	na	1.73141	1.50932e-05	-1.06872	0.0308939	na	na	na	na	-0.87186	0.0293202	na	na	na	na	1.75173	3.60954e-05	2.16854	0.000794567	2.9599	8.61987e-07	2.14084	0.00826909	1.8589	1.20516e-05	2.85003	6.42559e-08	1.39799	0.0292218	3.24185	0.0162413	2.77667	0.000426062	na	na	3.77363
S._meliloti_chromosome_oligo_12000		S.mel.1021 chromosome	2191659-2191728	-	na	na	na	na	-0.886902	0.00583221	-1.09428	0.0412415	-1.23986	0.00799122	-1.38772	0.00102308	0.467361	0.0274177	na	na	-1.36826	0.00162102	na	na	na	na	-1.59687	0.000295384	1.02341	1.15753e-06	na	na	0.714116	0.0045619	0.732546	0.00366516	na	na	-0.356859	0.0272857	1.68912	0.000716324	na	na	2.90115	5.55216e-06	0.919753	0.0102235	na
S._meliloti_chromosome_oligo_9242		S.mel.1021 chromosome	2193228-2193277	-	na	na	-0.892164	1.77059e-05	na	na	na	na	na	na	na	na	na	na	na	na	na	na	na	na	na	na	na	na	na	na	na	na	3.75204	3.17793e-06	0.443505	0.000916491	-0.35688	0.00508863	1.77336	0.000437631	na	na	-1.65116	0.000217464	1.51556	0.00177411	-0.423466	0.0191086	na
S._meliloti_chromosome_oligo_1745		S.mel.1021 chromosome	2198381-2198430	+	na	na	1.71302	0.000113433	4.39577	1.52443e-08	na	na	na	na	0.904419	8.05648e-05	na	na	na	na	1.27291	0.000178094	0.731453	0.0476103	na	na	1.45657	0.000163097	na	na	1.70201	4.30004e-06	4.68664	4.25963e-07	na	na	1.44667	0.000458161	5.84808	6.71875e-08	0.752021	0.00321723	na	na	3.93774	9.3937e-07	na	na	3.55819
S._meliloti_chromosome_oligo_9081		S.mel.1021 chromosome	2198381-2198430	-	na	na	2.08999	0.000736289	2.25843	3.13519e-05	-0.300887	0.0351441	na	na	na	na	na	na	na	na	0.64231	0.0425631	na	na	na	na	na	na	-0.833518	0.000374017	1.94539	0.000529709	2.0319	0.000127553	na	na	na	na	1.05739	0.000170881	-1.02468	0.0345327	1.82858	0.000852777	2.13322	5.34566e-08	-0.714268	0.000160934	1.83071
S._meliloti_chromosome_oligo_12226		S.mel.1021 chromosome	2199366-2199415	both	2.19492	0.00547916	4.35599	2.9439e-06	4.6678	2.30284e-09	na	na	na	na	na	na	2.23381	0.0122405	na	na	na	na	0.832083	0.00571457	na	na	na	na	0.309675	0.000932377	0.42506	0.028223	2.03335	4.4608e-07	1.42123	0.00188525	0.973675	0.00190156	2.61522	7.09818e-07	1.7372	1.16182e-08	na	na	1.54101	1.28708e-05	1.31596	6.7879e-05	2.40059
S._meliloti_chromosome_oligo_10590		S.mel.1021 chromosome	2203481-2203530	-	na	na	na	na	1.00346	0.0153671	-0.383402	0.0347618	na	na	-0.18314	0.0126734	-1.30141	0.0392849	na	na	na	na	na	na	na	na	na	na	-0.246606	0.0269121	1.72032	0.00101946	1.13541	0.000215617	na	na	1.60209	0.000744233	1.86992	6.88015e-05	na	na	1.20413	0.0011418	2.17258	9.42791e-06	na	na	1.77597
S._meliloti_chromosome_oligo_6512		S.mel.1021 chromosome	2204131-2204180	+	6.30746	1.48502e-07	na	na	2.74985	2.85051e-06	2.11633	0.0249993	na	na	0.947691	6.04508e-05	na	na	na	na	1.94087	0.000331692	na	na	na	na	1.84068	1.87873e-05	6.4796	1.47517e-07	na	na	1.71409	8.70021e-08	2.64198	0.012024	na	na	2.17838	3.09121e-06	6.53616	2.18521e-09	na	na	2.95161	6.21994e-06	6.0236	3.87953e-07	1.00627
S._meliloti_chromosome_oligo_11039		S.mel.1021 chromosome	2205744-2205813	+	na	na	na	na	1.57349	0.000311813	-0.869217	0.0386898	na	na	-0.914476	0.00249518	na	na	na	na	na	na	na	na	na	na	-1.56003	0.00506817	2.93433	0.000334336	0.885853	0.00264628	5.92092	1.50917e-06	1.50255	0.00836574	1.51684	1.79474e-05	0.6614	0.000321801	3.00513	0.021538	na	na	2.53915	0.0272246	2.34875	3.354e-06	na
S._meliloti_chromosome_oligo_10845		S.mel.1021 chromosome	2206236-2206285	-	na	na	na	na	na	na	na	na	na	na	0.379021	0.00139372	na	na	3.03793	0.00701996	0.706425	0.00316971	na	na	na	na	0.914943	0.00321212	-1.51611	5.63693e-05	-0.857712	0.0112959	-1.24072	4.06044e-05	-1.43457	5.85906e-05	-1.25558	0.000792583	-1.83548	0.000527539	-1.44749	9.50871e-05	-1.49395	0.000546318	na	na	-1.3183	0.000220167	na
S._meliloti_chromosome_oligo_11043		S.mel.1021 chromosome	2206238-2206287	+	na	na	na	na	1.82169	0.0333765	na	na	na	na	na	na	na	na	na	na	0.846101	0.0229153	na	na	na	na	na	na	na	na	-0.949041	0.000112794	2.12174	6.07975e-05	na	na	na	na	1.70207	0.000286821	1.2248	0.00534745	-0.691314	0.0117214	3.3301	0.00171264	na	na	0.63521
S._meliloti_chromosome_oligo_11044		S.mel.1021 chromosome	2211934-2211983	both	na	na	na	na	2.57919	0.00738121	na	na	na	na	2.61528	0.00177201	na	na	na	na	na	na	na	na	na	na	na	na	2.0063	0.000118531	-0.900695	0.000517921	1.93763	2.54471e-06	1.11323	0.018968	na	na	2.37289	2.78938e-05	3.42474	7.06058e-06	-0.84216	0.0252589	2.8575	3.32351e-05	1.24775	0.00386194	na
S._meliloti_chromosome_oligo_1368		S.mel.1021 chromosome	2213028-2213097	-	na	na	na	na	na	na	-0.554445	0.0247624	na	na	-1.70605	0.0186519	na	na	na	na	-1.72894	0.00339456	na	na	na	na	-1.63778	0.000506781	2.02907	6.59578e-05	0.519118	0.0115124	2.36151	0.00480345	2.93472	6.23732e-05	0.872496	0.0126458	3.75835	1.5608e-05	na	na	na	na	-1.93696	0.000305332	2.67123	0.00111409	na
S._meliloti_chromosome_oligo_2816		S.mel.1021 chromosome	2215233-2215282	-	-1.37683	0.0053265	na	na	-0.308089	0.036853	1.81042	0.00146972	0.414944	0.0150366	6.00837	0.000603132	na	na	na	na	na	na	1.41178	0.0177897	na	na	na	na	-1.20239	8.84698e-05	na	na	-0.915547	2.41118e-06	-1.16168	5.36799e-06	na	na	-0.739903	0.000363773	-1.41223	6.11281e-05	na	na	-0.650243	0.000323472	-0.855143	0.00443561	0.682932
S._meliloti_chromosome_oligo_6293	SmelC510	S.mel.1021 chromosome	2222160-2222209	+	na	na	na	na	-0.602884	4.96541e-05	-0.333641	0.00753311	na	na	na	na	2.78523	0.00160258	na	na	-1.24046	0.00284014	3.70749	0.000830219	na	na	-0.649298	0.0180144	0.963509	6.40107e-05	na	na	-0.973407	1.86368e-05	na	na	0.867687	0.0110122	-0.425118	0.0125502	na	na	na	na	-1.6718	0.026227	na	na	na
S._meliloti_chromosome_oligo_7296		S.mel.1021 chromosome	2229080-2229129	-	-1.60052	0.0040984	na	na	na	na	na	na	na	na	1.49437	0.000247087	na	na	na	na	na	na	na	na	na	na	1.10268	0.00319851	na	na	-0.413077	0.0285654	na	na	na	na	na	na	-0.754325	6.80838e-06	-2.70021	0.000259073	na	na	-1.12344	0.000811936	-0.681611	0.00486667	1.57941
S._meliloti_chromosome_oligo_5389	SmelC514	S.mel.1021 chromosome	2236634-2236683	-	-2.15196	0.00622309	na	na	-0.942765	1.89509e-05	-0.359071	0.00536623	na	na	-0.698961	0.00593571	2.74329	0.000994341	na	na	na	na	3.25323	0.000616679	na	na	na	na	-0.888535	3.17183e-06	na	na	-1.02598	1.17126e-05	na	na	na	na	-0.45706	0.00541976	-0.619499	0.00299149	na	na	-0.750822	0.00295505	na	na	na
S._meliloti_chromosome_oligo_9416	SmelC514	S.mel.1021 chromosome	2236634-2236683	-	na	na	na	na	na	na	na	na	na	na	2.04644	0.0110981	na	na	na	na	1.8737	0.000579144	na	na	-1.58053	0.0362774	2.15894	0.00044453	-0.484524	0.00607976	-0.907334	0.00919511	-0.804676	0.0124802	-1.42342	0.000136474	-0.826055	0.0305133	-1.06364	0.0168032	-1.03739	0.0375429	na	na	na	na	-1.0907	0.00594443	na
S._meliloti_chromosome_oligo_7783		S.mel.1021 chromosome	2236956-2237025	-	na	na	1.6191	6.35462e-08	3.97489	1.05306e-08	na	na	0.94745	0.000763592	3.23554	7.41921e-07	na	na	na	na	2.99846	3.55144e-09	na	na	na	na	3.0909	2.01585e-06	1.19204	0.000103014	0.733066	0.0423668	4.17841	5.08375e-07	na	na	0.431842	0.00733951	3.80037	3.21969e-06	na	na	na	na	3.4761	4.7546e-06	0.370331	0.0378484	2.59674
S._meliloti_chromosome_oligo_2167		S.mel.1021 chromosome	2264609-2264658	+	na	na	1.54142	0.000422606	3.24903	4.59303e-07	0.820315	0.0492195	0.672104	0.00638269	4.42806	9.57162e-07	na	na	na	na	2.74477	4.79235e-06	na	na	na	na	2.87551	8.49652e-06	-0.391187	0.0256383	0.465474	0.0194936	3.37129	3.65398e-07	na	na	0.565198	0.000102004	3.24381	4.06684e-10	na	na	na	na	2.61696	8.07884e-06	-0.426281	0.0293709	2.12812
S._meliloti_chromosome_oligo_9420		S.mel.1021 chromosome	2266595-2266644	+	na	na	na	na	na	na	2.37287	0.0326507	-0.681029	0.0300741	na	na	4.92757	0.000163228	na	na	0.904836	0.0259863	5.21992	0.000347209	na	na	na	na	2.07623	0.00281257	na	na	-0.427975	0.0414177	3.78256	1.27036e-05	na	na	na	na	2.08885	1.58745e-05	na	na	na	na	1.29206	0.00254415	na
S._meliloti_chromosome_oligo_6723		S.mel.1021 chromosome	2284006-2284055	+	3.42019	5.54519e-05	na	na	na	na	na	na	na	na	0.443052	0.000665745	na	na	na	na	na	na	1.55098	0.0156777	na	na	na	na	5.10766	1.32835e-08	na	na	na	na	7.66268	2.42439e-11	1.02744	0.000535732	na	na	5.42916	1.6863e-10	na	na	na	na	5.38371	1.93279e-08	na
S._meliloti_chromosome_oligo_9244		S.mel.1021 chromosome	2288922-2288971	+	na	na	na	na	na	na	na	na	na	na	0.695627	0.000262337	na	na	na	na	na	na	na	na	na	na	na	na	3.2469	3.12144e-06	na	na	na	na	3.70149	2.59294e-07	na	na	na	na	0.871496	0.0125368	na	na	-1.79198	0.00104608	1.49666	0.000110864	na
S._meliloti_chromosome_oligo_10228	SmelC525	S.mel.1021 chromosome	2291223-2291272	+	na	na	-1.81354	3.05926e-05	0.795866	0.00931964	-0.426866	0.0126771	-2.75947	1.38619e-07	0.280395	0.00563823	na	na	na	na	1.13183	0.000309549	na	na	7.06143	1.90967e-06	1.75731	0.00102033	na	na	-1.71529	3.36839e-06	2.274	5.55796e-05	0.849026	0.00182153	-2.16768	5.80838e-08	1.47264	2.37663e-07	na	na	-2.61001	3.06888e-06	1.04235	7.97378e-05	0.449586	0.00198633	-1.84425
S._meliloti_chromosome_oligo_9245		S.mel.1021 chromosome	2292888-2292937	-	na	na	na	na	0.702014	0.0118873	na	na	na	na	0.403961	0.00189166	na	na	-2.34717	0.00042808	1.9311	4.24843e-06	na	na	na	na	2.10455	7.08565e-07	na	na	1.0161	0.000291859	2.42582	1.81705e-07	0.769153	0.00310561	1.20929	0.000303641	1.90034	0.000302013	-1.05779	0.015176	na	na	na	na	-0.603276	0.0086682	1.182
S._meliloti_chromosome_oligo_8468		S.mel.1021 chromosome	2312126-2312175	+	na	na	na	na	na	na	na	na	na	na	5.26343	0.00626605	na	na	na	na	na	na	na	na	na	na	na	na	na	na	0.858546	0.00242289	0.897275	0.032395	0.750536	0.00229907	na	na	1.68125	7.09425e-06	1.1417	0.0258432	na	na	3.08113	0.0311784	na	na	na
S._meliloti_chromosome_oligo_4246		S.mel.1021 chromosome	2315119-2315168	+	na	na	0.218256	0.0298412	na	na	na	na	na	na	1.69777	9.6862e-06	3.17773	0.00219296	na	na	na	na	3.75875	0.000372334	na	na	na	na	-0.644183	0.0415827	na	na	na	na	na	na	na	na	na	na	na	na	na	na	na	na	0.521803	0.0157636	na
S._meliloti_chromosome_oligo_2733		S.mel.1021 chromosome	2316876-2316945	+	na	na	-1.61244	0.00455688	1.1013	0.0072579	-0.516168	0.0304515	na	na	1.31532	0.000918248	2.37445	0.0055998	na	na	na	na	2.58093	0.00708	na	na	-0.867974	0.012273	0.550422	0.000779302	-1.25719	0.000676975	1.0296	0.0414317	0.654275	0.000250457	-1.75509	0.000409361	0.917194	0.0155574	na	na	na	na	na	na	na	na	na
S._meliloti_chromosome_oligo_2615		S.mel.1021 chromosome	2318059-2318108	-	na	na	na	na	na	na	na	na	2.95842	0.000891272	1.96087	1.23707e-08	na	na	na	na	na	na	na	na	na	na	-1.34235	0.00610382	0.245304	0.0125127	na	na	na	na	3.33668	0.000798285	na	na	na	na	2.84708	4.50889e-05	na	na	1.09231	0.0229016	1.32618	0.000188061	na
S._meliloti_chromosome_oligo_10406		S.mel.1021 chromosome	2321429-2321478	-	na	na	1.32583	0.000124791	5.69414	0.000182782	0.636934	2.3919e-05	0.51673	0.0490486	1.68651	3.2045e-06	0.749495	0.0108989	na	na	2.24543	0.000112687	1.10174	0.042457	na	na	1.7067	3.92261e-05	1.57295	0.000788291	0.46317	0.0223416	4.25291	1.66574e-08	na	na	0.587292	0.00529756	3.66796	9.75315e-06	0.933492	0.0155219	na	na	2.79868	0.00020353	na	na	1.45963
S._meliloti_chromosome_oligo_6725		S.mel.1021 chromosome	2323858-2323907	both	3.36513	0.0412386	na	na	2.9224	0.000311195	1.16216	0.00719888	na	na	2.03331	1.19932e-06	na	na	na	na	1.60252	0.00121478	na	na	na	na	1.05386	0.00165506	1.94243	0.000159571	1.67498	1.39265e-05	3.4791	3.6004e-06	1.57495	0.000749903	1.23666	0.0085962	1.68187	5.48121e-06	0.978515	0.0299081	na	na	4.2091	8.74809e-07	na	na	na
S._meliloti_chromosome_oligo_14133		S.mel.1021 chromosome	2325283-2325352	+	na	na	1.98901	0.00398969	3.14067	2.47655e-05	-1.00742	0.000261603	na	na	na	na	na	na	na	na	na	na	-1.41482	0.00346203	na	na	na	na	na	na	1.65512	0.00632727	2.16342	0.00248738	na	na	0.909884	0.00404711	4.07335	1.05043e-06	na	na	na	na	2.84258	0.000107201	na	na	2.74326
S._meliloti_chromosome_oligo_2969		S.mel.1021 chromosome	2332850-2332899	both	na	na	na	na	1.79997	0.000669626	0.599366	0.0179374	na	na	1.30888	1.05486e-05	na	na	na	na	na	na	na	na	na	na	na	na	0.853528	0.00490597	na	na	1.92096	0.0006475	0.83733	5.8081e-05	na	na	1.36596	0.00515985	2.68004	0.00777885	na	na	3.49827	3.52969e-05	na	na	na
S._meliloti_chromosome_oligo_4422	SmelC534	S.mel.1021 chromosome	2334085-2334134	both	5.80069	0.00425255	0.92387	0.0392447	3.74955	0.000377864	1.57677	0.0193764	na	na	1.26856	1.58201e-07	na	na	na	na	2.42748	0.000330833	na	na	na	na	2.79261	4.78909e-06	2.00694	3.17667e-05	0.993419	0.00122175	3.13901	0.000507824	1.1098	0.000903043	0.612214	0.00879854	2.23178	0.000472531	3.22594	6.4075e-06	na	na	3.21344	0.000209868	0.583197	0.0148147	1.72387
S._meliloti_chromosome_oligo_7298		S.mel.1021 chromosome	2334213-2334262	+	na	na	na	na	0.672286	0.0444751	0.338457	0.0203131	na	na	3.53017	0.000773758	na	na	na	na	na	na	0.662647	0.0444903	na	na	0.888158	0.00652759	1.4749	9.75468e-05	na	na	na	na	0.47643	0.00252105	1.0004	0.00670136	na	na	1.98959	0.00105278	na	na	2.63293	0.000138956	na	na	na
S._meliloti_chromosome_oligo_4247		S.mel.1021 chromosome	2339584-2339633	-	na	na	na	na	2.73347	0.000468137	na	na	na	na	3.38777	3.53822e-06	na	na	na	na	0.886292	0.0288702	na	na	na	na	0.702151	0.00868207	0.622893	0.0175215	na	na	2.88199	0.00220573	0.714245	0.0285508	na	na	2.86642	5.78629e-07	2.16587	0.0116671	na	na	3.59631	0.000298864	na	na	na
S._meliloti_chromosome_oligo_3196		S.mel.1021 chromosome	2340429-2340478	-	-2.31115	0.00814598	na	na	na	na	na	na	na	na	0.402828	0.00439933	-1.45275	0.00267112	na	na	-1.02028	3.05402e-05	-1.715	0.000285696	na	na	-0.99707	0.000515555	-1.82409	1.65033e-08	na	na	na	na	-0.650032	0.00658917	na	na	na	na	-2.08018	0.00214097	na	na	0.761459	0.00660812	-1.10479	0.000306452	na
S._meliloti_chromosome_oligo_7299		S.mel.1021 chromosome	2349501-2349550	-	na	na	na	na	1.34813	0.00044878	-0.255455	0.0151264	na	na	-0.500997	0.0130734	na	na	na	na	na	na	na	na	na	na	na	na	0.80351	0.00659112	na	na	2.13632	0.00122577	1.22206	0.00044069	na	na	1.539	2.44791e-05	1.73704	0.000506199	na	na	3.6954	6.89679e-05	0.934018	0.000966093	na
S._meliloti_chromosome_oligo_982		S.mel.1021 chromosome	2352665-2352714	+	na	na	na	na	na	na	na	na	na	na	-0.566352	0.00971596	na	na	na	na	na	na	na	na	na	na	na	na	2.05806	5.1138e-06	na	na	na	na	na	na	na	na	na	na	1.73494	0.00833534	na	na	1.96229	0.000766027	1.68144	0.00574221	na
S._meliloti_chromosome_oligo_1746	SmelC544	S.mel.1021 chromosome	2356456-2356505	-	na	na	na	na	1.26985	0.000412127	-0.359424	0.00606186	na	na	0.330555	0.0138809	na	na	-1.57212	0.00577787	2.27633	4.53558e-05	na	na	-2.04387	0.00492797	3.29974	5.0883e-07	0.971378	1.0274e-05	0.910234	0.000358898	1.80312	5.03185e-07	1.82315	7.8436e-05	0.860342	0.000342178	1.29462	0.00111076	0.889756	0.000235439	na	na	2.06909	2.02572e-06	1.31458	4.7871e-05	1.41805
S._meliloti_chromosome_oligo_7080	SmelC544	S.mel.1021 chromosome	2356521-2356570	-	na	na	na	na	na	na	na	na	na	na	na	na	3.34163	0.000351178	na	na	na	na	4.40573	1.82854e-05	na	na	na	na	1.10292	1.60447e-07	0.881477	0.0231703	0.33823	0.0084155	0.939767	4.12521e-05	na	na	na	na	na	na	0.619776	0.0253738	0.715912	0.000198588	0.473762	0.00202933	na
S._meliloti_chromosome_oligo_3392		S.mel.1021 chromosome	2356640-2356689	-	na	na	na	na	0.666854	0.00320944	na	na	-0.53741	0.01114	na	na	4.67294	0.000232638	-1.66692	0.0441162	-0.327606	0.0219098	5.21871	1.85557e-05	na	na	na	na	na	na	0.942386	0.0144843	0.366718	0.0255374	0.822253	0.00587889	na	na	0.460358	0.00868751	na	na	1.28805	0.00996487	0.883159	0.00744315	na	na	na
S._meliloti_chromosome_oligo_3391		S.mel.1021 chromosome	2356826-2356875	-	2.6419	0.000242339	na	na	-0.384031	0.0326126	na	na	na	na	-0.773604	0.00122613	-2.01831	0.000659034	na	na	-2.42655	5.22003e-07	-1.908	0.00467889	na	na	-1.6567	0.000158433	5.02415	2.924e-11	1.14815	0.00165598	na	na	2.03962	5.49346e-07	0.711254	0.0191445	na	na	2.74051	0.000262605	1.37527	0.0262767	na	na	3.08435	2.88931e-07	na
S._meliloti_chromosome_oligo_12811		S.mel.1021 chromosome	2356934-2356983	both	2.13914	0.0439347	0.959262	0.00736618	2.20939	6.3306e-06	na	na	1.29586	6.15844e-08	4.27103	6.27468e-08	-2.46019	0.00202824	2.20691	0.0124689	na	na	-2.74172	0.00136241	4.78304	0.00181812	1.08191	0.00282002	1.58958	5.88781e-05	1.72159	1.56046e-07	4.39116	2.89688e-07	na	na	1.27794	1.67741e-05	4.76972	2.24947e-07	3.6034	1.3335e-06	na	na	3.1764	1.84005e-05	1.75604	4.05688e-07	2.2552
S._meliloti_chromosome_oligo_2817		S.mel.1021 chromosome	2357083-2357132	-	na	na	0.788365	0.00255062	1.9362	4.80159e-07	na	na	2.26766	1.66985e-08	5.15261	4.49203e-10	-1.57668	0.00442002	3.25597	0.0268039	na	na	-0.759146	0.00525481	2.88271	0.0109763	0.360424	0.0310389	1.16102	0.000139459	1.26284	0.000952865	2.59921	0.000230243	2.87379	0.00303655	1.27785	2.21639e-05	3.18001	1.22956e-07	2.60064	4.63274e-07	0.829218	0.043051	2.27323	8.00783e-07	1.57162	1.84847e-05	2.35804
S._meliloti_chromosome_oligo_9791		S.mel.1021 chromosome	2357087-2357136	-	na	na	na	na	-1.21622	0.00015994	-0.499394	0.0239076	na	na	-0.60404	0.00518045	-1.86908	0.00999228	na	na	-2.24434	6.07646e-07	-1.94637	0.000436232	na	na	-1.69287	1.02366e-05	4.54019	7.11814e-11	1.47154	0.000150801	na	na	1.4424	0.00104042	1.27188	0.000796498	na	na	2.32758	1.63213e-07	na	na	na	na	2.24826	1.31524e-06	na
S._meliloti_chromosome_oligo_7959		S.mel.1021 chromosome	2358526-2358575	+	na	na	na	na	na	na	0.57167	0.000355618	na	na	1.05796	7.60026e-05	1.72183	0.0125409	na	na	0.558924	0.000517616	na	na	0.0387859	0.0240933	0.931271	0.000381597	0.694082	0.00114764	na	na	0.713228	9.91454e-05	0.997951	0.00169696	0.733643	0.0437787	na	na	na	na	na	na	0.803478	0.0139753	1.01124	0.000353359	na
S._meliloti_chromosome_oligo_9100		S.mel.1021 chromosome	2360992-2361041	both	na	na	na	na	-0.315303	0.0293077	0.453438	0.0159118	na	na	0.361302	0.0376635	1.10215	0.0451755	na	na	1.33997	0.00365442	na	na	na	na	0.919261	0.0167519	1.06541	0.0118493	na	na	1.72155	0.0174258	1.45364	0.00193385	na	na	1.40444	0.0208416	1.24502	0.0222542	na	na	1.90201	0.000364	1.58098	0.000102241	na
S._meliloti_chromosome_oligo_9248		S.mel.1021 chromosome	2360995-2361044	+	na	na	na	na	3.68262	0.00592596	1.37773	0.000567375	0.370022	0.0100738	2.0913	1.32548e-08	1.26529	0.00322972	na	na	1.2083	0.000760833	1.71018	0.0417602	na	na	1.52942	6.66997e-05	0.905901	0.0391547	1.22256	0.0027266	2.38031	0.00128	1.04531	0.00857288	na	na	2.97535	7.0745e-05	na	na	na	na	2.4654	0.00232037	1.03088	0.0284255	na
S._meliloti_chromosome_oligo_2616		S.mel.1021 chromosome	2362454-2362503	-	2.15729	0.000278718	1.00595	0.0133407	2.25541	9.90724e-07	0.62162	0.0120035	na	na	2.17985	8.29059e-07	na	na	na	na	2.00219	0.000363084	1.08484	0.0388767	na	na	1.94683	1.00104e-06	1.15223	0.000288604	na	na	2.11944	2.55034e-05	0.467386	0.0216711	na	na	2.42237	2.7415e-08	na	na	na	na	1.41006	0.00217276	0.715538	0.00233051	0.950284
S._meliloti_chromosome_oligo_12654		S.mel.1021 chromosome	2363188-2363237	+	na	na	na	na	2.87588	7.95063e-05	1.11901	0.00303621	na	na	1.57365	2.97974e-06	1.57406	0.00700093	na	na	1.93218	0.000279562	1.58231	0.00344887	na	na	1.89663	0.000116867	2.43313	3.24494e-06	0.497615	0.0358724	3.18502	0.000114118	1.34292	5.94123e-06	na	na	4.2939	6.33373e-06	na	na	1.25892	0.0207626	2.43009	0.000429488	na	na	na
S._meliloti_chromosome_oligo_10407	SmelC549	S.mel.1021 chromosome	2371696-2371745	+	na	na	na	na	na	na	na	na	na	na	na	na	1.4525	0.00166641	na	na	na	na	0.931045	0.0021116	na	na	na	na	na	na	na	na	0.603597	0.0226668	na	na	na	na	0.893027	3.33623e-06	na	na	na	na	1.18851	0.00127357	na	na	na
S._meliloti_chromosome_oligo_4591		S.mel.1021 chromosome	2374080-2374129	-	na	na	na	na	-1.16812	0.022444	1.27688	0.000854245	0.33989	0.0303285	0.781091	5.12886e-06	na	na	na	na	0.660496	0.000755576	1.00893	0.0167437	na	na	1.01847	0.00146359	3.50456	9.98685e-09	na	na	-0.828062	0.010363	2.66488	5.34801e-06	na	na	-0.772902	0.0238792	2.53599	7.58334e-08	na	na	-2.6393	7.88038e-06	2.70506	1.45847e-08	na
S._meliloti_chromosome_oligo_8950		S.mel.1021 chromosome	2374080-2374129	-	na	na	na	na	1.48973	4.39811e-06	1.10763	0.000780962	na	na	na	na	1.21691	0.0309958	na	na	2.29075	1.60804e-05	1.04766	0.0231448	na	na	1.78468	1.36156e-06	0.660457	0.00105819	0.447703	0.040867	2.18456	0.000166067	0.600449	0.0206008	0.366891	0.0220652	2.13085	5.66657e-06	na	na	na	na	1.32026	1.25048e-05	0.42544	0.0299607	1.15408
S._meliloti_chromosome_oligo_9792		S.mel.1021 chromosome	2376928-2376977	+	na	na	1.04246	0.00813178	4.0612	0.000982835	1.71213	0.0134859	2.69357	0.000752132	3.63634	4.515e-08	na	na	na	na	2.4126	8.32399e-06	1.5271	0.0197169	na	na	2.59519	1.52632e-05	na	na	1.22465	0.000133303	2.43744	1.66485e-06	na	na	0.709433	0.00502231	2.16146	2.75055e-05	na	na	na	na	0.621672	0.0168847	-0.930606	0.00859978	1.34845
S._meliloti_chromosome_oligo_2819		S.mel.1021 chromosome	2383954-2384003	+	na	na	0.193363	0.0204177	na	na	0.7882	0.0012039	na	na	1.2365	0.00286371	na	na	na	na	na	na	na	na	na	na	0.702632	0.00218198	na	na	na	na	-0.670579	0.00399371	na	na	-1.00088	0.023547	na	na	na	na	na	na	na	na	-0.634785	0.0477744	na
S._meliloti_chromosome_oligo_3934		S.mel.1021 chromosome	2385110-2385179	-	na	na	na	na	0.624616	0.0272062	0.28372	0.00353104	na	na	0.4475	0.00268918	na	na	na	na	na	na	na	na	na	na	na	na	1.58553	0.00166843	na	na	1.31203	0.000318647	1.63162	2.2615e-05	na	na	na	na	na	na	-1.46398	0.0112161	na	na	na	na	na
S._meliloti_chromosome_oligo_3958		S.mel.1021 chromosome	2392032-2392081	-	-2.42047	0.0100221	na	na	-0.426792	0.0127633	0.15109	0.0297645	0.420208	0.00413918	na	na	na	na	na	na	0.546465	0.00381362	-0.5919	0.0238982	na	na	0.335543	0.0247605	3.4133	1.06402e-10	0.676962	0.0335855	-0.278712	0.0208815	0.962231	0.000265075	na	na	na	na	0.537741	0.0133413	na	na	-0.74243	0.0393782	-0.463724	0.00780348	na
S._meliloti_chromosome_oligo_9249	SmelC557	S.mel.1021 chromosome	2392930-2392979	-	na	na	na	na	0.905681	0.00332043	na	na	na	na	5.2849	0.00580829	na	na	na	na	na	na	na	na	na	na	na	na	na	na	na	na	1.09268	0.0133819	na	na	na	na	0.643451	0.0130617	na	na	na	na	na	na	na	na	na
S._meliloti_chromosome_oligo_8951		S.mel.1021 chromosome	2404241-2404290	+	2.94891	0.026785	na	na	na	na	2.6206	0.00876936	na	na	1.00764	5.352e-07	na	na	na	na	1.65593	2.74446e-06	na	na	na	na	1.6371	0.00103942	4.05287	1.29848e-11	na	na	1.36128	0.000925493	1.45278	0.0444386	0.729546	0.0147406	1.27914	0.000325225	4.21852	3.34813e-09	na	na	na	na	2.54313	5.99196e-06	na
S._meliloti_chromosome_oligo_395		S.mel.1021 chromosome	2404652-2404721	+	na	na	na	na	1.08246	0.017632	na	na	1.33963	0.000236408	1.74173	0.00182612	na	na	na	na	na	na	na	na	-1.69979	0.00127405	0.586632	0.0130003	-0.710014	5.42069e-05	1.56407	0.000360714	2.20481	1.17186e-05	-0.872256	0.0123416	na	na	2.45976	0.00160708	na	na	na	na	na	na	-0.851283	0.0122652	1.91689
S._meliloti_chromosome_oligo_6659		S.mel.1021 chromosome	2416825-2416894	+	-0.604626	0.0128152	na	na	-1.24747	0.00467446	na	na	na	na	na	na	na	na	na	na	-1.07097	0.000526163	na	na	na	na	na	na	1.60618	6.66267e-05	-1.68835	0.000780167	na	na	0.467596	0.00794544	-2.05333	0.000480711	0.504709	0.0173979	na	na	na	na	-0.472607	0.00125672	na	na	na
S._meliloti_chromosome_oligo_7010		S.mel.1021 chromosome	2438962-2439031	-	na	na	-1.11589	0.0418019	na	na	-0.466935	0.0134009	na	na	na	na	na	na	na	na	-0.95487	0.0296562	na	na	na	na	-1.11893	0.00572027	-0.549647	0.0163068	-1.18893	0.00911532	na	na	na	na	-1.93024	2.3616e-05	na	na	na	na	-1.49084	0.00193976	na	na	na	na	na
S._meliloti_chromosome_oligo_8924		S.mel.1021 chromosome	2441834-2441903	-	na	na	-1.78777	7.13466e-05	0.981209	0.0022631	na	na	-0.964337	0.00399879	0.3561	0.00570794	na	na	na	na	0.779066	0.014711	na	na	2.35432	0.0205812	0.932166	0.0159569	-0.528201	0.000434658	na	na	3.37013	0.000178538	na	na	-0.742102	0.0288181	na	na	na	na	-2.36675	0.00164664	-0.809678	0.000149302	na	na	na
S._meliloti_chromosome_oligo_3961		S.mel.1021 chromosome	2442830-2442879	+	2.965	2.75462e-05	na	na	-0.896112	0.00435361	3.50385	0.000679552	0.890814	0.00368993	1.5704	3.23129e-08	1.16758	0.0136842	na	na	1.09509	0.00047328	0.80091	0.00687528	na	na	1.34549	1.50451e-05	3.18101	6.34474e-07	na	na	0.531875	0.00902806	0.678371	0.0352604	na	na	0.659914	0.00214235	4.21632	1.01927e-09	na	na	0.951569	0.00427375	3.13561	6.75245e-06	na
S._meliloti_chromosome_oligo_849		S.mel.1021 chromosome	2448061-2448110	-	na	na	na	na	2.27525	0.000238741	0.777608	5.91381e-05	na	na	1.35996	2.22774e-06	na	na	na	na	1.71713	1.5138e-05	na	na	na	na	1.42636	0.000858398	0.715952	0.00733041	na	na	2.15099	0.00506985	1.19458	0.00116733	na	na	2.92444	6.74745e-05	na	na	na	na	2.5091	7.73172e-05	1.32843	0.00681855	1.08814
S._meliloti_chromosome_oligo_983		S.mel.1021 chromosome	2449108-2449157	+	na	na	na	na	1.32119	0.00074436	0.787271	0.0268741	na	na	0.888334	7.68382e-06	na	na	na	na	na	na	na	na	na	na	na	na	0.787277	0.0374052	2.18494	0.000285323	2.08996	0.000114131	1.69281	0.00231416	2.0803	0.00461572	3.10187	8.8905e-05	1.64185	0.00128112	na	na	2.34186	0.000210998	na	na	na
S._meliloti_chromosome_oligo_2928		S.mel.1021 chromosome	2450788-2450857	-	na	na	na	na	2.64003	9.21294e-07	na	na	na	na	0.58464	0.00081501	na	na	na	na	0.956916	0.0164348	na	na	na	na	1.14053	0.00480554	0.251644	0.048228	na	na	2.52083	6.34206e-05	na	na	-0.584406	0.0437826	1.51805	0.000364043	na	na	-1.67317	0.0139387	1.32426	0.00769197	-0.588284	0.000795709	1.51829
S._meliloti_chromosome_oligo_850		S.mel.1021 chromosome	2475181-2475230	both	na	na	6.99854	0.0270033	3.58029	6.75931e-05	4.49446	6.52463e-05	4.29853	0.000355354	3.7223	2.09422e-05	na	na	na	na	4.29263	0.0269499	na	na	na	na	5.88553	0.000995479	na	na	7.08342	0.00236076	6.19927	6.41894e-05	6.06378	1.60438e-08	6.99907	3.52229e-08	6.05532	5.89114e-12	4.45662	0.0034533	5.59103	0.00948588	4.31572	0.000224491	3.57526	3.22077e-05	7.43731
S._meliloti_chromosome_oligo_12655		S.mel.1021 chromosome	2476509-2476558	-	-2.14368	0.0414541	na	na	-1.96009	0.000136174	na	na	na	na	3.45574	0.00204624	na	na	na	na	-1.66183	0.000119918	na	na	na	na	-1.8501	0.000103907	-1.84225	7.81464e-06	na	na	-1.4921	0.000443332	-1.58167	0.000127218	na	na	-1.56293	0.00584201	-1.95375	0.000205362	na	na	-1.65752	0.0055282	-1.18585	4.09e-05	na
S._meliloti_chromosome_oligo_2171		S.mel.1021 chromosome	2485130-2485179	+	-2.4516	0.00194482	na	na	-0.916118	0.00099331	2.73499	1.81765e-05	3.65881	2.78129e-08	2.80803	1.24104e-08	-1.63557	0.0211805	na	na	-0.929406	0.0258372	na	na	na	na	na	na	-1.5526	0.000328908	1.50435	0.0162205	na	na	-0.949634	0.000492907	2.35402	0.00168073	na	na	-0.801783	0.000574866	na	na	-0.7421	0.00921813	-0.813757	0.0114808	na
S._meliloti_chromosome_oligo_4251		S.mel.1021 chromosome	2487164-2487213	-	na	na	na	na	0.970288	0.00447824	na	na	na	na	-0.902641	0.000115422	4.89088	0.000117512	-0.822761	0.0427619	na	na	3.7803	0.00261227	na	na	na	na	0.590879	0.000108448	na	na	0.501335	0.00108049	1.48679	1.16208e-05	0.829829	0.0124228	na	na	1.72626	1.11476e-05	na	na	1.7162	0.000704309	0.709127	0.0017257	na
S._meliloti_chromosome_oligo_12233		S.mel.1021 chromosome	2488434-2488483	+	na	na	na	na	-1.65737	0.0232625	0.455207	0.00665718	na	na	-0.324122	0.000418695	na	na	na	na	na	na	-0.419516	0.0295838	na	na	na	na	3.71892	2.58131e-07	-1.69873	0.000837853	-0.690086	0.0298391	na	na	na	na	-0.979172	0.0457457	2.30779	1.33935e-07	na	na	na	na	na	na	na
S._meliloti_chromosome_oligo_2822		S.mel.1021 chromosome	2489260-2489309	+	na	na	2.89198	0.00332039	na	na	2.16146	0.000434248	2.65081	1.92064e-05	1.94346	0.000584629	-5.83648	0.0451457	na	na	1.7731	0.000236681	na	na	na	na	1.38815	2.50643e-05	-0.472306	0.00113463	3.15646	0.000109876	na	na	1.66393	0.000159447	na	na	2.70721	8.98571e-08	na	na	2.57447	0.00181542	1.51473	6.78816e-05	na	na	4.21379
S._meliloti_chromosome_oligo_12965		S.mel.1021 chromosome	2490006-2490055	+	na	na	na	na	2.696	8.09113e-07	na	na	na	na	0.501832	0.000979173	na	na	na	na	0.774553	0.00855164	1.10537	0.00967004	na	na	0.938363	0.0420737	1.37881	0.00136497	na	na	1.2761	0.00143871	2.64257	6.07206e-05	na	na	2.44078	3.34789e-05	2.94284	3.47724e-06	na	na	4.01887	0.00133307	1.87975	0.002198	na
S._meliloti_chromosome_oligo_14127		S.mel.1021 chromosome	2490456-2490525	-	na	na	0.897255	0.000865784	0.808372	0.0141125	na	na	1.41533	0.00101578	0.656187	0.0226264	0.520772	0.00945728	-1.0543	0.0182087	na	na	na	na	na	na	na	na	1.36637	8.20901e-06	0.718509	0.00421702	2.82796	2.00238e-08	1.01214	0.0409134	0.527453	0.00502934	1.88356	4.69034e-06	0.79228	0.0281044	na	na	1.17142	0.0025107	1.20147	7.27339e-05	2.46619
S._meliloti_chromosome_oligo_1750		S.mel.1021 chromosome	2498738-2498787	+	-1.94893	0.0262887	na	na	0.804416	0.0216351	na	na	na	na	0.534254	0.00181318	-0.926499	0.00977354	na	na	1.17593	0.00113535	na	na	na	na	1.07547	0.00232766	0.716658	0.0121195	na	na	2.84303	2.48204e-05	1.20889	0.00749744	na	na	3.33278	0.000129437	1.22757	0.0483871	na	na	2.53331	6.69348e-05	na	na	2.22581
S._meliloti_chromosome_oligo_7795		S.mel.1021 chromosome	2499370-2499419	-	na	na	na	na	1.22821	0.000516507	0.57492	0.000762239	na	na	1.66242	6.87981e-06	na	na	na	na	0.383815	0.0405508	na	na	na	na	0.555567	0.00207167	na	na	4.14389	1.00509e-05	4.61584	0.000202606	na	na	2.24571	1.22252e-05	4.04127	2.77865e-08	na	na	0.709393	0.0484623	2.3249	6.92687e-05	na	na	1.69837
S._meliloti_chromosome_oligo_10595		S.mel.1021 chromosome	2499850-2499899	-	na	na	na	na	2.59722	8.15041e-07	na	na	na	na	1.45594	0.00386863	na	na	na	na	1.63374	8.69891e-06	0.866261	0.0231348	0.230452	0.00890576	1.84357	0.000561395	0.717648	9.83063e-05	0.604214	0.00142901	2.18816	1.88472e-05	na	na	0.266363	0.0195606	2.03766	1.79867e-06	na	na	1.15185	0.0338811	1.37199	0.000367318	0.755442	0.0316098	1.27114
S._meliloti_chromosome_oligo_291		S.mel.1021 chromosome	2501720-2501769	-	na	na	na	na	na	na	0.740359	0.0373214	na	na	3.6847	0.00130564	na	na	na	na	0.924462	0.015884	na	na	na	na	na	na	0.878842	0.000412403	na	na	0.397121	0.0397662	0.54674	0.00462762	0.783556	0.000829055	na	na	na	na	na	na	na	na	na	na	na
S._meliloti_chromosome_oligo_851		S.mel.1021 chromosome	2501720-2501769	+	na	na	na	na	2.44823	4.02734e-05	na	na	na	na	na	na	2.19525	0.00419277	na	na	na	na	na	na	na	na	0.520465	0.0415658	0.561391	0.036421	na	na	1.30451	0.000201972	na	na	na	na	1.12973	0.00012901	na	na	na	na	0.700561	0.0181329	1.03807	0.000991024	na
S._meliloti_chromosome_oligo_7592		S.mel.1021 chromosome	2509278-2509347	+	na	na	-1.53673	0.000281015	1.8981	0.00789302	na	na	na	na	2.99073	7.29033e-05	na	na	na	na	0.867944	0.0143368	na	na	na	na	0.9386	0.0064899	na	na	-0.677364	0.0363325	1.64359	0.0141481	0.924759	0.00166636	-1.09258	0.00394507	2.96841	0.000732954	na	na	-1.53666	0.0151342	4.20893	0.0141529	na	na	na
S._meliloti_chromosome_oligo_11955		S.mel.1021 chromosome	2511180-2511249	+	na	na	na	na	1.09054	0.0157143	na	na	na	na	0.976629	0.000105688	na	na	na	na	na	na	na	na	na	na	na	na	0.710669	0.00502712	-1.43941	0.0281964	na	na	na	na	na	na	na	na	na	na	na	na	na	na	na	na	na
S._meliloti_chromosome_oligo_11388		S.mel.1021 chromosome	2521559-2521628	-	0.851066	0.00504091	na	na	2.9677	1.29952e-09	na	na	0.618584	0.00316949	na	na	-1.11253	0.0297654	na	na	0.602491	0.00182817	-1.06238	0.0116811	na	na	0.959923	0.000107906	2.1398	1.41927e-06	na	na	3.04518	0.000286164	1.44238	0.00913869	na	na	2.39695	2.34526e-05	1.56065	2.31323e-05	na	na	2.56161	6.15192e-06	1.64273	4.23249e-05	2.19325
S._meliloti_chromosome_oligo_2734		S.mel.1021 chromosome	2521995-2522064	+	-0.851292	0.0480604	na	na	-1.34282	0.000331694	na	na	na	na	na	na	na	na	na	na	na	na	1.00359	0.0463265	na	na	na	na	na	na	na	na	na	na	na	na	na	na	na	na	na	na	na	na	na	na	na	na	na
S._meliloti_chromosome_oligo_9794		S.mel.1021 chromosome	2539493-2539542	-	-1.29266	0.0278776	na	na	1.05773	0.0193598	na	na	na	na	na	na	-0.563402	0.000984337	na	na	na	na	na	na	na	na	na	na	-0.217387	0.0161621	1.29246	3.40458e-05	3.03826	2.18152e-07	na	na	1.05027	0.000956865	4.37079	3.93957e-07	na	na	na	na	2.89891	4.55404e-06	-0.442622	0.0252029	2.32668
S._meliloti_chromosome_oligo_8142		S.mel.1021 chromosome	2543041-2543090	+	na	na	na	na	-0.636965	0.000148285	-0.797367	0.0068416	na	na	-0.952938	1.24959e-06	na	na	na	na	-1.66588	3.18388e-07	1.75871	0.00377345	na	na	-1.30948	0.000154831	1.00138	7.08667e-06	na	na	-0.902178	0.0185554	1.44216	1.62867e-05	na	na	-0.56859	0.0246519	0.591553	0.00030265	na	na	na	na	1.08265	9.57782e-05	na
S._meliloti_chromosome_oligo_8472	SmelC587	S.mel.1021 chromosome	2575914-2575963	-	na	na	na	na	na	na	na	na	na	na	na	na	4.28875	0.00237527	na	na	na	na	3.4037	0.000389036	na	na	na	na	2.41541	6.42732e-07	na	na	-0.514382	0.04804	4.21853	1.54049e-05	na	na	na	na	3.02829	0.000351688	1.58266	0.00682931	-1.18638	0.000581576	1.98613	0.00151846	na
S._meliloti_chromosome_oligo_613		S.mel.1021 chromosome	2595788-2595857	-	na	na	na	na	na	na	na	na	na	na	na	na	na	na	na	na	na	na	na	na	na	na	na	na	-1.06312	0.0151529	na	na	na	na	-0.88535	0.0050344	na	na	na	na	na	na	na	na	na	na	na	na	na
S._meliloti_chromosome_oligo_14125		S.mel.1021 chromosome	2613598-2613667	+	na	na	-1.71502	9.15942e-05	na	na	-0.260568	0.0109641	na	na	na	na	na	na	na	na	na	na	na	na	na	na	2.1454	0.0141577	-0.433809	0.00207293	0.479267	0.0200075	5.04006	5.79845e-08	na	na	na	na	na	na	-0.835235	0.00266065	-1.9582	0.00427581	-1.05171	0.000696091	na	na	0.882283
S._meliloti_chromosome_oligo_7444		S.mel.1021 chromosome	2624299-2624348	+	na	na	-0.718549	5.72933e-05	2.0017	2.81852e-06	0.295504	0.029193	-0.482644	0.0075931	0.893612	0.000223511	na	na	na	na	1.12076	0.0313669	na	na	na	na	1.31533	0.000458604	1.60524	5.65715e-07	na	na	1.94302	2.64244e-06	1.95416	6.21395e-06	-0.51687	0.000469514	1.95043	1.20344e-07	2.2377	1.0607e-05	na	na	3.48048	6.84331e-06	1.35163	6.22602e-05	na
S._meliloti_chromosome_oligo_11265	SmelC600	S.mel.1021 chromosome	2625277-2625326	both	3.13691	0.0225635	1.36689	1.15584e-05	5.00521	2.31575e-07	3.61571	8.54626e-06	2.77223	0.000147898	3.78687	1.03881e-13	na	na	na	na	3.22244	5.13603e-05	1.8933	0.00840416	na	na	2.98336	9.61071e-07	2.15788	2.5453e-08	0.972754	0.00404406	4.20678	1.98036e-07	3.41209	2.39257e-06	0.984974	0.0027261	4.4638	3.08137e-08	2.58347	0.000343698	1.58397	4.02213e-06	4.64432	2.41107e-08	3.37346	4.31125e-07	na
S._meliloti_chromosome_oligo_13995	SmelC603	S.mel.1021 chromosome	2632886-2632935	-	2.86622	7.04125e-06	2.58617	9.18069e-05	3.66408	1.11875e-07	0.92322	0.000339589	0.582566	0.015093	1.64271	1.02672e-08	na	na	na	na	1.1119	4.37836e-06	na	na	na	na	1.35779	5.99439e-05	-0.42973	0.0137813	-0.472516	0.000158981	na	na	na	na	-1.0982	0.00178587	0.988082	1.02843e-05	na	na	na	na	1.31052	0.00301222	na	na	1.46195
S._meliloti_chromosome_oligo_8143		S.mel.1021 chromosome	2635623-2635672	+	1.59544	0.0137509	na	na	2.17443	3.09924e-06	0.407705	0.00913875	0.289971	0.0202678	0.400582	0.01238	na	na	na	na	1.2041	0.0103253	na	na	na	na	1.29695	0.000366692	0.386618	0.00514408	na	na	3.54116	0.000229029	0.504523	0.00667637	na	na	1.90412	7.69064e-05	1.18286	0.000630616	na	na	3.14344	7.22084e-06	1.22082	4.25601e-05	na
S._meliloti_chromosome_oligo_295		S.mel.1021 chromosome	2643491-2643540	-	1.30085	0.0350588	1.62498	3.29593e-05	4.55582	2.39151e-07	na	na	na	na	na	na	na	na	na	na	1.33317	0.000425713	na	na	na	na	1.99367	0.000891856	0.427076	0.00367348	2.08752	2.02643e-07	6.40228	4.38148e-09	0.533281	0.0463395	1.58725	0.000170266	6.1204	2.78915e-07	0.721377	0.00160381	0.957319	0.0473738	5.64817	2.26382e-07	0.702547	0.0152666	2.40508
S._meliloti_chromosome_oligo_4430		S.mel.1021 chromosome	2645049-2645098	both	3.1151	0.0172224	0.352495	0.00525062	1.65397	5.52563e-06	0.627909	0.0013731	na	na	0.538979	0.0226381	na	na	na	na	0.971642	0.000103391	1.44856	0.00553618	na	na	na	na	0.511995	0.00801191	2.30808	1.03275e-06	3.52678	4.38922e-07	na	na	1.91721	0.002884	2.62312	9.9929e-06	na	na	1.34935	0.00148724	1.15958	0.0011032	1.02151	2.73997e-05	1.73874
S._meliloti_chromosome_oligo_11266		S.mel.1021 chromosome	2651582-2651631	+	na	na	0.172683	0.00343213	1.4146	0.00589982	na	na	na	na	na	na	na	na	na	na	-0.686342	0.00670503	na	na	na	na	na	na	2.6817	1.42736e-06	na	na	1.09654	0.00676163	3.47999	0.000625679	na	na	0.19853	0.0492068	2.38098	3.96683e-05	na	na	na	na	2.1373	0.00548529	na
S._meliloti_chromosome_oligo_13934		S.mel.1021 chromosome	2656835-2656904	+	na	na	1.42772	1.85836e-06	6.04376	3.49764e-08	2.67873	0.0343475	0.890341	1.44981e-05	3.36591	1.03748e-10	na	na	-3.49467	0.0075463	5.98608	1.93519e-07	na	na	-4.7196	0.00100882	6.4384	5.88823e-06	na	na	2.52511	1.0359e-09	7.56012	4.78076e-12	-0.632999	0.0301927	1.85662	9.95058e-05	5.89598	8.75273e-08	na	na	1.39492	0.00182141	5.90029	1.54769e-09	-0.718965	0.00303692	2.48108
S._meliloti_chromosome_oligo_10412		S.mel.1021 chromosome	2658789-2658838	+	na	na	na	na	2.24848	0.000542367	na	na	na	na	6.90313	0.00192479	na	na	na	na	na	na	na	na	na	na	na	na	1.26546	7.57892e-05	-1.43351	0.00214129	3.04571	0.0016564	0.993998	0.0052156	-0.658424	8.03203e-05	2.04339	0.000310024	na	na	-1.71852	0.00432562	0.896127	0.00604469	1.86044	4.35685e-05	na
S._meliloti_chromosome_oligo_7798		S.mel.1021 chromosome	2674118-2674167	-	na	na	na	na	1.55476	0.00988702	na	na	-0.738727	0.0175215	0.806917	0.000172553	na	na	na	na	na	na	na	na	na	na	na	na	na	na	-0.773349	0.0193621	na	na	3.20797	4.29512e-05	-0.896304	0.00283177	na	na	1.92775	0.0297759	na	na	na	na	na	na	na
S._meliloti_chromosome_oligo_12817		S.mel.1021 chromosome	2680858-2680907	+	na	na	na	na	-1.43082	0.00797569	na	na	na	na	0.468257	0.00234985	na	na	na	na	-1.29574	0.0451172	1.77433	0.0264501	na	na	na	na	3.46976	3.83495e-08	na	na	-0.656618	0.00424636	2.40512	5.8453e-05	na	na	-1.40881	0.0104976	na	na	-1.07846	0.0489135	-2.41547	0.000148356	1.74194	2.23977e-05	na
S._meliloti_chromosome_oligo_12967		S.mel.1021 chromosome	2683230-2683279	+	-2.17151	0.000193472	na	na	-1.01292	0.00046959	-1.21033	0.00863661	na	na	-0.630309	0.0367643	na	na	na	na	-1.8103	5.01701e-05	na	na	na	na	-1.98329	2.52326e-05	-1.89888	1.09093e-05	na	na	-0.974202	1.13516e-05	-1.20315	0.000127132	na	na	-0.851682	0.00147722	-1.27917	2.40841e-05	na	na	-1.30383	2.08974e-05	-0.96602	6.1239e-07	na
S._meliloti_chromosome_oligo_8654		S.mel.1021 chromosome	2738529-2738578	+	3.93351	0.01851	0.470266	0.00379964	1.77294	1.96098e-05	na	na	na	na	na	na	na	na	na	na	1.19536	0.000102867	na	na	na	na	na	na	na	na	na	na	0.665704	0.0239923	na	na	na	na	0.274163	0.0448755	na	na	na	na	0.690561	0.0201037	na	na	na
S._meliloti_chromosome_oligo_7801		S.mel.1021 chromosome	2743386-2743435	+	4.25599	0.00187977	na	na	1.20467	0.0360924	-0.187814	0.0401991	na	na	-0.644547	0.000354533	na	na	na	na	1.167	0.000638515	-1.3107	0.00785482	na	na	na	na	1.46324	0.000191413	na	na	2.0304	0.00536625	0.497554	0.0222079	na	na	0.69978	0.00685386	3.13784	0.000455757	na	na	0.880106	0.011953	2.75662	6.97996e-05	na
S._meliloti_chromosome_oligo_7974		S.mel.1021 chromosome	2761183-2761232	-	na	na	na	na	0.805266	0.0376166	na	na	-0.400543	0.0423367	0.337046	0.00947598	-0.572329	0.0244111	na	na	1.36803	0.00384288	-0.836339	0.00320926	na	na	0.647414	0.00543508	0.564784	0.000140508	na	na	0.936886	0.00433439	na	na	na	na	1.01382	0.00521651	0.993424	0.0141278	na	na	1.79416	0.00508373	na	na	na
S._meliloti_chromosome_oligo_2126		S.mel.1021 chromosome	2772557-2772626	+	na	na	na	na	na	na	na	na	2.09195	8.65556e-05	3.76675	2.06171e-10	na	na	na	na	-0.862846	0.0434334	na	na	na	na	-0.6226	0.0120893	na	na	1.10803	0.00108323	2.13327	3.08192e-05	na	na	na	na	na	na	na	na	na	na	-0.559659	0.0137611	0.621799	0.00287679	na
S._meliloti_chromosome_oligo_3401		S.mel.1021 chromosome	2775759-2775808	-	na	na	na	na	2.5738	2.46842e-05	0.583426	0.000249683	0.155432	0.0291963	0.829544	1.7234e-05	1.25857	0.00331361	na	na	1.32896	0.00425274	1.7774	0.000319098	na	na	0.920365	0.0328311	na	na	1.27204	0.000637775	2.66189	1.73256e-05	1.95655	0.000442639	1.48903	0.00044122	3.1845	3.36369e-06	1.78729	0.00459328	na	na	3.35561	1.38271e-05	0.625419	0.0395989	na
S._meliloti_chromosome_oligo_9624		S.mel.1021 chromosome	2801335-2801384	-	na	na	na	na	2.57697	2.92604e-06	0.911501	0.000596397	na	na	1.62195	6.4232e-08	0.757772	0.0104258	na	na	1.28977	3.83814e-05	na	na	na	na	1.19258	4.84915e-05	na	na	na	na	2.98054	0.000479549	1.35492	0.000170519	na	na	3.84648	5.16761e-06	2.57817	0.00165106	0.759878	0.0443429	3.91047	0.000790159	0.753375	0.0372457	na
S._meliloti_chromosome_oligo_11059		S.mel.1021 chromosome	2805540-2805589	-	na	na	na	na	1.40833	0.00157151	-0.28829	0.00366051	na	na	-0.759173	0.000253833	na	na	na	na	1.70894	3.67034e-05	na	na	na	na	1.41784	0.000157171	0.473434	0.017962	-1.2315	0.00242042	0.846972	0.0181312	0.850392	0.00132394	-1.37558	0.00126353	0.728516	0.0069038	0.971954	0.0258832	-0.896162	0.0194555	1.24403	0.00439128	na	na	na
S._meliloti_chromosome_oligo_12663		S.mel.1021 chromosome	2809043-2809092	-	na	na	na	na	3.52454	0.0309619	-0.544607	0.00748269	na	na	-0.724372	3.12781e-05	na	na	na	na	2.95958	2.4558e-06	na	na	na	na	1.54688	9.3928e-05	na	na	-0.602847	0.00266971	1.26412	1.47334e-05	0.239055	0.0477273	-0.756388	1.01845e-05	1.1475	0.00111295	na	na	-0.943943	0.00202511	0.983305	0.0147809	-0.686739	0.00627472	na
S._meliloti_chromosome_oligo_1758		S.mel.1021 chromosome	2809145-2809194	-	0.706704	0.000216453	na	na	na	na	na	na	na	na	-0.88683	2.64295e-05	na	na	na	na	0.911161	0.000164656	na	na	na	na	1.14883	0.00166573	0.50197	0.00516982	na	na	3.79033	1.99523e-07	0.992157	0.000301892	-0.440829	0.00255652	1.6566	0.000108233	na	na	-1.26244	0.000106057	na	na	-0.590659	0.0130042	na
S._meliloti_chromosome_oligo_5115		S.mel.1021 chromosome	2809823-2809872	-	na	na	na	na	2.34701	8.96555e-07	-0.321035	0.00391851	na	na	-0.65947	4.84678e-06	na	na	na	na	3.29488	0.000138708	na	na	na	na	2.53085	1.73915e-05	na	na	0.460713	0.0154375	3.63172	9.54658e-07	1.0982	0.000918324	na	na	3.69006	1.52048e-05	0.677839	0.0460737	-0.881506	0.00577101	2.23556	5.60642e-06	na	na	na
S._meliloti_chromosome_oligo_5118		S.mel.1021 chromosome	2811637-2811686	-	na	na	0.893382	9.5657e-06	3.803	1.48943e-07	na	na	-0.916759	6.26717e-05	0.384057	0.00165762	na	na	-4.16235	0.000326959	6.91144	4.14721e-08	na	na	-4.86834	0.000582006	7.63065	1.4354e-06	na	na	0.3711	0.0117113	5.9584	4.59454e-08	0.415892	0.0482786	1.06107	5.87486e-06	5.60526	3.19182e-08	0.816786	0.0123123	na	na	3.96004	6.93788e-10	na	na	2.28418
S._meliloti_chromosome_oligo_5413		S.mel.1021 chromosome	2811643-2811692	-	na	na	-0.947886	0.0475003	na	na	-0.857319	0.0186531	na	na	-0.929737	0.000348475	na	na	na	na	na	na	-0.645163	0.00222386	na	na	0.431593	0.00682614	0.80501	6.00851e-05	-1.29642	0.000606911	na	na	0.409084	0.00111178	-1.57512	0.00644756	0.668433	1.15992e-05	-0.972072	0.000781459	na	na	-1.13094	1.7216e-06	-0.484324	0.0244479	na
S._meliloti_chromosome_oligo_5121		S.mel.1021 chromosome	2811753-2811802	-	-1.81922	0.00569206	-1.16942	5.02159e-05	0.59555	0.030818	-0.611085	0.0224984	na	na	-0.480807	0.00016921	na	na	1.36573	0.030749	1.64351	0.00232241	0.655721	0.0160171	na	na	1.61379	0.000693644	-0.686316	0.000339819	-0.210142	0.0098406	2.6189	1.96884e-07	-0.474908	0.0193251	-0.692239	0.00633387	2.46483	3.04365e-06	-1.51741	0.000458207	-0.748331	0.00427361	0.59857	0.00018172	-0.991015	0.000717852	na
S._meliloti_chromosome_oligo_3407		S.mel.1021 chromosome	2811919-2811968	-	-1.47244	0.0384734	-1.86144	2.16182e-05	na	na	-0.440039	0.0365644	-0.989529	0.000800492	0.380225	0.00389813	na	na	3.91609	0.0440473	na	na	2.02038	0.0208916	na	na	na	na	-1.3114	0.000267838	-0.931458	0.000114616	1.58765	7.81395e-06	-1.50717	9.4353e-05	-1.30687	2.73058e-07	na	na	-2.24331	0.0221676	-1.79191	0.000774186	-0.879808	0.033994	-1.12109	0.000443441	na
S._meliloti_chromosome_oligo_10233		S.mel.1021 chromosome	2812113-2812162	+	-1.32655	0.0272518	na	na	-0.54984	0.016761	-0.400493	0.0359047	na	na	na	na	2.85431	0.00145623	na	na	-1.0221	0.011921	2.71715	0.00328461	na	na	-0.90628	0.0269404	0.538377	0.000927761	na	na	-1.43618	0.00600039	na	na	na	na	-0.791636	0.0442075	na	na	na	na	-1.78266	0.000461502	1.19393	0.000260774	na
S._meliloti_chromosome_oligo_733		S.mel.1021 chromosome	2845064-2845113	+	na	na	na	na	na	na	0.632368	0.00912988	na	na	na	na	4.61099	0.000135976	na	na	na	na	3.9387	0.00202147	na	na	-0.760185	0.0185945	1.42394	7.96738e-06	-0.857097	0.0495148	na	na	3.59205	9.38315e-07	na	na	-0.588312	0.0183485	1.97499	1.62923e-05	na	na	-0.711747	0.0169637	2.15763	3.64078e-06	-1.87016
S._meliloti_chromosome_oligo_14371		S.mel.1021 chromosome	2845858-2845907	-	na	na	na	na	na	na	2.49529	0.0117746	3.59692	4.6871e-06	4.37109	1.64165e-08	na	na	na	na	0.377135	0.0252124	0.922742	0.0456917	na	na	0.567218	0.00357903	na	na	na	na	na	na	na	na	na	na	na	na	na	na	0.487286	0.0169514	na	na	0.349082	0.0184763	na
S._meliloti_chromosome_oligo_5415		S.mel.1021 chromosome	2855722-2855771	+	na	na	na	na	-1.07382	0.0321546	2.62832	0.0042534	0.4319	0.0314251	na	na	-0.995139	0.00761066	na	na	na	na	na	na	na	na	na	na	-1.20971	1.39306e-05	na	na	-2.20943	0.000989252	-1.26434	0.000114136	na	na	-1.14606	0.0106508	3.43571	0.00306051	na	na	-1.66491	0.000929667	3.10534	3.30659e-05	na
S._meliloti_chromosome_oligo_12667		S.mel.1021 chromosome	2867777-2867826	-	na	na	na	na	na	na	na	na	na	na	na	na	3.86608	9.07802e-06	na	na	na	na	4.67938	4.00363e-05	na	na	na	na	na	na	na	na	-0.842407	0.00414192	0.814036	0.00728016	na	na	na	na	-0.717186	0.0193471	na	na	na	na	na	na	na
S._meliloti_chromosome_oligo_6134		S.mel.1021 chromosome	2886047-2886096	-	4.43974	1.11053e-06	na	na	-2.14701	7.4722e-08	2.30304	0.0249727	na	na	na	na	-1.06691	0.00483597	na	na	na	na	na	na	na	na	na	na	2.48718	9.22769e-08	-0.988626	0.0239643	-1.8838	0.00038007	na	na	na	na	-1.66996	0.000279777	4.97103	3.98861e-08	-0.798593	0.0054401	-1.44156	0.00539622	3.28324	3.51992e-07	na
S._meliloti_chromosome_oligo_2176		S.mel.1021 chromosome	2893309-2893358	+	2.96277	2.93689e-07	na	na	na	na	1.14354	0.00632626	0.30091	0.0231754	0.760443	2.3705e-06	0.791382	0.0269769	na	na	na	na	1.24366	0.0131293	na	na	0.411606	0.0274536	1.5893	2.20772e-06	2.66125	3.50217e-05	2.33822	5.20783e-06	0.731212	0.00850263	1.99385	0.000938226	2.09174	8.9406e-05	2.05532	1.25499e-06	1.59928	0.000150973	1.90183	2.24243e-05	0.500812	0.0157482	1.58468
S._meliloti_chromosome_oligo_12830		S.mel.1021 chromosome	2896292-2896341	+	0.856441	0.032212	na	na	1.51692	0.000214228	na	na	na	na	na	na	na	na	na	na	na	na	1.45782	0.0160848	na	na	na	na	1.5602	0.000250016	1.22755	0.00194992	1.25949	0.00100955	4.57422	5.48789e-06	na	na	1.80668	6.51393e-05	3.45976	3.9621e-05	na	na	1.81414	8.06575e-07	3.13654	5.34132e-05	1.46508
S._meliloti_chromosome_oligo_12745		S.mel.1021 chromosome	2901256-2901325	-	na	na	na	na	1.08302	0.0138256	0.298821	0.00887865	0.221882	0.0391451	0.829558	0.0316164	na	na	na	na	1.24425	0.000215692	na	na	na	na	1.03263	0.000406316	na	na	1.37615	0.00450265	1.39569	0.0269144	0.376144	0.0328747	na	na	0.95338	0.0056172	na	na	na	na	na	na	0.64801	0.0113484	na
S._meliloti_chromosome_oligo_8225		S.mel.1021 chromosome	2904513-2904582	+	na	na	na	na	na	na	na	na	na	na	na	na	na	na	na	na	na	na	na	na	na	na	na	na	-0.328046	0.0477785	na	na	na	na	na	na	na	na	na	na	na	na	na	na	na	na	na	na	na
S._meliloti_chromosome_oligo_12033		S.mel.1021 chromosome	2908962-2909011	-	na	na	0.774023	0.00729374	2.18273	7.5812e-07	na	na	na	na	0.823168	1.69251e-06	na	na	na	na	1.18929	0.000141525	na	na	na	na	1.22809	7.01419e-05	1.88674	1.9979e-06	-0.314216	0.00207533	1.31298	3.8282e-05	0.686619	0.00374043	-0.338617	0.0482668	1.80055	2.19683e-07	na	na	-0.720206	0.0189469	1.67842	7.58154e-05	na	na	na
S._meliloti_chromosome_oligo_8010		S.mel.1021 chromosome	2917576-2917625	+	3.14711	2.82161e-05	3.46156	3.73888e-06	2.47741	2.77011e-07	2.20068	7.89946e-07	1.88758	6.34434e-06	1.70639	2.59158e-07	2.58836	0.000642018	na	na	1.44288	4.52111e-05	1.23083	0.026241	na	na	1.63265	1.49633e-05	3.09468	1.90948e-08	3.87776	2.8792e-06	3.58383	1.67146e-09	3.78044	1.58806e-08	4.10831	3.113e-06	3.42878	1.12317e-08	2.15268	3.36869e-06	2.79318	0.000794237	3.16059	2.07939e-10	2.49813	2.3531e-07	4.31536
S._meliloti_chromosome_oligo_12478	SmelC640	S.mel.1021 chromosome	2919057-2919106	both	2.4161	0.00510854	4.34841	4.02257e-07	3.77374	7.53572e-10	3.80977	2.33174e-06	3.31556	9.64128e-10	3.24373	1.07847e-07	2.13642	3.73769e-05	na	na	3.4637	3.66468e-08	1.71418	0.00859859	3.21061	0.000706421	3.43064	3.39988e-07	1.81919	0.000202394	3.95405	1.35126e-05	3.49032	3.692e-09	2.87928	2.9101e-06	4.11612	3.00099e-07	3.77782	2.70991e-09	2.526	0.000866793	4.45903	2.72779e-05	3.87239	6.7922e-09	2.81577	6.39889e-07	4.1066
S._meliloti_chromosome_oligo_7453		S.mel.1021 chromosome	2920078-2920127	-	na	na	3.137	1.74975e-05	1.30542	5.07282e-06	0.764693	0.000671832	1.10935	0.00119828	na	na	1.16108	0.0252235	na	na	1.27238	0.000651768	0.817793	0.0196402	na	na	1.27193	2.14868e-05	1.37883	1.05222e-06	2.20399	4.67859e-06	2.86718	1.17619e-09	1.27514	2.05301e-05	2.90862	4.66513e-05	2.36314	1.22232e-07	1.42854	3.11984e-06	2.32762	0.00172813	1.67565	6.69879e-05	1.53284	2.8087e-07	3.72932
S._meliloti_chromosome_oligo_9266		S.mel.1021 chromosome	2920078-2920127	+	na	na	2.24202	0.000286473	3.49722	2.52844e-09	2.59085	2.07032e-06	1.381	0.000903519	2.89339	7.62341e-09	1.60968	0.00165036	na	na	2.65589	1.18076e-05	1.55152	0.0176313	3.38096	0.0056115	2.4999	1.82877e-07	1.07552	0.000187881	1.54327	0.000148693	3.5882	6.31799e-09	1.01062	0.000635465	2.27337	1.88467e-06	3.45371	6.01193e-11	na	na	1.53177	0.00102942	2.43382	3.26247e-07	1.16805	6.42484e-06	3.50882
S._meliloti_chromosome_oligo_5416		S.mel.1021 chromosome	2921017-2921066	-	1.42599	0.0245499	1.90009	1.90574e-07	2.97765	1.8791e-07	3.13574	1.8062e-06	1.08795	2.52677e-05	3.68273	1.70508e-09	2.30061	0.000393858	na	na	3.21839	2.74483e-05	1.48428	0.0352133	na	na	3.10266	3.81922e-06	0.497755	0.0409351	0.782617	0.000387536	3.41887	2.08219e-06	1.25546	0.000388534	1.57706	5.23112e-07	3.39994	8.03306e-08	0.632873	0.0227137	1.25702	0.00546015	2.43346	1.84822e-05	1.2983	8.40213e-05	3.14633
S._meliloti_chromosome_oligo_1555		S.mel.1021 chromosome	2921720-2921769	-	na	na	0.476514	0.0231083	1.05938	0.00160556	-0.754205	0.00218013	na	na	na	na	na	na	na	na	1.87263	0.00153618	na	na	na	na	1.26007	0.00127353	na	na	1.29328	3.01694e-06	1.24028	6.61887e-05	na	na	1.51987	0.000296879	1.17198	0.00025047	na	na	0.838569	0.0312867	1.1612	0.0226877	na	na	na
S._meliloti_chromosome_oligo_11273	SmelC642	S.mel.1021 chromosome	2921825-2921874	+	na	na	na	na	na	na	na	na	na	na	-0.324008	0.0304429	-1.05564	0.00227456	na	na	-1.96421	1.13094e-07	na	na	na	na	-1.49357	0.000102271	-1.19577	0.00015422	1.41366	0.000102419	-0.237278	0.00587709	-0.350035	0.0151024	0.929629	0.0308815	0.406434	0.00237481	-2.8735	3.27503e-07	1.02291	0.0438526	na	na	-0.60046	0.00193612	0.913795
S._meliloti_chromosome_oligo_7737		S.mel.1021 chromosome	2931127-2931196	+	2.14208	0.0248098	na	na	1.54849	0.000633183	0.831018	0.0256061	na	na	1.73059	2.61802e-06	1.27644	0.0301991	na	na	0.560422	0.0131517	1.71874	0.0174435	na	na	na	na	1.25012	0.00459162	na	na	1.27834	0.0207364	0.664449	0.00128684	na	na	1.1101	0.00272002	na	na	na	na	na	na	0.662571	0.0230112	na
S._meliloti_chromosome_oligo_2981		S.mel.1021 chromosome	2947447-2947496	+	2.57082	5.82276e-06	na	na	na	na	0.906295	0.0368597	-0.254375	0.0382508	-0.706406	0.000168742	na	na	na	na	-1.05772	0.00271367	-1.24262	0.0323418	na	na	-1.1094	0.00327837	2.53801	1.43993e-06	na	na	na	na	na	na	na	na	na	na	3.35446	5.03342e-07	na	na	na	na	1.69422	6.3725e-05	na
S._meliloti_chromosome_oligo_1137		S.mel.1021 chromosome	2963404-2963453	+	3.37904	6.10384e-05	na	na	na	na	na	na	na	na	-0.897304	0.0070484	na	na	na	na	na	na	na	na	na	na	na	na	4.46922	4.10965e-09	na	na	na	na	0.992764	0.00999412	na	na	0.891041	0.0016933	2.99905	3.40209e-07	na	na	na	na	0.811546	0.000222509	na
S._meliloti_chromosome_oligo_12640		S.mel.1021 chromosome	2965716-2965785	+	na	na	-1.95234	0.00775942	na	na	na	na	na	na	na	na	na	na	1.02905	0.0411113	-1.02815	0.0315453	na	na	na	na	-0.78287	0.0371347	0.917215	6.73309e-05	na	na	2.02894	0.00199183	1.3822	1.50718e-05	-1.34856	0.0271709	1.95121	5.0241e-05	1.59998	0.000776574	-1.62782	0.00114228	3.49797	0.000278465	na	na	na
S._meliloti_chromosome_oligo_8298		S.mel.1021 chromosome	2969984-2970033	+	2.44736	0.000222564	na	na	na	na	na	na	na	na	0.784363	1.58901e-06	na	na	na	na	na	na	na	na	na	na	0.874527	0.00257983	3.01297	4.26347e-09	na	na	na	na	0.769152	0.00989776	0.811959	0.00335215	1.37176	4.04855e-05	na	na	na	na	na	na	na	na	na
S._meliloti_chromosome_oligo_4607	SmelC667	S.mel.1021 chromosome	2972187-2972236	-	-3.9048	0.0444249	na	na	0.333084	0.0282853	2.50304	0.0422225	1.54548	1.0724e-06	5.48158	1.72423e-10	-2.44937	0.0020115	na	na	2.8181	2.35742e-06	-2.3572	0.0115543	na	na	4.32199	8.66984e-05	0.837258	0.00376648	1.89073	5.77847e-07	5.73308	7.86783e-09	-0.900037	0.00710876	1.23858	1.29264e-05	4.62907	1.01795e-06	na	na	na	na	2.97665	8.7058e-06	-0.491159	0.00168384	2.30421
S._meliloti_chromosome_oligo_5420	SmelC667	S.mel.1021 chromosome	2972187-2972236	-	3.64883	5.12776e-05	na	na	-1.51822	0.000156617	na	na	na	na	-0.549763	2.44419e-05	na	na	na	na	-1.9857	0.000171137	0.30643	0.0158094	na	na	-1.07754	0.00089596	5.49562	7.84604e-07	na	na	na	na	2.43733	6.22645e-05	1.08278	0.000371993	na	na	2.32436	5.39535e-06	na	na	-0.747368	3.61431e-05	1.07306	3.43164e-05	na
S._meliloti_chromosome_oligo_1559		S.mel.1021 chromosome	2981437-2981486	+	1.95008	0.0165683	na	na	1.21778	6.63002e-05	na	na	-0.647971	0.0257361	1.41424	0.000104361	-1.24102	0.019809	na	na	na	na	na	na	na	na	-0.624686	0.00719139	0.971308	0.000484629	na	na	0.871665	0.00112694	3.64973	3.44172e-06	na	na	1.10914	8.98477e-06	1.79742	0.000152743	na	na	0.674406	0.000108143	1.71416	3.4738e-07	na
S._meliloti_chromosome_oligo_9809		S.mel.1021 chromosome	2984768-2984817	+	na	na	na	na	na	na	1.31314	0.027929	3.7283	1.05021e-06	3.13171	8.08586e-10	1.27974	0.00132275	-3.74017	0.000333798	0.581128	0.021663	0.951841	0.00615987	na	na	na	na	0.359718	0.00924983	na	na	0.671889	1.65286e-05	0.637347	6.31852e-05	1.02866	0.00261107	0.96424	0.0144563	na	na	na	na	na	na	1.1563	0.00012622	0.890397
S._meliloti_chromosome_oligo_11777	SmelC671	S.mel.1021 chromosome	2986452-2986501	+	na	na	na	na	-1.16835	0.00106537	-0.536415	0.0186247	na	na	-2.08609	0.000926511	na	na	na	na	-1.34473	0.0033761	na	na	na	na	-1.13152	0.00716275	4.54604	9.54805e-07	na	na	-0.387004	0.0114099	2.02227	1.93748e-06	na	na	-0.606673	0.000896464	-0.885311	0.00173061	na	na	-2.16994	0.00160263	0.589194	0.0404528	na
S._meliloti_chromosome_oligo_4608	SmelC671	S.mel.1021 chromosome	2986459-2986508	+	na	na	na	na	1.77956	0.000201466	1.39606	5.27285e-05	na	na	4.2091	2.45855e-05	na	na	na	na	6.70673	2.83734e-05	na	na	na	na	5.77553	1.24239e-05	1.68328	9.22549e-06	0.6768	0.000342151	4.15152	2.22333e-07	1.24669	4.74132e-07	0.776851	0.00296684	3.90509	0.000237939	na	na	-1.16135	0.0498327	2.03189	0.00163772	1.22542	1.39713e-05	1.69845
S._meliloti_chromosome_oligo_7310		S.mel.1021 chromosome	2987386-2987435	both	3.32195	0.000384619	3.12695	4.2389e-05	2.90237	4.0432e-09	3.58134	4.30786e-07	1.4637	0.000378851	2.18345	1.54788e-07	na	na	na	na	1.93915	0.000193287	na	na	-1.20923	0.0194232	1.96707	9.54439e-05	2.69154	1.52418e-08	2.32659	6.79938e-05	2.99921	8.93245e-08	2.83145	5.33467e-06	3.30306	9.0599e-06	2.89229	1.18169e-07	1.98566	8.71785e-06	2.77985	0.00206304	2.57025	3.80378e-07	2.82944	2.28693e-07	4.02059
S._meliloti_chromosome_oligo_3410		S.mel.1021 chromosome	2996395-2996444	-	na	na	0.175986	0.00787269	na	na	na	na	na	na	2.07872	0.0186126	na	na	na	na	-1.11542	0.0264238	na	na	-0.523466	0.0440598	-1.28717	0.00631798	na	na	na	na	na	na	0.563232	0.0332123	na	na	1.12406	0.000121792	na	na	na	na	3.37743	0.0084031	na	na	na
S._meliloti_chromosome_oligo_4443		S.mel.1021 chromosome	2996806-2996855	+	na	na	na	na	na	na	na	na	na	na	4.00679	0.000438228	na	na	na	na	na	na	na	na	na	na	na	na	-0.927887	0.000991721	na	na	na	na	na	na	1.02152	0.0192754	na	na	-1.53619	0.0337352	na	na	na	na	na	na	na
S._meliloti_chromosome_oligo_4609		S.mel.1021 chromosome	2998726-2998775	-	na	na	na	na	1.48903	7.10377e-05	1.45063	0.00934295	na	na	3.43768	3.23899e-07	na	na	na	na	1.83841	2.6899e-05	na	na	na	na	1.31215	0.000137305	0.943696	6.60689e-05	na	na	2.03946	5.75936e-05	na	na	na	na	1.21734	0.00222251	na	na	na	na	2.12706	6.22523e-05	0.901262	0.00355267	na
S._meliloti_chromosome_oligo_10620		S.mel.1021 chromosome	2999865-2999914	+	na	na	1.31528	3.33497e-05	3.97453	4.96935e-11	1.50544	0.0342796	0.452753	0.0052399	3.62464	5.33702e-08	na	na	na	na	2.49407	0.000214995	na	na	na	na	2.25549	7.96013e-07	2.42211	6.51476e-07	na	na	4.22283	1.27242e-07	2.33224	4.04561e-06	0.65184	3.84777e-05	3.82514	1.98771e-08	0.921086	0.00427732	na	na	3.25298	3.22416e-07	0.896494	1.48021e-05	1.98931
S._meliloti_chromosome_oligo_1399		S.mel.1021 chromosome	3001968-3002017	+	na	na	na	na	na	na	na	na	na	na	-0.850626	0.000539205	na	na	na	na	na	na	na	na	na	na	na	na	0.95346	3.16549e-06	na	na	na	na	4.20602	5.57786e-05	na	na	na	na	3.44868	2.62769e-05	na	na	na	na	2.16779	1.44958e-07	na
S._meliloti_chromosome_oligo_7311		S.mel.1021 chromosome	3026599-3026648	+	na	na	na	na	na	na	na	na	na	na	0.59962	5.96293e-05	na	na	na	na	1.30805	0.000205247	na	na	na	na	1.45146	1.71425e-05	1.30063	0.000102017	-0.732602	0.0207216	1.07906	0.00662032	na	na	na	na	1.16381	0.0030362	1.91768	0.000534063	na	na	2.28591	0.00096177	na	na	0.626421
S._meliloti_chromosome_oligo_8667		S.mel.1021 chromosome	3031532-3031581	both	3.25125	0.0168829	-1.52026	0.035726	1.54977	0.000416907	na	na	na	na	5.14099	0.000644129	na	na	na	na	na	na	na	na	na	na	na	na	0.387437	0.0464539	na	na	1.2202	0.0194423	0.429168	0.0378567	na	na	0.733752	0.0365689	0.991642	0.0448155	na	na	2.26392	0.0155764	-0.764251	0.00602948	na
S._meliloti_chromosome_oligo_3752	SmelC688	S.mel.1021 chromosome	3044595-3044644	+	na	na	na	na	1.30853	7.02348e-05	3.48495	0.0232929	na	na	na	na	1.11148	0.00145462	na	na	0.473402	0.0335331	1.35096	0.0130511	na	na	na	na	2.80992	3.27877e-10	na	na	0.682886	0.0421431	2.54877	3.99527e-07	na	na	0.623407	0.0202894	3.40832	2.5168e-05	na	na	1.27035	0.00109121	2.99679	0.000310861	na
S._meliloti_chromosome_oligo_2649	SmelC688	S.mel.1021 chromosome	3044599-3044648	+	na	na	na	na	0.837824	0.0069273	na	na	2.44995	1.00725e-07	4.05894	1.47498e-09	na	na	na	na	1.07026	0.00220193	na	na	na	na	1.2474	2.16254e-05	na	na	0.504075	0.0418083	1.72183	2.47645e-06	-0.714215	0.00160381	0.743161	0.00225798	na	na	na	na	na	na	1.26746	0.0148302	na	na	2.67371
S._meliloti_chromosome_oligo_9117		S.mel.1021 chromosome	3046647-3046696	-	na	na	na	na	3.21109	1.67471e-05	na	na	na	na	3.21151	1.68319e-05	na	na	na	na	na	na	na	na	na	na	0.835944	0.0272568	na	na	na	na	1.37158	0.0118139	1.18073	0.000385324	na	na	2.58402	3.26553e-05	1.88955	0.0030295	na	na	2.92125	2.81279e-05	na	na	na
S._meliloti_chromosome_oligo_7457		S.mel.1021 chromosome	3048434-3048483	+	na	na	na	na	1.34266	6.27825e-06	0.974032	0.0123017	1.6065	0.00217142	1.93757	2.084e-09	4.38933	0.000669562	na	na	0.595409	0.0186581	3.32271	0.00123944	na	na	0.879721	0.00390984	1.89453	1.37425e-05	0.840049	0.00542401	1.18972	0.000222959	3.12507	1.89606e-06	1.24186	0.0163011	1.04402	0.000277745	2.21247	0.00131774	na	na	0.597621	0.0493975	2.3916	1.04374e-05	na
S._meliloti_chromosome_oligo_6732	SmelC691	S.mel.1021 chromosome	3048859-3048908	+	na	na	na	na	na	na	0.802794	0.00284948	0.235808	0.0198301	na	na	2.70695	0.0109697	na	na	1.97218	9.24058e-05	na	na	na	na	0.913782	0.00722406	0.978476	7.29135e-05	0.972488	0.0294275	1.73939	0.000155379	1.33493	0.000174468	1.14609	0.0163278	1.25553	1.80725e-06	na	na	na	na	na	na	0.933784	0.00056277	1.30018
S._meliloti_chromosome_oligo_11282		S.mel.1021 chromosome	3058962-3059011	+	na	na	na	na	-0.533247	0.00898404	na	na	na	na	na	na	1.27259	0.00382833	na	na	na	na	1.11878	0.00467353	na	na	na	na	0.318826	6.80027e-05	na	na	-1.06366	0.0305377	1.09975	0.00102069	na	na	na	na	-1.16955	0.0288321	na	na	na	na	-0.33561	0.0305163	na
S._meliloti_chromosome_oligo_12986		S.mel.1021 chromosome	3098520-3098569	-	na	na	0.982139	0.000793744	4.11313	1.21905e-07	na	na	0.621009	0.0050215	3.01269	0.00186368	-1.14449	0.0384943	-1.28615	0.0488532	4.14744	1.89839e-06	na	na	-1.5496	0.00975429	3.68167	1.60723e-06	na	na	na	na	4.20377	6.25219e-06	na	na	0.674779	0.000927266	3.70068	5.0406e-07	na	na	na	na	3.4664	1.59286e-07	-0.764418	0.0271914	2.65779
S._meliloti_chromosome_oligo_6319		S.mel.1021 chromosome	3106535-3106584	-	na	na	na	na	2.18452	0.000103106	na	na	na	na	na	na	2.01868	0.000567998	na	na	na	na	1.74081	0.00109509	na	na	na	na	na	na	1.83403	4.30391e-05	3.90126	2.26863e-08	1.52012	3.83655e-05	1.47791	0.000742311	5.83807	1.14635e-07	na	na	na	na	3.2896	8.30729e-07	na	na	3.27799
S._meliloti_chromosome_oligo_4446		S.mel.1021 chromosome	3111125-3111174	-	na	na	na	na	na	na	2.61618	0.000160748	0.835832	0.00804458	3.67181	6.11988e-06	1.00482	0.0167788	na	na	1.32689	0.000900312	2.02135	0.00111474	na	na	1.05398	0.000198174	na	na	na	na	na	na	0.871619	0.00872498	na	na	1.07934	0.000654585	na	na	na	na	na	na	na	na	na
S._meliloti_chromosome_oligo_1402		S.mel.1021 chromosome	3111987-3112036	-	1.7228	0.00253215	na	na	na	na	na	na	-0.733246	0.0367519	-0.542353	0.00411265	-1.31812	0.0158169	na	na	na	na	-1.63301	0.00668874	na	na	-0.91778	0.0168752	3.48672	2.74975e-09	na	na	-0.488933	0.015706	0.473111	0.00849447	na	na	na	na	2.967	0.000355066	na	na	0.778838	0.0277012	0.697888	0.00393909	na
S._meliloti_chromosome_oligo_11073	SmelC708	S.mel.1021 chromosome	3114608-3114657	-	na	na	na	na	na	na	1.52814	0.000136025	na	na	1.52717	3.85042e-08	2.31145	0.0016403	na	na	0.720117	0.00192747	1.87631	0.00340984	na	na	0.753822	0.000345228	0.778419	0.00222659	na	na	na	na	2.24472	9.90758e-05	na	na	na	na	1.09654	0.000365564	na	na	-1.09692	0.00113315	1.33756	0.000241422	-1.76946
S._meliloti_chromosome_oligo_1404		S.mel.1021 chromosome	3121808-3121857	both	na	na	na	na	0.899666	0.0344089	2.00265	0.000198131	0.384026	0.0485337	6.28205	0.00109086	na	na	na	na	1.21905	0.0045911	na	na	na	na	0.862837	0.0171831	na	na	-0.894034	0.0498311	0.918325	0.00477375	0.790084	0.0117889	na	na	1.15545	0.000714823	0.851875	0.0365458	na	na	1.35212	0.00106947	1.34631	0.00161631	na
S._meliloti_chromosome_oligo_5065		S.mel.1021 chromosome	3138710-3138779	-	na	na	na	na	-1.14262	0.0233098	na	na	1.43845	2.27786e-06	2.19195	3.22296e-09	na	na	-2.35133	0.0117586	na	na	na	na	-2.15212	0.0145348	na	na	0.963564	0.00126409	1.59183	0.00243676	0.632783	0.0392769	1.46702	0.00580533	2.0649	0.00125053	1.6826	0.00161685	2.17658	0.00128174	na	na	na	na	0.617432	0.0490235	1.68943
S._meliloti_chromosome_oligo_4860		S.mel.1021 chromosome	3146793-3146862	-	na	na	-1.26399	8.44711e-05	2.79688	0.0486531	na	na	-0.847385	0.000873569	-0.575564	0.0110836	na	na	na	na	-0.846567	0.0192161	na	na	na	na	na	na	na	na	-1.07134	0.000768883	1.95141	0.000437403	na	na	-1.65588	1.13076e-06	1.08473	0.000647515	na	na	na	na	3.72097	0.000698991	na	na	na
S._meliloti_chromosome_oligo_5932		S.mel.1021 chromosome	3156469-3156538	+	1.11212	0.00390775	-1.20692	0.000837006	na	na	-0.908371	0.00409745	-0.680109	0.0447823	-0.985248	0.000100505	-1.68155	0.0317516	na	na	-1.68233	0.000409755	na	na	na	na	-1.09987	0.0115093	0.563666	5.06566e-05	-0.40944	0.00823343	3.86372	4.70803e-06	0.296103	0.0326547	-0.489863	0.0253121	na	na	1.43897	8.4026e-05	-1.68828	0.00616414	na	na	0.548503	0.0138797	1.41065
S._meliloti_chromosome_oligo_3217		S.mel.1021 chromosome	3159781-3159830	+	na	na	na	na	na	na	na	na	na	na	-0.679692	0.0340676	0.818291	0.0186393	na	na	na	na	na	na	na	na	na	na	1.75093	4.21759e-05	na	na	na	na	4.47381	1.0124e-05	0.83887	0.00123789	-1.02607	0.0297347	3.89026	1.27379e-05	na	na	na	na	2.75108	0.000428062	na
S._meliloti_chromosome_oligo_1176		S.mel.1021 chromosome	3186816-3186865	-	na	na	-0.590805	0.033918	na	na	na	na	-0.316976	0.0427953	-0.655553	0.000761368	na	na	na	na	0.541816	0.016199	na	na	na	na	na	na	1.08722	0.000266636	0.764231	0.000382249	-0.73444	0.00472654	5.29157	1.57137e-06	na	na	na	na	3.20908	2.63076e-05	na	na	na	na	2.33044	3.79481e-06	na
S._meliloti_chromosome_oligo_14192		S.mel.1021 chromosome	3188104-3188153	-	na	na	na	na	2.19796	0.000108013	-0.730066	3.52008e-05	na	na	-0.89771	0.000101929	na	na	na	na	na	na	-1.69047	0.0331057	na	na	0.497563	0.0244531	0.751282	0.0054094	1.91202	0.00064946	1.90611	0.00240122	na	na	na	na	1.16006	0.000196246	0.622924	0.0499051	na	na	3.33409	2.63238e-05	na	na	na
S._meliloti_chromosome_oligo_2653		S.mel.1021 chromosome	3206995-3207044	-	na	na	1.10576	0.0236448	2.41384	0.000767902	0.611952	0.0113042	2.61422	0.000142598	3.01341	9.31982e-06	na	na	na	na	2.93507	0.00091378	na	na	na	na	2.34043	8.68717e-07	1.25349	6.54012e-05	3.03981	9.94675e-05	4.17788	1.96784e-06	1.2812	0.0158441	2.50076	3.52574e-07	3.34211	3.64374e-09	1.25095	0.0262962	1.75553	0.0353339	3.17601	1.57942e-05	na	na	na
S._meliloti_chromosome_oligo_14020		S.mel.1021 chromosome	3206999-3207048	both	na	na	na	na	2.40944	9.55547e-05	na	na	na	na	-0.274146	0.022408	na	na	na	na	1.00468	0.00204778	na	na	na	na	0.875374	0.000866284	1.58289	1.85286e-05	na	na	2.26339	8.37079e-06	2.42559	3.35994e-07	na	na	1.84567	1.18573e-07	3.00892	2.1489e-05	na	na	3.88102	0.000795998	2.20735	1.74097e-05	na
S._meliloti_chromosome_oligo_4612		S.mel.1021 chromosome	3208394-3208443	-	na	na	na	na	1.15119	0.000359856	na	na	0.206288	0.0329068	na	na	na	na	na	na	1.73104	0.0036279	0.48693	0.0160991	2.37218	0.012826	1.3995	1.07553e-05	0.308981	0.0194706	-0.901539	8.07214e-07	1.20416	8.82984e-06	1.14388	7.91147e-05	-0.755246	0.000283532	1.31675	9.44651e-07	na	na	na	na	na	na	0.995455	0.00068776	0.786933
S._meliloti_chromosome_oligo_6738		S.mel.1021 chromosome	3211897-3211946	-	na	na	na	na	1.0068	0.000126375	-0.771936	0.00116835	na	na	-0.649615	5.57239e-06	-1.27461	0.00199088	na	na	1.77468	8.67872e-05	-0.728147	0.0148229	na	na	0.660426	0.0014489	-0.415922	0.0103698	na	na	1.47245	0.000141397	na	na	-0.355063	0.00475678	2.2469	1.03107e-05	na	na	na	na	na	na	na	na	1.47257
S._meliloti_chromosome_oligo_14193		S.mel.1021 chromosome	3212677-3212726	-	na	na	na	na	1.0278	0.00175836	-0.455409	0.00283851	-0.602842	0.0338279	-0.87223	8.65544e-05	-0.953134	0.0260095	na	na	2.39774	0.000187351	na	na	na	na	1.61284	1.24755e-05	0.544338	9.17505e-05	0.564164	0.00256728	3.40552	1.7163e-06	1.50154	0.0354011	na	na	2.62005	0.00105698	na	na	-0.617184	0.00844364	na	na	0.853653	5.01376e-05	0.832543
S._meliloti_chromosome_oligo_9648		S.mel.1021 chromosome	3214491-3214540	-	na	na	0.695319	0.00194758	2.353	3.17162e-06	na	na	na	na	0.713847	1.9939e-05	na	na	-5.15444	0.000160979	7.00543	5.76676e-07	-1.02175	0.0335805	-4.78361	0.000226243	6.79643	4.09139e-06	-0.346374	0.0123326	1.43235	9.18207e-06	5.58159	7.01698e-09	na	na	1.05676	2.17039e-05	5.03317	2.36646e-07	na	na	na	na	2.31677	1.82311e-07	na	na	1.32797
S._meliloti_chromosome_oligo_10046		S.mel.1021 chromosome	3214607-3214656	-	na	na	na	na	na	na	-0.904227	0.000584341	na	na	-0.96554	0.000535549	-0.806837	0.0216508	na	na	1.24992	0.000259065	na	na	1.49592	0.0374121	0.896644	0.0030151	-1.052	4.07121e-07	na	na	2.0673	0.000329082	na	na	-0.562682	0.00491792	1.57452	0.0116874	-1.54166	0.000263513	-0.769508	0.000937842	na	na	-1.0099	0.00116335	1.08163
S._meliloti_chromosome_oligo_13297	SmelC715	S.mel.1021 chromosome	3215944-3215993	+	na	na	na	na	-0.891388	0.00974602	0.26071	0.0189792	na	na	-0.215972	0.0296201	4.17161	0.000215906	na	na	-0.910231	0.0101392	3.56434	0.00201184	na	na	-0.495674	0.0039166	3.99697	1.11643e-07	na	na	-1.97561	4.0444e-05	3.54891	8.11346e-07	na	na	-3.0203	7.6116e-06	na	na	na	na	-1.51364	0.000413361	0.888208	0.000621571	na
S._meliloti_chromosome_oligo_5129	SmelC715	S.mel.1021 chromosome	3215945-3215994	+	-1.3157	0.0222716	na	na	na	na	-1.58447	0.00284356	na	na	-0.682425	0.000324223	na	na	-2.64072	0.00495281	1.98176	4.81061e-06	na	na	-2.33182	0.00512911	2.08808	1.82824e-05	-0.833303	0.000216208	0.968572	1.35962e-05	1.42107	0.000144663	1.14337	0.00500803	na	na	1.3894	0.0416776	-2.57072	0.00203972	na	na	na	na	-0.918082	6.41161e-05	na
S._meliloti_chromosome_oligo_12769		S.mel.1021 chromosome	3220025-3220094	-	na	na	1.62846	0.00174556	4.02662	7.07142e-09	na	na	1.10526	0.000717974	4.93622	1.96149e-09	na	na	na	na	2.6534	5.11772e-06	na	na	na	na	2.38657	2.35241e-06	na	na	na	na	4.27307	1.92384e-07	na	na	na	na	4.51957	9.36912e-07	na	na	na	na	3.49951	2.10964e-07	-0.413184	0.0037453	2.37421
S._meliloti_chromosome_oligo_11783		S.mel.1021 chromosome	3234163-3234212	-	1.8071	0.00184345	na	na	0.397531	0.00569485	2.89729	0.0321712	4.0638	4.36534e-06	5.30317	3.37571e-11	na	na	-2.29725	0.00270905	0.601281	7.76487e-05	na	na	na	na	1.07136	0.000207592	0.585568	0.00101229	1.74181	3.93005e-05	2.58528	4.57838e-06	na	na	2.13635	1.64922e-06	2.82782	1.22978e-05	1.19754	6.81157e-06	0.744309	0.000458085	1.0167	0.0204615	0.632487	0.024941	1.35251
S._meliloti_chromosome_oligo_3646		S.mel.1021 chromosome	3235836-3235885	+	4.12133	0.0368789	na	na	na	na	-1.21097	0.0010365	-0.680924	0.0257983	-1.21272	0.000224988	-1.54443	0.000367212	na	na	na	na	na	na	na	na	na	na	-0.830412	4.70548e-05	na	na	-0.840286	0.00760208	na	na	na	na	0.493792	0.00577707	-0.851775	0.00622232	na	na	na	na	-0.593473	0.0458179	na
S._meliloti_chromosome_oligo_316		S.mel.1021 chromosome	3254367-3254416	-	na	na	na	na	na	na	na	na	na	na	5.75681	0.00216409	na	na	na	na	na	na	na	na	na	na	na	na	na	na	na	na	1.38638	0.0239819	na	na	na	na	0.887519	0.0065465	1.05624	0.00203167	na	na	2.00851	0.000115898	na	na	na
S._meliloti_chromosome_oligo_10214		S.mel.1021 chromosome	3255045-3255114	-	na	na	1.16311	0.000177151	3.00065	8.64653e-07	na	na	0.80385	0.00126346	3.3651	2.78864e-05	0.792356	0.0250343	na	na	2.76416	2.30194e-06	na	na	na	na	2.11419	7.16468e-07	-0.419958	0.00229642	na	na	3.63309	2.82354e-07	na	na	0.439516	0.0404584	3.70624	9.30256e-06	na	na	na	na	2.492	1.54151e-05	na	na	2.06182
S._meliloti_chromosome_oligo_997		S.mel.1021 chromosome	3261801-3261850	-	2.17589	0.000350204	0.349724	0.0244951	2.62198	8.44632e-05	na	na	na	na	0.901259	0.0021132	na	na	na	na	na	na	-0.378109	0.0437673	na	na	na	na	na	na	2.3371	1.0906e-05	2.22688	9.81634e-05	0.978975	0.00387239	2.96774	7.30764e-05	4.19946	7.10937e-08	1.28643	0.00300593	1.56693	0.031185	2.03156	3.41811e-05	-0.317458	0.02831	2.44128
S._meliloti_chromosome_oligo_5133	SmelC724	S.mel.1021 chromosome	3271220-3271269	+	na	na	na	na	2.43423	2.55279e-06	0.300619	0.00163803	na	na	0.607293	0.00531301	na	na	na	na	0.753902	0.049727	na	na	na	na	na	na	0.665393	0.000457608	-1.47253	0.00261643	1.46376	0.00108712	na	na	na	na	1.96453	0.00130749	1.99621	0.000759535	na	na	3.16652	2.70907e-07	na	na	na
S._meliloti_chromosome_oligo_7670		S.mel.1021 chromosome	3282408-3282457	+	na	na	-1.44528	0.00241206	1.53774	0.000465349	na	na	na	na	5.70327	0.00311618	na	na	na	na	-1.09523	0.0136479	na	na	na	na	na	na	na	na	-1.15513	1.60233e-05	0.737422	0.00453156	na	na	-0.938488	0.000379949	0.873463	0.000470676	0.870427	0.0399185	-0.870029	0.000128175	1.50477	0.000408549	na	na	na
S._meliloti_chromosome_oligo_14196	SmelC726	S.mel.1021 chromosome	3283879-3283928	both	5.24479	0.000264498	-0.988226	0.00133469	1.36358	0.000890795	na	na	na	na	0.404152	0.0222236	1.60938	0.00116319	na	na	na	na	1.13476	0.0318573	na	na	na	na	1.08034	0.00171191	na	na	3.31249	7.94794e-05	1.15499	0.00475871	-0.554587	0.0181947	1.96384	0.00228142	1.72221	0.0230009	-0.842442	0.0042941	1.93333	1.42881e-05	na	na	1.96515
S._meliloti_chromosome_oligo_12681	SmelC726	S.mel.1021 chromosome	3283880-3283929	+	na	na	0.576213	0.019212	1.03542	0.000159479	na	na	na	na	na	na	-0.572975	0.0399577	na	na	2.41957	0.000140263	na	na	na	na	2.69102	4.07023e-06	-0.646129	0.00046237	na	na	0.696145	0.000567277	-0.830229	0.014544	na	na	na	na	na	na	na	na	1.16133	0.00353545	na	na	0.920254
S._meliloti_chromosome_oligo_8779		S.mel.1021 chromosome	3284618-3284687	-	na	na	na	na	na	na	na	na	1.25266	0.00112547	1.9665	8.9137e-07	-0.823903	0.00148501	-3.07368	0.00129022	-1.29084	9.51537e-05	na	na	na	na	-0.801064	0.0176677	na	na	1.54845	1.61923e-05	1.66416	0.00222333	-0.490478	0.00514384	2.05622	0.000275519	1.54766	0.00605176	na	na	na	na	0.907647	0.00260646	1.09501	0.00105239	1.32712
S._meliloti_chromosome_oligo_3423		S.mel.1021 chromosome	3289096-3289145	+	-1.8156	0.00172888	1.79762	0.00023759	1.51633	0.00210756	-0.878099	1.6805e-05	na	na	-0.940722	9.8689e-07	-2.3568	0.0312034	na	na	3.74443	8.39809e-08	-2.07472	0.00274232	na	na	4.52585	1.1752e-08	na	na	2.44307	2.18035e-07	4.44287	2.21722e-08	-0.819477	0.00837091	1.87507	1.05769e-05	4.33886	1.258e-07	na	na	na	na	na	na	-0.55239	0.0496443	na
S._meliloti_chromosome_oligo_6143		S.mel.1021 chromosome	3289096-3289145	+	2.30085	7.99448e-07	na	na	na	na	na	na	na	na	0.23093	0.016418	1.90387	0.00338938	na	na	0.441649	0.0302165	2.17444	0.00822351	na	na	0.472191	0.00329522	6.61666	1.93397e-11	na	na	na	na	4.38586	2.37488e-11	-1.24317	0.0455995	-1.54319	0.00901152	0.895598	0.00419147	na	na	na	na	na	na	na
S._meliloti_chromosome_oligo_12294		S.mel.1021 chromosome	3296368-3296417	-	3.25705	0.00760026	-1.00089	0.00107291	1.20301	0.000464885	-0.596274	0.010684	-0.467199	0.0150955	0.542167	0.0496626	na	na	na	na	na	na	na	na	na	na	na	na	na	na	-0.72239	0.00026909	0.566634	0.00691857	na	na	-0.882036	0.000292306	0.946465	0.00142097	1.03958	0.00771551	-1.31279	0.000159685	2.19697	0.000566694	na	na	na
S._meliloti_chromosome_oligo_13650		S.mel.1021 chromosome	3301209-3301258	-	na	na	-0.446802	0.0290198	1.45533	0.000343984	na	na	na	na	na	na	na	na	na	na	na	na	na	na	na	na	na	na	0.589426	0.00112722	-1.36247	0.00978354	na	na	3.67952	0.00101481	na	na	0.798776	0.0006675	0.938645	0.00567252	na	na	na	na	2.3873	0.00154439	na
S._meliloti_chromosome_oligo_6016		S.mel.1021 chromosome	3311513-3311562	-	-0.507746	0.0378356	na	na	-1.58923	0.000675834	na	na	na	na	na	na	3.11738	0.00787298	na	na	na	na	2.28985	0.000721751	na	na	na	na	na	na	na	na	na	na	na	na	na	na	na	na	-1.16876	0.000280696	na	na	-2.85847	0.000646215	na	na	na
S._meliloti_chromosome_oligo_7265		S.mel.1021 chromosome	3318811-3318880	+	na	na	-3.30272	0.0111759	-0.860485	0.00786358	na	na	2.20268	1.45651e-05	2.54343	4.8503e-11	na	na	na	na	-0.889733	0.0143566	-0.274157	0.00826989	na	na	-0.399771	0.0176481	na	na	0.726894	0.013462	na	na	na	na	na	na	na	na	na	na	na	na	na	na	na	na	na
S._meliloti_chromosome_oligo_999		S.mel.1021 chromosome	3322207-3322256	-	na	na	na	na	-0.978659	1.44527e-05	-0.99606	8.52051e-06	-1.60623	0.0049518	-2.86359	0.029472	na	na	na	na	-1.4767	0.00114797	-1.23558	0.0229115	na	na	na	na	0.374596	0.0107438	-1.66792	0.000471315	-1.21031	0.00103005	3.59503	7.92724e-05	-1.42138	0.00339961	-0.934886	0.000892926	na	na	na	na	na	na	na	na	na
S._meliloti_chromosome_oligo_9661		S.mel.1021 chromosome	3326713-3326762	+	na	na	na	na	na	na	-0.917585	7.89151e-05	na	na	-0.93455	0.000901407	2.26763	0.00435092	na	na	-1.17696	0.000657376	na	na	na	na	-0.933032	0.00182552	1.08005	6.04505e-05	na	na	-0.545935	0.00272627	1.97724	4.72748e-06	-1.89163	0.0118293	na	na	0.380024	0.0345403	na	na	na	na	1.08891	7.00023e-05	na
S._meliloti_chromosome_oligo_6553		S.mel.1021 chromosome	3330687-3330736	-	-0.708621	0.0498815	na	na	-1.60593	0.00523032	0.756343	0.000404833	na	na	0.49581	0.00620473	0.905774	0.0131283	na	na	na	na	0.838821	0.00649044	na	na	na	na	-1.18821	0.000528926	-1.06908	0.0348787	-2.43633	3.12313e-05	1.9666	0.000473316	-1.48007	0.0273117	-2.48556	0.000133275	na	na	-1.53151	0.0154558	-2.91395	1.38244e-05	0.413038	0.0430713	na
S._meliloti_chromosome_oligo_11785		S.mel.1021 chromosome	3335285-3335334	+	na	na	na	na	na	na	-0.220154	0.0234033	na	na	na	na	na	na	na	na	-0.729353	0.0073419	-0.622741	0.0429076	na	na	na	na	1.64937	1.39366e-06	na	na	-1.38848	0.0231789	4.96451	5.94848e-07	na	na	-1.48477	0.0194369	2.53685	2.36375e-07	0.699368	0.0257774	-2.3354	0.00146942	2.51633	7.32782e-08	0.491025
S._meliloti_chromosome_oligo_6019		S.mel.1021 chromosome	3351802-3351851	-	3.13458	0.000123771	-0.967712	0.00168019	na	na	2.02663	0.0264796	na	na	0.53276	0.00986293	na	na	na	na	na	na	na	na	na	na	na	na	na	na	na	na	-0.812092	0.0471155	na	na	-0.85383	0.0246439	na	na	2.48714	3.13334e-05	na	na	na	na	na	na	na
S._meliloti_chromosome_oligo_9446		S.mel.1021 chromosome	3353893-3353942	-	na	na	0.803607	0.0369489	2.077	0.00043426	na	na	1.73566	1.32202e-05	3.24728	2.17214e-07	na	na	na	na	-0.328464	0.021299	-1.08102	0.0477063	na	na	na	na	-0.953895	6.62872e-06	1.52789	8.57622e-06	2.62964	1.64823e-06	na	na	1.30009	2.35444e-05	3.07255	3.89917e-05	-2.27628	0.000433303	na	na	0.846338	0.0170213	-1.02342	0.00785229	3.05072
S._meliloti_chromosome_oligo_739		S.mel.1021 chromosome	3355536-3355585	+	na	na	-1.18797	0.0204454	-1.00907	0.0393321	na	na	na	na	-0.411534	0.00289392	2.88028	0.0017483	na	na	-1.31796	0.00444091	1.70721	0.029102	na	na	-1.67903	0.00897745	3.26201	1.29125e-05	na	na	-0.804723	0.00379884	4.8898	3.27024e-06	na	na	-1.41227	0.00414008	4.08249	4.4081e-10	na	na	na	na	2.19658	4.29491e-06	na
S._meliloti_chromosome_oligo_10052		S.mel.1021 chromosome	3369807-3369856	-	4.3891	9.55975e-07	na	na	na	na	1.47751	0.0132461	na	na	na	na	na	na	na	na	na	na	na	na	na	na	0.421332	0.0334391	2.70783	1.4415e-09	na	na	0.660568	0.00648917	1.39368	0.000724052	0.926699	0.0298387	1.01513	0.000514896	3.9063	2.05783e-09	0.844042	0.0403484	0.953412	0.000843896	2.96205	4.05759e-09	na
S._meliloti_chromosome_oligo_7318		S.mel.1021 chromosome	3370151-3370200	+	na	na	na	na	1.09864	0.00204698	1.10617	0.000246631	na	na	1.04906	0.000765691	0.677046	0.0320094	na	na	na	na	na	na	na	na	na	na	1.88289	6.54311e-06	na	na	0.825415	0.00474637	2.86744	0.000306057	na	na	0.683749	0.0122484	1.70194	0.00486548	-0.942996	0.0147376	1.53495	0.00177338	2.46487	2.25892e-05	na
S._meliloti_chromosome_oligo_3056		S.mel.1021 chromosome	3374069-3374118	+	6.92668	8.54068e-08	na	na	1.85451	8.10236e-05	2.76246	0.02387	-0.684921	0.0397501	-0.906581	2.62189e-06	-1.41868	0.0131458	-1.33377	0.0419062	na	na	na	na	na	na	na	na	4.32949	1.25663e-06	0.911072	0.00382416	0.945301	9.24222e-05	1.47291	0.00215732	1.26742	0.00157422	0.886691	0.00237987	6.46935	6.39413e-09	na	na	1.67246	0.00252331	4.8368	3.53551e-08	na
S._meliloti_chromosome_oligo_501		S.mel.1021 chromosome	3375318-3375367	-	4.13373	1.71035e-06	na	na	-0.882622	0.00649328	1.94476	0.0218924	na	na	-0.813525	0.00151524	na	na	na	na	na	na	-0.761787	0.00584065	na	na	na	na	3.74603	1.48064e-09	na	na	na	na	na	na	na	na	-0.346094	0.0424246	3.51479	1.30603e-06	na	na	0.317549	0.0228048	1.04144	0.00690852	na
S._meliloti_chromosome_oligo_10834		S.mel.1021 chromosome	3381338-3381407	-	na	na	-1.1044	0.0121627	0.986313	0.0284397	-1.43637	0.0114856	-0.400958	0.0494111	-1.30164	0.013095	na	na	na	na	na	na	-1.26759	0.00155245	na	na	na	na	-0.489736	0.00887713	-0.963792	0.00867555	0.899668	0.00627179	0.793844	0.00638329	-1.61439	0.0063129	0.779278	0.0103034	na	na	na	na	3.07778	0.00300661	na	na	na
S._meliloti_chromosome_oligo_10894		S.mel.1021 chromosome	3381899-3381948	both	3.1489	0.000102557	1.77259	8.68502e-05	5.41748	4.49711e-10	1.4426	0.00214152	na	na	1.44566	3.66851e-06	na	na	na	na	0.646046	0.0378011	na	na	na	na	0.966196	0.0145767	2.72053	1.40287e-06	1.87442	2.28176e-06	5.22242	3.54253e-07	0.875975	0.000582601	1.33614	0.000382666	6.00024	7.69866e-08	2.63546	4.83555e-06	1.27985	0.000256041	5.58597	5.25545e-09	na	na	2.59109
S._meliloti_chromosome_oligo_12684		S.mel.1021 chromosome	3381899-3381948	+	na	na	1.71186	0.000145126	2.26487	1.9565e-06	na	na	1.83457	0.00402348	1.92402	5.43255e-06	-1.45317	0.0263992	na	na	na	na	-1.31127	0.0295966	na	na	na	na	-0.651854	7.14882e-06	2.85987	1.71519e-06	4.04325	5.52322e-10	0.806062	7.10941e-07	2.45993	4.71198e-06	3.98267	2.43305e-09	-0.61675	0.024986	1.48224	0.000485858	3.08141	9.61117e-07	-0.573954	5.73124e-05	2.36756
S._meliloti_chromosome_oligo_8973		S.mel.1021 chromosome	3382860-3382909	+	2.76787	0.0157999	2.81595	0.000415258	3.90009	1.91394e-07	-0.194687	0.0137946	-0.640221	0.0227322	-0.605891	0.0274032	-2.43427	0.0130026	na	na	na	na	na	na	na	na	na	na	0.562492	0.000283396	na	na	1.20763	0.000847737	0.746449	0.00218942	1.57669	0.000865956	2.08617	8.69912e-07	1.03358	0.0146961	na	na	2.06481	5.84323e-05	na	na	na
S._meliloti_chromosome_oligo_2005		S.mel.1021 chromosome	3383027-3383076	+	na	na	1.25354	2.22267e-06	3.44456	2.0016e-06	na	na	na	na	-0.321555	0.00225698	na	na	na	na	na	na	na	na	na	na	na	na	0.505028	0.00389422	2.01847	1.02221e-06	3.82368	7.6072e-06	na	na	1.35824	0.00028133	5.19312	1.33322e-06	na	na	na	na	3.43369	5.73479e-06	-1.12779	0.00127858	3.78543
S._meliloti_chromosome_oligo_5791		S.mel.1021 chromosome	3390268-3390317	-	na	na	-0.552211	0.000335881	0.662445	0.0314001	na	na	-0.549075	0.0189129	0.258232	0.0143374	na	na	na	na	na	na	-0.809219	0.0392187	na	na	na	na	0.467786	0.0478686	-0.884414	1.79403e-06	1.27233	0.000273696	0.796557	0.000172294	-0.804391	5.3795e-05	1.1615	4.77257e-05	0.723475	0.0399169	-0.872502	0.000174922	1.89543	0.00239412	na	na	na
S._meliloti_chromosome_oligo_9666		S.mel.1021 chromosome	3390958-3391007	-	na	na	2.14683	0.000157967	3.71875	2.00377e-08	na	na	na	na	1.35899	7.44218e-05	na	na	na	na	0.748335	0.0295464	na	na	na	na	0.694782	0.00623241	0.765884	0.00426292	0.353371	0.01438	2.58281	8.06106e-07	0.913717	0.000349325	na	na	2.20192	1.20339e-06	1.11183	0.00423373	na	na	2.65515	3.88823e-07	0.71858	0.0165809	1.63515
S._meliloti_chromosome_oligo_10628		S.mel.1021 chromosome	3391548-3391597	+	na	na	na	na	1.1078	0.000114432	-0.539019	0.00416609	-1.18154	0.00158966	-0.323426	0.0444592	na	na	na	na	na	na	-0.855498	0.0248396	na	na	na	na	0.703671	0.00595468	-0.5678	0.001247	2.44224	3.24938e-07	1.00166	0.00370124	-0.429757	0.00450464	2.32417	0.000431978	1.52036	0.000568467	na	na	3.48112	2.59311e-05	na	na	na
S._meliloti_chromosome_oligo_5284		S.mel.1021 chromosome	3406481-3406530	+	na	na	-1.05993	0.0331419	na	na	na	na	na	na	-0.89042	0.00164943	2.08089	0.042525	na	na	-1.14611	0.00554487	na	na	na	na	-0.87101	0.00359649	4.10328	2.46862e-09	na	na	-0.846557	0.00791721	1.52488	0.0023035	-1.89453	0.0441866	-0.856143	0.0451144	na	na	0.454748	0.00928448	-1.59617	0.00175736	1.53322	6.03635e-06	na
S._meliloti_chromosome_oligo_8512		S.mel.1021 chromosome	3413461-3413510	+	na	na	na	na	na	na	na	na	3.34727	3.54751e-08	3.03756	1.2292e-08	na	na	na	na	na	na	na	na	na	na	1.34501	0.000254625	-0.942861	0.000907386	2.08701	0.000396657	1.63282	0.000134923	-0.809951	0.000234531	0.704981	0.0435381	1.20549	0.00281141	-1.55678	0.00451915	na	na	na	na	-0.471319	0.00447724	1.1057
S._meliloti_chromosome_oligo_3589		S.mel.1021 chromosome	3426044-3426113	+	-0.844002	0.0474561	na	na	-0.323593	0.00554009	na	na	3.16291	9.22302e-06	2.2579	2.17684e-06	na	na	na	na	na	na	na	na	na	na	na	na	-1.76803	4.48994e-06	4.79034	1.44646e-06	0.612501	0.0386166	-0.956941	0.00099208	2.35261	0.000276264	-0.426717	0.000114321	-0.753693	0.00360855	2.64744	8.56587e-05	0.368422	0.0290421	-1.08678	0.000718982	2.30209
S._meliloti_chromosome_oligo_8166		S.mel.1021 chromosome	3433033-3433082	-	-2.13806	0.0106068	na	na	-1.75079	0.00181656	0.695696	0.00243683	0.134898	0.0406832	na	na	na	na	na	na	na	na	na	na	-2.27657	0.0245193	na	na	2.19177	0.000148042	na	na	-1.35323	9.59951e-05	1.7266	0.0247481	na	na	-2.10703	3.65537e-06	0.797574	0.0271668	na	na	na	na	1.21486	0.000106886	na
S._meliloti_chromosome_oligo_4043		S.mel.1021 chromosome	3438443-3438492	+	-1.58175	0.0398216	na	na	-1.06067	0.00201463	na	na	na	na	-0.205862	0.0181849	-0.547955	0.041188	na	na	-0.45542	0.0228281	-1.45476	0.00724466	na	na	-0.671827	0.0135103	3.06328	3.18009e-08	na	na	-1.29866	0.00173183	1.50744	0.0277264	na	na	-1.29339	0.00380473	1.66057	1.64205e-05	na	na	-0.729906	0.00114997	0.998387	5.87649e-05	na
S._meliloti_chromosome_oligo_7820	SmelC750	S.mel.1021 chromosome	3438898-3438947	+	na	na	0.650219	0.0457867	na	na	0.895037	0.000141684	0.146793	0.0281992	0.396352	0.00037388	na	na	na	na	2.52118	0.000550758	na	na	na	na	1.52769	0.000472879	-0.533303	0.00260073	na	na	1.16413	0.0144336	-0.597649	0.011408	na	na	1.49103	0.00128833	na	na	na	na	0.65907	0.0469675	na	na	na
S._meliloti_chromosome_oligo_13658	SmelC750	S.mel.1021 chromosome	3438939-3438988	+	na	na	na	na	-1.04648	0.0117324	na	na	0.345074	0.0196668	na	na	1.20744	0.0112513	na	na	-0.460275	0.0263853	0.915691	0.0238783	na	na	-0.60656	0.0131385	2.34032	3.44479e-09	na	na	-1.62762	0.0013677	2.46717	1.20305e-07	na	na	na	na	0.516149	0.00153301	na	na	-1.3103	0.00190872	0.934736	0.000818136	na
S._meliloti_chromosome_oligo_2850		S.mel.1021 chromosome	3446451-3446500	-	na	na	0.815587	0.0431506	1.08951	2.65261e-05	1.21185	0.00915922	0.618604	0.0229531	1.94319	9.6402e-07	na	na	na	na	2.63955	3.65885e-05	na	na	na	na	2.46106	9.43897e-07	1.14921	1.15982e-05	na	na	2.64817	3.77327e-05	na	na	0.84581	0.000190928	2.02211	0.000258849	2.07982	7.78892e-06	na	na	2.30517	1.30133e-06	1.47363	0.000106483	1.97877
S._meliloti_chromosome_oligo_8975		S.mel.1021 chromosome	3452378-3452427	+	na	na	na	na	na	na	na	na	-0.519413	0.0377936	5.99314	0.000507101	na	na	na	na	-1.02089	0.0330795	na	na	na	na	na	na	-0.662109	0.035452	-1.48335	0.0215538	0.994025	0.00234982	na	na	na	na	na	na	1.2874	0.0446471	na	na	1.39833	0.000522252	-0.899174	0.000386561	na
S._meliloti_chromosome_oligo_2851		S.mel.1021 chromosome	3467389-3467438	-	1.93523	0.0473556	na	na	2.64014	6.35127e-05	1.3506	2.76395e-05	na	na	2.18943	4.21716e-08	na	na	na	na	1.60541	0.00552723	na	na	na	na	1.17201	0.00423485	1.07859	3.77267e-05	na	na	1.70625	0.000146948	na	na	-1.69987	9.29823e-05	1.63096	6.71364e-07	2.26541	0.0014838	-0.794454	0.0124526	2.6103	0.000148772	na	na	na
S._meliloti_chromosome_oligo_12688		S.mel.1021 chromosome	3471100-3471149	-	1.74275	0.0139697	na	na	1.55682	0.00233998	na	na	1.57878	0.000764723	1.49735	2.5542e-07	na	na	na	na	0.808698	0.0117996	-1.51517	0.0235049	na	na	0.99066	0.00163685	0.910102	0.000236367	2.64602	8.40322e-05	2.3987	9.35879e-05	na	na	1.81584	0.00169369	1.67839	4.36451e-06	1.29647	0.00330818	na	na	2.4709	1.19839e-05	0.631484	0.0429079	1.81505
S._meliloti_chromosome_oligo_10632		S.mel.1021 chromosome	3487509-3487558	+	na	na	na	na	1.59937	0.0274687	na	na	na	na	4.0947	1.2302e-05	na	na	na	na	na	na	na	na	na	na	na	na	-0.37187	0.0262633	-1.0384	0.0365593	1.24449	0.00418199	na	na	-1.41414	0.0320392	1.34022	0.000274342	na	na	1.05469	0.00989763	3.25292	6.23845e-06	na	na	na
S._meliloti_chromosome_oligo_6574		S.mel.1021 chromosome	3488856-3488905	-	na	na	na	na	1.51301	5.42602e-05	0.864812	0.00243949	na	na	3.40995	7.2873e-05	0.74595	0.0173667	na	na	1.06735	0.000569866	na	na	na	na	0.909072	0.00150555	na	na	na	na	1.47719	0.00034168	0.702704	0.00192745	na	na	1.64675	6.71859e-07	0.997522	0.009202	na	na	2.05425	0.000335569	-0.613786	0.000990829	na
S._meliloti_chromosome_oligo_8020		S.mel.1021 chromosome	3496303-3496352	both	na	na	na	na	0.676676	0.0481218	-0.617906	0.0262441	na	na	0.633628	0.0330122	na	na	na	na	na	na	na	na	na	na	na	na	1.40708	0.000647492	na	na	2.39027	0.00360372	0.869016	0.00751697	na	na	2.44081	0.00041179	na	na	na	na	3.54879	0.00125254	na	na	na
S._meliloti_chromosome_oligo_1003		S.mel.1021 chromosome	3496450-3496499	+	na	na	2.1364	0.00181234	4.35188	4.07706e-07	na	na	na	na	2.30038	1.26538e-06	na	na	na	na	2.32586	4.14767e-06	na	na	na	na	2.52654	6.6061e-06	1.04951	0.000245712	na	na	2.79866	1.33093e-05	na	na	na	na	2.76617	1.9999e-05	2.39698	0.000155734	na	na	3.40219	5.13421e-05	na	na	1.88262
S._meliloti_chromosome_oligo_2852	SmelC770	S.mel.1021 chromosome	3499838-3499887	both	3.10951	0.00419728	1.5697	2.81938e-05	4.73183	1.32945e-09	na	na	0.757123	0.00139491	2.3732	5.82367e-06	-1.66862	0.0154899	-1.82966	0.00190959	3.7468	1.54701e-05	-1.28596	0.0465585	-1.77415	0.0118936	3.93716	7.71454e-07	2.28214	1.34666e-06	na	na	4.28217	1.1886e-06	3.98334	0.00047222	0.900621	2.95009e-05	3.48898	9.86724e-07	2.74244	1.56913e-07	na	na	4.25007	5.19875e-08	2.36236	1.02879e-05	2.12694
S._meliloti_chromosome_oligo_11834	SmelC772	S.mel.1021 chromosome	3502498-3502547	+	na	na	na	na	4.014	0.000734035	na	na	na	na	0.324785	0.0225694	2.29335	0.00876585	na	na	na	na	3.6071	0.000305429	na	na	na	na	0.905672	0.0170887	na	na	1.46035	0.00207471	na	na	na	na	2.7607	0.0326504	na	na	na	na	na	na	0.464854	0.0130877	na
S._meliloti_chromosome_oligo_7495		S.mel.1021 chromosome	3505912-3505961	both	na	na	na	na	1.9929	0.00143267	0.718184	0.0165953	na	na	1.90842	0.000136541	na	na	na	na	0.633322	0.00344748	1.59201	0.00236118	na	na	na	na	1.70224	1.6058e-07	na	na	na	na	na	na	na	na	0.740768	0.0316484	na	na	na	na	na	na	0.473424	0.0320772	na
S._meliloti_chromosome_oligo_9407		S.mel.1021 chromosome	3509357-3509426	+	2.62572	9.01753e-06	1.51994	4.12213e-05	3.53795	2.28525e-09	na	na	1.05734	0.000184209	1.12835	7.91613e-06	-0.550023	0.00649718	na	na	2.54698	6.50899e-07	-0.537359	0.00101616	na	na	2.71799	2.35257e-07	2.83153	1.35011e-08	0.76233	0.0107743	3.98795	3.54547e-08	na	na	0.314198	0.00473072	3.10753	1.41134e-07	1.33951	0.0218914	na	na	2.54198	2.07457e-07	1.30888	7.97676e-06	2.99438
S._meliloti_chromosome_oligo_12690	SmelC778	S.mel.1021 chromosome	3522279-3522328	+	5.08765	0.000422055	na	na	1.46977	2.05978e-05	1.67306	0.0287013	na	na	0.918054	0.00022772	2.40986	0.00102875	na	na	1.10697	0.000795271	0.87284	0.00332506	na	na	1.05701	5.66028e-05	2.42819	9.42134e-08	-0.743164	0.035609	0.691897	0.0346014	2.4159	1.9661e-07	-0.937871	0.00269438	na	na	4.28788	1.72616e-08	na	na	0.406603	0.0399152	3.52294	7.20334e-08	0.910984
S._meliloti_chromosome_oligo_12848		S.mel.1021 chromosome	3527028-3527077	-	na	na	na	na	na	na	0.257353	0.0218898	na	na	0.340911	0.00301206	0.375938	0.0222061	na	na	na	na	na	na	na	na	na	na	1.03862	3.20568e-07	na	na	-0.460231	0.042594	0.464345	0.00841923	na	na	na	na	0.549594	3.53781e-05	na	na	-1.01478	0.0172113	na	na	2.91781
S._meliloti_chromosome_oligo_5138		S.mel.1021 chromosome	3527032-3527081	+	na	na	1.59	0.00151614	2.02389	1.14994e-07	na	na	0.647856	0.00199229	2.18412	6.19469e-05	na	na	na	na	2.8685	4.94681e-06	-2.21133	0.017232	na	na	3.05935	1.43954e-08	0.585496	0.00593827	na	na	3.71244	5.73254e-06	0.408248	0.00291842	0.906185	0.000547732	3.45926	1.16526e-05	na	na	0.621931	0.00197674	2.86464	3.80859e-05	na	na	2.05343
S._meliloti_chromosome_oligo_12301	SmelC781	S.mel.1021 chromosome	3539499-3539548	+	na	na	na	na	-1.10848	0.000289649	0.368645	0.000533697	na	na	0.231093	0.0081317	1.60265	0.0346254	na	na	na	na	3.26237	0.00268846	na	na	0.463721	0.00286958	0.248902	0.0405402	0.930829	0.00676723	-0.832391	0.000224685	na	na	1.19126	0.0221266	-0.858966	0.0117678	0.732783	0.00703877	na	na	-1.75754	1.15065e-05	2.43847	4.13803e-06	na
S._meliloti_chromosome_oligo_11555	SmelC783	S.mel.1021 chromosome	3540567-3540616	-	na	na	na	na	na	na	-0.792983	0.000965837	na	na	na	na	3.15692	0.000238108	na	na	na	na	4.36334	0.000662618	na	na	na	na	0.9382	4.61502e-05	na	na	-0.91351	0.0294179	1.02443	0.000286276	0.710491	0.00108365	na	na	na	na	0.639884	0.0412771	-1.61897	0.00137665	1.03723	2.64698e-06	na
S._meliloti_chromosome_oligo_2665	SmelC785	S.mel.1021 chromosome	3541323-3541372	-	na	na	-1.55909	0.0417536	-0.805922	0.00457708	na	na	na	na	na	na	3.25438	4.63894e-05	na	na	-1.0859	0.000663346	3.09269	0.00884344	na	na	-0.921283	0.00549246	0.872578	0.00205829	na	na	-1.40998	3.94066e-05	1.25321	0.000947557	-1.09497	0.0334096	-0.812601	0.00071388	na	na	na	na	-0.853086	0.00678166	na	na	na
S._meliloti_chromosome_oligo_11997		S.mel.1021 chromosome	3548660-3548729	+	-2.03703	0.0125601	na	na	na	na	na	na	na	na	na	na	na	na	na	na	na	na	-0.834991	0.0460025	na	na	na	na	na	na	3.08879	0.000194872	2.19292	1.2566e-05	-0.805562	0.000121365	1.4752	0.00651793	1.14827	1.20017e-05	-1.31721	0.0172855	na	na	0.950958	0.0314616	-0.2639	0.0207235	2.93626
S._meliloti_chromosome_oligo_5139	SmelC791	S.mel.1021 chromosome	3573230-3573279	-	na	na	na	na	1.1459	0.0018495	1.19538	0.00944553	na	na	3.49565	0.000193206	na	na	na	na	na	na	na	na	na	na	na	na	na	na	na	na	na	na	na	na	na	na	0.966697	0.01377	na	na	na	na	na	na	0.538023	0.00270029	na
S._meliloti_chromosome_oligo_1785		S.mel.1021 chromosome	3615824-3615873	-	-5.43333	0.00483516	na	na	-0.953877	0.00221128	na	na	na	na	3.45387	0.0490928	na	na	na	na	na	na	na	na	na	na	-1.07014	0.00248832	-1.8919	0.000136992	na	na	-1.63999	2.02368e-05	-1.63254	5.68487e-06	na	na	-1.27932	0.00093717	-2.1193	9.30412e-05	na	na	-1.26107	0.00420584	-1.74127	1.90687e-05	na
S._meliloti_chromosome_oligo_10253		S.mel.1021 chromosome	3617262-3617311	+	4.95943	2.58945e-07	-1.16634	0.000159545	-0.509456	0.00317939	0.342058	0.00993742	na	na	0.66751	0.000101775	-0.718981	0.0142358	na	na	na	na	na	na	na	na	na	na	-0.633213	0.00791881	-0.61313	0.0142295	na	na	-0.574786	0.0152887	na	na	na	na	na	na	na	na	na	na	-0.688641	0.00532995	na
S._meliloti_chromosome_oligo_8591		S.mel.1021 chromosome	3633604-3633673	+	na	na	na	na	1.35898	3.1903e-05	-2.05464	0.0115706	na	na	-0.954399	0.00101214	-1.12786	0.0400353	na	na	-1.3151	0.00191398	-1.7009	0.0395335	na	na	-1.09868	0.00314247	-0.228266	0.0238855	3.08346	0.000206843	4.01417	2.08319e-05	na	na	na	na	0.671192	0.0157394	0.620428	0.0476996	0.619722	0.00249441	1.05808	0.000919233	na	na	na
S._meliloti_chromosome_oligo_1535		S.mel.1021 chromosome	3634313-3634382	-	1.91267	0.0353324	1.1575	0.00012891	2.69505	1.57416e-09	na	na	1.32979	1.09109e-05	1.98549	2.65568e-05	-0.409199	0.0149525	na	na	2.1423	2.93204e-05	-0.790114	0.00134628	na	na	2.15993	5.80233e-07	1.33078	5.6304e-06	0.89455	0.00135943	4.08096	3.56419e-08	na	na	0.42526	0.00178083	2.94099	2.22363e-08	1.84989	7.00103e-06	na	na	2.43997	6.67526e-06	1.26866	1.6259e-05	2.18096
S._meliloti_chromosome_oligo_7110		S.mel.1021 chromosome	3637712-3637761	+	na	na	na	na	1.51987	3.13809e-05	0.990527	0.000226044	na	na	1.9736	1.74144e-05	na	na	na	na	0.867891	0.0124611	na	na	na	na	0.906878	0.00637412	na	na	na	na	2.4283	0.000324419	na	na	na	na	0.982164	0.000493233	1.18411	0.021892	na	na	3.44971	0.0231868	-0.722482	0.00630205	na
S._meliloti_chromosome_oligo_12858		S.mel.1021 chromosome	3649395-3649444	+	na	na	na	na	na	na	na	na	na	na	0.69356	0.0277496	na	na	na	na	na	na	na	na	na	na	na	na	na	na	na	na	-1.12154	0.00333451	3.24886	2.66043e-05	na	na	-1.03553	0.0115711	1.20215	0.00182762	na	na	0.563266	0.0381535	2.0072	1.00272e-05	na
S._meliloti_chromosome_oligo_10255		S.mel.1021 chromosome	3650879-3650928	+	-0.926956	0.00997747	na	na	-1.06866	0.000212825	-0.54255	0.0164119	na	na	-1.1622	0.0476537	-3.48406	0.0455269	na	na	-1.48237	5.94655e-05	-2.36385	0.00363814	na	na	-1.47692	0.00078609	-0.965797	0.000927364	na	na	4.16494	0.0357605	na	na	na	na	-0.539126	0.000711727	-0.946695	0.00106145	na	na	-0.798627	1.47037e-05	-0.358156	0.0146913	na
S._meliloti_chromosome_oligo_1416		S.mel.1021 chromosome	3651013-3651062	-	na	na	na	na	-1.86204	0.00199511	na	na	0.0692242	0.0494682	4.69465	5.28826e-05	na	na	na	na	na	na	na	na	na	na	na	na	-2.61546	2.83984e-06	na	na	-1.3878	0.00579614	-1.50887	0.000189921	na	na	-1.45257	0.0192256	-2.47165	8.785e-08	na	na	na	na	-1.64635	3.44004e-05	na
S._meliloti_chromosome_oligo_9292		S.mel.1021 chromosome	3652567-3652616	+	4.81864	0.000384904	0.501467	0.0262794	5.12276	0.000388027	1.22398	0.00493776	0.292183	0.0474284	1.14928	7.70752e-07	na	na	na	na	1.23133	0.0019376	na	na	na	na	0.741392	0.00714336	2.94029	3.1745e-08	0.696814	0.00209268	1.90205	0.00845471	na	na	na	na	1.7156	6.70333e-07	2.95856	2.16741e-06	na	na	2.3417	0.000194788	0.675069	0.00680957	na
pSymA_oligo_2449		S.mel.1021 pSymA	106-155	-	na	na	na	na	0.826245	0.00613761	-0.295278	0.0056036	na	na	na	na	na	na	na	na	0.684035	0.00310147	0.284025	0.00519019	na	na	0.994971	0.0023475	na	na	3.02672	0.00080804	1.71223	4.49512e-05	0.650181	0.00177394	2.98459	0.000119177	1.39447	6.66137e-07	-1.69112	0.0079783	1.559	0.0363482	1.53611	0.000131425	0.470071	0.0044518	1.95144
pSymA_oligo_3251		S.mel.1021 pSymA	375-424	both	1.12103	0.00905692	0.833948	0.000868897	0.674053	1.68965e-05	0.636006	0.000814729	0.804717	0.00555909	0.619151	4.51377e-05	2.09974	2.64875e-06	3.00219	0.00365062	1.97261	2.97459e-07	1.51274	0.000203704	na	na	1.94703	1.96639e-05	4.6855	1.11761e-09	2.02955	0.000533098	1.1294	2.23431e-06	3.51573	3.04793e-06	1.97427	0.00169974	1.17039	4.76389e-07	2.277	8.95791e-09	1.27709	0.00375815	na	na	2.01724	3.17325e-07	1.20324
pSymA_oligo_2774		S.mel.1021 pSymA	590-639	-	1.69936	0.0324577	1.74012	0.000423979	2.23385	1.244e-05	0.701738	0.0233754	na	na	1.2885	2.11539e-06	2.12705	0.00116061	1.53007	0.00509173	2.34466	8.73241e-05	2.02442	0.000714178	na	na	2.20495	3.33647e-05	na	na	1.48316	0.0146634	1.86212	0.00018328	1.33429	0.000417888	1.67347	0.00426394	2.15478	1.99568e-06	-1.61414	0.0346341	1.43431	0.014901	1.93897	0.000103633	na	na	1.76136
pSymA_oligo_144		S.mel.1021 pSymA	2794-2863	-	na	na	1.13448	0.0465653	0.97726	0.0089636	0.728194	0.0213402	0.721884	0.00438362	0.666472	3.97115e-05	2.4494	0.00142588	2.4641	0.0103041	2.61614	1.79692e-06	1.65036	0.00293551	na	na	2.55628	5.51289e-06	1.47364	0.00875718	2.03002	0.000181699	2.09068	0.00336338	1.9539	6.58828e-05	1.41052	0.00725537	1.82145	0.00127825	na	na	2.58901	0.000154794	1.06037	0.00058119	1.58332	3.66507e-05	1.02532
pSymA_oligo_2067		S.mel.1021 pSymA	13886-13935	-	na	na	na	na	3.49902	0.00038688	0.636281	0.000217927	na	na	0.841563	0.000391416	1.57823	0.00197135	na	na	1.23212	0.00318838	1.90772	0.00861374	na	na	1.69191	1.27213e-05	0.815804	0.00869342	na	na	2.40141	8.45968e-05	0.795802	0.00503316	1.30501	0.000840943	2.03815	0.00161252	na	na	na	na	3.21907	0.0105382	1.77553	0.0006054	na
pSymA_oligo_3319		S.mel.1021 pSymA	16399-16468	+	na	na	1.8259	3.77113e-05	4.14304	1.33146e-07	1.36707	3.08579e-07	0.888511	8.31899e-05	3.14867	8.44135e-07	2.99085	0.00017471	-0.793352	0.0130164	5.41912	2.31719e-07	1.98233	0.00300437	-0.422675	0.00276924	5.21253	1.53314e-10	0.971446	0.000181476	0.788929	0.0054506	4.8472	6.58033e-07	2.29725	3.34197e-09	1.19155	6.33213e-05	4.70321	4.91173e-08	0.946593	0.017077	na	na	4.4262	1.17024e-07	1.40357	1.70721e-05	2.51889
pSymA_oligo_1723		S.mel.1021 pSymA	18098-18167	+	0.796247	0.0169701	1.3294	0.00750381	1.4722	0.000369537	0.503364	0.000910877	0.418527	0.0347501	1.39044	0.000120443	2.02217	0.00133577	na	na	2.30049	5.43049e-07	1.43514	0.00757347	na	na	2.58973	4.64457e-06	-0.450975	0.0142311	0.773103	6.56465e-05	1.85882	5.35917e-07	1.74314	2.92671e-05	1.09598	0.00730336	2.265	3.97697e-06	na	na	1.08832	0.030322	2.13838	2.53718e-06	2.11124	0.000118195	1.86818
pSymA_oligo_1028		S.mel.1021 pSymA	19274-19343	+	na	na	1.42385	0.00412117	na	na	0.464214	0.00834248	0.188412	0.014791	1.21422	1.6493e-06	0.717134	0.00093205	na	na	2.50723	4.30909e-06	0.427709	0.020253	na	na	2.44219	7.06544e-07	-0.743171	0.000668748	0.569579	0.0136286	1.95202	4.92222e-08	na	na	0.671668	0.0050951	1.40913	2.28017e-05	na	na	na	na	1.47433	0.000432077	na	na	1.13089
pSymA_oligo_1365		S.mel.1021 pSymA	21247-21296	both	na	na	na	na	na	na	0.496126	0.00249443	na	na	0.985341	0.00297258	1.52059	0.0125642	na	na	na	na	1.17867	0.00896363	na	na	0.717728	0.00628441	na	na	na	na	1.04526	0.00041887	na	na	na	na	0.903368	2.64896e-05	na	na	na	na	1.42173	0.00471602	0.891595	0.0321245	na
pSymA_oligo_3209		S.mel.1021 pSymA	21279-21328	-	2.96953	0.000451869	0.749065	0.00112631	0.450065	0.0467224	1.03305	0.0134796	na	na	0.419336	0.00242083	1.08037	0.00178068	na	na	1.30357	3.36454e-07	0.795806	0.031445	na	na	na	na	2.1523	1.11626e-08	na	na	1.13784	9.89424e-07	0.724575	0.0199334	na	na	0.530318	0.0206683	2.49618	4.60289e-08	0.83616	0.0475127	na	na	2.21425	9.99299e-06	na
pSymA_oligo_3496		S.mel.1021 pSymA	22139-22208	-	na	na	na	na	0.680336	0.0269362	0.953198	0.000100722	0.660902	0.0114116	1.0545	7.5431e-07	1.16855	0.00615163	na	na	2.08112	7.40729e-07	1.14557	0.000384542	2.28368	0.000242243	2.02305	1.67506e-05	-0.470832	0.00119845	na	na	-0.767346	0.0141061	na	na	1.1792	0.00327401	na	na	na	na	na	na	na	na	na	na	na
pSymA_oligo_3362		S.mel.1021 pSymA	23156-23205	-	2.60106	0.00754894	na	na	1.12807	0.00242264	1.24234	0.00237917	na	na	0.862853	6.28074e-05	na	na	na	na	0.931024	0.0036573	na	na	na	na	0.846481	0.00671548	2.4844	1.82547e-05	1.2152	0.000642783	1.17223	0.00470829	0.696221	0.000425156	1.31191	0.00334104	1.4025	0.00148404	na	na	0.941242	0.0310877	na	na	1.22372	0.00200193	na
pSymA_oligo_33		S.mel.1021 pSymA	25108-25177	-	na	na	1.54608	0.00249913	1.18868	0.000713847	0.798192	0.000337755	0.665867	0.00459846	1.78272	1.20863e-07	1.91184	4.84008e-05	na	na	1.93624	3.022e-05	1.35734	0.00796927	na	na	1.9463	1.6512e-08	na	na	na	na	0.46864	0.0177419	0.392183	0.0469329	0.682977	0.0437346	0.795169	0.0262007	1.07482	0.00118707	na	na	1.51121	8.84421e-06	0.644986	0.00252077	1.09706
pSymA_oligo_1933		S.mel.1021 pSymA	25995-26064	+	na	na	1.18064	0.00457524	1.44033	0.000175777	0.470121	0.0026838	0.528798	0.0200614	1.47522	7.24593e-06	1.40792	0.00143751	0.766493	0.00226394	2.64779	5.30819e-07	1.05324	0.0214389	na	na	2.67502	1.2382e-06	-0.496007	0.0119954	na	na	2.27148	4.72518e-07	0.561118	0.020844	0.56291	0.00438382	1.64374	0.000132083	-0.605438	0.00876817	na	na	1.09879	0.0119424	na	na	1.12208
pSymA_oligo_867		S.mel.1021 pSymA	32523-32572	+	na	na	na	na	2.38815	0.00136606	na	na	na	na	0.260944	0.0285759	0.897363	0.00918138	na	na	2.05974	3.43776e-05	na	na	na	na	1.42679	0.00451226	na	na	0.919502	0.0275027	2.88683	0.000965095	0.998778	0.000449903	0.947453	0.0397129	2.42342	0.00177197	2.05828	0.00734781	na	na	4.3087	0.000240923	na	na	na
pSymA_oligo_146		S.mel.1021 pSymA	33066-33135	-	na	na	na	na	0.859806	0.00118998	0.454446	0.00843052	0.598353	0.0165567	0.95312	1.5232e-05	1.96109	0.000128356	na	na	2.33323	1.51191e-06	1.64447	0.000690271	na	na	2.27673	3.21841e-06	-0.717978	0.0207175	na	na	na	na	na	na	0.708029	0.00202425	na	na	-1.06322	8.61654e-05	0.967152	0.0318222	na	na	0.614108	0.0354512	0.771667
pSymA_oligo_627		S.mel.1021 pSymA	33348-33397	-	na	na	0.876998	0.00345847	3.27235	4.06583e-05	0.370687	0.0232427	na	na	0.93864	0.00133465	na	na	na	na	2.22019	6.59755e-05	1.10319	0.0136772	na	na	2.29073	1.30215e-05	0.877652	0.00137534	1.54213	0.000458236	2.53723	2.76316e-05	1.15412	0.000212049	2.17834	5.24415e-06	2.63497	0.000233626	na	na	1.63626	0.00973038	1.28796	7.04696e-05	0.983706	0.00381364	1.02423
pSymA_oligo_2833		S.mel.1021 pSymA	35218-35287	-	na	na	na	na	1.39579	0.000172392	1.49122	1.88331e-06	1.36842	9.95282e-06	1.47498	1.56288e-09	2.12101	0.00141593	na	na	2.42255	9.07461e-06	1.94581	0.00315226	na	na	2.90189	2.63936e-05	-0.345143	0.0280182	1.60164	7.15092e-05	2.70204	9.46589e-06	0.94029	0.0143314	1.41794	0.000407755	2.82219	5.74493e-05	na	na	na	na	1.25713	0.00715428	1.29455	0.000913061	1.74078
pSymA_oligo_2745		S.mel.1021 pSymA	36276-36345	-	na	na	na	na	na	na	0.848575	7.38929e-07	0.628119	0.00103501	0.876409	5.56096e-06	1.60501	0.000888452	na	na	2.41991	7.58267e-05	1.43892	0.00214576	na	na	2.54498	1.91338e-06	na	na	1.53527	0.00169043	0.822133	0.00263678	na	na	na	na	0.852236	0.0183931	1.84085	0.0195177	1.16113	0.0187845	2.31678	0.0018117	na	na	na
pSymA_oligo_147		S.mel.1021 pSymA	38180-38249	-	na	na	0.632012	0.00953003	2.39721	3.17011e-05	0.294703	0.0322333	na	na	na	na	1.38684	0.0051422	1.61743	0.0435806	1.86679	1.80106e-05	1.77036	0.00156518	na	na	1.84214	2.65277e-05	na	na	na	na	0.864828	0.00872453	0.786513	0.000112512	1.01499	0.000785998	1.3885	6.95615e-06	na	na	na	na	1.16077	0.00117756	1.09616	0.00181836	1.12105
pSymA_oligo_788		S.mel.1021 pSymA	40376-40445	-	na	na	0.821674	0.00164902	0.950042	0.00903809	0.869536	0.000239681	0.353724	0.0455732	0.730951	2.05523e-07	1.33775	0.000521639	3.68508	0.00859265	2.33906	3.34389e-07	1.26974	6.47539e-05	2.25871	0.00397851	2.29898	3.92214e-05	0.58749	0.000648011	na	na	0.635554	0.0200532	0.583108	0.0217201	1.07668	0.0152921	0.579708	0.00243515	na	na	1.03472	0.0327838	na	na	0.93022	0.000377536	na
pSymA_oligo_1208		S.mel.1021 pSymA	40811-40860	both	5.06146	2.55839e-05	7.07168	4.72136e-08	5.92047	7.70744e-07	5.22626	1.79912e-05	5.77568	1.31756e-07	4.95199	3.649e-11	2.658	0.0391738	6.78031	0.000188214	6.18703	5.61151e-08	na	na	3.95751	0.0141109	5.95664	7.43557e-05	4.48424	1.45117e-07	7.9751	0.0498638	6.87875	1.4846e-10	6.78026	1.32472e-08	7.31227	3.59126e-09	6.89816	2.26709e-11	4.25697	0.00119819	6.31032	5.53933e-06	6.49252	1.35597e-10	4.98152	3.75232e-07	5.52707
pSymA_oligo_1861		S.mel.1021 pSymA	40811-40860	+	na	na	na	na	1.5229	0.00100313	1.42951	0.00031779	0.278114	0.0177486	3.45192	0.000226872	2.03781	0.000136275	na	na	2.21778	0.000718805	2.3826	0.000762972	na	na	1.78899	2.24745e-05	na	na	1.70006	8.99086e-06	1.03185	0.00252665	0.785042	0.0351015	1.38688	0.00254862	1.4417	0.00421206	-0.824248	0.0270745	0.714987	0.00639815	0.690362	0.0142325	na	na	na
pSymA_oligo_1672		S.mel.1021 pSymA	41660-41729	-	2.49844	0.00965784	0.91756	0.0095311	3.03284	5.68461e-06	0.470179	0.00336294	na	na	0.395299	3.59742e-05	1.38892	0.000285491	na	na	2.29291	1.31646e-06	1.35576	0.00667572	1.11061	0.0299098	2.20099	0.000100812	na	na	1.22161	0.00594517	1.58079	2.58516e-06	0.565874	0.0355059	1.01761	0.0265184	1.33649	2.9e-05	na	na	1.07442	0.0139543	1.89515	0.000764085	0.657078	0.00193058	0.935358
pSymA_oligo_3481		S.mel.1021 pSymA	41981-42030	-	1.98537	0.00215742	1.3938	0.000553654	2.00383	3.23586e-05	1.02736	0.000892708	na	na	1.55966	1.06459e-06	0.628789	0.0455574	na	na	2.32013	0.000591991	na	na	na	na	1.62646	0.00220488	1.46898	0.00175557	na	na	1.5457	7.80095e-05	1.2303	0.00010376	na	na	2.13984	8.99811e-06	1.70486	0.00140976	0.934477	0.0343201	2.55674	1.01828e-05	0.54653	0.0169581	0.812886
pSymA_oligo_1755		S.mel.1021 pSymA	41983-42032	-	2.87054	0.0440459	1.09216	0.0017093	2.44602	7.736e-05	1.7148	2.83882e-05	0.790962	0.00351565	1.40918	3.49764e-08	1.91043	0.00144096	na	na	2.9131	1.24489e-05	2.03029	4.80074e-06	na	na	2.88438	7.99136e-06	1.63783	0.000757195	na	na	2.39312	0.00152725	1.13006	0.000194387	1.73222	0.00117823	1.93157	0.000175491	1.16177	0.00881069	1.29918	0.0304509	2.96109	0.00028134	1.68082	1.15068e-05	0.861089
pSymA_oligo_1878		S.mel.1021 pSymA	42517-42586	-	3.32805	0.00408656	1.35692	0.00106431	3.39566	7.92168e-06	0.475248	0.000424815	0.716858	0.0340041	0.653116	4.86039e-05	5.30286	0.000118049	na	na	2.46067	5.7655e-08	5.25758	0.000117978	na	na	2.47301	3.40355e-06	2.67911	0.00248519	0.496636	0.0127782	3.2176	1.3384e-06	3.44735	8.03974e-07	1.07536	0.000104736	2.42054	2.2009e-07	2.64685	1.15783e-06	na	na	2.70592	1.37224e-05	0.48838	0.0215584	1.87192
pSymA_oligo_1077		S.mel.1021 pSymA	43286-43355	-	na	na	0.687184	0.00557663	1.0043	0.00142315	1.07966	0.000660248	0.619405	0.000932674	1.54849	6.87807e-06	2.73493	0.00402597	na	na	2.41846	4.20278e-05	2.73071	0.00177209	na	na	2.08395	2.82887e-05	na	na	1.89175	0.000131653	1.9377	3.82822e-06	1.17704	0.000916273	2.004	0.000583538	1.77282	4.34031e-05	1.72255	0.00056751	1.42817	0.0126171	1.23876	0.000607706	1.37522	0.000686391	0.997551
pSymA_oligo_1210		S.mel.1021 pSymA	46508-46557	+	3.01928	0.000131147	0.820243	0.00784441	0.782161	0.00155624	0.5517	0.00242014	na	na	na	na	0.472215	0.010813	na	na	1.48318	0.000220285	0.551602	0.0392528	na	na	1.12127	3.64902e-05	2.19901	4.4322e-06	1.29062	0.00153722	0.275217	0.00591238	na	na	1.58163	0.000213399	0.397258	0.0370152	1.76331	9.95333e-06	1.54978	0.00290413	0.806872	0.000185039	1.07133	7.93498e-06	0.832303
pSymA_oligo_1121		S.mel.1021 pSymA	47176-47225	-	3.06067	0.0409515	1.12867	0.000584916	2.34194	1.38449e-05	na	na	na	na	1.65477	0.000130208	1.43722	0.0264863	na	na	1.76346	0.00199937	2.26843	0.000372273	na	na	1.56778	9.61053e-06	0.435248	0.00199202	1.5708	0.000728381	1.67403	1.40924e-05	1.16719	0.000440463	1.72031	0.00130512	2.28426	0.00097952	0.999738	0.00682862	na	na	2.91683	3.80014e-05	1.96527	3.4314e-05	1.03969
pSymA_oligo_2414		S.mel.1021 pSymA	48017-48066	-	na	na	0.740456	0.0284684	na	na	1.00508	0.00313482	1.21006	0.00261458	1.91726	7.26461e-06	2.47038	0.000550542	na	na	1.89519	0.00346372	1.70322	0.00647441	na	na	2.02195	0.000415744	na	na	0.816324	0.0391642	2.01216	0.00997021	na	na	1.48041	0.0011258	2.01665	2.43811e-05	na	na	1.57677	0.00846212	1.6423	0.00870823	1.44529	0.00583932	1.27403
pSymA_oligo_3057		S.mel.1021 pSymA	51085-51134	-	na	na	na	na	0.990431	0.0158786	0.677628	0.000768451	0.365328	0.0124995	2.39348	7.6865e-05	1.64706	0.00868643	na	na	1.73254	0.000120034	1.17258	0.0155811	na	na	1.3985	0.00010843	1.04208	0.000291722	1.35367	0.00577883	2.07565	0.00258685	0.829691	0.005975	1.02916	0.0152965	1.31842	0.000998489	na	na	na	na	1.26344	0.00013381	na	na	na
pSymA_oligo_441		S.mel.1021 pSymA	54813-54882	-	7.52209	0.000176215	0.976603	0.00283677	3.78787	0.000225934	1.46134	0.00729328	0.421757	0.0153503	0.632954	0.000177065	1.81988	0.000271086	na	na	1.65846	0.000388812	1.48187	0.00332816	na	na	2.28797	9.19777e-05	2.40394	0.000759609	1.93934	0.0292175	1.82137	0.00942599	1.97156	1.09833e-06	1.11447	0.0102539	1.89227	0.000455544	2.24285	0.02594	1.86066	0.00135287	na	na	2.88653	9.09851e-07	na
pSymA_oligo_2600		S.mel.1021 pSymA	58265-58314	+	na	na	na	na	4.39222	0.00179008	1.04728	0.000233824	0.386017	0.0350978	0.935864	1.11524e-08	2.27509	0.000553728	na	na	2.34382	0.000261247	2.53388	0.00247316	na	na	1.47669	0.00118986	0.855068	0.00114383	1.70722	0.000267594	3.20701	0.000524653	2.09135	0.00359869	1.23851	0.00373513	2.8877	0.000164409	1.2686	0.00149391	na	na	2.75105	0.00010483	1.73075	1.44314e-05	0.493719
pSymA_oligo_92		S.mel.1021 pSymA	59012-59081	+	na	na	na	na	na	na	na	na	0.392036	0.0387519	na	na	0.527127	0.0310384	na	na	1.85398	2.11991e-06	0.796398	0.0290684	3.15949	0.0106325	1.69078	0.000100188	-1.09943	0.00106599	na	na	-0.885868	0.0062621	-0.636212	0.0228259	0.762824	0.0440703	na	na	-2.04545	1.65725e-05	0.935482	0.0360458	na	na	-0.480934	0.00810476	na
pSymA_oligo_1066	SmelA006	S.mel.1021 pSymA	59584-59633	both	na	na	na	na	1.61938	0.000129361	1.52107	0.00110828	0.990509	0.00263228	na	na	1.95206	0.00206144	na	na	2.49034	0.000394826	1.54054	0.00304896	na	na	2.49862	0.00017255	1.23847	0.0343044	1.10595	0.00502031	3.24472	4.11091e-05	1.15735	0.000204544	1.27488	0.00256375	1.8623	0.000464518	3.6458	0.00857725	na	na	3.77946	5.66395e-05	0.970874	0.00169381	na
pSymA_oligo_493		S.mel.1021 pSymA	62523-62592	-	na	na	1.65465	0.00128839	2.56094	6.24989e-06	0.465848	0.000860666	na	na	na	na	1.97161	0.000633546	2.36041	0.000639864	2.20597	4.63863e-05	1.73415	0.00305001	1.6575	0.0072877	1.99243	2.82111e-05	0.703851	0.00605621	1.66962	0.024005	0.963186	0.0338997	1.24768	0.000101556	1.06303	0.0364944	1.43451	0.000204709	0.45143	0.048404	1.49068	0.00269302	na	na	0.453571	0.0311253	1.09619
pSymA_oligo_2329		S.mel.1021 pSymA	63005-63054	+	4.29886	0.0414358	0.453003	0.0112616	1.96924	3.44143e-05	0.499926	0.00241716	na	na	0.969293	1.70413e-06	na	na	na	na	1.62217	1.46493e-05	0.925579	0.00664683	na	na	1.5375	3.57951e-05	1.83065	0.000143137	0.591511	0.000473484	1.36354	0.00106522	1.38111	4.13567e-05	na	na	1.71546	0.000121785	2.09884	0.000884725	na	na	2.851	8.44154e-05	1.25372	0.000119061	na
pSymA_oligo_2244		S.mel.1021 pSymA	63752-63821	-	2.71362	0.000375005	0.929169	0.00238997	2.47585	3.24078e-05	1.33068	0.000106085	1.48201	1.41008e-05	2.26379	0.00259636	2.82229	0.000729453	na	na	2.50242	1.93284e-07	2.38771	3.63433e-05	2.16762	0.0302953	2.15037	3.9334e-05	na	na	na	na	1.12786	7.2674e-05	1.10697	0.00327881	1.33842	0.00484407	1.36037	1.73815e-05	na	na	1.51113	0.000541347	na	na	0.984517	0.0018043	na
pSymA_oligo_1273		S.mel.1021 pSymA	64552-64601	+	1.9314	0.0104089	0.48468	0.0202036	2.79426	4.83727e-05	0.134866	0.0278095	na	na	na	na	1.92158	0.0028746	na	na	1.4865	2.28238e-05	1.95455	0.0119579	na	na	1.13285	0.00170362	na	na	1.7719	3.95435e-05	0.961356	0.00147135	0.92282	0.0124177	2.02937	4.25656e-05	1.85786	7.83549e-08	na	na	1.57713	0.0177618	1.62163	4.25033e-05	na	na	0.591004
pSymA_oligo_2602		S.mel.1021 pSymA	64552-64601	both	na	na	1.09713	0.00410996	3.80449	0.000692138	1.06865	0.000296917	na	na	1.82756	4.71932e-07	2.5631	0.00411653	na	na	1.83442	1.64067e-05	2.83119	0.0111398	-0.243811	0.0353782	2.04309	0.000110435	na	na	1.87556	0.0162842	3.77171	1.09339e-05	1.50176	0.000277963	2.71369	5.61198e-06	4.40779	4.97207e-05	na	na	1.55949	0.0393432	2.02718	0.000839566	1.93765	0.00784344	na
pSymA_oligo_3541		S.mel.1021 pSymA	68567-68616	-	na	na	na	na	na	na	0.77261	0.0377665	na	na	6.70395	0.000971365	1.76101	0.00910897	na	na	1.22239	0.00175523	1.75385	0.0269681	na	na	1.18342	0.017568	na	na	na	na	1.47213	0.000511136	0.899615	0.0115802	na	na	1.75744	0.000305217	na	na	na	na	0.744885	0.00267874	na	na	na
pSymA_oligo_395		S.mel.1021 pSymA	69196-69265	-	na	na	2.06974	0.0035471	1.78614	1.09032e-07	0.800917	0.00479769	0.489099	0.000252098	0.379237	0.00232599	0.726297	0.02633	na	na	2.17502	2.66473e-06	0.736331	0.0135818	3.03994	0.0194406	1.88791	1.01759e-05	na	na	na	na	1.86536	3.34716e-05	1.79857	0.00139064	0.463861	0.00187011	1.13164	2.44556e-05	0.58195	0.0155929	1.0957	0.0148446	1.22553	0.000380663	1.61181	2.11195e-05	1.82685
pSymA_oligo_3375		S.mel.1021 pSymA	70963-71012	-	na	na	na	na	2.3074	8.22523e-05	1.07947	0.0214839	na	na	3.02572	3.97594e-05	1.93998	0.0056211	na	na	1.43682	0.000322599	1.73444	0.0143339	na	na	1.53796	0.000321013	2.25244	1.09819e-05	1.08075	0.00442501	na	na	1.4031	0.00186557	na	na	1.7932	0.00577842	2.59356	4.62076e-05	na	na	2.98201	3.26838e-05	2.24785	4.16455e-05	na
pSymA_oligo_2564		S.mel.1021 pSymA	72191-72260	both	3.91612	0.0370684	na	na	2.69549	2.52675e-06	0.670383	0.000546635	0.533255	0.0122065	0.875345	2.62357e-08	1.54473	0.000282005	1.80491	0.0217645	2.71162	1.95938e-06	1.58823	2.28634e-05	na	na	2.51864	5.67984e-06	na	na	0.693951	0.0488362	1.70425	1.00512e-05	1.49693	4.15214e-05	1.06581	0.00969281	2.24902	1.36547e-06	1.4147	0.00379547	na	na	3.28026	0.00131455	1.14615	0.00142168	na
pSymA_oligo_2125		S.mel.1021 pSymA	76051-76120	-	na	na	0.751076	0.0380051	1.91424	0.0003982	0.364461	0.00011862	0.477184	0.0246493	0.715678	0.0015566	1.5738	0.000232975	na	na	2.00875	4.36235e-05	1.08523	0.0224067	na	na	1.9572	1.22205e-05	0.509191	0.00476748	1.11492	0.00374541	1.77972	1.2736e-05	1.2085	9.81412e-05	1.4243	0.00128074	1.54701	6.69358e-05	na	na	1.0551	0.00462063	0.717542	0.0103746	0.931084	0.00125956	0.639734
pSymA_oligo_1619		S.mel.1021 pSymA	77188-77237	-	na	na	na	na	2.83835	0.00275397	na	na	na	na	na	na	1.09211	0.0314526	na	na	1.49736	0.00424048	na	na	na	na	1.52501	0.000562694	1.07074	0.0133184	na	na	na	na	na	na	na	na	1.9724	0.00805056	2.51808	0.00179589	na	na	3.30846	0.00186357	0.766177	0.0495338	na
pSymA_oligo_3259		S.mel.1021 pSymA	78830-78879	-	na	na	na	na	1.24152	0.00928929	na	na	na	na	na	na	1.50691	0.00111643	na	na	1.76673	0.000295149	na	na	na	na	1.21839	2.82913e-05	na	na	0.867979	0.0202478	2.19428	0.000828291	0.605227	0.00677443	na	na	1.91156	4.15599e-05	na	na	0.861601	0.00108364	0.839072	0.0280905	1.14001	0.00417355	na
pSymA_oligo_1982		S.mel.1021 pSymA	80845-80894	both	4.64345	0.0482385	5.54654	8.13486e-07	4.9426	0.000333992	3.90382	4.26751e-07	4.61147	6.18297e-09	4.18052	6.16878e-12	4.15159	0.00393847	na	na	3.89732	9.95699e-06	na	na	na	na	3.64993	1.79332e-05	2.23694	1.26481e-05	4.21348	2.41497e-08	4.98851	2.74908e-10	4.52395	2.72243e-06	5.55194	4.61455e-08	5.54219	5.53521e-09	na	na	4.13667	1.56333e-05	4.6499	0.000130091	4.23581	8.94387e-08	3.93146
pSymA_oligo_1574		S.mel.1021 pSymA	81170-81239	+	na	na	na	na	3.1633	6.25185e-06	0.554231	0.000381491	na	na	0.660128	0.00599016	1.64051	0.00926225	na	na	2.61069	5.96172e-06	1.50985	0.00435913	1.0633	0.0129243	2.32335	6.29409e-05	0.939289	0.0063375	1.60778	0.0481216	2.40861	0.008001	0.965024	0.011217	1.27349	0.0199697	2.74667	0.000294801	na	na	na	na	na	na	1.12751	0.0205859	0.623782
pSymA_oligo_3436		S.mel.1021 pSymA	81936-82005	-	na	na	na	na	1.69251	0.0016204	0.642932	0.00721507	na	na	0.538359	0.00967046	1.77394	0.000120787	1.85962	0.0233358	2.76052	9.41771e-06	1.57295	0.00496241	na	na	2.38359	9.41737e-06	na	na	1.37679	0.00105684	na	na	0.720258	0.0135559	1.65461	0.000535922	0.7978	0.0290017	-0.467852	0.0408792	na	na	na	na	1.43927	0.00216547	na
pSymA_oligo_3549		S.mel.1021 pSymA	85392-85461	+	na	na	na	na	1.41485	0.000255526	na	na	na	na	0.411729	5.85664e-05	0.862741	0.00179358	3.27788	0.00250171	1.59614	2.86503e-05	0.985778	0.034023	na	na	1.58872	3.9339e-05	-0.802482	0.00279897	0.949987	0.0481795	na	na	na	na	na	na	na	na	na	na	1.69554	0.00578456	na	na	0.768616	0.00334707	na
pSymA_oligo_1476		S.mel.1021 pSymA	88002-88071	+	na	na	1.69473	0.00456434	na	na	0.42623	0.047648	na	na	0.777797	5.3242e-06	1.52968	0.00107234	na	na	2.35952	3.4985e-07	0.985385	0.00713465	1.38736	0.0405791	2.73248	2.04129e-05	1.14791	0.000640748	0.79103	0.00251807	1.67883	0.00173695	0.828343	0.0119836	0.887976	0.0332996	0.983168	0.016191	2.04137	0.000128678	na	na	2.16388	0.000209568	na	na	na
pSymA_oligo_491		S.mel.1021 pSymA	88287-88336	-	na	na	1.52326	6.07625e-06	5.15348	4.84738e-06	1.68148	0.0104744	0.827188	0.000568945	3.51254	1.81773e-07	1.8105	0.0105113	-0.873727	0.0455238	4.70508	1.29019e-06	na	na	na	na	4.1147	6.13468e-07	1.89479	0.000524473	0.898057	0.000740895	6.20285	0.00020364	2.52814	2.2674e-05	0.908466	9.69105e-05	4.84663	3.81417e-06	1.60017	3.73607e-07	0.582848	0.0459541	3.97794	1.06166e-05	1.60626	7.64861e-06	2.90378
pSymA_oligo_539		S.mel.1021 pSymA	91890-91959	-	2.09572	0.0393676	na	na	2.88782	8.78047e-06	1.49359	3.27297e-05	0.425332	0.004891	1.85173	2.6639e-06	1.99596	0.00701924	na	na	3.1688	1.44161e-06	1.80949	0.000593459	na	na	2.58435	2.27879e-06	na	na	1.94313	0.00150223	2.47095	0.000257385	0.817091	0.00284487	2.22828	0.000107531	1.00279	0.00762096	4.07982	0.00541397	na	na	3.78656	0.00435998	na	na	0.939705
pSymA_oligo_3498		S.mel.1021 pSymA	93136-93205	-	na	na	0.938224	0.00176751	2.77887	0.000104048	0.577986	0.00176648	0.203743	0.0353829	0.954246	0.0373184	1.61554	0.0147346	na	na	2.02767	1.327e-05	1.28556	0.000947775	1.60654	0.00551036	1.89103	0.000278467	1.07716	0.000221633	1.24281	0.00231954	3.04326	0.000137874	1.4481	0.000260149	1.40981	0.00196995	2.3437	3.22688e-07	na	na	1.33495	0.000233711	0.846525	0.0015857	1.97172	3.16125e-06	1.74671
pSymA_oligo_2613		S.mel.1021 pSymA	94324-94373	+	4.51339	0.0320021	na	na	1.43213	0.000461682	0.308327	0.0347034	na	na	na	na	1.16383	0.00101668	na	na	0.796065	0.000198895	1.42317	0.000830587	na	na	1.09553	0.00199903	1.09648	0.000258219	1.07194	0.00695613	1.27587	0.000737745	1.29042	3.37436e-05	na	na	1.3425	0.000218566	1.75003	0.00151106	na	na	2.25052	8.01562e-06	1.06885	0.000173668	na
pSymA_oligo_1332		S.mel.1021 pSymA	95505-95554	-	2.63478	0.0121318	na	na	2.17232	9.77155e-05	0.516895	0.0342339	na	na	na	na	1.97915	0.000797907	na	na	2.40703	5.13628e-05	0.936068	0.00909557	na	na	2.1169	1.93103e-07	1.53832	7.87462e-05	na	na	2.36596	0.0030715	1.30909	0.00297645	na	na	1.13805	0.000693149	1.2398	0.00239643	na	na	1.23954	0.00800721	1.40844	2.11606e-06	na
pSymA_oligo_1497		S.mel.1021 pSymA	96945-96994	-	na	na	na	na	2.60617	3.04972e-08	na	na	0.192624	0.0335687	na	na	na	na	na	na	1.68407	0.000145383	1.25119	0.0308326	na	na	1.41524	0.000811796	na	na	na	na	2.18454	0.00335698	na	na	na	na	na	na	na	na	na	na	na	na	na	na	na
pSymA_oligo_994		S.mel.1021 pSymA	97087-97136	+	2.24959	0.026547	0.481732	0.00155928	2.79195	0.0371058	0.701571	0.000352654	na	na	0.570288	1.38371e-05	na	na	na	na	0.624364	0.0310522	1.33802	0.0190732	na	na	0.624078	0.0116965	0.702851	0.00297946	1.01033	0.00341048	2.22059	0.000598676	1.36515	0.00296909	1.46997	0.00171433	2.26694	0.000210766	na	na	na	na	na	na	0.459005	0.0371323	0.796415
pSymA_oligo_2405		S.mel.1021 pSymA	97925-97974	+	4.66656	2.8587e-05	na	na	1.24178	0.00109205	1.78609	0.0113969	na	na	na	na	na	na	-0.885365	0.0230547	0.989715	0.00530031	na	na	na	na	na	na	4.64865	3.07403e-07	na	na	1.87892	5.30807e-05	0.751589	0.00148364	0.688675	0.0407814	1.20845	3.19457e-05	3.03731	4.58815e-06	na	na	1.30244	0.000123754	0.74749	0.00192368	na
pSymA_oligo_3296	SmelA007	S.mel.1021 pSymA	100394-100443	-	na	na	0.463057	0.000995041	na	na	na	na	na	na	-0.337916	0.00512249	1.01026	0.0333336	na	na	na	na	1.561	0.00122788	na	na	na	na	3.28291	3.27698e-08	na	na	-1.00435	0.0190994	2.99612	2.58598e-08	na	na	-1.14758	0.0333767	3.63952	5.79522e-09	na	na	-0.916937	0.0283368	2.42264	2.30938e-05	na
pSymA_oligo_768	SmelA007	S.mel.1021 pSymA	100394-100443	-	1.70271	0.00576831	1.51199	0.000525847	0.634591	0.0256164	na	na	na	na	na	na	na	na	na	na	1.68759	6.48437e-05	na	na	na	na	1.52821	7.17999e-05	na	na	1.94932	0.000164086	1.77383	6.89082e-08	na	na	1.13453	6.70334e-05	1.43919	2.13217e-05	na	na	2.0868	5.21491e-05	0.943855	0.015392	0.392878	0.016852	1.92866
pSymA_oligo_2260		S.mel.1021 pSymA	100793-100842	+	na	na	na	na	2.69365	3.07171e-05	0.783207	0.00207694	na	na	0.739582	2.73473e-05	na	na	na	na	1.29838	0.000171388	1.17926	0.0214246	na	na	1.05652	0.00725373	1.02725	0.00745905	1.00232	0.0205981	2.33375	0.000640912	1.63117	0.00183552	0.985881	0.0113531	3.16647	3.36902e-05	1.01476	0.00219486	na	na	0.742324	0.0185163	1.53243	5.67755e-05	na
pSymA_oligo_1356		S.mel.1021 pSymA	102595-102644	both	4.24665	0.0149465	0.973921	0.0184305	4.85822	0.000998102	0.976018	0.0191878	na	na	5.97953	0.000325108	na	na	na	na	1.49176	0.000355164	1.70182	0.0095024	na	na	1.49728	0.000814086	na	na	1.00784	0.0160432	3.44129	0.000535806	1.85243	0.00166863	1.4192	0.00366402	3.28624	3.67706e-06	2.67537	0.0283406	na	na	4.42357	0.000613182	0.655695	0.0491061	1.12791
pSymA_oligo_2407		S.mel.1021 pSymA	102595-102644	+	2.00665	0.0138463	na	na	1.24376	0.0036952	0.610006	0.00013331	na	na	na	na	1.99368	0.00332374	na	na	1.49326	0.000135814	2.32151	0.00638199	na	na	0.996631	0.0146283	2.39172	4.95959e-05	1.23201	0.00576183	2.54713	0.000751196	1.95461	2.02002e-06	0.722064	0.00468961	2.57366	2.49661e-07	2.2981	0.00755234	1.69152	0.00128419	3.29206	3.22009e-06	1.457	0.000858061	na
pSymA_oligo_2358		S.mel.1021 pSymA	103628-103677	+	na	na	na	na	na	na	0.962222	0.00422355	0.617842	0.0117311	0.772735	1.9875e-05	2.46072	0.0086505	na	na	2.34639	0.000267553	1.47973	0.000281188	na	na	1.9918	9.78011e-07	na	na	na	na	na	na	na	na	na	na	na	na	-1.61402	0.00888328	na	na	na	na	0.85681	0.0192028	na
pSymA_oligo_1825		S.mel.1021 pSymA	105863-105932	+	na	na	1.18235	0.00460266	0.929825	9.3214e-05	na	na	0.782331	0.00324901	0.204502	0.00227565	0.581895	0.0210231	2.72963	0.0499685	1.66058	2.68537e-07	na	na	3.31778	6.78986e-05	1.61892	7.14242e-06	1.72182	0.00843073	1.42002	0.00104157	0.863889	3.2148e-06	2.71494	1.66707e-05	1.88437	0.000802676	0.974011	2.6311e-06	1.16747	4.08313e-06	1.69254	0.00119956	0.841234	0.00313699	1.98857	5.82531e-07	1.54178
pSymA_oligo_935		S.mel.1021 pSymA	108346-108415	+	3.21644	0.0165582	1.75382	0.00112616	2.96409	4.85397e-05	1.06888	8.46287e-05	0.742567	0.00573886	1.30388	6.3145e-07	1.83168	0.00015198	na	na	2.84182	2.33869e-05	1.58071	0.00647254	na	na	3.0994	2.03937e-06	3.56141	4.03758e-07	0.674935	0.0376529	2.74296	1.7433e-05	1.88616	1.26001e-05	0.974607	0.000547825	2.40731	1.05281e-06	2.34464	0.000126756	0.99095	0.0363229	3.21453	0.00103807	2.96992	1.046e-06	1.04591
pSymA_oligo_1622		S.mel.1021 pSymA	108903-108972	+	1.37745	0.0462753	1.82474	0.000880744	2.09883	0.000189055	0.966455	0.000264258	na	na	1.11521	9.91698e-06	2.19303	0.000170518	na	na	3.10064	3.51624e-06	2.24721	5.99767e-05	na	na	3.00554	4.23045e-08	1.22952	5.09284e-06	1.79659	0.000582162	1.87134	3.93886e-06	1.23905	0.000924942	0.860464	0.000748282	1.61074	7.49973e-05	2.23185	0.0008132	0.787682	0.00975003	2.28656	0.000718154	1.63073	0.00407749	1.85606
pSymA_oligo_2704		S.mel.1021 pSymA	113947-114016	-	na	na	0.977111	0.0100549	0.778016	0.00893312	0.46463	0.0148939	0.539394	0.0101588	0.582592	6.19129e-07	1.787	0.012651	na	na	1.93035	0.00011686	1.17602	0.000382529	1.08451	0.00259963	1.55618	4.56512e-06	-0.908396	8.68037e-05	1.70079	0.00020492	na	na	na	na	2.06034	2.24657e-05	na	na	-0.667645	0.0388413	na	na	na	na	1.00574	0.000219932	na
pSymA_oligo_2021		S.mel.1021 pSymA	116018-116087	+	na	na	1.23939	0.0125289	1.88564	9.2308e-05	0.646637	0.000158856	0.596985	0.00219826	0.99333	1.37834e-05	1.76436	0.000745223	na	na	2.93072	2.33571e-07	1.13624	0.0300417	1.71564	0.0198192	2.85009	7.19137e-06	0.276383	0.0197303	0.435674	0.0312016	1.86373	2.07126e-05	na	na	na	na	1.01487	0.00439681	na	na	na	na	1.39535	0.00239797	na	na	na
pSymA_oligo_3204	SmelA009	S.mel.1021 pSymA	120295-120344	+	na	na	na	na	na	na	na	na	na	na	-0.322569	0.00686004	6.27169	0.0014124	na	na	na	na	6.31899	0.000148902	na	na	na	na	4.01887	0.000751522	na	na	0.855344	0.0227815	7.28691	5.3952e-09	0.780412	0.0373768	0.521781	0.0111488	1.5163	0.000480629	na	na	na	na	2.12631	0.000280844	na
pSymA_oligo_1313	SmelA010	S.mel.1021 pSymA	120310-120359	+	na	na	na	na	na	na	0.912798	0.000304659	na	na	1.13634	0.00114521	1.39324	0.00395085	na	na	3.77122	3.22673e-05	1.37423	0.0472253	na	na	3.16057	1.74863e-06	-0.307744	0.000552721	2.29591	1.61284e-06	2.9221	3.92119e-07	0.423415	0.00347025	2.34	9.32618e-06	3.56087	1.50021e-06	na	na	na	na	-1.33797	0.00292495	-1.80838	0.000436527	na
pSymA_oligo_2546		S.mel.1021 pSymA	126337-126386	both	2.43945	0.00621281	na	na	1.12483	0.0444857	1.42316	0.00628186	na	na	1.84329	2.85342e-06	1.17113	0.0288556	na	na	1.47169	0.00253747	na	na	na	na	0.974732	0.000701458	5.71248	1.68814e-06	na	na	2.58344	0.000435905	2.23014	0.000379614	1.53044	0.00205297	2.05391	7.30119e-07	3.64805	2.43496e-05	na	na	2.39002	0.00511509	2.42023	7.75831e-05	na
pSymA_oligo_974		S.mel.1021 pSymA	128743-128812	-	-0.551427	0.0287763	na	na	na	na	na	na	na	na	-0.1858	0.0201818	na	na	3.01599	0.00242029	2.43948	2.16256e-06	1.2189	0.00185278	na	na	2.11982	3.71598e-06	-0.831574	7.97119e-06	na	na	na	na	na	na	na	na	na	na	na	na	na	na	0.680286	0.0212791	na	na	na
pSymA_oligo_937		S.mel.1021 pSymA	129636-129705	+	3.77988	0.0135444	0.650643	0.0471208	2.3624	0.000104613	1.27318	0.000260178	0.550557	0.00580157	1.17677	3.10189e-06	1.77341	0.0105689	2.08107	0.00969529	3.55809	3.01986e-06	1.64714	0.0006385	2.26437	0.000408573	2.96111	2.00368e-06	3.23188	4.51187e-06	1.13627	6.64707e-05	2.58771	0.000163163	1.86016	7.24007e-05	0.90375	0.00924772	2.53402	1.55433e-06	3.72463	4.5341e-06	0.953445	0.0114189	3.29632	0.00029365	2.37106	2.49355e-05	na
pSymA_oligo_3381		S.mel.1021 pSymA	133401-133470	+	na	na	0.811485	0.01402	0.844794	0.0148062	0.951179	1.00386e-06	na	na	0.74447	0.000184348	1.67972	0.0151905	2.27685	0.00484808	2.63954	3.42578e-05	1.46566	0.0011255	1.80762	0.0297053	2.49212	8.11342e-07	na	na	na	na	na	na	1.02427	0.000453268	0.63361	0.0106875	na	na	na	na	na	na	na	na	na	na	1.2095
pSymA_oligo_2864		S.mel.1021 pSymA	137193-137242	-	na	na	0.544637	0.0113852	1.60657	3.03737e-05	1.14801	0.00357345	na	na	1.66241	2.12352e-05	1.39041	0.000181508	na	na	2.24568	0.000203362	na	na	na	na	1.56123	0.0029441	0.583892	0.00707191	1.01252	0.0124388	2.4697	0.0116071	1.22329	0.00884897	na	na	1.64779	0.000162806	na	na	na	na	1.85486	0.00654401	na	na	na
pSymA_oligo_291		S.mel.1021 pSymA	137993-138062	-	3.4799	0.00496725	1.86448	0.00108703	3.39313	7.74615e-06	1.05704	2.28905e-05	0.737884	0.00275481	2.11671	1.13372e-05	1.77943	0.00126946	na	na	3.10331	5.62774e-07	1.59159	0.00673166	2.87707	0.0165831	2.4722	6.3985e-09	0.671898	0.00906413	0.59034	0.045201	1.62211	0.000637886	1.35564	0.00163813	na	na	1.8707	0.000575827	2.63241	0.000471514	1.05142	0.0120944	4.52616	0.00506167	na	na	1.044
pSymA_oligo_3223		S.mel.1021 pSymA	138741-138810	-	na	na	1.0424	0.0348927	1.3649	7.23711e-05	0.567899	6.54822e-05	na	na	0.569539	0.0354046	2.08826	0.00313575	na	na	2.18888	0.000112837	2.19846	0.00184674	0.621698	0.029631	1.91751	0.000124633	na	na	1.99918	0.000266053	0.953671	0.00359349	0.830833	0.0088513	1.39806	0.0128399	1.16636	7.83872e-05	na	na	1.96798	0.000992307	na	na	1.51979	0.000124479	na
pSymA_oligo_2791		S.mel.1021 pSymA	141219-141288	-	na	na	na	na	1.45307	0.00368465	1.24134	0.0007442	0.191474	0.0392169	1.15529	5.39234e-08	1.6558	0.000207652	2.93763	0.00398866	1.91343	9.40283e-08	1.80559	6.52775e-05	1.03802	0.0146225	1.87129	1.55922e-05	-0.902935	0.00274566	1.25645	0.00315917	na	na	na	na	na	na	na	na	na	na	na	na	na	na	0.55133	0.0172079	na
pSymA_oligo_2565		S.mel.1021 pSymA	144141-144210	+	3.57714	0.000109391	1.87015	0.000785898	3.1481	0.000133809	0.875441	7.01088e-06	0.8618	0.0039952	0.828512	4.71563e-07	1.39243	0.00275406	na	na	2.55567	3.15644e-07	1.05894	0.00349695	na	na	2.77215	8.5397e-06	1.14948	0.00398843	1.9012	0.00051543	1.78458	0.000117014	1.84742	4.93463e-06	2.058	0.000540818	2.10227	7.88184e-07	1.03469	0.0424001	2.25066	0.000454373	2.09964	2.59829e-05	0.82987	0.00535876	2.2318
pSymA_oligo_3248		S.mel.1021 pSymA	145691-145740	+	na	na	na	na	1.05415	0.00499256	na	na	na	na	na	na	3.15602	0.000492461	na	na	na	na	2.89654	0.0017414	na	na	na	na	0.425191	0.0013211	na	na	na	na	1.58065	0.000531808	na	na	0.957861	0.00033873	0.971824	0.00587309	na	na	na	na	1.22942	0.00293105	na
pSymA_oligo_3131		S.mel.1021 pSymA	152268-152337	-	na	na	0.877523	0.00760279	0.862267	0.00658418	0.799373	0.000300223	0.458288	0.0210808	1.24375	2.69753e-06	1.80755	0.000288961	na	na	3.19049	4.63391e-06	1.36466	0.0125767	2.00114	0.0486735	2.73971	9.68687e-07	0.503122	0.000774093	na	na	1.20776	0.000913701	1.03518	0.000387465	1.17917	0.00794575	1.41653	2.31236e-06	1.417	0.0063954	na	na	2.74385	6.90228e-05	1.45567	0.00393249	na
pSymA_oligo_2168		S.mel.1021 pSymA	154730-154779	-	na	na	na	na	na	na	0.955615	7.30763e-06	0.421143	0.0108434	0.826125	0.000433489	1.60316	0.00032527	3.58032	0.0354843	1.63942	4.37436e-05	1.6317	0.00813287	3.62101	0.0307488	1.54204	3.22247e-05	-0.378093	0.0394058	1.33849	0.0372432	-0.56623	0.03817	na	na	na	na	na	na	na	na	na	na	na	na	na	na	na
pSymA_oligo_3224		S.mel.1021 pSymA	154933-155002	-	na	na	0.51456	0.0334702	0.869227	0.0151638	1.1487	1.89002e-05	0.48608	0.0103105	0.854136	2.25877e-06	1.75867	0.00107981	na	na	3.15645	4.69924e-07	1.44596	0.00853154	na	na	2.84371	1.78683e-05	-0.598621	0.00390276	na	na	na	na	na	na	1.06727	0.0183655	0.569495	0.00264584	na	na	0.97439	0.00178408	0.810851	7.75315e-05	0.430714	0.00482251	na
pSymA_oligo_2047		S.mel.1021 pSymA	159014-159063	both	7.31429	0.0157786	6.63876	4.09824e-07	6.39124	1.39107e-11	4.89702	2.56085e-05	5.08295	8.27322e-07	4.38605	9.89683e-10	4.65786	0.00596762	na	na	7.35842	1.46747e-06	3.76307	0.0458896	na	na	7.92027	2.86917e-07	5.73751	1.02642e-08	6.52933	1.9735e-08	7.27063	4.08455e-10	7.42604	6.83042e-08	7.42585	8.81643e-09	7.09103	2.11169e-14	5.27843	1.93473e-08	5.10486	0.000153389	5.5008	7.47427e-05	5.93991	2.93498e-08	5.35901
pSymA_oligo_1924		S.mel.1021 pSymA	159480-159529	both	5.81023	0.00141192	6.38474	4.52149e-06	6.93039	2.97432e-08	6.22914	6.73629e-08	5.59109	1.13987e-06	5.00822	2.77491e-07	na	na	na	na	9.96365	0.00023289	7.14861	7.38435e-05	6.9546	0.0106067	na	na	6.12082	3.27101e-09	6.96586	8.80134e-08	7.40988	3.1267e-07	6.95898	3.63427e-08	8.11252	5.54658e-07	6.72635	4.4601e-08	6.69275	1.49513e-07	7.4859	8.62724e-06	7.23703	1.10588e-09	5.2222	5.08131e-07	6.40818
pSymA_oligo_938		S.mel.1021 pSymA	160695-160764	+	3.12721	0.00872237	na	na	3.10672	0.00119652	0.665395	0.000125258	0.551051	0.0103431	0.860361	9.38223e-07	1.37891	0.00235392	na	na	2.97053	2.40621e-07	1.25738	0.00107878	na	na	2.89018	7.95694e-08	-0.727959	4.26999e-05	0.871084	0.0255962	na	na	na	na	na	na	na	na	1.62096	0.000353499	na	na	na	na	na	na	na
pSymA_oligo_3100		S.mel.1021 pSymA	161492-161541	+	na	na	1.87675	0.000106456	3.88433	1.96458e-09	na	na	1.05215	0.000247685	3.72367	2.61391e-08	na	na	-1.33555	0.0134838	3.38678	2.42599e-05	na	na	-1.63172	0.013946	3.02462	1.85263e-08	0.324672	0.0103568	0.536371	0.00876307	4.30606	1.50193e-07	na	na	0.895728	0.00371066	4.41151	1.53988e-09	na	na	na	na	3.83108	1.79389e-06	-0.526087	0.00128095	2.49036
pSymA_oligo_718		S.mel.1021 pSymA	168958-169007	both	3.08898	0.00447068	0.736927	0.00503905	1.92274	5.52968e-06	na	na	na	na	0.397141	0.000506884	na	na	na	na	1.55933	0.000173057	na	na	na	na	0.873002	0.0221313	1.44321	8.34466e-05	na	na	2.65698	8.65097e-05	1.02328	0.000208059	na	na	2.04057	8.03149e-06	2.14648	2.31459e-05	na	na	3.90758	0.000153984	0.925065	0.00243559	na
pSymA_oligo_817		S.mel.1021 pSymA	168959-169008	both	3.90418	3.87703e-06	0.908019	0.00466639	3.17685	5.93232e-09	1.1021	0.0016556	0.552438	0.00813149	1.44621	2.80712e-08	na	na	1.39702	0.0233718	1.72662	5.2021e-06	1.1303	0.0192508	na	na	1.04891	0.00017345	3.24236	2.31995e-10	1.40455	0.00210387	2.40027	2.03412e-08	1.69994	1.6744e-05	na	na	1.94762	2.91013e-06	3.65783	4.83033e-08	1.2607	0.0214373	3.4418	4.92186e-06	2.30677	1.29488e-06	na
pSymA_oligo_1322		S.mel.1021 pSymA	171775-171824	both	5.7135	0.0210636	1.15107	0.00519232	5.98148	0.000124379	0.552405	0.00028945	0.171037	0.0463443	0.359902	0.000284155	na	na	na	na	2.34927	3.76986e-06	na	na	na	na	2.16009	1.1715e-05	na	na	na	na	0.933232	0.00289748	1.04141	0.00293895	na	na	1.7618	3.19783e-05	2.86809	0.0027589	1.29635	0.0220928	3.05525	0.00028146	na	na	1.34724
pSymA_oligo_3532		S.mel.1021 pSymA	171856-171905	-	3.12689	2.09174e-05	na	na	1.88127	0.0296405	0.415154	0.00469177	na	na	na	na	0.290183	0.00245082	na	na	1.21105	0.0011972	na	na	na	na	1.24962	9.91712e-05	2.16157	0.000972802	na	na	2.14614	0.0445139	1.00369	2.64447e-06	-0.566699	0.000965793	1.69108	4.17307e-05	1.80984	1.49811e-07	na	na	1.8542	1.02695e-05	1.45954	0.000635662	1.38079
pSymA_oligo_2459		S.mel.1021 pSymA	174124-174173	+	na	na	na	na	1.40857	0.0346209	na	na	na	na	na	na	1.00428	0.0267704	na	na	0.580512	0.0140814	1.2051	0.0381314	na	na	na	na	na	na	na	na	na	na	-1.55236	0.0373477	na	na	na	na	na	na	-1.32792	0.0346332	3.02568	0.00858477	na	na	na
pSymA_oligo_2222		S.mel.1021 pSymA	175174-175223	-	2.36328	0.0357981	na	na	3.47725	7.2785e-05	0.593946	0.00407469	na	na	1.63885	1.42173e-06	1.44259	0.00625623	na	na	1.06163	0.0116801	1.61913	0.00874908	na	na	1.29887	7.52896e-05	na	na	na	na	1.92387	0.029845	1.48618	0.00068727	na	na	2.47996	0.000398455	1.89735	0.00042172	na	na	4.17412	0.00543073	na	na	na
pSymA_oligo_3477		S.mel.1021 pSymA	175175-175224	both	na	na	na	na	3.58835	0.000785379	na	na	na	na	2.85989	0.000562156	na	na	na	na	na	na	na	na	na	na	na	na	na	na	na	na	2.26359	0.0429835	1.34981	0.000297073	na	na	2.31342	2.46824e-05	1.67117	0.000646457	0.634363	0.000947776	3.89349	4.1273e-06	1.42005	0.000239862	na
pSymA_oligo_776		S.mel.1021 pSymA	177546-177595	both	4.35726	0.0218315	na	na	2.86155	0.000275049	0.352927	0.00375064	na	na	0.419149	0.00181577	0.765312	0.00446734	na	na	0.673134	0.0125695	0.554954	0.00141371	-0.895301	0.00708806	1.38726	5.80384e-05	na	na	-0.444399	0.0279947	1.10388	0.00373709	1.27389	0.00188946	na	na	1.74628	1.81135e-06	1.9144	2.77295e-05	na	na	3.3192	0.000215717	1.1341	7.41295e-06	na
pSymA_oligo_1926		S.mel.1021 pSymA	177819-177868	-	na	na	na	na	3.70928	0.0016522	na	na	na	na	-0.821038	0.0116864	1.34482	0.000549935	na	na	1.59873	0.000338574	na	na	na	na	1.50415	0.000666418	0.769108	0.000290266	-1.07469	0.0148501	2.73676	0.000706375	na	na	na	na	2.028	0.00213637	na	na	na	na	2.87334	0.00161749	1.03883	0.00909777	na
pSymA_oligo_623		S.mel.1021 pSymA	179070-179119	both	na	na	0.719738	0.00136287	3.97731	1.0799e-05	na	na	na	na	na	na	na	na	na	na	na	na	na	na	na	na	na	na	2.49242	7.90062e-05	na	na	2.94561	1.89089e-05	1.81408	0.000888414	na	na	2.66857	2.53519e-05	2.75289	0.00159629	na	na	5.32788	0.000366358	2.79133	6.56995e-05	na
pSymA_oligo_1172		S.mel.1021 pSymA	180342-180411	-	1.42932	0.0245892	0.508138	0.0177267	3.12242	2.13145e-06	0.943922	0.000482037	0.774351	0.00271475	0.82523	4.79778e-06	1.51315	0.00531676	2.248	0.0018906	3.3243	4.67256e-06	1.49777	0.00730499	1.80699	0.0219019	2.84991	5.92963e-07	0.499999	0.0260846	na	na	2.06245	0.00230898	1.6513	0.000121833	0.998411	0.016456	1.71855	3.69882e-06	2.06103	0.000259114	0.944006	0.0351751	2.82474	0.000236701	1.62402	0.00049416	na
pSymA_oligo_2475		S.mel.1021 pSymA	180677-180746	-	na	na	0.856758	0.0128862	2.50423	3.78984e-05	0.717308	0.00651759	0.520817	0.0173631	1.22442	0.0318547	2.66978	0.000510673	2.62644	0.0353233	2.48635	7.41282e-07	1.81275	0.00306273	2.24811	0.000179169	2.31892	3.00429e-06	na	na	1.52271	0.0130478	0.864467	0.00628946	1.07127	0.000123002	1.7854	0.00161339	1.13903	0.00140127	na	na	1.59119	0.0234443	0.711327	0.0357014	1.88963	8.72192e-05	0.879749
pSymA_oligo_1506		S.mel.1021 pSymA	180860-180909	+	na	na	0.981864	0.0117328	3.07728	7.44179e-06	na	na	na	na	na	na	na	na	-0.91959	0.0326982	1.78503	2.17144e-05	na	na	na	na	1.72528	4.08447e-06	na	na	na	na	1.91459	0.0179271	na	na	na	na	0.99674	2.38773e-05	na	na	1.21359	0.0189736	2.17724	4.339e-05	0.763213	0.00696099	1.08227
pSymA_oligo_2384		S.mel.1021 pSymA	182420-182489	-	5.13078	0.0481654	na	na	4.99024	0.00576104	1.21698	0.000576205	na	na	1.21381	6.27978e-05	2.79246	0.00263162	2.28102	0.0496464	3.13082	4.36619e-06	1.36251	0.00142681	na	na	2.53837	5.78408e-06	na	na	na	na	2.20438	0.00840064	1.16907	0.000330697	0.835405	0.0138774	2.64769	0.000206499	1.40955	0.0236605	na	na	2.68643	0.000578379	1.98018	5.44568e-05	0.87168
pSymA_oligo_223		S.mel.1021 pSymA	183051-183100	+	na	na	1.27457	0.000645689	2.71423	7.19584e-05	0.765361	0.000582005	na	na	0.359192	0.0229918	0.902237	0.0436036	na	na	2.13647	0.000700386	na	na	na	na	1.44065	0.000971505	2.24017	6.48757e-05	1.56653	0.00322006	3.38844	7.51899e-05	1.10193	0.00037725	1.41046	0.0242277	2.09657	0.000721354	2.48871	1.35962e-06	na	na	3.78685	2.98581e-05	2.59096	3.72361e-06	1.08208
pSymA_oligo_1934		S.mel.1021 pSymA	183246-183315	both	6.11184	0.0286464	1.28574	0.0179972	3.66993	0.000631503	0.401164	0.0145251	na	na	0.510421	0.000412523	1.85042	0.00405277	na	na	2.27949	8.32602e-08	1.20018	3.04537e-05	1.20394	0.030911	2.29818	1.42599e-06	na	na	na	na	2.10628	0.000520155	1.33743	0.000193838	na	na	1.66136	2.9741e-05	1.40367	0.0290079	na	na	3.16635	0.00163615	0.792065	0.0297665	na
pSymA_oligo_2245		S.mel.1021 pSymA	184140-184209	+	na	na	1.30661	0.0201771	na	na	na	na	0.8044	0.00402776	-0.282876	0.00708988	-0.407047	0.0342006	1.97298	0.0296475	na	na	na	na	3.46331	0.0219032	na	na	-1.51047	1.50432e-06	0.629313	0.00157991	-0.783148	0.0167525	-0.612696	2.80534e-05	na	na	-0.422712	0.00268862	na	na	na	na	na	na	na	na	na
pSymA_oligo_1703		S.mel.1021 pSymA	186306-186355	-	na	na	na	na	1.9708	0.000511343	na	na	na	na	0.696327	0.000774915	2.25939	0.00197611	na	na	na	na	1.89375	0.00165659	na	na	na	na	na	na	1.22924	0.00170148	1.71607	0.000608898	na	na	1.19941	0.00589661	1.39273	0.000104361	na	na	na	na	1.62001	0.0036004	0.579642	0.0188959	na
pSymA_oligo_975		S.mel.1021 pSymA	187637-187706	+	1.33892	0.0138338	2.0394	5.71807e-05	1.78697	6.78592e-05	1.23124	0.000130781	0.857083	0.00809731	1.36038	4.2871e-08	na	na	1.766	0.0119836	1.72064	3.01434e-05	1.69202	0.00507631	na	na	1.96607	1.81358e-06	-0.363324	0.0135417	1.43906	0.000807917	2.0203	1.49029e-08	0.926997	0.000266301	1.65559	9.48746e-05	1.9516	3.52214e-06	1.11991	0.00200476	1.80413	0.00254629	1.85022	0.000153682	0.751376	0.00287073	1.65854
pSymA_oligo_2918		S.mel.1021 pSymA	189041-189090	-	na	na	0.430565	0.0478211	1.6482	0.0025825	na	na	na	na	na	na	na	na	na	na	1.22542	0.00238554	na	na	na	na	1.09534	0.0220388	0.536584	0.00505369	1.25773	0.00562433	1.3507	0.000257335	0.332071	0.033409	1.24531	0.00789187	1.55188	3.79435e-05	0.669206	0.0098926	na	na	1.1705	0.00537706	1.01103	0.00665123	na
pSymA_oligo_2288		S.mel.1021 pSymA	190274-190343	+	1.48394	0.00034901	1.82885	0.00021309	3.70211	6.62853e-08	0.919071	0.000140053	0.748966	0.000390188	2.00094	8.66388e-08	na	na	na	na	3.14892	8.33418e-08	0.384958	0.00992574	na	na	2.91219	4.04455e-08	0.37035	0.00344227	1.05769	0.000620307	4.39377	1.35735e-07	0.872934	1.40473e-05	1.13012	1.35761e-05	3.28616	2.60413e-08	1.33158	0.000621201	0.933868	0.0199722	3.92816	9.94707e-09	1.56025	1.77107e-05	3.23871
pSymA_oligo_2009		S.mel.1021 pSymA	194505-194554	-	na	na	na	na	na	na	1.16634	0.00634751	na	na	1.92168	6.24703e-05	2.1758	0.0105915	na	na	0.570687	0.0294556	1.29606	0.0332248	na	na	1.23502	0.00285064	-0.317414	0.0379121	1.16306	0.0118251	1.51004	0.00554967	na	na	na	na	0.536029	0.0230207	-0.781194	0.0377435	na	na	1.34612	0.014885	0.620034	0.00202409	0.424217
pSymA_oligo_95		S.mel.1021 pSymA	195770-195839	-	2.87865	0.00919848	1.75916	0.000254176	2.53185	3.9341e-06	1.09002	0.00235169	0.684891	0.0150376	1.10874	1.28298e-06	1.47557	0.00153334	na	na	3.83104	1.35981e-05	1.15686	0.0154699	2.61982	0.00242451	4.06008	3.85716e-05	2.14923	4.54138e-07	1.17543	0.000583484	2.88194	2.12037e-05	2.17767	3.14979e-06	0.719977	1.56829e-05	1.98342	5.30385e-06	3.61707	1.81331e-05	1.10215	0.0497271	3.17658	0.000162608	2.44611	9.13694e-06	1.31744
pSymA_oligo_2729	SmelA013	S.mel.1021 pSymA	198196-198245	-	na	na	na	na	0.967235	0.00903489	na	na	na	na	0.9946	3.89976e-05	1.88739	0.00601494	-1.1542	0.0199676	1.23955	0.00453627	na	na	na	na	1.09144	0.00193908	1.06455	0.00757091	na	na	1.93467	0.000456883	0.51037	0.0289143	1.50173	0.00148828	0.803921	0.0203009	na	na	na	na	0.922731	0.00252937	0.706967	0.00912219	na
pSymA_oligo_720		S.mel.1021 pSymA	198265-198314	+	na	na	na	na	1.29294	0.00248913	na	na	na	na	na	na	0.938343	0.0190063	na	na	0.497163	0.0216093	0.906331	0.00581576	na	na	0.687451	0.0164516	0.441955	0.0159105	na	na	1.83618	0.000225898	na	na	na	na	0.760431	0.00439271	na	na	na	na	na	na	na	na	na
pSymA_oligo_1156		S.mel.1021 pSymA	198692-198741	+	na	na	na	na	1.46527	0.000338349	0.573486	0.000488431	na	na	0.583878	9.36885e-05	1.86241	0.00653126	na	na	0.74807	0.031612	1.23883	0.0168749	na	na	0.421397	0.0348168	na	na	0.830962	0.0467819	1.37742	0.00216636	0.568568	0.00330288	na	na	1.3094	4.34638e-06	na	na	na	na	1.23583	0.0085799	na	na	na
pSymA_oligo_2316		S.mel.1021 pSymA	198896-198945	+	na	na	na	na	2.91083	1.17299e-05	na	na	na	na	0.415676	0.017314	1.16564	0.00526737	na	na	0.995837	0.001761	1.1453	0.0252892	na	na	1.18378	0.00413485	na	na	na	na	2.14231	0.000838866	0.868238	0.0162341	1.38793	0.00336637	1.88612	3.69547e-06	na	na	na	na	2.51739	0.00588641	1.08419	0.047441	na
pSymA_oligo_3426		S.mel.1021 pSymA	202223-202272	-	na	na	na	na	na	na	na	na	na	na	1.59715	0.000474956	na	na	na	na	na	na	1.1551	0.0359609	na	na	0.615624	0.0457729	-0.438554	0.00260129	0.743444	0.00931485	1.22529	0.00286489	na	na	na	na	0.955551	0.00297278	na	na	na	na	na	na	-0.882984	0.00160821	na
pSymA_oligo_2835		S.mel.1021 pSymA	202553-202622	-	3.08479	0.000246323	1.02968	0.0109179	1.36992	0.000179337	1.66342	5.0292e-05	na	na	1.07623	5.592e-08	2.3617	0.00193576	2.17532	0.0494527	3.04751	5.99252e-06	na	na	1.66573	0.0448269	2.77741	7.97474e-07	1.84633	0.00019461	1.35987	0.00484155	0.859117	0.00540201	1.77211	5.32999e-07	2.2112	4.38927e-05	1.75419	2.62723e-06	3.48173	1.1334e-06	1.97581	0.000154965	2.26951	0.00401591	1.67538	0.000195993	na
pSymA_oligo_1081		S.mel.1021 pSymA	205551-205620	-	na	na	na	na	1.81122	3.42338e-06	0.713344	0.00021252	0.439829	0.0192963	1.06494	3.05093e-06	2.55687	0.00473036	na	na	1.97252	6.48594e-05	2.19698	0.000204547	na	na	1.95673	1.03023e-05	na	na	1.27675	0.0103096	0.811277	0.00806701	1.01883	0.000126563	1.84773	0.000623373	1.30409	8.21722e-06	na	na	0.980367	0.03309	na	na	1.10574	0.00381888	0.624094
pSymA_oligo_3165	SmelA014	S.mel.1021 pSymA	206708-206757	+	na	na	na	na	na	na	0.95676	0.032399	na	na	na	na	2.33033	0.00641494	na	na	na	na	2.81357	6.05486e-05	na	na	na	na	0.924136	2.65009e-05	na	na	na	na	1.70232	0.00333723	na	na	na	na	0.853741	0.00265821	na	na	na	na	0.434088	0.0153003	na
pSymA_oligo_3363		S.mel.1021 pSymA	207102-207151	-	na	na	na	na	na	na	na	na	na	na	na	na	na	na	na	na	na	na	na	na	na	na	na	na	-0.658268	0.000270197	na	na	1.58321	0.000456117	na	na	na	na	2.01337	0.00107228	na	na	na	na	na	na	-0.770991	0.00661399	na
pSymA_oligo_2338		S.mel.1021 pSymA	209167-209236	+	na	na	0.477353	0.0119304	na	na	0.933343	2.77012e-05	0.71394	0.00769693	1.16174	1.03187e-08	1.21637	0.000516617	2.17624	0.00945375	1.88365	2.3821e-05	1.04661	0.00537734	1.23933	0.0175013	1.46762	0.000106047	na	na	na	na	na	na	na	na	0.714362	0.0494257	na	na	na	na	na	na	-0.646471	0.000699185	na	na	na
pSymA_oligo_1606		S.mel.1021 pSymA	211130-211179	-	na	na	na	na	1.90366	9.92757e-05	0.8625	0.0196325	na	na	2.6801	8.43133e-06	1.54191	0.00985666	na	na	0.818766	0.00564355	2.40542	0.00378589	na	na	1.04872	0.00218091	na	na	na	na	na	na	na	na	na	na	0.696674	0.0108103	na	na	na	na	na	na	na	na	na
pSymA_oligo_1774		S.mel.1021 pSymA	213856-213925	-	3.55383	0.0196043	1.2265	0.018346	2.21109	0.000175416	0.981391	3.3666e-06	0.686956	0.00825701	1.03609	6.71443e-06	2.03541	8.47714e-05	na	na	2.84049	1.1649e-07	2.00266	0.000877061	3.40991	0.000854855	2.76758	1.5977e-05	0.608565	0.000867195	1.77203	0.000172985	1.91666	1.52327e-05	1.74285	0.00816028	2.14052	7.16614e-05	1.89599	2.47126e-07	3.82704	0.0212958	na	na	3.67274	0.00079422	1.08739	0.000410048	na
pSymA_oligo_1478		S.mel.1021 pSymA	218967-219036	-	1.31671	0.00612335	1.18533	0.00295366	1.04461	0.00166973	0.69145	0.00371277	na	na	0.457269	0.000102332	0.620299	0.0056306	1.64967	0.0107492	2.16765	6.24965e-06	0.387229	0.0212888	3.46284	0.0159125	1.78729	4.50526e-06	0.368638	0.00238311	0.802217	0.000419513	0.360732	0.0200489	1.10748	7.49501e-05	0.561602	0.0400782	0.690429	0.00325103	0.675486	0.00911775	na	na	1.13015	0.000115999	0.575891	7.62881e-05	1.05083
pSymA_oligo_1775		S.mel.1021 pSymA	220249-220318	-	4.84127	1.58594e-06	1.97737	8.63994e-05	3.34607	1.25451e-07	1.03169	0.00316286	0.909755	0.00300281	0.949622	5.53064e-05	1.30521	0.00102592	na	na	2.53682	1.98812e-06	0.763921	0.0139706	na	na	2.72644	3.09002e-06	3.69523	8.86304e-08	0.392746	0.00571302	2.95961	9.51095e-07	2.73942	1.59639e-05	0.682743	0.00813725	2.40349	1.05527e-05	4.45305	7.36797e-08	na	na	3.03876	2.09022e-10	3.75484	8.07668e-08	1.69103
pSymA_oligo_495		S.mel.1021 pSymA	221290-221357	-	3.19981	1.59978e-09	1.15069	0.00565405	na	na	0.54509	0.00283676	0.59797	0.00220159	0.615146	2.44215e-05	0.736	0.00942213	2.18933	0.0398938	2.24685	3.10211e-05	0.513686	0.0122238	1.88049	0.0300497	2.10188	4.09058e-06	0.61875	0.000629931	na	na	0.590813	0.0381936	0.890724	0.00063063	1.1973	0.000121516	na	na	na	na	na	na	1.28259	0.00973825	1.31931	0.000332617	na
pSymA_oligo_292		S.mel.1021 pSymA	223007-223076	-	6.13647	6.84096e-08	0.613395	0.0224711	1.61153	1.31503e-06	1.83317	0.0135704	na	na	-1.09029	0.0189865	0.731764	0.00319177	2.22777	0.0277539	1.1035	0.00297465	0.816595	0.00180885	na	na	1.71838	0.000240872	3.82796	1.71107e-07	0.56809	0.0402499	na	na	1.13885	0.0140063	0.78926	0.00815735	na	na	4.53463	2.69101e-06	0.949281	0.0254651	0.664687	6.82102e-05	3.62065	5.49438e-07	na
pSymA_oligo_1366		S.mel.1021 pSymA	223346-223395	-	na	na	na	na	1.82761	3.98946e-05	0.585362	0.00933744	0.931966	0.00441057	2.47502	4.12567e-08	na	na	na	na	2.81623	3.90659e-05	na	na	na	na	2.19089	3.27096e-05	-0.6194	0.000794828	na	na	1.75174	2.33769e-05	na	na	na	na	1.42092	5.94157e-05	na	na	na	na	1.49609	2.13206e-05	-0.67682	0.00946886	na
pSymA_oligo_278		S.mel.1021 pSymA	223706-223755	+	na	na	na	na	na	na	2.45712	3.87337e-05	0.739489	0.0203453	2.00146	2.64434e-06	2.34091	0.00174515	2.37804	0.0127508	2.82523	3.418e-06	2.25885	0.0080325	na	na	2.59337	9.60355e-07	-0.777169	0.000687169	na	na	na	na	na	na	na	na	na	na	-0.821939	0.0276414	0.986537	0.0489179	na	na	na	na	na
pSymA_oligo_2129		S.mel.1021 pSymA	226990-227059	-	na	na	1.09437	0.00422045	1.75929	3.6075e-06	1.05376	6.53683e-05	0.848428	0.000883003	1.46178	3.44174e-08	1.71811	0.000702065	na	na	2.4849	4.08215e-08	1.71169	0.000249884	na	na	2.27858	2.60888e-06	0.817847	0.0111191	1.15417	0.00220452	1.18655	0.000480957	1.35951	0.000135571	1.25562	0.00124353	1.18752	5.36664e-05	1.41255	0.00513433	1.58818	0.000946042	2.31528	0.000186979	1.49102	1.2028e-05	1.5067
pSymA_oligo_2694		S.mel.1021 pSymA	227671-227720	-	na	na	na	na	3.90627	0.000191657	1.35247	4.3514e-07	na	na	1.12561	4.5189e-08	2.62944	0.00357641	na	na	2.85752	3.16793e-05	1.64327	0.00166205	0.978731	0.0136901	2.2502	7.93071e-05	0.529278	0.0173524	0.740856	0.00783792	2.23738	0.000160714	1.47213	0.00104745	1.2625	0.00412366	3.00968	0.000432227	na	na	na	na	1.19062	0.0140137	0.969238	0.00952509	na
pSymA_oligo_3324		S.mel.1021 pSymA	232665-232734	+	1.61922	0.0018419	0.724246	0.0491654	0.75804	0.00231707	0.814853	0.000161767	0.760963	0.00206137	0.594767	2.9804e-06	0.99867	0.000779887	na	na	2.16149	1.09167e-05	0.664059	8.45183e-05	3.2272	0.00550884	2.00183	2.91313e-06	0.917188	7.8199e-05	0.984922	0.0151758	na	na	0.530787	0.00532402	0.814598	0.0204433	na	na	1.63014	7.91699e-05	0.927842	0.04434	0.744541	0.00511063	0.72512	0.000258309	na
pSymA_oligo_2321		S.mel.1021 pSymA	233137-233186	+	na	na	0.869162	0.0213895	0.407238	0.0121297	0.59281	0.000304428	na	na	na	na	na	na	na	na	1.49532	3.8272e-06	na	na	na	na	1.54818	9.75579e-08	3.63035	5.8303e-09	2.22604	0.000162784	0.741211	0.000402653	0.647583	0.00483994	2.49479	0.000276238	1.16531	7.84489e-06	0.953951	0.0182029	1.62444	0.0137906	0.782204	0.0366544	1.36649	3.85647e-06	0.448183
pSymA_oligo_2884		S.mel.1021 pSymA	233670-233739	-	na	na	0.808891	0.0104425	0.92356	0.000411167	na	na	0.427911	0.00743691	0.397206	0.00239961	0.911391	0.00678419	na	na	2.08282	6.37619e-06	1.28541	0.00467122	3.40332	5.83184e-05	1.96614	9.50289e-07	na	na	1.09608	0.00468572	na	na	na	na	1.50794	0.00213699	na	na	na	na	na	na	0.738695	0.00621257	na	na	na
pSymA_oligo_2057		S.mel.1021 pSymA	240595-240644	-	2.37083	0.000568346	1.18895	0.00195195	1.38002	0.00124413	1.5617	0.000314542	na	na	1.01937	0.000169924	2.64203	0.000193732	0.817063	0.0199401	3.00613	4.19032e-06	2.01696	0.00370835	na	na	2.38563	8.15784e-08	na	na	1.17992	0.00386587	0.805659	0.00558759	0.722357	0.00640335	1.5919	0.00037533	1.94578	0.00475073	na	na	0.980056	0.0051966	0.735365	0.0161022	0.687186	0.0422233	na
pSymA_oligo_2874		S.mel.1021 pSymA	240719-240768	+	na	na	1.31986	0.00087661	1.65461	3.99605e-06	0.94144	0.000249216	0.992954	0.000892355	0.966176	0.0161604	1.42949	0.000810791	1.37829	0.0239195	2.78088	4.61842e-06	1.38015	8.06099e-05	na	na	3.06329	2.31849e-06	na	na	1.89183	0.000330512	1.54291	7.77316e-07	1.15168	0.000292657	2.16023	0.000155184	1.6455	0.000938218	na	na	1.03789	0.00732402	1.22033	0.0345879	0.577594	0.00769288	1.13472
pSymA_oligo_2978		S.mel.1021 pSymA	240991-241060	-	-0.949755	0.0248173	na	na	na	na	-1.5207	0.000933333	na	na	na	na	na	na	na	na	-1.40365	0.000705073	na	na	na	na	-1.68732	0.0186101	-1.50265	6.43062e-06	1.60916	4.71909e-05	2.70524	3.93341e-05	-0.91623	0.00070699	1.35553	0.00133358	2.4834	1.28402e-05	-1.26092	0.000354184	1.46551	0.00283925	4.19416	5.28771e-08	na	na	-1.52676
pSymA_oligo_1479		S.mel.1021 pSymA	242109-242178	+	3.17409	9.02533e-05	1.73226	0.000350437	2.53621	1.43423e-06	0.841405	5.20196e-06	0.815546	0.00406712	0.500591	0.000428004	0.545861	0.0102313	1.22639	0.0465027	2.23821	1.29325e-05	0.370599	0.0182813	2.99838	0.00864711	2.3812	2.37146e-06	2.16818	8.40176e-06	1.15851	0.0273909	2.11944	3.50191e-05	1.67599	1.81857e-05	1.43163	0.000485593	1.98298	1.54012e-09	2.23943	4.32928e-06	1.07653	0.022802	1.81581	2.1904e-05	1.70153	6.20164e-05	1.96713
pSymA_oligo_1826		S.mel.1021 pSymA	244114-244183	both	3.76819	0.000104446	na	na	1.9927	8.19388e-05	1.18005	0.00569089	0.429794	0.0160909	na	na	2.04264	0.00107229	na	na	2.31477	4.47586e-06	1.25401	0.0275013	na	na	2.1235	9.45382e-05	4.39719	2.65221e-07	na	na	1.49779	0.0125046	4.51222	1.29441e-07	0.906396	0.0449534	na	na	3.03207	3.81525e-07	1.48511	0.00399798	na	na	1.92907	1.05141e-05	na
pSymA_oligo_336		S.mel.1021 pSymA	257720-257769	+	3.26626	0.000417457	0.73046	0.00231085	1.4694	3.74907e-05	2.57497	0.000993948	0.367668	0.0143366	1.29245	1.86163e-09	1.76293	0.00118035	na	na	2.07587	0.000111884	1.32357	0.0191065	na	na	1.90256	7.81699e-05	2.54934	1.86478e-06	1.81038	0.0037263	0.842531	0.000187613	1.56377	1.22721e-06	2.28742	3.16741e-05	1.66694	2.52078e-06	2.57756	2.64035e-06	1.09087	0.0395626	1.1857	7.48348e-05	2.4661	0.000254065	0.899908
pSymA_oligo_3088		S.mel.1021 pSymA	258046-258095	-	3.14859	0.000315482	0.957132	0.000857326	1.31716	7.73753e-06	na	na	0.329609	0.0161033	na	na	1.18639	0.00760249	na	na	1.60084	2.4675e-06	1.39878	0.0115445	na	na	1.72706	1.33215e-05	0.200292	0.00823187	1.07272	0.00748716	0.869025	0.000181205	0.383801	0.0113558	na	na	0.831784	5.65179e-05	na	na	1.54048	0.00141936	0.774626	0.0464924	0.57533	0.00127139	1.05282
pSymA_oligo_1106		S.mel.1021 pSymA	260565-260614	+	2.41303	0.000828292	0.781586	0.0100983	0.867047	0.000904428	1.64467	0.0144518	na	na	na	na	4.99447	0.000522505	na	na	2.00302	8.56946e-05	3.74407	0.00315607	0.455851	0.000511668	1.69202	5.92561e-05	1.53945	8.48739e-06	1.17571	0.00628984	0.660484	0.000514655	3.88584	1.70221e-06	2.09641	0.000165372	1.18757	0.000468788	3.25218	0.00779902	1.0371	0.00594434	0.954695	0.00018093	3.43759	7.91208e-06	na
pSymA_oligo_1625		S.mel.1021 pSymA	263823-263892	+	4.25023	8.72202e-05	1.82487	0.000321947	3.75202	6.86903e-05	0.897912	7.73912e-05	0.71116	0.013148	0.576067	0.000436473	1.73746	0.00093043	na	na	2.78516	1.14164e-05	1.16647	0.00483628	na	na	2.97265	1.3659e-05	3.61306	1.80821e-06	1.64596	0.00668961	3.70028	0.000224509	2.08304	6.88355e-06	2.19633	0.000116301	2.68733	6.71086e-06	3.62429	0.000971834	1.40747	0.0284805	4.32826	8.84916e-05	3.64731	9.12682e-09	1.96195
pSymA_oligo_1289		S.mel.1021 pSymA	265598-265667	+	na	na	na	na	1.38378	0.000890396	0.824823	0.00015518	0.715612	0.00373803	1.04735	1.53516e-07	1.85116	1.94194e-05	na	na	2.96204	1.57937e-06	1.49913	0.00133006	na	na	2.80289	3.73762e-08	na	na	1.32268	0.00727851	0.818641	0.00272562	0.683116	0.0136081	1.20932	0.00139374	1.48968	5.46621e-05	na	na	1.29395	0.0174712	0.558028	0.00611295	1.1019	0.00369446	1.01002
pSymA_oligo_1108		S.mel.1021 pSymA	267015-267064	+	na	na	0.68719	0.00957066	na	na	1.27449	0.0012888	0.497344	0.00547407	1.50155	5.51238e-07	1.61446	0.000254767	na	na	3.18282	3.92809e-05	1.44964	0.0175503	na	na	2.93334	1.73751e-06	na	na	1.19807	0.000543461	0.561434	0.0116678	na	na	1.47824	0.000542883	0.597763	0.0155032	na	na	1.21063	0.00191299	1.25442	0.000128826	0.484985	0.019339	na
pSymA_oligo_2481		S.mel.1021 pSymA	268278-268347	+	na	na	-0.583261	0.0017493	0.828823	0.00135955	1.89239	0.000724269	0.872634	5.27893e-05	2.69029	9.47296e-12	2.09942	0.00018581	na	na	2.59505	6.32152e-06	2.19397	0.00461737	2.9206	0.0250101	2.98263	3.75885e-05	-0.803875	0.000568609	0.473499	0.0400781	3.38473	6.62598e-07	na	na	na	na	2.20511	0.00037082	na	na	-1.56674	0.00867905	1.12545	2.90282e-05	na	na	0.788642
pSymA_oligo_2837		S.mel.1021 pSymA	268792-268861	+	na	na	na	na	1.75166	2.39367e-05	na	na	0.239383	0.0381804	na	na	1.54292	0.00436522	na	na	3.13539	9.3849e-07	1.20522	0.00387265	1.87179	0.0281232	2.9023	9.85712e-06	na	na	0.78811	0.0478922	na	na	na	na	na	na	na	na	na	na	na	na	0.727443	0.000424293	na	na	na
pSymA_oligo_1965		S.mel.1021 pSymA	280440-280489	+	1.57261	0.000132862	na	na	na	na	1.00289	0.0022082	0.406308	0.0175529	0.973829	0.00026065	na	na	na	na	1.62928	0.00121845	na	na	na	na	2.19682	0.000103139	2.63612	5.61952e-07	1.22862	0.00116675	0.98584	0.00026753	3.06905	0.000463888	0.996524	0.0199478	0.431589	0.0118115	0.591652	0.00117646	0.999813	0.0459812	na	na	2.0136	6.16993e-09	na
pSymA_oligo_2482		S.mel.1021 pSymA	282049-282118	-	1.05122	0.0393118	1.01059	0.00564011	2.17313	5.4829e-07	0.561549	0.000298378	na	na	0.773336	0.000283396	1.01813	0.000125268	na	na	2.53398	3.74406e-05	0.822703	0.01548	na	na	2.56732	3.24627e-05	na	na	na	na	1.29915	0.000465272	na	na	na	na	1.22206	0.00698463	0.523539	0.00790204	na	na	na	na	na	na	0.864536
pSymA_oligo_1338		S.mel.1021 pSymA	285726-285795	-	na	na	1.54703	0.000698851	2.59548	1.03857e-06	1.24408	0.000151799	0.913395	0.000234222	2.27697	2.47567e-09	2.13482	0.00038229	na	na	2.81956	1.56918e-05	2.01777	0.0029871	na	na	2.91557	1.14011e-05	na	na	0.913336	0.00570139	1.27133	0.000583695	0.747573	0.000204924	1.40865	0.00376389	1.48855	1.52273e-05	na	na	1.36903	0.0195176	0.876691	0.00742179	1.45748	0.00012069	1.70529
pSymA_oligo_1258		S.mel.1021 pSymA	287238-287287	+	2.23553	0.0412375	1.64985	0.000247686	1.9819	9.52008e-06	1.17418	0.00448167	na	na	1.09484	5.08758e-09	na	na	0.727013	0.0476207	2.81594	2.78749e-05	na	na	1.20735	0.0081312	2.11009	5.58978e-06	2.38105	2.07057e-06	1.16625	0.000791698	3.29669	1.55264e-05	1.66276	3.28197e-06	1.83093	0.000535287	1.82193	3.67134e-05	2.77484	9.11632e-05	1.35136	0.0291076	2.65256	5.03177e-05	2.25903	1.07768e-05	1.21969
pSymA_oligo_1359		S.mel.1021 pSymA	287761-287810	+	1.32496	0.00219269	na	na	na	na	0.786762	0.000418265	na	na	na	na	na	na	na	na	1.3322	6.91638e-05	-0.499318	0.00301183	na	na	1.11833	2.51927e-05	3.02533	4.63532e-07	na	na	-0.84548	0.00566977	na	na	1.04699	0.0204731	na	na	2.33519	1.50853e-06	0.730047	0.0497702	na	na	0.473331	0.00215337	na
pSymA_oligo_1152		S.mel.1021 pSymA	289180-289229	+	na	na	0.499105	0.0146303	na	na	0.156409	0.040069	na	na	0.235274	0.029916	na	na	3.25162	0.0177645	0.757909	3.36137e-05	-0.462865	0.0095837	na	na	1.03498	0.000235871	1.37642	3.17299e-07	na	na	na	na	0.854275	3.18869e-06	na	na	na	na	0.921994	0.000644991	na	na	0.478735	0.0468639	na	na	0.701406
pSymA_oligo_3353		S.mel.1021 pSymA	289180-289229	+	4.53428	0.000419305	1.75993	0.00293295	2.16364	2.16422e-06	1.13789	0.0037798	1.65879	1.96816e-05	0.688973	9.13983e-07	na	na	na	na	2.1281	0.000137495	na	na	na	na	2.14171	1.44994e-05	1.36649	4.18333e-06	1.00643	0.0401184	1.5328	7.41903e-08	1.06909	0.000123073	0.946204	0.00482334	1.44389	2.0965e-06	1.63163	0.00108689	0.59903	4.61893e-05	1.32457	0.000131076	0.957277	0.00189254	0.932535
pSymA_oligo_1361		S.mel.1021 pSymA	289630-289679	-	na	na	1.92947	0.000576737	2.26584	1.48561e-05	0.754404	0.00158613	0.481537	0.030616	0.64921	5.37287e-06	1.7612	0.0142069	na	na	2.68339	4.4792e-06	0.764019	0.0121748	na	na	2.30851	0.000156452	0.910342	0.00181742	1.60393	0.0014145	4.1617	9.75517e-07	1.99853	0.000365852	1.7345	0.000947552	2.34573	8.3735e-07	1.38282	0.000393526	1.07234	0.0241844	1.73119	0.00056391	0.662017	0.0464746	0.866723
pSymA_oligo_1154	SmelA023	S.mel.1021 pSymA	291894-291943	both	3.15967	0.0436435	0.900114	0.00435568	2.27666	0.000379495	na	na	na	na	0.919933	3.84355e-09	1.29715	0.00239635	na	na	2.08786	9.44339e-05	na	na	na	na	1.27661	0.000516546	na	na	1.00823	0.00289385	1.91272	0.00292509	na	na	na	na	3.09454	0.00123195	na	na	0.875084	0.0324219	2.49845	0.000120874	0.602605	0.0122665	0.898079
pSymA_oligo_717		S.mel.1021 pSymA	292020-292069	+	2.03609	0.004562	1.53922	0.00440284	2.28872	1.90495e-08	na	na	na	na	1.31213	4.04864e-06	0.93221	0.00811564	na	na	3.01143	3.94989e-07	na	na	na	na	2.90469	1.26813e-05	1.65912	2.23774e-06	0.712156	0.000113133	2.43244	5.19423e-05	1.27134	3.59208e-07	0.702049	4.56445e-05	2.12107	2.14729e-06	1.4109	0.000455448	na	na	2.24007	8.38252e-06	0.491711	0.014839	2.36704
pSymA_oligo_1264		S.mel.1021 pSymA	301795-301844	+	3.2861	0.00419019	na	na	1.41925	3.57365e-05	-0.193833	0.0404563	na	na	0.73888	0.02386	na	na	na	na	0.809322	0.0136561	na	na	na	na	0.785322	0.000152944	-0.300167	0.0202656	na	na	0.67736	0.00199558	0.665092	0.00163484	na	na	1.48698	3.23604e-06	0.834228	0.00809932	na	na	1.39055	5.51646e-05	na	na	1.51847
pSymA_oligo_2866		S.mel.1021 pSymA	304258-304307	+	1.27963	0.0181887	0.931407	9.30202e-06	1.12546	0.00193768	na	na	na	na	0.357556	0.00103092	1.13832	0.00199741	na	na	2.23313	3.92911e-05	0.937413	0.00178837	na	na	1.71557	0.000717398	0.704406	0.00308181	1.25625	0.00160922	2.70259	0.000180769	1.11777	0.00296449	1.46332	0.000101093	2.63017	3.09833e-05	2.3695	0.00271077	0.851283	0.0441731	3.20329	0.000373686	0.579197	0.00532894	1.40793
pSymA_oligo_870		S.mel.1021 pSymA	313784-313833	+	3.82723	0.0478059	0.782842	0.0149511	2.40627	4.95607e-06	0.576711	0.0325007	na	na	1.74039	9.30928e-06	1.34413	0.00221944	na	na	2.12775	5.45317e-05	1.41502	0.00418756	na	na	1.92207	7.63792e-05	0.690239	1.55147e-05	2.31697	0.00612008	2.30551	0.000448243	1.59734	0.000475536	0.993193	0.00213152	1.40302	6.04433e-06	0.95396	0.00577347	na	na	2.71743	3.27692e-06	0.948823	1.07638e-05	na
pSymA_oligo_2273		S.mel.1021 pSymA	313991-314040	+	na	na	0.92119	0.0147753	na	na	1.4412	0.00017407	0.855728	0.0045154	0.99769	5.89632e-08	3.28348	0.000349631	na	na	2.99414	4.90408e-07	2.70717	0.00067222	na	na	2.49229	3.3848e-06	1.55291	0.00017408	na	na	na	na	2.32912	0.00260744	na	na	na	na	1.52252	1.03505e-05	na	na	na	na	1.77812	5.65218e-06	na
pSymA_oligo_1404		S.mel.1021 pSymA	314161-314210	-	na	na	na	na	1.05634	0.000883565	0.33697	0.0177986	0.234472	0.0431996	0.504226	0.000437058	1.11791	0.00038013	na	na	2.4915	1.70238e-05	na	na	na	na	2.12455	9.73745e-06	2.06592	0.00192604	na	na	1.61854	2.86555e-06	2.69231	0.00237894	0.837734	4.73393e-05	2.18829	1.58219e-06	3.02193	0.000163964	na	na	2.90976	1.59898e-05	2.14794	0.00210669	1.27076
pSymA_oligo_723		S.mel.1021 pSymA	314162-314211	+	1.7693	0.0223509	na	na	1.43372	0.000455484	0.283639	0.00196567	na	na	0.532326	0.00486196	1.03922	0.0128117	na	na	2.12678	5.9664e-07	1.41236	0.0410896	0.376057	0.046742	2.03425	1.45433e-05	1.73866	0.0136028	na	na	1.62615	3.87971e-06	3.41096	0.0134942	0.495367	0.0245117	1.75388	3.26365e-07	3.23526	0.00305092	na	na	2.2826	0.00265976	2.96374	0.0123798	na
pSymA_oligo_2818		S.mel.1021 pSymA	315057-315106	-	3.01768	0.00046288	na	na	1.57745	0.00037725	na	na	na	na	2.30598	0.00309551	1.652	0.00275897	na	na	2.24489	0.000207845	0.976661	0.0244104	0.219621	0.0245324	1.3658	0.000303611	0.646407	0.00403278	0.896958	0.00214133	1.39506	6.30142e-05	1.23711	2.41444e-05	1.57583	0.00140676	1.99264	0.00135048	1.76887	2.02342e-05	1.58343	0.0214181	2.9066	0.00111668	1.52644	3.30613e-06	1.04949
pSymA_oligo_2369		S.mel.1021 pSymA	317561-317610	-	na	na	1.90791	0.00374963	4.14488	6.18499e-07	na	na	na	na	na	na	1.61428	0.00147554	na	na	1.62772	0.00207326	1.90967	0.00286811	na	na	1.80845	0.000309936	na	na	3.02182	0.000368916	3.65388	7.68197e-05	1.35335	0.000582263	2.69385	0.000110159	4.34596	1.43177e-06	na	na	2.01663	0.00129051	3.89369	3.77596e-06	0.956999	0.00610667	2.5551
pSymA_oligo_2920		S.mel.1021 pSymA	318024-318073	+	na	na	na	na	0.641124	0.000203014	0.804892	0.00564131	na	na	na	na	na	na	na	na	1.46025	1.63126e-05	0.430108	0.0343664	2.1568	0.00805772	1.43406	1.0574e-05	na	na	na	na	na	na	0.550309	0.00470493	1.24307	0.0132351	na	na	na	na	0.772014	0.0182053	na	na	0.839134	8.35208e-05	1.09035
pSymA_oligo_724		S.mel.1021 pSymA	318024-318073	+	3.66383	0.0182994	0.769789	0.00527363	0.39623	0.0039143	1.775	0.0115992	0.274925	0.0337951	na	na	1.25196	0.00105772	na	na	1.68517	1.951e-05	na	na	na	na	1.58878	2.24363e-06	1.55015	5.73833e-07	1.43538	0.000736594	0.30761	0.00736442	na	na	na	na	0.495395	0.00366119	2.16327	0.038567	0.922968	0.000171879	na	na	2.12883	1.08405e-07	0.518387
pSymA_oligo_1827		S.mel.1021 pSymA	319351-319420	+	na	na	1.07807	0.00615884	3.58317	0.000129351	0.987302	3.39835e-05	na	na	0.807932	0.00140835	2.80977	0.000823169	na	na	2.88506	0.000125326	1.60727	0.00586238	na	na	2.91526	2.74819e-07	1.0898	0.00202928	1.3215	0.00431191	2.74948	3.27873e-05	1.81034	5.23672e-05	1.81882	0.000438939	3.17529	5.19466e-05	1.3842	0.00662046	0.91452	0.0319842	2.14819	0.00084858	2.84308	4.48604e-05	0.7431
pSymA_oligo_1727		S.mel.1021 pSymA	325417-325486	-	1.35571	0.0435028	1.54059	1.88725e-06	1.81341	3.4668e-06	0.727472	1.29697e-05	0.818036	0.00680468	0.909317	0.00166961	1.84923	0.000816549	na	na	3.34955	5.19739e-06	1.47643	0.000992885	1.19536	0.0160562	3.21192	2.28821e-07	1.84853	3.40352e-06	2.22322	3.49282e-05	4.04459	2.07201e-05	2.53368	0.000235895	2.77754	6.09931e-05	2.60943	1.02529e-05	1.47417	6.91492e-05	2.1431	0.000401017	1.63821	4.13693e-05	1.96711	2.02025e-05	1.66498
pSymA_oligo_1676		S.mel.1021 pSymA	326096-326165	-	na	na	1.82564	4.09571e-05	1.59114	9.27585e-07	0.747457	0.0051854	0.799396	0.00278779	na	na	1.94167	0.00155798	na	na	3.11169	5.38573e-07	1.61985	0.000652353	1.92731	0.0344362	3.09093	7.33732e-09	0.973261	8.11033e-05	1.96216	0.00191866	1.02585	0.000943938	1.22616	0.000680297	2.89907	4.64883e-07	1.40032	0.000229788	1.84626	2.03564e-07	1.92472	0.000795049	1.66427	4.04045e-05	2.0846	1.61095e-07	1.70761
pSymA_oligo_2012		S.mel.1021 pSymA	330513-330562	-	2.27509	0.0214005	0.837959	0.00858943	2.61646	0.00112082	0.346535	0.0442674	na	na	0.728558	0.00403446	1.56422	0.0344822	na	na	1.52949	0.00274872	1.68942	0.00157207	na	na	1.76715	5.46665e-06	0.481318	0.0420113	1.59597	0.00566479	2.27141	0.000387517	1.49428	2.5166e-05	1.35665	0.00370138	3.60445	1.51361e-06	na	na	1.26106	0.0136551	2.26699	0.00553315	1.25423	0.000555213	na
pSymA_oligo_2793		S.mel.1021 pSymA	332624-332693	-	0.892906	0.0347863	1.24572	0.00178901	2.38588	2.00762e-06	0.460558	0.00780022	0.58155	0.00975339	1.20432	0.00665208	1.77625	0.00580954	na	na	2.77192	5.08734e-07	1.33669	9.87902e-06	2.42185	0.0206229	2.89325	2.45994e-05	na	na	1.45754	0.00140013	1.77806	1.12299e-05	1.44991	0.0012637	1.40864	0.000400251	2.26562	8.92498e-09	0.588999	0.0432293	0.607265	0.0393156	1.19515	0.000584347	1.37341	0.000927068	1.78814
pSymA_oligo_400		S.mel.1021 pSymA	337964-338033	+	na	na	0.798795	0.0357865	1.21259	8.92432e-06	0.53403	0.000358811	0.788736	0.00139153	1.14199	0.0231537	0.884066	0.000164021	na	na	1.42106	0.000230491	0.930465	0.000568323	na	na	1.78618	3.36818e-05	na	na	1.57101	2.92031e-05	1.48893	0.000549281	na	na	1.1106	0.000642992	2.02056	0.00133559	na	na	1.10259	0.00869523	0.769487	0.0190763	na	na	1.55004
pSymA_oligo_2485		S.mel.1021 pSymA	340072-340141	+	2.9392	0.0159231	0.856684	0.000166532	2.19153	6.77954e-05	0.736421	0.00325125	0.54388	0.00122016	1.20087	0.000151694	1.03751	0.000884846	na	na	2.36974	1.32872e-06	0.905818	0.0340182	na	na	2.26192	9.03597e-06	na	na	0.67109	0.0412922	1.56712	0.016559	na	na	na	na	2.11041	1.01173e-06	na	na	na	na	3.05238	0.000639975	0.483645	0.0291787	na
pSymA_oligo_2290		S.mel.1021 pSymA	340630-340699	+	na	na	na	na	1.76509	0.000170699	0.797936	0.00330057	0.552213	0.00929861	0.5255	2.04444e-05	na	na	2.79704	0.00566425	2.10246	0.000206887	1.18739	0.00188424	3.83673	0.0137016	1.85706	0.00011628	na	na	1.19414	0.00126607	2.06189	0.000867231	1.35926	0.000100282	1.15564	0.0309148	2.48927	7.84104e-07	1.38425	0.00462863	na	na	1.72243	4.00892e-07	1.11543	3.0041e-05	na
pSymA_oligo_3365		S.mel.1021 pSymA	345004-345053	-	na	na	na	na	1.2459	0.0019	0.265099	0.0309591	na	na	na	na	na	na	na	na	0.943821	0.0055005	1.10156	0.0405781	na	na	1.16417	0.00137804	na	na	1.39289	0.000245218	na	na	na	na	1.33424	0.00509252	1.43864	0.00100696	-1.53828	0.00377738	1.25132	0.00817663	na	na	na	na	na
pSymA_oligo_2486		S.mel.1021 pSymA	346167-346236	-	na	na	0.819913	0.00718693	1.99628	1.29093e-05	0.284415	0.026595	-0.45829	0.0269488	0.722712	1.18875e-05	1.26066	0.00157429	1.92346	0.0037717	1.73566	1.25943e-05	0.916048	0.00693575	2.01093	0.0204952	2.15494	2.18529e-05	0.702191	0.0026723	-0.46351	0.0142605	1.57547	0.000771108	0.68984	0.00483766	na	na	1.28956	3.54717e-05	na	na	na	na	0.657869	0.0331879	0.808847	0.0215447	1.04927
pSymA_oligo_1120		S.mel.1021 pSymA	349321-349370	-	na	na	0.42298	0.0466521	1.23933	0.00189388	1.06666	1.53965e-05	na	na	0.393256	0.00214558	1.81729	0.000287591	na	na	2.63924	5.89231e-06	1.21309	0.00568323	na	na	2.41521	1.59257e-07	na	na	na	na	1.07612	0.0279986	na	na	na	na	0.420652	0.0420572	na	na	na	na	na	na	na	na	na
pSymA_oligo_318		S.mel.1021 pSymA	351946-351995	both	4.87413	0.017764	7.21868	4.52247e-08	6.99961	2.09398e-06	4.17855	4.99739e-06	4.50444	7.96203e-07	3.6534	9.41323e-09	na	na	2.28454	0.00290598	5.4932	2.64159e-06	3.47403	0.00256667	na	na	5.44589	8.63897e-07	3.65167	6.06781e-10	5.33608	1.25282e-07	6.74196	6.54742e-14	6.25694	1.14912e-07	6.31685	2.32145e-08	6.79777	7.90739e-12	3.28225	0.0145299	4.97354	3.09255e-05	5.92003	7.31922e-07	5.14816	7.99055e-08	6.04996
pSymA_oligo_1660		S.mel.1021 pSymA	358381-358430	-	2.61729	0.00872273	na	na	2.43112	1.91933e-05	1.46995	3.61706e-05	0.592062	0.00647677	1.24409	6.79314e-07	2.41611	0.0182683	na	na	3.30622	1.42036e-06	2.05933	0.00116726	1.40043	0.0173344	2.77501	4.40036e-05	na	na	1.90944	0.000755201	1.81535	0.000334416	1.22973	0.000742149	2.06556	8.57592e-07	1.61219	2.83202e-06	1.10933	0.00534427	1.34217	0.0270182	1.38335	8.99866e-05	1.3051	0.000494016	1.0612
pSymA_oligo_151		S.mel.1021 pSymA	362028-362097	+	na	na	na	na	1.09102	0.00023381	0.739114	0.00116872	na	na	na	na	1.33524	0.00235547	na	na	2.20371	1.47664e-06	1.06268	0.000313065	na	na	1.88778	5.73586e-05	0.863744	0.0031925	na	na	0.647609	0.0201068	na	na	0.942991	0.0370487	na	na	1.15845	0.00286542	na	na	na	na	0.590572	0.0254089	-0.528712
pSymA_oligo_1405		S.mel.1021 pSymA	368741-368790	both	na	na	4.38458	0.000170582	3.94976	7.69332e-07	2.57951	0.000903657	4.36756	1.34829e-08	2.70844	5.2727e-07	na	na	1.27529	0.0498529	1.68868	1.85478e-06	na	na	na	na	1.52777	3.64253e-05	1.42698	8.71137e-08	4.52938	4.03145e-07	4.12647	1.13727e-10	2.99975	8.59146e-06	5.37465	8.45305e-07	3.83315	4.38193e-11	na	na	3.70811	6.16871e-08	4.11018	7.24406e-11	3.12158	4.00568e-08	4.56005
pSymA_oligo_1177		S.mel.1021 pSymA	370096-370165	+	4.14303	0.000122043	1.0738	0.00610015	1.14188	4.03761e-05	0.373507	0.00222983	0.43148	0.00932492	na	na	na	na	na	na	2.67773	6.40448e-05	1.00082	0.00292431	2.04227	0.0318902	2.07604	0.000304496	0.484738	0.0102015	na	na	2.05999	2.5554e-05	1.42604	0.000148421	0.905265	0.047768	2.3971	4.24692e-06	1.9287	0.000898508	na	na	3.05123	3.05288e-05	1.37824	0.0111633	0.856508
pSymA_oligo_2822		S.mel.1021 pSymA	371288-371337	+	na	na	1.57873	0.00301884	2.25351	1.78515e-06	0.235651	0.00395753	0.377446	0.0431773	0.928465	0.000178488	0.939361	0.0172075	na	na	3.24631	3.64977e-07	na	na	na	na	2.74421	1.47497e-05	na	na	0.721678	0.00210596	2.15219	4.3463e-08	0.446614	3.46868e-05	0.791988	0.0184318	2.02683	1.93424e-07	na	na	1.13431	0.0320367	1.51283	9.94366e-05	na	na	1.33124
pSymA_oligo_2131		S.mel.1021 pSymA	372315-372384	+	1.60845	0.0481057	0.717612	0.0169321	2.6392	2.74584e-05	1.07379	0.000201346	0.456911	0.0212541	1.2109	2.75831e-06	2.92563	0.00882281	1.15099	0.0333398	3.20654	3.93877e-07	2.25756	0.00272502	na	na	2.66206	1.82019e-05	0.595346	0.0461565	1.75942	0.0003181	3.84802	5.63709e-06	1.83913	0.000376091	1.39323	0.0167148	3.4638	9.09915e-05	na	na	1.71536	0.000464692	na	na	1.65927	0.000195652	1.07691
pSymA_oligo_2967		S.mel.1021 pSymA	375156-375205	both	3.97469	0.027243	0.944465	0.00079984	3.76384	8.91116e-05	1.06548	7.8141e-05	0.825535	0.00454193	0.666193	7.51568e-06	na	na	na	na	3.49907	2.97266e-06	na	na	1.44754	0.022989	2.81526	0.000148784	2.47771	6.07529e-05	1.35078	0.00420726	3.34001	0.000673623	1.58271	0.000277794	1.91554	0.00343026	2.90757	0.000172441	2.30004	0.0122057	1.06214	0.0147616	3.10284	5.11476e-07	1.477	0.000153338	0.702816
pSymA_oligo_1555		S.mel.1021 pSymA	375407-375456	-	na	na	0.756456	0.00823602	1.40052	0.000126199	1.64824	1.65107e-05	0.762849	0.00344319	1.65719	0.0159664	1.38965	0.00319981	na	na	3.07003	1.48848e-05	1.35721	0.00198109	na	na	2.60437	5.19958e-05	na	na	1.03008	0.0299517	1.34517	0.0134655	0.921737	0.00585406	1.15803	0.000178315	2.63357	3.29501e-05	1.52593	0.00636328	0.893825	0.00565148	3.04005	0.000838773	0.917629	0.00408057	na
pSymA_oligo_677		S.mel.1021 pSymA	375557-375606	-	na	na	0.806495	0.0291998	0.869312	0.00276908	1.23932	4.66289e-08	0.448669	0.00592339	1.1277	1.31587e-06	2.29813	0.00266297	na	na	3.02486	3.85346e-05	2.47902	0.00293237	na	na	2.51469	5.52704e-07	na	na	1.82969	0.000267249	na	na	0.543082	0.0263443	1.10482	0.00223985	1.10527	0.00408012	na	na	na	na	0.916249	0.0357154	na	na	na
pSymA_oligo_2870		S.mel.1021 pSymA	375558-375607	+	na	na	0.823937	0.0113187	4.10401	0.000189542	1.3587	0.000455017	0.369277	0.0257921	0.884791	4.94243e-08	2.06183	0.00104498	na	na	2.52464	6.42859e-06	2.02646	0.0151278	na	na	1.98402	3.85851e-05	na	na	1.39534	0.00525744	2.73119	0.000196046	1.27567	0.0489121	1.64963	0.000702134	1.99327	0.00386973	0.569819	0.0183044	0.962139	0.00327254	2.87712	2.34146e-05	1.23145	0.00124719	na
pSymA_oligo_926		S.mel.1021 pSymA	380811-380860	both	4.45662	1.55656e-06	1.39702	0.000162701	3.01766	3.11246e-09	0.762827	0.00409204	na	na	1.77912	8.15188e-06	0.843364	0.0041696	na	na	2.9239	3.37977e-07	0.889523	0.00505492	na	na	2.66069	9.68859e-07	1.75264	0.000125339	0.848125	0.000118553	3.11627	2.26267e-07	1.35798	3.31879e-05	0.898601	0.000145836	3.2004	1.72119e-08	2.29232	4.55475e-07	na	na	2.55639	2.88334e-07	1.89817	9.40798e-07	1.67349
pSymA_oligo_790		S.mel.1021 pSymA	385064-385133	-	3.33057	0.000303767	na	na	3.54637	3.2152e-05	0.829591	0.000119253	0.359247	0.0122724	0.444136	0.00650742	1.48138	0.0130725	na	na	2.32299	0.000124246	1.64702	0.000726987	2.02965	0.00504924	1.79466	2.20106e-05	na	na	na	na	0.813752	0.00606949	0.802325	0.00183552	0.893435	0.00755006	1.33836	0.000251371	na	na	na	na	2.5532	0.000300877	na	na	na
pSymA_oligo_1524		S.mel.1021 pSymA	386805-386874	-	2.25127	0.0167147	na	na	2.13559	0.000545339	0.578522	0.00294311	na	na	na	na	1.59727	0.000251836	0.987701	0.0412718	2.26353	0.000133337	1.49457	3.62362e-05	0.739029	0.0472532	1.83556	3.92807e-05	na	na	1.31702	3.93539e-05	1.18188	0.000286966	1.3459	0.00306522	0.87433	0.0146293	1.20998	0.00196528	na	na	0.640415	0.0155678	na	na	0.603239	0.021908	na
pSymA_oligo_47		S.mel.1021 pSymA	389131-389200	-	na	na	na	na	0.408907	0.0324397	0.572542	0.00562275	na	na	na	na	0.906747	0.000564	na	na	1.37571	9.95708e-05	0.439246	0.040881	3.07638	0.000134897	1.59636	0.000145597	4.17721	6.81641e-09	na	na	1.32782	0.000191151	2.1381	3.94653e-06	na	na	na	na	3.41962	5.21016e-08	0.824073	0.0263654	2.0206	0.000512124	1.88329	7.86965e-07	na
pSymA_oligo_1341		S.mel.1021 pSymA	391243-391312	-	2.08393	0.0407633	1.54196	0.000205499	1.80405	0.000138369	0.699152	1.65874e-05	0.656726	0.0143594	1.87418	9.77107e-06	1.69034	0.00024193	1.77899	0.0248112	2.69241	6.04013e-06	1.39759	0.000357733	na	na	2.54284	6.93269e-05	1.49424	1.21947e-05	1.87492	0.00147746	1.39724	0.000313247	1.29453	0.000910694	1.87209	0.000659596	1.63794	7.10619e-06	1.7981	0.000127866	1.11514	0.0226652	1.33025	0.00312261	2.37811	1.81046e-05	1.04933
pSymA_oligo_3427		S.mel.1021 pSymA	393580-393629	-	na	na	na	na	0.307572	0.0362367	na	na	na	na	na	na	na	na	na	na	na	na	-0.593464	0.0054767	na	na	0.418622	0.0100586	4.534	8.43356e-12	1.88818	8.70051e-05	na	na	2.44352	0.0385655	1.39808	0.00466923	na	na	2.73308	2.28376e-08	0.555858	0.00470526	0.436451	0.0217064	na	na	na
pSymA_oligo_2510		S.mel.1021 pSymA	396483-396532	both	4.81275	0.0186456	1.70074	0.000438809	3.49397	1.91932e-07	4.49039	1.60137e-05	2.51493	9.46285e-06	5.14648	3.19221e-06	4.1619	0.000336051	3.45077	5.32333e-05	3.91028	2.74101e-06	3.29293	6.11793e-05	3.13318	0.00382236	3.20344	3.53533e-07	1.04421	0.00597894	1.70809	0.000349852	2.76371	0.00144043	2.22028	0.000478589	1.91652	0.00178272	2.47624	8.10966e-05	3.27655	0.0123209	2.0727	0.000667484	3.8063	1.43897e-05	2.24608	1.93856e-06	2.26907
pSymA_oligo_728		S.mel.1021 pSymA	396887-396936	both	2.43886	0.000842957	1.86258	0.0010598	2.97251	4.00974e-05	4.03524	1.32512e-06	3.36406	2.72034e-06	3.53228	2.16459e-11	2.71207	0.00112017	3.27366	0.0145625	4.11706	5.82517e-08	2.58975	0.0010059	na	na	3.77069	4.15676e-06	0.753871	0.00325809	1.75693	0.000244555	1.72629	0.00136076	1.66194	0.000249089	1.69986	0.00142655	2.01863	3.05885e-05	2.90306	9.35901e-06	1.80015	6.44286e-05	3.07321	0.000451132	1.6326	0.000600675	2.5157
pSymA_oligo_2174		S.mel.1021 pSymA	397495-397544	+	na	na	1.23794	0.00273657	3.10837	5.94176e-05	na	na	na	na	na	na	na	na	na	na	2.07856	4.49784e-05	na	na	0.862819	0.00813825	2.1382	4.74282e-05	0.72237	0.0124348	na	na	3.48091	1.1108e-05	0.853209	0.02962	na	na	2.12547	5.21099e-06	na	na	na	na	2.22459	4.05362e-05	na	na	1.47945
pSymA_oligo_321		S.mel.1021 pSymA	398047-398096	-	8.05765	0.0243244	2.35528	0.000262873	4.22943	2.44591e-05	2.9003	3.28371e-07	2.61025	6.50239e-07	2.20798	3.62188e-10	3.04167	0.000387541	na	na	3.06581	0.000202034	2.39888	0.00163715	na	na	2.4736	2.68963e-05	1.72284	7.65447e-05	2.89779	1.86991e-05	3.41068	0.00085383	2.54588	4.84024e-05	3.43904	0.000198132	3.05902	7.39521e-06	3.30594	0.000804419	2.72969	8.9456e-05	4.35168	1.89157e-06	2.70834	2.83502e-06	3.47783
pSymA_oligo_730		S.mel.1021 pSymA	398080-398129	+	na	na	0.748901	0.0160321	2.48559	0.00365285	0.574762	0.000948155	1.86628	0.000318008	1.51124	3.42962e-07	1.17847	0.00178367	na	na	2.6098	2.18086e-06	0.823374	0.00463163	na	na	2.57867	1.22868e-05	0.701278	0.00308507	1.93782	0.000108262	2.67229	0.000172373	1.5563	0.00228576	1.64162	0.00230529	3.08926	0.00360461	0.895668	0.0337858	1.43639	0.00720673	1.99655	6.60263e-05	1.16897	0.00353789	1.716
pSymA_oligo_1159		S.mel.1021 pSymA	398626-398675	both	na	na	1.33138	0.00265426	6.92118	0.000384876	1.76176	0.000297632	0.484196	0.0231062	1.64511	6.72559e-07	2.18986	0.00139008	na	na	3.08369	8.30041e-06	2.0759	0.000209427	1.76712	0.0180972	2.80503	2.80083e-06	1.12468	0.0199508	1.77104	0.000546502	3.75272	0.00238194	1.87225	0.00107468	1.1435	0.00130625	3.34274	3.23499e-05	3.59657	0.0189084	1.6952	0.0117439	5.20105	2.6087e-06	3.22563	8.13275e-05	na
pSymA_oligo_3302		S.mel.1021 pSymA	401415-401464	-	3.40604	0.0232284	na	na	1.73082	1.08051e-05	na	na	na	na	na	na	na	na	na	na	1.95297	0.000105706	0.672552	0.0475891	na	na	1.43634	0.000267311	-0.306613	0.0444844	1.43657	0.000166231	1.0113	0.000241989	0.951384	0.000710145	1.43842	0.000213697	1.47692	1.81212e-06	na	na	1.08475	0.000626024	1.74326	1.92921e-05	na	na	0.706489
pSymA_oligo_1008		S.mel.1021 pSymA	403024-403073	+	3.76451	8.62913e-05	0.571182	0.0195893	1.0707	0.00139282	na	na	na	na	na	na	na	na	na	na	1.46651	9.28387e-05	na	na	na	na	1.09909	0.00204395	0.5627	0.00018375	0.555964	0.0453296	na	na	na	na	na	na	0.477123	0.0152441	1.58036	5.07581e-06	0.932807	0.00714416	0.917632	0.000112098	0.560799	0.0066286	0.572336
pSymA_oligo_1987		S.mel.1021 pSymA	405293-405362	-	1.29295	0.0351954	1.69668	0.0031362	2.02202	7.17074e-05	0.923906	7.56445e-05	0.470023	0.0389705	1.88751	1.98273e-06	1.89368	0.00154495	2.90652	0.0202329	3.25119	2.26604e-08	0.945158	0.00168024	2.74619	0.00538778	2.74996	2.59965e-05	na	na	na	na	1.92856	0.00010033	na	na	0.469389	0.0260766	1.97148	0.000130772	na	na	na	na	1.68676	0.0004698	na	na	1.8164
pSymA_oligo_2823		S.mel.1021 pSymA	407626-407675	+	3.66169	1.93646e-05	0.982374	0.000664448	1.84182	4.30105e-06	na	na	na	na	0.295879	0.00496638	1.18288	0.000217384	na	na	2.50908	5.8438e-07	0.433622	0.0103104	1.57379	0.0345882	2.23245	1.16217e-05	1.48214	8.6796e-06	na	na	1.41466	2.1896e-05	1.1795	0.0018911	na	na	1.34003	3.52187e-05	2.39887	6.47796e-08	na	na	1.84246	8.92264e-07	1.33385	1.73917e-08	1.13672
pSymA_oligo_2225		S.mel.1021 pSymA	408443-408492	+	na	na	1.12728	0.000642835	1.29146	0.000493999	0.320947	0.0369713	na	na	0.396356	0.000559335	na	na	na	na	2.32458	8.38107e-06	na	na	na	na	1.82276	7.91305e-05	2.04327	4.13316e-05	1.34989	0.00138623	4.74766	7.69692e-05	2.17158	5.80542e-05	1.7165	0.000553871	4.02496	7.70341e-06	2.53486	0.000186747	1.10558	0.00371026	3.76547	0.00114841	1.2641	0.00113779	1.52474
pSymA_oligo_1610		S.mel.1021 pSymA	408643-408692	+	1.70722	0.011612	0.914874	0.00508289	1.72952	5.28153e-07	0.973294	0.000352848	0.596614	0.000436791	0.950555	2.70751e-05	1.73084	0.000898539	0.860845	0.0207733	2.82805	5.31993e-06	na	na	na	na	2.17642	0.000179377	2.05694	2.48839e-06	1.8309	0.00153768	2.6633	9.23678e-06	1.74132	0.000173478	1.99542	0.00135229	2.13884	4.36607e-05	2.78792	2.11148e-05	na	na	3.51345	1.26893e-05	1.87939	9.77234e-07	na
pSymA_oligo_2276		S.mel.1021 pSymA	408818-408867	both	3.76605	0.000196477	3.18823	2.95324e-08	3.19714	1.23562e-09	3.02412	0.000221213	3.46946	7.82053e-09	2.2851	1.56671e-08	3.81037	0.000930267	4.20191	0.0107945	5.23219	1.87235e-07	2.74345	0.000236582	4.67197	0.0037799	4.45441	1.0278e-07	1.76427	2.39147e-05	1.52084	0.00243285	2.82734	0.00025729	2.30171	8.0548e-05	2.34126	0.000140297	2.13861	5.7164e-07	2.79066	7.36706e-06	2.45972	0.00200856	2.98211	5.59762e-07	1.96718	3.82921e-06	2.6327
pSymA_oligo_179		S.mel.1021 pSymA	409094-409143	both	na	na	1.91412	0.000122245	3.27231	4.34732e-06	2.50354	0.000110252	2.03874	5.67789e-05	2.42737	8.336e-09	2.41379	0.000369866	na	na	3.86864	1.27779e-06	2.08653	0.00395932	na	na	3.35947	4.65317e-07	0.371848	0.0208025	2.15939	0.000660573	1.64773	0.000373523	1.83257	7.48745e-05	2.52471	0.000168521	2.71585	1.97082e-06	2.37616	0.000953814	1.61462	0.012781	3.54753	0.000196274	1.87477	0.000213708	2.23668
pSymA_oligo_230		S.mel.1021 pSymA	410329-410378	+	na	na	1.08984	0.0113087	1.02816	0.000695738	na	na	0.750755	0.00268282	0.85146	0.000400831	na	na	na	na	1.77244	0.000227903	na	na	na	na	1.40607	0.00258396	0.455554	0.00103501	1.0188	0.0096415	2.25742	0.000285165	0.62612	0.00180305	0.912147	0.000547869	1.75645	0.00093044	1.80465	0.00377102	0.877034	0.0195034	3.9834	0.00287929	0.340169	0.00569406	1.8658
pSymA_oligo_1976		S.mel.1021 pSymA	410554-410603	-	3.44364	0.0126253	1.15953	0.00487143	1.66965	3.88126e-06	0.712641	0.0184039	0.693696	0.00491857	0.233171	0.00813387	1.39047	0.00133087	na	na	2.77475	2.49594e-05	0.695666	0.0107622	3.8076	0.000594238	2.73142	2.65845e-06	0.820388	7.60192e-06	1.24212	0.00240827	1.66722	0.000538715	1.42076	0.000497008	1.84657	0.0076323	1.57936	3.1653e-06	1.2769	0.0105117	1.28464	0.00285313	2.0389	4.32155e-06	1.45698	5.57717e-06	1.60177
pSymA_oligo_2698		S.mel.1021 pSymA	411860-411909	+	na	na	1.27896	0.00214851	2.18963	1.77975e-06	0.308087	0.0319157	na	na	1.35294	9.07974e-06	na	na	na	na	3.08104	0.000139983	1.03864	0.000634756	na	na	2.79038	1.17004e-06	0.494137	0.0251358	na	na	2.51145	2.33166e-05	1.41583	0.00121169	0.786254	0.000352224	2.08123	1.74221e-05	1.65722	0.0051069	na	na	2.83638	2.31936e-06	0.712917	0.00157075	1.21761
pSymA_oligo_2841		S.mel.1021 pSymA	412119-412188	-	4.12374	0.0276488	na	na	3.07804	1.42473e-06	0.863405	8.28536e-05	0.561918	0.00773895	1.12491	1.3161e-06	1.26658	0.000410508	na	na	3.0617	5.20203e-07	1.55928	0.000744539	na	na	2.81742	2.24084e-07	na	na	1.06185	3.33072e-05	1.63168	0.000394729	0.975508	0.00204815	1.28998	0.00588099	1.31022	4.79407e-06	1.8978	0.00223277	na	na	3.25414	0.000236278	1.15821	0.000257564	1.10625
pSymA_oligo_1631		S.mel.1021 pSymA	413825-413894	-	na	na	na	na	1.10278	0.00333267	1.0358	0.000279255	0.760951	0.00659206	na	na	1.92832	0.00173608	na	na	3.01764	3.93999e-07	1.59966	0.000123947	2.40388	0.000551906	2.78415	2.31562e-05	1.43652	3.00136e-06	2.26675	9.90821e-05	2.60262	0.000259406	1.82621	4.30638e-06	2.16746	5.22881e-05	1.28292	0.00419871	1.18599	0.00380958	na	na	1.63649	0.0019197	2.20261	1.29683e-05	na
pSymA_oligo_1272		S.mel.1021 pSymA	414102-414151	+	na	na	0.974755	5.64888e-05	0.631406	0.00153642	na	na	na	na	4.3263	0.00127862	1.22026	0.00610163	na	na	1.78825	1.69073e-06	1.10165	0.00183943	na	na	1.83291	0.000418915	na	na	0.916559	0.005115	2.7955	0.000575643	1.30083	0.00540658	1.21056	0.000173446	1.70679	9.13121e-05	2.27457	0.000558394	na	na	3.62901	0.000194552	na	na	na
pSymA_oligo_1806		S.mel.1021 pSymA	418295-418344	-	2.22022	0.0354479	1.68024	0.00012604	1.84837	3.11267e-06	0.478067	0.00146914	0.533899	0.0180482	0.456164	2.33358e-06	0.793333	0.0041133	na	na	3.21423	1.7074e-05	na	na	1.32396	0.0321983	2.53802	5.71239e-06	0.415749	0.000870359	1.63003	0.00149468	1.85209	4.88206e-05	1.53509	0.000153484	1.93172	0.000124728	1.79603	0.000121683	1.31487	0.00282943	1.38373	0.00439475	2.57194	1.82715e-05	0.987597	0.000344559	1.38173
pSymA_oligo_2372		S.mel.1021 pSymA	418295-418344	+	2.1869	0.0141125	1.70573	0.00256956	1.72082	0.000680218	na	na	0.298221	0.027539	na	na	0.92336	0.0163974	2.23368	0.0359954	2.44828	4.22675e-06	na	na	1.76557	0.0179973	2.40954	3.18146e-05	0.607771	0.0116183	2.14374	8.49857e-07	2.41671	1.30937e-06	1.40789	6.72958e-05	2.20548	5.7031e-06	2.24235	6.28804e-08	0.929939	0.0224019	0.910415	0.0187489	3.06417	9.76941e-06	0.727807	0.0153491	na
pSymA_oligo_3533		S.mel.1021 pSymA	418996-419045	-	1.99709	0.000755974	2.50939	0.000106169	2.26887	1.23562e-06	0.817337	7.21014e-05	1.13616	0.00210587	0.818458	1.78587e-06	1.32445	0.000736818	na	na	3.32189	2.02387e-06	1.3564	0.0048266	2.92356	0.00935499	3.19543	3.29565e-07	1.85022	1.48047e-08	2.20701	4.57644e-06	2.18339	1.19196e-06	1.35753	1.32615e-06	2.92225	0.000149078	1.98885	1.06751e-08	0.564304	0.0203211	1.16924	0.00758866	2.39396	2.84337e-07	1.11479	2.68327e-07	2.01317
pSymA_oligo_1325		S.mel.1021 pSymA	419128-419177	+	2.19972	0.0126687	1.29396	0.00247225	1.84316	3.10715e-06	0.779892	0.00336583	na	na	0.883937	2.01018e-06	1.25643	0.00209483	1.16252	0.0484854	3.14333	4.79435e-06	na	na	na	na	2.87912	1.51291e-06	0.744672	4.28372e-05	2.20434	0.000281266	1.89741	1.98704e-05	1.1508	0.00059788	2.02544	6.1764e-06	1.61498	3.04257e-08	1.38226	0.000315254	1.52545	0.0189467	2.53758	3.24782e-06	1.32852	0.000140504	na
pSymA_oligo_428		S.mel.1021 pSymA	422541-422590	both	4.90482	1.41739e-05	1.53083	0.0024289	3.01599	2.38002e-05	0.735759	0.00158853	0.690301	0.023956	na	na	1.30147	0.0226391	na	na	2.72606	2.46918e-05	0.912838	0.0168754	na	na	2.81222	2.70344e-06	2.07121	5.20776e-06	2.36619	0.000169206	2.42103	0.00110389	0.77952	0.00994387	2.87545	3.87975e-06	1.88851	7.44231e-06	2.92468	1.91047e-05	na	na	2.74591	2.94367e-05	1.33302	1.01793e-05	na
pSymA_oligo_3250		S.mel.1021 pSymA	423162-423211	-	na	na	2.02797	0.00276943	1.67529	0.000312555	0.485003	0.0116696	0.285404	0.0482383	na	na	1.53089	0.00231969	na	na	2.47274	6.13793e-05	1.43794	0.0149737	na	na	2.05066	7.87888e-05	1.08355	9.57569e-05	2.7224	0.000989391	2.75851	0.00019107	1.54124	0.00118519	2.70027	0.000180105	1.77305	8.86472e-06	1.69604	0.00461874	na	na	3.43757	4.53301e-06	0.946286	0.0083459	1.50726
pSymA_oligo_383		S.mel.1021 pSymA	423246-423295	+	na	na	1.33095	0.0361064	1.96198	0.00025133	na	na	0.586002	0.0125632	0.826618	6.67083e-05	na	na	na	na	2.80745	7.95599e-07	2.27606	0.00618248	na	na	2.55394	9.8725e-06	0.735438	0.00739046	1.89322	0.00127061	2.50818	0.000582007	1.08284	0.000746206	2.71234	4.8666e-05	1.83088	0.00684857	1.80667	0.0272565	na	na	3.63087	2.48694e-06	2.15455	0.00346482	na
pSymA_oligo_1509		S.mel.1021 pSymA	429290-429339	-	na	na	0.71842	0.0448339	2.88169	0.000227	na	na	na	na	2.19221	0.00232145	na	na	na	na	1.0295	0.0136118	na	na	na	na	1.24343	0.000646811	0.792836	0.00836694	1.09671	0.000274779	2.2299	0.00047372	1.57225	1.81802e-05	1.65016	0.000866577	3.31018	0.00136273	na	na	na	na	1.18142	0.00543246	0.954527	0.00473585	0.768092
pSymA_oligo_2462		S.mel.1021 pSymA	429408-429457	+	na	na	na	na	2.82992	0.000628539	0.292566	0.0213672	na	na	0.267658	0.0426332	0.934345	0.0116805	na	na	2.04515	2.9923e-08	1.01469	0.00591713	na	na	1.92821	3.71122e-05	1.3428	0.000764408	1.28939	0.0271814	3.96674	4.67915e-05	1.71727	0.00205128	1.57099	0.000188856	3.65184	6.85502e-05	na	na	1.56577	0.00537289	2.40502	0.00435155	1.28726	0.000700904	na
pSymA_oligo_3182		S.mel.1021 pSymA	430905-430974	-	2.74117	0.0278365	1.25632	0.00035798	5.89246	5.85965e-06	na	na	na	na	na	na	1.55196	0.000200717	na	na	2.77799	1.15865e-05	na	na	na	na	2.68359	0.000154135	1.94457	2.42162e-05	1.95691	3.3525e-06	4.56386	1.60244e-05	2.60069	0.000145821	1.96788	0.00692946	3.41269	2.88226e-05	3.98827	5.26536e-05	1.36749	0.0229772	4.73508	0.000243592	2.60132	4.50579e-06	1.7592
pSymA_oligo_2981		S.mel.1021 pSymA	433091-433160	-	0.474582	0.0135402	0.769572	0.0378946	0.923715	0.00160611	na	na	na	na	0.523425	0.000162321	1.00094	7.57962e-05	na	na	1.31618	9.47621e-05	0.934525	0.00274535	1.40149	0.0127834	1.30237	0.000136773	-1.05066	2.95703e-05	1.47695	0.003898	na	na	na	na	2.45149	0.000895297	na	na	na	na	1.02104	0.0078451	na	na	1.04679	0.000132431	na
pSymA_oligo_1421		S.mel.1021 pSymA	435645-435714	-	na	na	1.22697	0.0457069	2.43803	0.0091279	0.915153	0.000820744	0.437333	0.0116256	1.47759	0.0179098	2.09729	0.00150565	1.37552	0.00657038	2.46799	4.76739e-06	1.49257	0.0121067	na	na	2.28147	1.46678e-05	na	na	1.63433	0.0011883	1.89318	2.14673e-05	1.16425	0.000933391	2.01487	0.00435843	1.31945	0.000146892	1.58489	0.0236676	na	na	3.88452	0.00928695	na	na	1.29243
pSymA_oligo_193		S.mel.1021 pSymA	436677-436746	-	na	na	0.609824	0.0281685	1.35556	0.000546792	0.70301	0.000267214	na	na	0.747068	0.00601837	0.914886	0.00869139	2.35894	0.00678788	2.35563	7.52199e-05	0.711449	0.00606027	1.81306	0.00379642	2.51376	9.88246e-06	2.05224	2.2206e-07	1.454	0.0196474	2.44257	5.40053e-05	2.02856	6.28956e-05	1.77502	1.20466e-05	1.95039	1.18291e-06	0.725597	0.0159368	1.9138	0.0022469	1.37497	0.00132076	2.01286	1.02222e-07	1.34848
pSymA_oligo_1382		S.mel.1021 pSymA	437310-437379	-	na	na	0.63919	0.0248698	0.709545	0.0288922	na	na	na	na	na	na	2.22433	0.000632458	na	na	1.44871	0.000297514	1.51411	0.0060628	na	na	1.54673	0.00702193	-0.603334	0.0192616	1.68198	0.000847156	1.25808	0.00060218	1.14439	0.0208242	2.13989	4.73961e-05	0.873431	0.0361402	-1.28969	0.00040337	1.17222	0.0119109	na	na	na	na	1.4251
pSymA_oligo_2795		S.mel.1021 pSymA	437901-437970	-	na	na	na	na	2.15525	1.07814e-05	na	na	na	na	0.787541	0.000194853	0.658471	0.0445464	na	na	1.92009	9.15663e-09	na	na	na	na	2.32405	4.54988e-06	-0.841247	0.000880744	0.880623	0.0014225	2.26574	2.26384e-05	na	na	0.965897	0.000990147	1.71656	0.000458364	-1.35916	0.0157985	na	na	1.19671	0.0354348	0.351604	0.0399525	2.59318
pSymA_oligo_80		S.mel.1021 pSymA	441454-441503	both	na	na	na	na	1.99464	9.18846e-06	na	na	na	na	na	na	1.49693	0.00335135	na	na	1.41781	0.000115547	0.943682	0.00569227	na	na	1.67946	0.000149096	na	na	1.40143	0.00908304	2.78187	0.000643924	1.49524	0.000834697	1.48941	0.000113306	3.44559	0.000571824	na	na	0.640495	0.0170168	1.76792	0.00105605	1.21285	0.00445812	na
pSymA_oligo_3485		S.mel.1021 pSymA	441478-441527	-	4.23996	0.0466203	0.743039	0.000101712	2.39436	0.000368275	na	na	na	na	na	na	1.59859	0.00615917	na	na	1.89583	0.000125034	1.49496	0.0199814	na	na	1.21865	0.000426611	1.43474	6.91998e-05	1.23682	0.000978594	2.4405	0.000107212	1.0981	0.0039414	0.849087	0.000151024	2.25849	0.000162832	1.4931	0.000114471	na	na	1.89521	0.000237545	2.1829	9.8313e-05	na
pSymA_oligo_2932		S.mel.1021 pSymA	441912-441981	-	na	na	0.437204	0.0149096	0.912352	0.00934092	na	na	na	na	0.460124	0.000229793	na	na	3.07203	0.00284283	1.53605	5.36253e-06	0.539917	0.0490781	na	na	1.36938	1.23361e-05	na	na	1.26494	0.00317617	na	na	na	na	1.87758	0.00126164	0.617348	0.0217643	na	na	1.21032	0.0369666	na	na	-0.48945	0.0321167	na
pSymA_oligo_3053		S.mel.1021 pSymA	443185-443234	-	na	na	na	na	na	na	na	na	na	na	na	na	0.927129	0.00361518	na	na	0.841775	0.0196385	na	na	na	na	1.14269	0.00195085	0.782078	0.000591348	1.47224	0.0216475	2.18544	0.0012015	0.644112	0.000881683	0.886882	0.00597915	0.995216	0.00358513	na	na	na	na	na	na	0.946889	0.010931	0.779042
pSymA_oligo_2648		S.mel.1021 pSymA	443334-443383	+	na	na	0.923347	0.00153502	2.8641	5.32916e-05	1.24175	1.98098e-06	0.731268	0.0122756	1.3627	0.00381169	1.82331	0.000556252	1.66024	0.0127172	2.90401	4.13046e-06	1.28323	0.00260152	1.20211	0.00379215	2.7811	1.16045e-07	2.69769	2.69992e-05	2.3689	0.000253906	4.28433	4.02955e-05	1.83667	3.46157e-05	2.1956	0.000126293	2.73994	3.88721e-05	na	na	1.66033	0.00723473	2.1604	0.00268062	1.82063	1.21137e-05	1.42421
pSymA_oligo_325		S.mel.1021 pSymA	443794-443843	-	na	na	0.896977	0.00538703	1.15805	0.00994576	na	na	na	na	na	na	1.5387	0.0150197	na	na	1.56993	3.78421e-05	na	na	na	na	1.82191	0.000171776	1.14545	0.00129774	2.05246	0.00111291	2.62108	0.00538848	1.18101	0.00692223	2.07825	0.00073659	1.70567	0.00231209	na	na	1.57512	0.0132792	1.25611	0.00264842	0.887157	0.00839635	1.10971
pSymA_oligo_2463		S.mel.1021 pSymA	443802-443851	+	na	na	1.47725	0.00599651	1.14131	0.00109797	0.28682	0.0224876	0.345105	0.0108025	0.545835	0.0123128	1.59156	0.00227804	na	na	2.80505	2.92813e-05	1.18789	0.0247457	0.275404	0.00653463	2.24513	3.11275e-07	na	na	1.13177	0.00663674	2.75415	0.000260943	0.620668	0.00347791	1.65405	0.00130096	1.83177	5.22152e-06	na	na	0.936269	0.00209539	1.67489	7.36993e-06	na	na	1.31123
pSymA_oligo_3534		S.mel.1021 pSymA	447591-447640	both	5.003	0.0323219	6.46453	1.56311e-05	6.36147	4.31007e-09	3.40029	0.000180046	3.7759	6.05019e-07	2.01457	4.89337e-05	2.79328	0.000854758	na	na	4.49002	7.42324e-06	2.09307	0.00157612	na	na	3.4838	7.30663e-07	2.99364	2.74779e-07	5.48181	1.43287e-05	6.11968	2.59895e-11	5.43781	1.22489e-06	5.70325	3.86867e-08	5.99429	9.4858e-12	3.22878	0.0112253	3.84194	6.69248e-05	5.77169	7.19605e-07	3.8434	0.000279373	6.20178
pSymA_oligo_1160		S.mel.1021 pSymA	451419-451468	-	na	na	1.64962	0.00790572	2.36074	7.6514e-06	0.579932	0.00143506	na	na	0.633276	0.000219229	1.21079	0.031304	na	na	2.00466	0.000516069	na	na	na	na	2.24628	2.23169e-05	0.349815	0.0325852	na	na	1.87671	0.00315181	0.964913	0.0226288	1.049	0.00415259	2.01075	0.000941976	na	na	na	na	2.8812	0.000373593	0.576224	0.0367607	na
pSymA_oligo_81		S.mel.1021 pSymA	451913-451962	-	na	na	1.09684	0.00253564	3.40684	0.000518806	0.715818	0.0213032	na	na	0.483809	0.00461027	2.44989	1.95228e-05	na	na	2.32346	1.24508e-06	1.82721	0.0233399	na	na	2.20014	5.72621e-05	0.865571	0.00580513	1.60227	0.000145794	3.73352	0.00330544	1.88267	0.000463485	1.4554	0.00694025	3.92059	0.000228415	na	na	0.912229	0.0142753	2.45027	7.98817e-05	0.859716	0.0455403	0.905755
pSymA_oligo_3304		S.mel.1021 pSymA	452048-452097	+	1.66236	0.0290623	1.38887	0.00449692	2.46002	0.000302714	1.63571	0.000124483	2.16884	0.00104582	1.24502	9.73602e-07	2.2476	0.000186428	na	na	2.62117	9.56352e-06	1.5946	6.67746e-05	na	na	2.42021	9.01154e-06	2.44934	1.3152e-05	1.59143	0.0133681	2.87096	0.00309557	1.07688	0.0077793	2.07581	0.000307976	2.26134	4.63817e-05	na	na	1.15705	0.00983391	0.750401	0.0158195	na	na	1.05755
pSymA_oligo_3428		S.mel.1021 pSymA	452062-452111	-	na	na	0.548516	0.00708079	na	na	0.531786	0.00311939	0.280507	0.0231715	0.456485	0.00545733	1.52272	0.0164331	1.48154	0.0204262	1.43431	0.00013165	1.15778	0.00149561	na	na	1.37034	8.38028e-05	0.989732	5.42721e-05	1.46295	0.000307381	1.64017	0.00206246	0.791948	0.0119079	na	na	1.0879	0.00250406	na	na	na	na	na	na	0.509549	0.0200643	na
pSymA_oligo_3170		S.mel.1021 pSymA	452530-452579	-	na	na	na	na	2.22998	9.44001e-05	0.258103	0.000662698	na	na	1.24027	0.0449523	1.29876	0.0157467	na	na	1.74615	0.000749721	na	na	na	na	1.83691	2.32844e-05	0.930619	9.65055e-05	1.25062	0.00714415	2.22601	0.00173168	1.02911	0.00512446	0.871419	0.0354679	1.90192	8.19035e-05	na	na	0.997578	0.032835	1.29316	0.000945591	na	na	na
pSymA_oligo_1864		S.mel.1021 pSymA	453339-453388	-	na	na	na	na	1.92312	0.000352846	0.853534	0.0188527	na	na	1.69617	6.41591e-05	1.62446	0.0141037	na	na	1.42199	0.000254609	0.996683	0.00300266	na	na	0.748809	0.00646132	0.618273	0.0101652	1.16028	0.00406753	2.22308	0.000232701	1.27622	0.00258231	1.02877	0.0255933	1.99942	0.000351811	1.0018	0.0287132	na	na	1.96294	0.00525114	na	na	na
pSymA_oligo_2291		S.mel.1021 pSymA	457981-458050	-	na	na	na	na	0.643	0.044915	0.337507	0.00795495	na	na	0.387836	0.01625	2.0386	0.000746822	na	na	1.62454	6.02069e-05	1.78557	0.000396621	na	na	1.70966	2.15127e-05	2.54148	3.067e-06	0.997259	0.00785285	1.27215	0.0146563	1.51422	0.000346146	na	na	1.12289	0.00177742	1.03793	0.00388318	1.4616	0.00567361	0.586903	0.00711256	1.99233	2.98569e-05	na
pSymA_oligo_3486		S.mel.1021 pSymA	459371-459420	-	na	na	0.888693	0.0077682	1.97625	1.92184e-07	0.685639	0.000135766	na	na	0.539404	7.70968e-05	1.31042	0.0425124	0.317173	0.0197225	1.59506	0.0018787	0.959974	0.00221873	na	na	1.48849	0.0026925	0.659215	0.0153119	1.04291	0.00960861	1.45679	0.00354333	0.952197	0.0100346	1.0296	0.0074268	2.00355	2.63667e-06	na	na	na	na	1.79033	0.00217219	na	na	na
pSymA_oligo_1179		S.mel.1021 pSymA	460031-460100	-	na	na	1.06887	0.00630447	2.0894	3.90638e-06	0.603547	0.00652824	0.257592	0.0291444	0.545205	0.0147748	2.51451	0.000263777	1.34109	0.00550006	1.71221	0.000901944	1.39914	0.00409844	na	na	2.0199	1.79673e-05	-0.894939	0.000782017	na	na	0.932204	0.00931614	na	na	1.34784	0.00489275	1.86162	0.00301013	-0.78882	0.00604286	1.40744	0.0070687	na	na	na	na	na
pSymA_oligo_523		S.mel.1021 pSymA	460545-460594	+	na	na	na	na	2.66036	0.00314285	0.414485	0.0115012	na	na	na	na	2.09647	0.00633492	0.511494	0.0167348	1.93783	0.000243925	na	na	na	na	1.80954	0.00016388	1.35342	0.00177695	1.0309	0.000354272	2.89264	6.20376e-05	na	na	1.40897	0.00160075	2.14384	0.000462779	0.422795	0.0208465	1.5948	0.00112982	na	na	na	na	0.783249
pSymA_oligo_1408		S.mel.1021 pSymA	464162-464211	+	na	na	na	na	2.23813	0.0143055	1.10739	0.00601935	0.0705513	0.0318234	1.37412	0.000104915	1.17369	0.0263234	na	na	1.38309	0.00175714	2.0193	0.0112714	na	na	1.48079	6.14586e-06	-1.03543	0.00177455	1.62808	0.00170877	0.899062	0.0192373	na	na	1.36308	0.00408605	1.48425	0.00476708	na	na	1.26885	0.0326936	1.43281	0.00618621	na	na	na
pSymA_oligo_1561		S.mel.1021 pSymA	465798-465847	+	na	na	na	na	1.59822	0.00807907	1.02061	0.000995488	na	na	0.736231	2.08921e-05	0.821184	0.0215177	na	na	1.82432	0.000128723	na	na	na	na	1.77061	0.00023155	na	na	na	na	na	na	na	na	1.12373	0.00192023	0.474231	0.0252809	na	na	0.76499	0.0301715	na	na	na	na	na
pSymA_oligo_3004		S.mel.1021 pSymA	467498-467547	-	na	na	na	na	-0.884235	0.0348309	1.2842	0.00147674	0.134367	0.0448202	1.51253	8.02212e-06	1.68517	0.00674992	1.65693	0.00276226	1.37413	0.00152272	1.74787	0.00840659	na	na	1.19405	1.20404e-05	2.80058	3.44408e-09	1.97144	0.00012772	1.34062	4.13145e-05	2.8272	2.33993e-05	1.62568	0.000131507	1.39713	4.77758e-05	na	na	na	na	-1.48577	0.00299172	-1.12738	0.00395137	na
pSymA_oligo_3171		S.mel.1021 pSymA	467498-467547	both	1.67622	0.0177606	na	na	2.83479	2.1186e-05	1.00234	0.000470176	na	na	1.30735	2.02235e-05	1.53326	0.0116936	na	na	1.30195	0.00255065	1.06977	0.00856314	na	na	1.22893	0.00123013	1.11396	0.000342487	na	na	2.27853	0.000623761	1.78364	7.53905e-05	na	na	2.32697	0.00187904	1.63625	0.00306252	0.948172	0.0053654	2.09296	0.000699244	1.40801	0.000377574	na
pSymA_oligo_1829		S.mel.1021 pSymA	470843-470912	-	na	na	1.26958	0.00539449	2.08112	5.32089e-05	0.300191	0.0325603	0.90691	0.0197284	1.20444	5.51745e-05	1.10155	0.00609793	1.2574	0.035955	2.84899	6.25761e-06	na	na	1.28191	0.0440684	2.53528	5.99516e-06	1.75647	9.18054e-05	0.949248	0.00355266	3.23151	1.93296e-05	1.80914	5.20566e-07	1.25817	9.11594e-05	2.85154	5.10225e-07	1.42936	0.00997665	na	na	1.89442	0.000397898	2.11908	9.99554e-06	1.69713
pSymA_oligo_3536		S.mel.1021 pSymA	471403-471452	-	4.94355	1.00258e-05	na	na	1.44741	0.00291135	2.57669	0.00162783	na	na	0.790675	8.28057e-06	0.865644	0.0092911	na	na	1.85962	2.08349e-05	1.57791	0.00678798	na	na	1.86823	3.6382e-05	1.64518	0.000215501	1.43301	0.000951078	1.23867	0.00273191	0.774219	0.00109956	1.50653	0.0028199	0.876406	0.00221299	2.87747	0.000107957	na	na	0.648151	0.0467468	3.52633	2.45409e-05	na
pSymA_oligo_2873		S.mel.1021 pSymA	472610-472659	both	3.06868	0.00597346	0.206579	0.0365123	2.50626	0.000749355	1.80362	0.0012335	0.3017	0.0247372	2.14411	4.72141e-08	1.4928	0.0199943	na	na	0.878937	0.00306997	2.13596	0.00911091	na	na	1.05397	0.00208202	0.867917	0.0147166	1.32247	0.00155783	1.97768	0.00320448	2.10106	0.00628577	1.75495	3.27219e-05	3.46534	7.87673e-05	na	na	1.57042	0.0145132	1.57897	0.0031227	2.1642	0.000658914	0.840962
pSymA_oligo_1211		S.mel.1021 pSymA	476945-476994	-	na	na	na	na	2.75756	0.000238393	1.58522	0.000135037	na	na	1.33853	4.04709e-07	1.88328	0.00593476	na	na	2.13824	0.00013315	2.11698	0.00680239	na	na	1.74789	0.00136214	na	na	1.4267	0.0115362	1.1074	0.0282217	na	na	1.49151	0.00135047	1.88832	6.1988e-07	na	na	na	na	1.31613	0.00240378	1.14287	0.00514189	na
pSymA_oligo_1729		S.mel.1021 pSymA	479071-479140	+	na	na	0.946176	0.0089926	1.4039	0.000531884	0.507288	0.00076065	na	na	0.571267	0.000327905	1.80439	0.00452599	na	na	2.40302	3.2165e-05	0.906052	0.0288915	na	na	2.48676	4.29905e-06	2.51965	3.0088e-05	na	na	2.51927	0.000412972	1.68262	2.86654e-07	0.869003	0.00690055	2.37643	3.31703e-08	3.3084	0.00395175	na	na	4.2759	0.000222256	1.57026	0.000387156	na
pSymA_oligo_636		S.mel.1021 pSymA	491974-492023	+	3.36274	0.0196152	na	na	2.69064	2.66117e-06	1.14718	0.00491973	na	na	1.387	6.32552e-07	4.03598	0.000625987	na	na	1.4727	0.00465957	2.60954	0.00879924	na	na	1.32951	9.86282e-05	na	na	0.860317	0.0214519	1.06425	0.0141574	1.8231	0.00492582	1.50176	0.00449364	1.49748	1.19285e-05	1.97058	2.22323e-05	na	na	2.31295	4.30301e-05	2.53568	1.54265e-05	na
pSymA_oligo_130		S.mel.1021 pSymA	491991-492040	-	5.4936	0.0434494	na	na	2.45508	0.0014718	0.941277	0.000569522	na	na	1.22338	2.49615e-05	3.15942	0.000401329	na	na	1.43054	0.000576063	2.49869	0.00199379	na	na	1.6131	0.000108579	2.87774	0.0058716	na	na	1.54263	0.0465522	3.75545	0.00213845	1.09904	0.0212976	2.5178	0.000331759	3.24051	0.000735457	1.76896	0.016111	na	na	2.91672	0.000312498	na
pSymA_oligo_232		S.mel.1021 pSymA	492199-492248	-	na	na	na	na	2.51776	3.206e-05	1.30112	0.000353824	0.456668	0.0146757	1.23428	0.00149664	1.14641	0.00212639	na	na	2.25689	1.27723e-05	0.644632	0.000249243	na	na	1.96123	0.000156078	na	na	na	na	1.15756	0.00186617	1.1376	0.0050663	na	na	2.71745	8.53033e-06	1.75802	0.00396582	na	na	3.22113	0.0048009	1.53028	0.000197348	na
pSymA_oligo_2753		S.mel.1021 pSymA	497235-497304	-	na	na	na	na	2.23934	8.22362e-05	0.601804	0.00234025	na	na	na	na	1.83668	0.0047374	na	na	1.54912	3.63912e-05	1.48352	0.000617252	na	na	2.0811	5.14208e-06	na	na	na	na	1.65749	0.013676	na	na	na	na	0.967324	0.000692224	na	na	1.25546	0.0177683	na	na	na	na	na
pSymA_oligo_2620		S.mel.1021 pSymA	499020-499089	-	na	na	na	na	2.7856	0.000120596	na	na	na	na	na	na	1.65477	0.0164455	0.515408	0.009356	1.68996	6.26756e-05	na	na	na	na	2.04094	0.00010968	na	na	na	na	na	na	na	na	na	na	1.0311	0.00706945	na	na	na	na	na	na	na	na	na
pSymA_oligo_1510		S.mel.1021 pSymA	500720-500769	+	na	na	na	na	4.06262	7.21389e-05	0.585097	0.00118219	na	na	0.336673	0.010284	1.07203	0.0130047	na	na	1.88446	0.00022779	na	na	na	na	1.16414	0.00171954	0.929791	0.0470486	1.18373	0.00604547	3.27554	0.000279317	1.20396	0.00478295	1.51335	0.000472021	3.13961	0.000165791	2.20615	0.00113498	na	na	4.17247	5.33581e-05	1.87285	0.0010784	na
pSymA_oligo_2651		S.mel.1021 pSymA	502047-502096	both	na	na	0.822139	0.0310057	2.3469	0.000744994	1.32439	0.000226628	0.613417	0.0336355	1.46834	6.54713e-07	2.15144	0.00248066	na	na	3.46546	2.44566e-06	1.58635	0.00158244	na	na	3.03879	0.000169557	0.812831	0.000303221	na	na	2.51596	0.00205106	1.19479	0.000264457	na	na	2.35885	0.00252688	3.45037	0.0358953	na	na	2.47782	0.000711196	na	na	na
pSymA_oligo_3388		S.mel.1021 pSymA	502891-502960	-	na	na	-0.409297	0.00902	2.63833	0.000150493	0.190451	0.00176448	0.641864	0.0158902	1.29987	5.8935e-07	1.1664	0.0133051	na	na	2.72541	1.51403e-05	0.987865	0.0104984	na	na	2.31755	5.00126e-05	na	na	na	na	2.45598	7.13387e-05	0.560197	0.0110497	0.735664	0.00562687	2.18957	2.14558e-06	na	na	na	na	1.84261	4.47679e-05	na	na	1.30842
pSymA_oligo_829		S.mel.1021 pSymA	503144-503193	+	na	na	1.18183	0.0330903	1.19555	0.00162111	0.604229	0.0015634	na	na	na	na	1.1694	0.00461506	na	na	2.05917	2.07193e-05	na	na	na	na	2.18991	5.47262e-05	1.7294	0.00137018	0.791464	0.00839166	1.29127	0.00324638	na	na	1.01872	0.0191003	1.26384	0.00284478	na	na	na	na	1.34821	0.00156227	0.31529	0.0479948	na
pSymA_oligo_589		S.mel.1021 pSymA	503953-504022	-	na	na	1.08838	0.0309121	na	na	na	na	0.323802	0.0480411	0.417231	7.25976e-05	1.75765	0.00199003	3.79551	0.0385597	2.1937	8.76638e-06	1.373	0.00193506	na	na	2.23009	7.93799e-06	na	na	1.22529	0.00489241	1.6084	0.00591295	0.751895	0.00416255	1.36832	0.00600891	1.5523	8.21858e-05	2.31896	0.000217881	na	na	3.33396	0.00259263	na	na	na
pSymA_oligo_3270		S.mel.1021 pSymA	504528-504597	-	na	na	0.97284	0.00331634	2.14415	0.000587813	0.326347	0.03214	na	na	0.719272	0.0209245	1.74283	0.0205686	na	na	1.98052	0.000106364	1.0054	0.00111624	na	na	2.0333	9.47957e-05	0.676486	0.0347554	1.27922	0.0183981	2.10069	3.1754e-05	1.42967	6.2853e-05	2.07395	0.000542111	1.78467	3.41649e-05	na	na	1.74106	9.05125e-05	1.29518	0.000267349	2.19539	1.98863e-05	1.05796
pSymA_oligo_967		S.mel.1021 pSymA	506334-506383	both	4.60926	6.98795e-07	5.96962	1.38876e-05	3.96217	0.00041674	4.26368	3.4008e-05	4.57373	0.000297592	4.31827	8.11924e-07	3.59149	0.00107142	3.17466	0.028756	4.75043	5.91916e-08	2.9801	0.000256979	na	na	4.26976	6.59221e-06	3.87511	1.81092e-09	6.27555	1.16658e-07	6.55024	7.39781e-12	5.86122	5.2776e-08	7.05855	2.29917e-08	6.24262	2.51486e-13	3.70803	0.00133055	4.86153	0.000172364	5.26405	0.000636456	5.05856	4.78016e-07	7.16182
pSymA_oligo_733		S.mel.1021 pSymA	508579-508628	both	na	na	3.01719	0.0266155	2.74962	0.00372009	2.60504	0.000137515	2.61948	3.60874e-06	2.87109	5.69828e-07	1.68682	0.000657961	na	na	2.40407	2.51549e-06	na	na	na	na	2.20139	0.000155342	1.64469	2.04415e-06	4.2247	7.55741e-06	3.41034	2.26835e-10	3.18626	5.41938e-06	3.85272	4.71814e-07	3.38271	3.11591e-10	2.85188	0.000173129	3.16756	0.000241433	3.06822	0.000426046	na	na	3.93917
pSymA_oligo_1065		S.mel.1021 pSymA	508678-508727	+	3.34231	0.0326541	1.05476	0.0114372	2.08972	1.81652e-05	1.67449	0.000303181	0.597655	0.00558181	1.26965	0.00185185	0.518326	0.0379993	na	na	2.01447	8.97736e-05	0.822365	0.0224059	na	na	1.60132	0.000440541	3.15896	3.28129e-06	1.66107	0.000459106	2.22149	3.09255e-05	2.34384	5.45822e-06	1.56481	8.83715e-05	2.23246	1.00094e-05	3.10014	6.76554e-07	1.47033	0.00562824	2.54845	1.45392e-06	2.43242	0.000110143	2.42558
pSymA_oligo_1830		S.mel.1021 pSymA	510915-510984	-	na	na	na	na	4.60197	0.000574066	0.759454	0.00950505	0.294073	0.00852918	0.976719	0.0401548	4.85026	0.000151798	0.900245	0.0265105	2.67033	3.19433e-05	2.85416	0.00729403	na	na	2.1617	1.67724e-05	2.40779	0.000222811	na	na	2.27882	0.00230327	3.76602	0.000182564	na	na	2.87024	1.94522e-05	na	na	na	na	1.86683	0.000458779	3.37832	3.13605e-06	na
pSymA_oligo_2601		S.mel.1021 pSymA	511495-511544	-	na	na	-1.36469	0.000113007	1.91522	3.25598e-05	0.6115	8.54848e-05	na	na	0.967784	3.94397e-05	0.782588	0.00376059	na	na	2.16953	4.35982e-07	0.75132	0.006555	na	na	2.6094	9.74115e-05	na	na	na	na	4.3792	4.20701e-06	na	na	-0.707517	0.024677	1.07804	0.020992	na	na	-1.67522	0.000253003	2.06077	0.00566953	na	na	na
pSymA_oligo_1067	SmelA033	S.mel.1021 pSymA	512104-512153	-	1.24554	0.0012363	0.499369	0.0194767	-0.71364	0.00386404	1.0907	0.0266964	na	na	na	na	na	na	1.23077	0.028238	1.7267	0.000264696	na	na	na	na	1.21628	6.57961e-05	1.69193	7.57275e-05	0.707863	0.0415299	na	na	1.02173	0.00923288	na	na	na	na	2.20249	4.33613e-06	1.18686	0.0284556	na	na	1.32209	5.03559e-05	na
pSymA_oligo_1372		S.mel.1021 pSymA	512371-512420	-	na	na	0.523672	0.0408243	1.74377	2.15895e-05	na	na	0.301541	0.0281016	3.58637	8.65421e-06	1.48529	0.0089657	na	na	1.56868	7.71116e-05	1.45399	0.00250526	na	na	1.6762	0.000243222	na	na	1.24501	0.00200163	2.4804	6.09784e-06	0.879806	0.00366574	1.07792	0.000704789	1.81782	0.000211801	0.939716	0.0292274	1.09604	0.0250557	3.07364	9.18059e-05	na	na	na
pSymA_oligo_430		S.mel.1021 pSymA	512490-512539	+	na	na	0.376001	0.0213504	1.58585	0.000283148	na	na	na	na	2.19431	1.12598e-05	1.03369	0.0156119	na	na	1.27815	0.00130843	1.00574	0.0126095	na	na	1.18765	0.00149581	1.18816	0.00264734	na	na	1.12338	0.000653322	1.3917	0.000671786	1.08187	0.0165974	2.43882	1.32054e-05	1.61866	0.0116792	na	na	2.36845	9.34183e-05	1.28006	0.00398639	na
pSymA_oligo_234		S.mel.1021 pSymA	512796-512845	-	na	na	0.575595	0.00178129	0.733524	0.000728717	1.01824	0.00135672	0.402787	0.00881392	1.71882	2.91237e-05	na	na	1.21517	0.00642064	1.99608	0.000523557	na	na	na	na	1.99752	1.01878e-05	2.6523	4.52957e-07	1.09465	0.000388705	0.945595	0.00214258	3.32392	0.000151559	1.23118	0.013047	0.813715	0.0147999	na	na	na	na	na	na	2.39943	2.55741e-07	na
pSymA_oligo_1633		S.mel.1021 pSymA	525496-525565	-	1.50354	0.0223449	1.35537	0.020247	2.58667	0.000594454	0.663685	0.0015556	na	na	0.758009	0.0334742	1.38506	0.00566473	na	na	2.06889	4.8829e-05	1.15839	0.00675471	1.7234	0.0053282	2.03217	9.90627e-07	1.57406	2.21015e-05	1.20169	0.000165899	2.87554	1.08346e-05	1.23451	0.000180022	1.18363	0.00198225	2.03181	1.85922e-06	na	na	1.33542	0.00782247	1.5649	0.000167685	1.87105	1.56905e-05	na
pSymA_oligo_590		S.mel.1021 pSymA	526061-526130	-	1.82413	0.00662266	na	na	1.89701	0.000310794	0.533488	0.00248275	na	na	na	na	1.43639	0.00916811	1.5574	0.04199	1.02128	0.00325151	1.06218	0.0174156	na	na	1.57975	0.000445893	na	na	na	na	1.07544	0.00928393	0.480778	0.00934057	na	na	1.70906	0.00215673	na	na	0.757047	0.0169496	na	na	0.42094	0.028125	na
pSymA_oligo_638		S.mel.1021 pSymA	526338-526387	-	1.5229	0.0204973	na	na	1.96219	0.0013248	0.887035	3.23127e-05	0.942198	0.00186612	0.812515	5.26203e-07	1.26581	0.00441871	na	na	3.20095	3.25147e-06	1.17804	0.0247196	na	na	2.88009	3.81565e-07	na	na	0.796824	0.0176834	0.553444	0.00789025	na	na	1.07023	0.0407698	0.522395	0.0259195	1.51708	0.00317169	na	na	2.26392	7.38185e-05	na	na	na
pSymA_oligo_3113		S.mel.1021 pSymA	528844-528893	both	na	na	na	na	2.59973	0.000158754	na	na	na	na	0.618683	1.80775e-05	1.10727	0.0337123	na	na	1.71395	0.000250131	0.69294	0.0293515	na	na	1.45067	7.26162e-05	na	na	na	na	2.69786	0.000104558	1.54396	0.000146054	na	na	3.45132	8.74031e-05	2.57277	2.96352e-05	na	na	4.33511	2.52073e-05	1.24016	3.59736e-05	na
pSymA_oligo_3254		S.mel.1021 pSymA	528881-528930	both	7.37982	7.46182e-05	1.20694	0.00197229	4.32675	0.00325364	3.44265	0.00979521	0.951461	0.00149004	1.3307	8.61601e-06	1.6109	0.00146308	na	na	2.25933	0.000381281	1.2044	0.00430467	na	na	1.93392	6.71767e-05	3.49445	8.36572e-07	0.788818	0.0423759	2.11912	0.000724838	0.799257	0.00512628	1.47234	0.00436511	1.90047	9.50772e-08	5.02933	1.04669e-05	1.42841	0.0215707	3.40047	0.00202268	1.08969	0.0231306	na
pSymA_oligo_137		S.mel.1021 pSymA	529651-529700	+	na	na	na	na	0.974553	0.00432875	0.331179	0.00044973	na	na	na	na	0.520219	0.0448884	na	na	1.56497	0.000179182	0.655757	0.010121	na	na	1.66502	7.65895e-06	0.736383	0.00554191	na	na	2.49627	5.76238e-05	0.814659	0.000991779	na	na	0.730756	0.00143698	2.43449	0.000173564	na	na	3.95785	0.000934581	0.99926	0.00293756	na
pSymA_oligo_2292		S.mel.1021 pSymA	531474-531543	+	na	na	na	na	0.726083	0.00860038	-0.238616	0.0138281	na	na	na	na	1.48013	0.00121699	na	na	0.898194	0.000668823	1.51015	0.00841889	na	na	1.39384	0.000357975	na	na	na	na	0.843759	7.17396e-05	0.387952	0.0426846	na	na	0.501708	0.00106123	na	na	1.14919	0.00733612	na	na	0.84879	0.00769038	na
pSymA_oligo_3332		S.mel.1021 pSymA	532415-532484	+	na	na	na	na	2.28384	0.000174097	0.842762	4.6661e-05	0.400255	0.0043701	0.382696	0.017063	2.5358	0.000391823	na	na	1.58502	7.69061e-06	1.40009	0.0186293	na	na	1.66728	4.16631e-06	na	na	na	na	na	na	0.700003	0.0216949	na	na	1.73225	0.00685285	na	na	na	na	na	na	na	na	na
pSymA_oligo_2842		S.mel.1021 pSymA	532926-532995	+	na	na	na	na	0.71255	0.00802225	1.5861	0.000708933	na	na	2.39946	0.00104496	2.16858	0.000287219	na	na	1.21215	0.031368	2.46069	0.00281712	na	na	1.40524	0.00261437	-0.68022	0.0264804	1.04502	0.0111288	na	na	na	na	1.27419	0.000294404	1.18365	0.00849429	na	na	1.18026	0.00435201	na	na	na	na	na
pSymA_oligo_2971		S.mel.1021 pSymA	533875-533924	+	na	na	1.05134	0.00961482	2.82981	0.000139814	na	na	na	na	0.356803	0.00368714	na	na	na	na	1.99596	0.000103822	na	na	na	na	1.87714	2.70036e-05	0.305296	0.0195722	1.30118	0.00126793	1.3048	0.00922559	0.686374	0.015482	1.78994	0.000297692	1.10034	0.00052676	1.55559	0.00827553	1.35255	0.0444133	3.5082	0.000162115	na	na	na
pSymA_oligo_1566		S.mel.1021 pSymA	534767-534816	both	3.25131	0.00249264	1.14498	0.0309772	2.56596	1.73574e-05	na	na	na	na	0.76145	0.000409235	na	na	na	na	1.36729	0.00642287	na	na	na	na	1.22306	0.00213731	1.50473	0.000312503	na	na	3.13195	8.21474e-06	1.24705	0.00092343	1.56197	0.00195438	2.25767	0.000100161	2.11774	0.00472431	na	na	3.50505	6.19821e-05	1.83762	8.86271e-06	na
pSymA_oligo_578		S.mel.1021 pSymA	540790-540839	both	6.7317	0.0403811	1.29189	0.00103644	4.15897	2.37265e-05	0.306099	0.03406	0.405071	0.0293352	1.06442	6.29638e-06	1.65748	0.000260475	na	na	2.01123	0.000151244	1.37368	0.00616933	na	na	1.93841	0.00028838	na	na	na	na	2.44669	0.00483312	2.30726	2.62384e-06	1.30138	0.0427037	2.70015	5.67588e-06	2.49588	0.000202112	na	na	4.11118	2.91429e-06	1.78182	5.87304e-05	0.784606
pSymA_oligo_782		S.mel.1021 pSymA	540790-540839	+	2.61386	0.0122119	1.18752	0.0141228	3.27092	1.76213e-06	na	na	na	na	na	na	0.840056	0.0143982	na	na	1.94904	0.00031924	0.803374	0.0499149	na	na	1.91753	8.62685e-06	2.56963	0.040279	na	na	2.98804	0.040221	1.52957	8.1632e-05	1.04556	0.00831656	2.17459	1.49688e-07	2.18512	0.000276536	1.6369	0.0422172	3.13806	4.75585e-05	1.67478	0.00047772	na
pSymA_oligo_969		S.mel.1021 pSymA	541871-541920	both	na	na	1.02941	0.00252466	3.93292	0.000129094	0.83599	0.00277926	0.427707	0.0218237	1.48343	1.53135e-07	1.60791	0.0177833	na	na	2.16319	0.000172879	1.31639	0.0215738	na	na	1.76945	6.19508e-05	2.58406	0.00265557	na	na	3.84617	4.52046e-05	2.39007	0.00314891	1.1313	0.0201758	3.63094	0.000252245	2.36547	0.00110838	0.848367	0.0450312	5.3186	0.000583224	2.0407	5.90891e-05	na
pSymA_oligo_385		S.mel.1021 pSymA	543652-543701	both	0.650832	0.0409749	0.683653	0.0193018	1.17797	0.0136575	0.264319	0.030847	na	na	na	na	na	na	na	na	1.67599	1.64746e-05	na	na	na	na	1.41039	0.000207137	1.80862	0.0228779	1.31526	1.50151e-05	2.19534	0.000193714	1.35239	7.82053e-05	na	na	1.84627	2.29935e-05	1.62692	0.00420729	1.14617	0.043069	3.28796	0.000662913	1.92462	1.03513e-06	0.869713
pSymA_oligo_3006		S.mel.1021 pSymA	544747-544796	both	4.89708	0.0381449	1.64553	0.000203612	3.54248	0.00149496	0.771736	0.0026414	0.297629	0.0477157	0.892609	3.7751e-06	1.13279	0.0103801	na	na	2.42092	0.000103199	0.992065	0.0161447	na	na	2.49	2.59552e-06	na	na	1.55703	0.0200174	1.63192	0.00645886	1.66322	4.79691e-05	1.72346	0.000260557	2.64227	9.87818e-06	1.33464	0.0104913	1.47223	0.0323932	4.09415	3.09687e-05	1.0745	5.14889e-05	0.939717
pSymA_oligo_3173		S.mel.1021 pSymA	544794-544843	+	2.22928	0.014027	1.62418	0.00721197	2.62057	0.00010743	na	na	na	na	0.780826	0.00689616	na	na	0.983742	0.0133936	1.60318	0.00302004	na	na	na	na	1.44501	0.000445843	1.33214	0.00173848	na	na	2.7212	0.0113278	1.91178	6.19351e-05	1.44688	0.00583552	2.27643	2.76305e-05	1.84227	0.000381262	na	na	3.17336	1.06628e-05	2.04631	1.97915e-05	na
pSymA_oligo_2278		S.mel.1021 pSymA	546046-546095	both	na	na	1.00875	0.00195144	4.07068	6.82439e-05	0.593088	0.00290949	na	na	0.74001	8.20044e-05	1.38375	0.0235473	na	na	1.65046	0.000767015	1.66367	0.00996599	na	na	1.66021	0.000161044	1.34061	0.00221833	na	na	4.69293	0.000471582	1.93445	4.23604e-06	na	na	3.48379	1.48156e-05	1.91735	0.00817138	1.33788	0.0282487	3.84535	0.000445426	2.8473	0.00219922	na
pSymA_oligo_3489		S.mel.1021 pSymA	546059-546108	both	3.11872	0.0105814	1.42207	0.00055367	4.15287	0.000321619	1.20872	0.0058311	0.585881	0.0143513	2.25167	7.07294e-07	2.16424	0.000914311	na	na	1.9493	0.000715061	2.098	0.0376955	0.843429	0.0182508	1.84029	1.67658e-05	1.48347	0.000129864	na	na	2.67288	0.000862467	2.10855	0.000163289	1.38866	0.0272685	3.37554	1.45569e-06	2.05623	0.00241091	1.30916	0.0142715	3.82349	3.88802e-07	1.96294	1.75957e-05	na
pSymA_oligo_2279		S.mel.1021 pSymA	546296-546345	+	na	na	na	na	1.8368	0.000331106	-0.320874	0.0310695	na	na	-0.380253	0.044846	na	na	na	na	1.81378	0.00172323	0.620643	0.0161853	na	na	1.51106	0.00153744	na	na	0.845346	0.00437864	2.83103	0.000462117	0.719246	0.0185732	1.62917	0.00175942	1.76917	7.30296e-05	1.00458	0.00578755	na	na	2.44844	3.55104e-05	1.82393	0.000689927	na
pSymA_oligo_3256		S.mel.1021 pSymA	546316-546365	+	na	na	1.97287	8.57436e-05	4.76753	0.00111587	na	na	na	na	0.992633	0.00161363	1.15255	0.00618337	na	na	1.82412	0.000193546	na	na	na	na	1.74599	2.28339e-05	na	na	1.22491	0.000332875	1.82259	0.000949096	1.24097	0.00175898	2.084	0.000162905	2.41842	4.90585e-06	1.49754	0.00179654	na	na	3.69563	0.00199014	1.01505	0.000179766	na
pSymA_oligo_3374		S.mel.1021 pSymA	546932-546981	both	na	na	3.25546	0.0180557	4.02758	0.000424428	na	na	5.59317	0.000181693	2.235	0.0420468	1.08592	0.00390807	na	na	2.74826	1.28382e-05	na	na	na	na	2.69593	3.57368e-05	na	na	4.71937	0.000179216	4.24046	0.0019306	2.73479	0.00490665	6.6514	0.000190939	3.11207	0.0044054	3.21811	0.00725713	2.44088	0.00558357	4.7106	2.09006e-05	3.2972	0.000577497	3.36349
pSymA_oligo_2828		S.mel.1021 pSymA	546937-546986	-	2.11799	0.00519907	1.06344	0.00655682	2.88116	6.65678e-07	na	na	0.243478	0.0363943	0.282047	0.00272538	1.15284	0.0314418	na	na	1.58914	8.20939e-06	0.923659	0.042793	na	na	1.57289	0.00029579	1.43603	0.000734161	0.809887	0.0361028	3.56619	0.000278261	1.1492	0.000225059	na	na	1.43312	2.0647e-05	1.53031	0.000347474	na	na	3.46289	1.64619e-07	1.96867	4.15708e-05	na
pSymA_oligo_2734		S.mel.1021 pSymA	548806-548855	both	na	na	0.679984	0.0191681	2.67012	0.000197559	na	na	na	na	na	na	0.946017	0.0367317	na	na	1.9119	0.000237765	0.605886	0.0438127	na	na	1.27783	0.00286645	2.80633	6.36925e-08	na	na	3.127	0.000103776	2.05558	3.36232e-05	na	na	3.93684	2.43413e-06	3.21666	0.0150386	na	na	1.6181	0.00208032	1.97127	7.15716e-07	0.638492
pSymA_oligo_1014		S.mel.1021 pSymA	549132-549181	+	na	na	0.862909	0.00172282	2.1396	1.42982e-05	0.823994	0.000318864	na	na	0.620272	0.000253932	2.2372	4.46645e-05	1.80343	0.0491859	1.8563	2.1268e-05	2.12685	0.00996357	na	na	2.04105	0.000723916	1.20831	8.41315e-06	na	na	1.17205	0.00103018	1.00385	0.00331606	0.889095	0.00409	1.12215	0.000442573	na	na	na	na	na	na	1.03705	0.00335306	na
pSymA_oligo_681		S.mel.1021 pSymA	549132-549181	+	2.73828	0.00140552	1.80105	0.000251106	2.33498	1.55847e-09	na	na	na	na	1.26615	0.0341066	na	na	na	na	1.30576	0.000676218	na	na	na	na	1.47196	9.82207e-06	1.09067	0.000671076	1.00287	0.000197356	1.85674	7.84073e-07	0.646342	0.00319264	0.981522	0.00117094	1.97753	2.40407e-06	2.48679	4.93971e-06	1.27667	0.0050086	1.61084	0.00139759	1.75825	2.63448e-07	na
pSymA_oligo_1482		S.mel.1021 pSymA	549947-550016	-	na	na	na	na	na	na	1.4823	0.000476433	0.403199	0.00722718	1.46754	0.00036984	2.78637	0.000531896	2.50441	0.0165172	2.4555	7.59704e-05	2.3544	0.016855	1.56917	0.00858856	2.21153	3.896e-05	1.42564	0.00654869	1.88628	0.000127923	na	na	1.40622	0.000383067	1.6695	0.0132803	1.72613	1.67636e-05	na	na	0.774852	0.0107853	na	na	0.683841	0.0359294	1.30556
pSymA_oligo_1525	SmelA034	S.mel.1021 pSymA	550792-550861	both	5.84428	3.23822e-05	1.68378	0.00255271	2.98189	0.00166215	1.28949	0.000151898	na	na	0.872005	0.000572887	na	na	0.556551	0.0244037	3.20022	1.92293e-07	na	na	na	na	3.73534	4.12798e-07	4.36549	1.26638e-07	1.33721	0.000399427	4.9636	2.22863e-05	2.12616	1.88243e-06	1.24018	4.99359e-06	2.34795	6.93823e-07	4.12487	2.94836e-08	1.26125	0.00742246	1.41537	0.00273808	3.45555	5.7437e-09	1.6908
pSymA_oligo_2331		S.mel.1021 pSymA	551158-551207	+	na	na	0.653408	1.33079e-05	2.6164	0.000674447	na	na	na	na	0.576182	0.00133793	1.68301	0.018032	0.935292	0.01916	1.78348	1.86877e-05	1.36102	0.000648578	0.170968	0.00258334	1.55167	0.000850167	na	na	1.27695	0.00978835	2.2472	0.00082717	1.4688	0.00795529	0.969618	0.0074948	2.64314	0.000352228	na	na	1.28159	0.00212439	na	na	1.06207	0.000544814	na
pSymA_oligo_2056		S.mel.1021 pSymA	552752-552801	both	na	na	na	na	3.24646	0.000472936	na	na	na	na	2.17665	0.00208238	1.54078	0.00378066	na	na	1.78994	0.000331831	1.95021	0.0106465	na	na	1.47546	0.000459655	na	na	na	na	2.10962	0.000995887	1.36177	0.00102461	0.559623	0.0139897	3.31102	1.53643e-05	na	na	na	na	2.04995	0.000829421	1.13516	0.0416011	na
pSymA_oligo_1070	SmelA035	S.mel.1021 pSymA	552880-552929	both	4.51851	0.00117589	4.47656	3.13165e-05	5.83692	2.02992e-09	3.6278	1.94476e-06	3.54471	3.2254e-06	3.46317	0.00380259	2.89706	0.00186971	na	na	4.81448	9.35244e-07	2.31593	0.00062469	na	na	4.26687	6.54742e-07	3.19756	9.22204e-08	4.23154	5.06047e-08	5.46786	1.31355e-09	4.56877	6.52077e-07	4.34766	1.87073e-08	5.11897	9.17801e-11	2.10086	0.0246878	2.93352	7.25369e-05	5.67377	3.13044e-09	4.1841	3.45493e-08	4.63668
pSymA_oligo_880	SmelA035	S.mel.1021 pSymA	552905-552954	+	na	na	na	na	2.241	0.000932026	1.27102	0.00293931	na	na	2.53737	8.09784e-05	2.18193	0.0104479	na	na	2.16135	0.000218413	2.61451	0.00541164	na	na	2.02443	3.57102e-05	0.569033	0.00254707	1.25484	0.0110633	2.10451	0.00119085	1.00639	0.000648692	na	na	2.6549	0.00153829	na	na	1.0952	0.0216566	1.12346	0.030853	1.41255	0.00106047	0.62878
pSymA_oligo_3257		S.mel.1021 pSymA	554126-554175	both	3.06853	0.0183981	0.651829	0.00731511	2.99621	2.09647e-05	0.862953	0.000459479	0.405648	0.0494845	0.550292	0.0287299	1.57083	0.00105692	na	na	2.12147	1.16027e-06	1.3991	0.000612235	na	na	1.6083	0.000249128	na	na	na	na	1.7753	1.68687e-05	0.967478	0.00116629	0.968766	0.00807687	1.04406	0.000182624	0.892892	0.00459911	na	na	1.19414	0.0111413	0.633921	0.00265343	na
pSymA_oligo_881		S.mel.1021 pSymA	554126-554175	-	na	na	na	na	1.85579	0.0139361	na	na	na	na	na	na	0.665813	0.000478061	na	na	1.47777	0.002029	na	na	na	na	1.4116	0.00018034	na	na	na	na	1.0477	0.0288262	1.15151	5.84616e-05	na	na	1.27482	0.00211723	na	na	na	na	na	na	na	na	na
pSymA_oligo_1015		S.mel.1021 pSymA	555649-555698	-	na	na	na	na	3.4923	0.000912077	na	na	na	na	na	na	1.63719	0.000141353	na	na	1.43641	7.23911e-07	1.02568	0.0100229	na	na	1.77952	0.000178939	na	na	na	na	2.00304	0.0428537	0.56156	0.00204071	0.936454	0.0267243	1.25347	0.0316193	na	na	na	na	na	na	1.23398	0.013249	na
pSymA_oligo_2983		S.mel.1021 pSymA	556009-556078	-	2.19948	0.0362416	1.75402	0.000250559	2.2393	3.46021e-05	0.878792	0.00485541	0.312154	0.0413461	1.62461	0.000104564	2.22447	1.78632e-05	2.17013	0.000739379	3.16318	1.70258e-05	1.66053	0.00344705	1.74225	0.0409964	2.7349	1.10885e-06	1.58098	0.000411662	1.3883	0.00012584	3.94235	0.000282629	2.03891	0.000364306	1.01702	0.00144466	2.67472	2.10036e-05	0.813662	0.000187464	1.03849	0.0159433	2.61237	0.00533852	2.75493	0.000329111	1.58646
pSymA_oligo_342		S.mel.1021 pSymA	556504-556573	+	na	na	na	na	1.4489	0.00338809	na	na	0.220032	0.00963141	0.295779	0.0104009	1.43371	0.00115448	1.31967	0.0189297	1.95238	9.58871e-06	1.00526	0.0135198	na	na	2.01929	7.44615e-06	-0.458061	0.00402255	na	na	na	na	na	na	na	na	na	na	na	na	na	na	-0.84402	0.00531782	na	na	na
pSymA_oligo_1124		S.mel.1021 pSymA	558371-558420	+	na	na	na	na	1.15785	0.00297298	-0.194486	0.00451151	na	na	na	na	1.0544	0.00242447	na	na	1.2307	0.0010483	1.10843	0.00696586	na	na	0.880048	0.00115607	-0.432551	0.03686	na	na	1.72097	7.92933e-05	0.914332	0.00151322	na	na	2.05334	0.000543073	na	na	na	na	1.34567	0.000948551	1.11964	0.0161362	na
pSymA_oligo_1616	SmelA036	S.mel.1021 pSymA	559378-559427	-	na	na	na	na	2.7503	3.54773e-05	na	na	na	na	na	na	1.87116	0.00634679	na	na	2.83731	4.63909e-05	1.4687	0.00987135	na	na	2.41164	7.78563e-06	-0.642191	0.024638	na	na	1.29475	0.0175419	0.935859	0.000918594	na	na	1.78197	0.00312431	na	na	na	na	1.27119	0.00664295	na	na	na
pSymA_oligo_1665	SmelA036	S.mel.1021 pSymA	559378-559427	both	1.77248	0.035266	0.977077	0.00569497	2.62298	1.07986e-05	-0.483547	0.000318289	-0.231937	0.0393838	na	na	7.17608	0.000293917	na	na	1.53111	0.00260342	7.22653	0.00155541	na	na	1.30102	8.40787e-06	2.22755	0.000828152	1.17419	0.0141784	2.25917	0.00174206	2.7022	2.49582e-05	na	na	2.32854	0.00281267	2.55703	3.40938e-06	1.40168	0.0400065	3.0918	1.47794e-06	2.53168	2.6618e-07	na
pSymA_oligo_1017		S.mel.1021 pSymA	560600-560649	-	1.40766	0.0478639	1.27197	0.00345249	3.10586	1.50328e-05	0.49265	0.00504345	0.757336	0.019687	1.33096	2.42668e-06	2.02823	3.45338e-05	na	na	2.58644	3.54502e-05	1.61888	0.025738	na	na	2.63178	2.6722e-05	na	na	na	na	1.53457	9.92722e-05	na	na	0.794347	0.00465306	1.6911	0.000122074	-0.663004	0.0431206	0.920567	0.00376799	1.14454	0.000151815	na	na	0.934215
pSymA_oligo_3114		S.mel.1021 pSymA	560601-560650	both	2.19165	0.00439789	na	na	0.673467	0.00200941	1.59282	0.0247056	na	na	0.166226	0.0119026	1.19218	0.00340779	na	na	na	na	0.871163	3.38192e-05	na	na	0.664991	0.00365992	4.2764	7.66432e-08	1.08756	0.00609805	1.41837	0.00135598	2.12592	0.00081245	1.13516	0.00158563	1.68499	2.80412e-06	3.53499	4.57232e-06	na	na	na	na	2.36721	4.63317e-08	na
pSymA_oligo_2972		S.mel.1021 pSymA	565039-565088	+	na	na	na	na	2.0111	0.000397674	na	na	na	na	na	na	na	na	na	na	1.66252	5.39271e-05	na	na	na	na	0.843213	0.000329517	na	na	na	na	1.83431	0.00232948	na	na	na	na	1.8311	3.29148e-05	na	na	na	na	na	na	na	na	na
pSymA_oligo_2527		S.mel.1021 pSymA	565500-565569	-	4.79642	7.021e-05	1.5946	0.0008246	2.60593	1.44772e-06	1.219	0.00966905	0.365506	0.0253571	0.299674	0.0148988	1.26206	0.0195188	2.0954	0.00376801	2.53248	3.28015e-06	0.993685	0.00213179	1.89044	0.0319272	2.48987	1.01825e-06	5.65224	4.62367e-08	1.33582	0.00229645	3.55739	2.05305e-05	2.16311	9.26429e-05	1.62547	0.0062643	2.90033	6.92521e-05	5.77224	2.19434e-07	2.03908	0.000190496	4.184	0.000134464	3.86342	5.61225e-08	1.34632
pSymA_oligo_1374		S.mel.1021 pSymA	565660-565709	-	na	na	0.917953	0.0232343	1.78649	0.00391523	0.990806	1.67778e-05	0.342655	0.00675321	1.18691	6.81754e-07	2.13462	0.00572408	na	na	1.9557	5.20484e-05	2.05782	0.010779	0.117281	0.0359596	2.1425	0.000238756	na	na	1.09835	0.00532761	2.46926	0.00621983	na	na	1.65856	0.00815648	2.26662	0.00161571	-0.981952	0.0217494	0.952664	0.0418204	na	na	0.893765	0.0290241	na
pSymA_oligo_1274		S.mel.1021 pSymA	567348-567397	+	na	na	1.04568	0.0225809	1.78639	3.4369e-07	na	na	na	na	0.864441	0.00015382	na	na	na	na	2.7456	9.60214e-05	na	na	na	na	2.35798	7.04172e-05	0.669785	0.0195534	0.90463	0.0302669	1.34505	0.000311304	na	na	na	na	1.72904	0.000105974	-1.46496	0.0147624	0.641305	0.0158513	0.965272	0.0309442	0.511729	0.00507687	1.5745
pSymA_oligo_2665		S.mel.1021 pSymA	570901-570970	-	3.05851	0.000643823	0.574891	0.0292124	2.36833	4.75604e-06	0.447766	0.00167686	0.653864	0.00693153	0.717813	1.02827e-05	0.922634	0.0110239	2.1573	0.00606474	1.9307	6.25053e-06	0.947084	0.00153336	2.21111	0.00389063	1.55458	4.0267e-07	1.21829	0.000297242	na	na	1.62299	2.88306e-06	1.7948	3.7704e-07	1.49348	0.00148084	1.49153	2.4985e-05	1.98969	0.00142285	na	na	2.54268	7.52991e-05	1.9441	0.000729603	na
pSymA_oligo_1710		S.mel.1021 pSymA	575734-575783	both	-1.98371	0.0412294	na	na	na	na	0.334672	0.0264152	na	na	na	na	2.50877	0.000388727	na	na	1.95562	0.000389732	1.87973	0.00765128	na	na	1.98259	5.81283e-05	-0.368886	0.0495313	1.02356	0.0242922	na	na	na	na	1.05654	0.0187037	na	na	na	na	na	na	na	na	na	na	na
pSymA_oligo_2058		S.mel.1021 pSymA	575968-576017	+	na	na	0.939352	0.0034339	0.864245	0.00127381	0.43112	0.00390193	na	na	na	na	3.6489	0.0125688	na	na	1.84323	0.000402137	3.6672	0.000205205	0.0801661	0.0157594	1.69461	7.97918e-07	na	na	0.796119	0.00760596	0.649244	0.0296934	0.616333	0.00159477	na	na	0.652669	0.00481431	na	na	1.21896	0.0472003	1.30768	0.000533938	na	na	na
pSymA_oligo_2845		S.mel.1021 pSymA	576202-576271	+	3.805	0.0124886	1.09251	0.00267703	4.47746	1.89087e-05	1.15767	0.00103836	na	na	1.84213	6.74814e-07	1.59116	0.00148494	na	na	2.99861	1.64067e-05	na	na	na	na	3.0245	1.53502e-06	2.64041	0.000869575	0.389654	0.0012452	4.84252	0.000794019	1.36803	1.89485e-05	0.459673	0.00449504	3.27803	1.23591e-05	0.968856	0.0263222	na	na	2.48708	3.31644e-05	2.46936	4.06827e-06	2.29781
pSymA_oligo_3077		S.mel.1021 pSymA	576827-576896	+	na	na	1.24139	0.0065466	1.49554	0.00163497	0.590364	1.64415e-05	na	na	0.731041	7.26185e-06	1.57075	0.000304359	3.13923	0.0135316	2.34285	9.81673e-05	1.32255	0.0169034	na	na	1.62108	0.000119491	0.609695	0.00147781	1.15132	0.00127314	1.20184	0.00947141	0.781856	0.00658291	na	na	0.922912	0.00227988	na	na	1.27344	0.00561729	1.24887	0.00200126	1.374	4.07792e-05	1.47816
pSymA_oligo_3227		S.mel.1021 pSymA	578317-578386	+	na	na	na	na	0.746448	0.0109188	1.31791	0.00160804	0.343304	0.0166397	2.46793	0.000132398	3.17384	0.00136657	na	na	2.3708	0.0002665	2.7674	0.00767357	na	na	2.12677	1.6604e-05	na	na	na	na	2.03027	0.00359909	1.25755	0.00368481	na	na	1.92156	0.00774546	na	na	1.34542	0.0472347	na	na	1.584	0.0295136	na
pSymA_oligo_1467		S.mel.1021 pSymA	583231-583280	+	2.79793	0.0357114	na	na	2.21682	3.00506e-06	1.21179	0.000564378	2.52736	0.000104675	2.2113	3.21062e-09	1.35275	0.00951496	na	na	1.35125	0.000765008	1.05955	0.0172715	na	na	1.49103	0.000965554	na	na	0.896306	0.000134675	1.84305	0.00333674	0.20396	0.00865417	1.02895	0.0102317	1.01001	0.00217873	na	na	1.60733	0.00137214	na	na	na	na	1.13667
pSymA_oligo_2425		S.mel.1021 pSymA	584651-584700	both	na	na	4.37785	4.48327e-05	4.32622	3.23842e-05	3.06948	7.80631e-08	3.31516	0.00158239	na	na	na	na	na	na	3.48972	2.26089e-06	na	na	na	na	3.41323	6.61526e-05	1.46971	4.09962e-05	4.6232	2.78247e-06	4.13543	9.22755e-11	3.96542	1.05642e-05	4.91416	2.69032e-07	4.40889	4.75188e-10	1.59681	0.010233	3.88746	0.000382043	2.58657	0.0271815	2.27204	0.0273469	4.70913
pSymA_oligo_930	SmelA038	S.mel.1021 pSymA	588415-588464	-	na	na	na	na	na	na	0.412096	0.0274294	na	na	na	na	na	na	na	na	0.957421	0.00120536	0.417533	0.00522135	na	na	1.06781	0.000713978	na	na	1.04753	0.00167496	na	na	na	na	0.684757	0.039432	0.816594	0.000937419	-1.57522	0.00572391	na	na	-1.46983	0.00656351	-1.74031	9.40035e-05	na
pSymA_oligo_251		S.mel.1021 pSymA	590955-591024	+	1.70415	0.00681985	na	na	1.55848	5.72578e-06	0.508097	0.0162659	0.627704	0.0111729	0.651593	1.63072e-06	na	na	na	na	2.93751	1.09686e-05	0.972166	0.00165109	2.50792	0.00917498	2.65932	4.23554e-07	0.939531	0.00075824	1.30904	0.00906224	3.03822	6.02563e-05	1.07522	0.00101308	0.84106	0.0409821	1.36323	8.24515e-06	0.905631	0.00742965	1.36813	0.0193829	1.59338	3.29472e-08	1.58371	2.86673e-07	na
pSymA_oligo_748		S.mel.1021 pSymA	598979-599048	-	na	na	0.836866	0.00307701	1.48844	6.46664e-05	na	na	0.275327	0.0352714	0.813444	0.000136602	na	na	na	na	1.06022	0.00219431	na	na	na	na	1.47887	0.000223646	na	na	0.885351	0.0107234	0.852406	0.00464391	0.764648	0.00389316	1.16397	0.000209459	1.43043	0.000239912	na	na	1.15172	0.0102697	na	na	0.639298	0.00770638	na
pSymA_oligo_1890		S.mel.1021 pSymA	599463-599532	+	1.85803	0.00554714	na	na	na	na	na	na	-0.613835	0.0326263	-0.56781	0.000359175	-0.99137	0.034963	2.67151	0.0366638	-0.489341	0.00191517	-1.02426	0.00479573	1.33786	0.0107553	-0.689332	0.000620785	3.52182	1.32278e-07	0.849614	4.46202e-05	-0.867161	0.020699	na	na	1.20434	0.000300771	-0.343067	0.0316544	3.94624	1.21027e-07	na	na	-1.43936	0.00606717	2.05675	2.47105e-07	na
pSymA_oligo_592		S.mel.1021 pSymA	599592-599661	+	na	na	0.701224	0.0306303	2.35488	0.000180769	0.527102	0.0491308	0.256904	0.02444	0.248614	0.00496297	2.01791	0.0046521	na	na	2.74586	5.72901e-08	1.53061	0.0135102	1.05693	0.0362956	2.10954	1.14409e-05	-0.310715	0.0469327	1.0593	0.0160224	1.77659	0.00204374	0.980111	0.00769695	1.21579	0.000939308	2.2263	0.000243649	na	na	na	na	na	na	1.10445	0.00167477	na
pSymA_oligo_387		S.mel.1021 pSymA	600126-600175	+	na	na	na	na	na	na	0.72929	0.000743824	na	na	0.366907	0.000289026	3.93723	0.00142361	na	na	1.69717	0.00685999	3.9829	2.89698e-05	na	na	1.50733	0.000235642	na	na	1.22971	0.0113269	na	na	0.853677	0.0112154	1.43949	0.000225727	0.776751	0.0347478	na	na	1.08511	0.0326238	na	na	0.689235	0.000436163	na
pSymA_oligo_1216		S.mel.1021 pSymA	603743-603792	-	2.39066	0.0385326	2.48232	0.000623185	2.14088	0.00925903	1.34726	1.11717e-05	0.946571	0.00394911	1.02567	9.70043e-08	na	na	na	na	1.44141	0.000998639	na	na	na	na	1.05436	0.00023025	0.508175	0.00335902	2.40067	0.000763761	1.86531	5.54191e-08	2.25832	9.04371e-05	3.1047	0.000149819	2.22092	3.94878e-08	na	na	2.70053	0.000545226	2.72013	1.92763e-10	1.97475	9.18272e-08	3.23181
pSymA_oligo_831		S.mel.1021 pSymA	603959-604008	both	na	na	5.19228	1.1337e-06	3.79815	0.00065054	4.77764	5.52231e-07	4.20777	6.29781e-05	4.27548	1.00787e-11	3.31731	0.00496711	na	na	4.40639	3.43666e-06	1.97068	0.031003	na	na	3.5235	1.08538e-05	1.45453	0.000909976	4.74649	2.14068e-06	4.51212	2.03979e-08	3.71297	1.86828e-05	5.26171	3.94542e-06	4.68853	1.47979e-10	na	na	5.56552	8.48335e-06	4.01483	4.71013e-05	3.91377	2.14138e-07	5.32908
pSymA_oligo_3391		S.mel.1021 pSymA	604346-604415	+	na	na	2.41799	0.000186738	3.70625	2.79323e-09	0.525049	0.00243318	0.882768	0.0138762	2.66233	6.96797e-08	1.77372	0.00752753	na	na	3.48354	1.33872e-05	1.64216	1.93301e-05	na	na	3.15575	3.11752e-06	na	na	0.967652	0.000247591	3.58078	1.01486e-06	0.927545	0.000607439	0.817957	0.00109571	3.24953	5.80476e-06	na	na	na	na	2.98657	3.05329e-05	0.901505	0.0179697	2.74892
pSymA_oligo_3007		S.mel.1021 pSymA	604539-604588	-	4.38043	2.54323e-06	0.523074	0.0463092	1.87014	0.00115129	2.18109	0.00601815	na	na	0.718641	8.30721e-05	0.885684	0.0272165	na	na	1.64649	0.00140518	1.12702	0.00336818	-0.924708	0.0310235	0.976505	0.00848162	2.37844	8.64271e-06	0.988622	0.01831	1.40539	0.0240224	1.18334	0.000304791	0.805128	0.0351432	1.271	0.000977976	2.2015	6.82699e-05	na	na	1.28426	0.000918534	2.07083	2.41687e-05	0.389438
pSymA_oligo_1033		S.mel.1021 pSymA	605479-605548	-	na	na	0.873405	0.0245398	1.36889	0.000302799	1.78902	0.0042337	2.27384	3.57348e-07	2.78371	4.31219e-09	0.769904	0.00961104	-1.06998	0.0498747	2.56495	2.71353e-06	1.35955	0.00127599	-1.5012	0.00959897	2.93089	2.39238e-05	na	na	2.85133	1.65841e-05	3.12831	7.60933e-07	1.57864	0.00541897	2.57365	6.39471e-06	3.52966	5.44464e-08	-0.97841	0.0458706	2.99994	0.000732489	2.26122	0.000252259	na	na	3.90196
pSymA_oligo_2830		S.mel.1021 pSymA	605749-605798	+	4.03053	0.0247559	0.452621	0.0176386	1.86071	6.98977e-05	0.855202	0.0101525	na	na	0.831568	0.000280753	na	na	na	na	1.52471	1.60277e-05	0.810411	0.00324874	na	na	1.00842	0.00623409	na	na	na	na	0.636237	0.0138721	0.799236	0.00150232	na	na	2.1766	0.000307107	1.07011	0.00444533	na	na	0.994064	0.0132564	0.848039	0.00811303	na
pSymA_oligo_3228		S.mel.1021 pSymA	606559-606628	-	na	na	na	na	1.55722	0.000275155	0.744178	0.0017417	na	na	0.443307	0.00570635	1.93532	0.00192823	na	na	2.38262	0.000104063	1.52108	0.00147483	na	na	1.84613	0.000870195	-0.483641	0.0173746	na	na	na	na	1.23256	0.0228501	0.616417	0.0137153	1.51772	0.000194406	na	na	na	na	na	na	1.18882	0.000791462	na
pSymA_oligo_2778		S.mel.1021 pSymA	607990-608039	+	5.071	0.019687	na	na	2.59893	0.000106794	0.810724	9.78644e-05	na	na	0.674974	2.43636e-05	1.25459	0.0179449	na	na	1.81527	0.000183826	0.881759	0.0379957	na	na	1.72693	5.57433e-05	na	na	na	na	na	na	na	na	na	na	na	na	na	na	na	na	na	na	1.32352	0.000531631	-1.76788
pSymA_oligo_139		S.mel.1021 pSymA	608448-608497	-	4.16541	0.032203	na	na	2.75478	1.84015e-06	na	na	0.681683	0.00237393	na	na	0.591634	0.0264712	na	na	1.89654	4.33174e-05	na	na	na	na	1.89762	3.0199e-05	na	na	na	na	na	na	na	na	na	na	1.33373	0.0046624	na	na	na	na	1.26738	6.01555e-06	1.00473	0.00540744	na
pSymA_oligo_498		S.mel.1021 pSymA	611446-611515	-	na	na	1.03621	0.00358248	4.59708	7.05085e-05	0.976496	4.72273e-05	na	na	1.70529	5.33808e-06	2.03897	0.000759023	2.41881	0.0269281	2.55521	2.75756e-06	1.6444	0.00032405	na	na	1.8722	0.000660264	na	na	na	na	3.05484	0.00364349	2.04742	0.00140793	1.23716	0.0126272	3.90524	2.7819e-05	3.94171	0.0391037	na	na	3.75521	9.5791e-05	na	na	na
pSymA_oligo_345		S.mel.1021 pSymA	614196-614265	+	2.60736	0.0140319	na	na	1.23253	0.000996274	0.671486	0.0406139	na	na	1.47041	4.01169e-07	na	na	1.57773	0.0107321	1.2671	0.00719718	1.09809	0.0426244	na	na	0.958143	0.0121146	na	na	na	na	1.41467	0.00223658	1.00113	0.000348551	na	na	2.18452	0.00141637	na	na	na	na	1.77812	0.000855731	0.603822	0.0214631	na
pSymA_oligo_3446		S.mel.1021 pSymA	619175-619244	-	1.94897	0.00208036	na	na	na	na	0.406054	0.00403801	0.927873	0.00102585	0.355038	0.000652927	na	na	na	na	0.924622	9.49449e-05	0.706789	0.0285749	na	na	0.999021	0.000337855	2.45087	9.51233e-07	na	na	0.585726	0.00130244	na	na	1.31149	0.0277619	0.435412	0.0301906	2.22547	1.71186e-08	1.25082	0.00337947	0.480182	0.0269462	1.14527	0.00024983	1.55356
pSymA_oligo_2780		S.mel.1021 pSymA	621118-621167	-	na	na	na	na	3.16041	2.45259e-05	na	na	na	na	0.99739	0.00177523	na	na	na	na	2.20341	0.000348331	0.26202	0.0291263	na	na	1.66511	2.21936e-05	1.43696	0.000402902	0.817717	9.93779e-05	2.33836	6.70333e-05	1.80588	6.543e-05	na	na	3.14659	2.15209e-05	0.984756	0.00640802	na	na	2.46329	3.67138e-06	1.40747	0.000797705	1.23067
pSymA_oligo_1780		S.mel.1021 pSymA	621730-621799	-	4.10063	0.00021288	2.5723	5.9277e-05	2.69042	1.71296e-05	0.848254	0.00109242	0.785623	0.00870326	0.198116	0.00560152	1.98982	0.000926531	na	na	2.9013	3.6006e-07	1.60058	0.00305292	na	na	2.77698	3.10621e-05	0.702776	0.000271792	2.52492	1.77285e-05	1.27227	9.53116e-05	1.87049	0.00017726	2.89626	5.00012e-05	1.65561	0.000378513	1.58869	6.88214e-06	2.26622	0.000435364	2.31224	3.28513e-07	1.19999	0.000616641	2.35326
pSymA_oligo_2250		S.mel.1021 pSymA	626010-626079	-	3.39493	0.032366	1.01119	0.0389757	4.60402	8.27565e-06	0.71606	0.00091411	na	na	1.37312	2.25036e-07	1.23506	0.00405135	na	na	2.96181	5.114e-05	1.17448	0.0292878	2.13349	0.0161331	2.30499	8.23298e-05	3.14826	0.000239872	na	na	4.93778	5.94474e-06	2.55186	0.000394872	1.03634	0.00172811	3.76658	0.00018729	3.80229	0.00241412	na	na	5.88424	3.76141e-06	1.831	0.0017364	na
pSymA_oligo_2075		S.mel.1021 pSymA	626699-626768	-	na	na	na	na	2.12584	3.10279e-05	0.76615	0.00297099	na	na	1.20729	0.000307911	2.15062	0.0402664	na	na	1.76316	0.000108593	2.53293	0.00908358	na	na	1.48958	6.35678e-05	na	na	1.39667	0.0193794	1.59018	0.000838312	0.62665	0.00464041	na	na	2.03043	0.00190374	na	na	1.37498	0.00436464	1.56508	0.011775	1.02816	0.0121003	na
pSymA_oligo_3333		S.mel.1021 pSymA	628681-628750	+	na	na	na	na	3.87303	0.000412968	0.670679	0.0150096	na	na	na	na	na	na	na	na	2.60518	1.02232e-05	1.10666	0.0182518	na	na	2.14061	9.91668e-05	na	na	na	na	1.23923	0.0412892	0.784819	0.00647238	na	na	1.31585	0.00079462	na	na	1.20784	0.0316291	na	na	1.22574	0.000361916	-1.23023
pSymA_oligo_3119		S.mel.1021 pSymA	628900-628949	+	na	na	1.45052	0.000192008	1.83514	1.98447e-06	0.790908	0.000123021	0.638057	0.0189708	1.14868	0.0471989	0.97752	0.0350756	na	na	2.42533	4.28662e-05	0.70871	0.0249631	na	na	1.93405	3.91089e-05	0.695645	5.49351e-05	1.97613	0.000312636	1.95175	0.000470019	1.26544	0.00159452	2.54891	4.26447e-05	1.59182	6.57773e-06	2.11786	0.00177616	na	na	3.34774	1.40937e-06	1.04457	0.00149461	na
pSymA_oligo_3078		S.mel.1021 pSymA	632337-632406	-	5.70701	0.0226622	1.82404	0.00672008	5.48081	0.000757861	0.403962	0.00210203	na	na	0.675673	1.08184e-05	0.926055	0.00610602	na	na	2.55531	6.93265e-07	1.17478	0.00510836	na	na	2.27276	4.12624e-06	1.19449	0.00384685	na	na	3.3631	0.0197964	1.3822	2.97029e-05	na	na	2.7396	4.16195e-05	2.52847	0.000144481	0.754973	0.0389167	3.20506	0.000685478	na	na	na
pSymA_oligo_1034		S.mel.1021 pSymA	633142-633211	+	na	na	1.08637	0.000446938	3.00854	0.000277455	0.410905	0.00954655	na	na	0.899088	0.00112667	1.31268	0.0235378	1.58132	0.0309478	1.75276	2.0016e-05	1.5072	0.0115982	2.42186	0.0454169	1.73219	0.000321585	0.579232	0.0217507	na	na	1.99629	0.00030092	1.06679	0.00175886	0.930882	0.0183981	1.18322	0.000283371	na	na	na	na	0.758017	0.00365443	1.2163	0.00355125	na
pSymA_oligo_1940		S.mel.1021 pSymA	642487-642556	+	3.10359	0.000118614	1.59136	0.00547788	2.9868	1.89747e-06	0.770026	0.00147925	0.457176	0.00845281	0.169545	0.020335	1.23156	0.0355549	1.68859	0.0489622	2.5726	6.6315e-06	1.13573	0.0375067	na	na	2.32544	2.41619e-05	2.35642	0.000278588	0.664022	0.00735912	3.59876	9.41915e-05	1.88971	8.02484e-07	1.12338	0.0115812	3.30504	8.69828e-06	3.66681	2.66698e-05	1.23415	0.0282687	3.88668	9.24274e-05	2.66891	5.95043e-07	na
pSymA_oligo_3314		S.mel.1021 pSymA	643417-643466	both	2.35493	0.00895872	2.61247	0.00523617	3.43206	1.51834e-06	2.11667	3.14078e-05	2.98356	0.000777488	1.98242	0.000290174	na	na	na	na	na	na	na	na	na	na	0.747398	0.00349205	1.6333	1.09436e-06	4.18894	1.18623e-06	3.37159	7.28035e-06	3.33039	8.89159e-06	3.65752	1.27367e-07	3.55709	2.66387e-09	na	na	3.0083	0.0021711	3.35495	0.000685572	3.27553	5.63665e-05	4.34015
pSymA_oligo_2186		S.mel.1021 pSymA	644555-644604	both	2.0744	0.012219	1.05274	0.00832365	2.2316	0.000627042	2.42929	0.000205696	1.53859	0.000106991	3.59111	4.4454e-07	1.55666	0.024581	na	na	1.22118	0.020976	na	na	na	na	na	na	3.5766	1.00921e-09	1.33002	0.000665602	na	na	2.76631	0.00394475	1.72531	0.00434885	1.28044	4.57984e-07	2.36132	7.1048e-06	0.991861	0.0208138	2.7864	8.56859e-06	na	na	1.72546
pSymA_oligo_2701		S.mel.1021 pSymA	644557-644606	+	na	na	0.746066	0.0143017	2.28368	6.03782e-05	na	na	na	na	-0.314749	0.0307405	0.71187	0.0477975	na	na	2.29851	0.000158468	0.641501	0.0307699	na	na	0.854828	0.0023954	1.68681	7.62482e-05	1.95107	0.000101675	3.54279	1.13683e-05	1.75148	7.52588e-05	1.74148	0.00422896	2.34324	0.00140464	1.59747	0.01341	0.913464	0.0389371	3.82236	1.20384e-05	1.71958	3.84554e-05	na
pSymA_oligo_750		S.mel.1021 pSymA	650443-650512	-	na	na	0.658746	0.0134871	1.54917	1.22246e-05	1.2769	0.000109466	na	na	1.32951	1.89464e-05	2.11557	0.00215338	na	na	1.81212	3.49711e-05	1.58041	0.00348057	na	na	1.85963	2.35348e-05	na	na	na	na	2.33817	0.000253989	1.54043	9.60828e-06	1.26117	0.000490881	1.7252	9.77057e-06	na	na	1.01106	0.018489	1.07511	0.00157343	0.885732	0.0216894	na
pSymA_oligo_436		S.mel.1021 pSymA	654684-654733	+	na	na	na	na	2.08418	6.35238e-05	na	na	na	na	na	na	na	na	na	na	1.46933	0.000353384	na	na	na	na	1.2171	6.34547e-05	na	na	1.20146	0.0178496	2.0498	1.89525e-05	1.88061	0.000601314	1.23763	0.000285528	2.40302	0.000355138	2.53957	0.000325638	1.32333	0.0100511	3.60054	8.08923e-05	0.875028	0.0120582	0.829757
pSymA_oligo_2529		S.mel.1021 pSymA	656429-656498	+	na	na	na	na	1.78308	2.67588e-05	0.289519	0.0283972	na	na	0.295868	0.00155638	1.19062	0.00951754	1.61917	0.030589	1.1606	6.59178e-06	0.987896	0.00866892	1.57946	0.00103406	1.18902	0.000525098	0.996285	0.000247049	na	na	1.48915	0.00309044	2.15544	6.75381e-05	na	na	1.49398	0.00370905	na	na	na	na	0.93607	0.0240367	0.820067	0.0371055	na
pSymA_oligo_3544		S.mel.1021 pSymA	661109-661158	-	na	na	0.499723	0.032119	na	na	na	na	na	na	4.32038	0.000707156	1.19471	0.00324684	na	na	0.89087	0.00204675	1.15153	0.0238758	na	na	na	na	0.494621	9.50766e-05	0.702787	0.0032675	na	na	na	na	0.669975	0.0076516	na	na	0.81366	0.0214934	na	na	na	na	0.385289	0.0473691	na
pSymA_oligo_932		S.mel.1021 pSymA	661109-661158	+	na	na	1.12688	0.0016589	3.17501	2.30447e-05	na	na	na	na	2.11844	3.74402e-05	1.12806	0.0196207	na	na	na	na	1.65333	2.69878e-05	na	na	0.847707	0.0119936	0.698233	0.00463814	na	na	3.30188	5.16219e-05	1.458	0.00107726	1.21983	0.00470831	3.17344	9.39965e-06	2.23041	0.000355742	na	na	4.24482	4.973e-06	1.43476	0.000438323	0.625955
pSymA_oligo_388		S.mel.1021 pSymA	661720-661769	-	na	na	na	na	4.07841	0.00699517	na	na	na	na	0.939116	1.30867e-06	1.12369	0.000890041	na	na	1.86059	5.32871e-05	0.947337	0.0333202	na	na	na	na	na	na	na	na	2.23073	0.000221439	na	na	na	na	1.68833	0.000246442	na	na	na	na	2.51238	0.00134851	na	na	na
pSymA_oligo_3064		S.mel.1021 pSymA	661732-661781	-	na	na	1.01161	0.0199704	2.36616	0.000178319	na	na	na	na	0.67759	3.69727e-05	0.431665	0.0223525	na	na	1.92668	0.000185909	na	na	na	na	1.57941	6.265e-05	na	na	0.923296	0.0145614	1.57932	0.00153203	2.52022	5.51307e-05	2.18081	3.42813e-05	2.28516	1.56794e-06	na	na	na	na	2.66615	4.68961e-05	0.781312	0.0271993	na
pSymA_oligo_3135		S.mel.1021 pSymA	664722-664791	+	1.80525	0.0274074	na	na	1.65647	0.000587485	0.765138	0.000421106	0.171541	0.040419	0.943893	0.00074298	1.06497	0.0199694	na	na	2.46014	2.09595e-06	1.08782	0.00375144	1.16944	0.029916	1.63335	0.000358274	1.42803	0.000404753	na	na	3.85133	0.00151383	1.74938	4.73875e-05	0.946637	0.0442391	2.88274	2.13995e-06	4.14051	0.0267747	1.304	0.0215514	4.09996	5.43689e-05	1.758	6.4646e-05	0.81387
pSymA_oligo_3508		S.mel.1021 pSymA	666840-666909	+	na	na	na	na	1.40526	7.64709e-06	0.503576	0.00673401	0.602581	0.00247061	0.570939	3.88518e-05	0.708794	0.0113852	na	na	2.00438	6.86785e-06	0.778244	0.0164131	na	na	1.85303	9.75935e-05	1.17965	0.00334075	na	na	1.33292	0.0118442	0.950845	0.00185917	na	na	1.95311	0.0013417	2.07038	0.00102408	na	na	3.56053	2.08031e-06	0.896742	0.0112816	na
pSymA_oligo_2061		S.mel.1021 pSymA	667229-667278	+	na	na	1.00149	0.0222588	3.09306	0.00280293	0.515515	0.0162221	na	na	na	na	0.477477	0.0342549	na	na	1.21939	0.00691265	0.696409	0.0337899	na	na	na	na	1.69614	0.000874311	0.976443	0.0101445	2.73531	9.83175e-06	1.03626	0.00113673	1.04669	0.00885994	1.75745	8.81952e-06	2.08475	0.000573831	na	na	3.0447	3.80141e-06	0.953543	0.00549404	na
pSymA_oligo_2388		S.mel.1021 pSymA	667885-667954	+	na	na	na	na	2.25033	0.00802231	na	na	na	na	0.405866	0.0202924	na	na	na	na	3.15669	2.49192e-05	0.897173	0.00125466	na	na	2.53164	4.31658e-05	na	na	na	na	na	na	na	na	na	na	3.78221	0.0395164	na	na	na	na	4.63905	0.000857617	na	na	na
pSymA_oligo_2518		S.mel.1021 pSymA	670901-670950	+	na	na	na	na	2.89754	7.18408e-06	0.66781	0.00754711	na	na	1.06171	7.50752e-06	na	na	na	na	1.89567	0.000640542	0.465118	0.0225125	na	na	1.07197	0.000673309	1.13676	0.00141654	1.05077	0.000220212	2.72424	0.000572885	1.62995	6.72977e-05	1.15602	0.0034502	2.90774	0.000123991	1.7021	0.00185857	na	na	3.86343	0.000135221	0.680438	0.00210865	na
pSymA_oligo_1293		S.mel.1021 pSymA	673168-673237	+	3.20148	0.0349936	na	na	2.1465	6.08783e-05	0.522351	0.00618908	na	na	0.213313	0.0481702	0.707821	0.0103761	na	na	1.41803	4.40569e-05	na	na	na	na	0.688178	0.0249932	na	na	-2.09549	4.33865e-06	na	na	na	na	na	na	0.739856	0.00269672	1.06733	0.0137263	na	na	2.27538	0.00131383	na	na	na
pSymA_oligo_184		S.mel.1021 pSymA	674983-675032	+	4.66388	4.16181e-06	na	na	1.63603	8.22719e-06	1.80174	0.0166883	0.607572	0.00667554	0.959735	3.49722e-05	na	na	na	na	1.85446	4.84956e-06	na	na	na	na	1.60719	0.000132149	3.13632	6.9429e-06	1.29886	1.73378e-05	2.10001	8.07668e-08	1.746	1.42413e-05	0.711418	0.00330107	1.83958	2.52877e-06	4.2456	1.29373e-08	na	na	2.6267	3.3427e-05	3.01951	2.21843e-07	na
pSymA_oligo_898		S.mel.1021 pSymA	676915-676984	+	na	na	0.679061	0.00473152	1.25241	0.000468763	0.473225	0.00120746	0.233218	0.0264441	0.540561	0.00267495	2.22238	0.00220233	2.15363	0.0138928	2.2484	2.40645e-05	1.78012	0.00383604	na	na	1.86655	0.000186651	0.828841	0.000692046	1.14422	0.0394887	1.31991	0.00447343	1.00683	0.00664205	0.618271	0.0117475	1.35978	0.00209172	na	na	na	na	1.17188	0.000962268	1.49655	0.000512123	1.53909
pSymA_oligo_1513		S.mel.1021 pSymA	680781-680830	+	2.57034	0.00440495	1.77488	0.00257139	3.33979	3.73091e-07	na	na	0.549253	0.044156	0.660898	0.000363145	na	na	na	na	1.90823	5.6452e-05	na	na	2.29041	0.000862581	2.18346	1.28926e-05	1.67084	0.000203765	na	na	3.02148	5.40716e-07	0.583498	0.0105928	0.991904	0.0125989	2.379	5.32973e-06	na	na	0.954767	0.00919491	2.39606	2.6596e-05	na	na	1.59345
pSymA_oligo_3023		S.mel.1021 pSymA	681102-681171	+	2.08881	0.00997247	na	na	1.88182	2.09208e-05	1.02731	5.65156e-05	0.636857	0.00389954	1.1345	7.09983e-10	-0.979212	0.0244809	na	na	2.62853	1.09182e-08	-0.44928	0.0176748	na	na	2.71647	2.16881e-06	1.56477	1.38779e-05	1.03138	0.00715115	2.58194	1.37098e-05	2.22603	4.96324e-08	1.42115	0.00461817	1.26992	6.84736e-06	1.27301	5.71802e-07	na	na	1.22946	0.000478208	1.84026	1.64514e-06	na
pSymA_oligo_1019		S.mel.1021 pSymA	681378-681427	-	na	na	na	na	2.82913	2.4929e-06	0.919138	0.000177308	0.338327	0.0292598	0.845116	1.48788e-05	na	na	na	na	1.63347	0.00735606	1.98527	0.00192675	na	na	1.04813	0.000316427	na	na	0.99756	0.015499	2.01053	0.000269715	1.27976	8.15583e-05	1.18735	0.0170958	2.69011	2.04665e-05	1.49332	0.00431556	na	na	3.30159	6.97317e-06	0.669883	0.0149745	na
pSymA_oligo_489		S.mel.1021 pSymA	681378-681427	+	1.71158	0.00459928	1.21247	0.00056832	1.96507	0.000249263	0.960664	0.00509557	4.2849	2.73239e-06	4.61163	5.53672e-10	0.855871	0.0208257	na	na	1.90408	0.00401821	0.998069	0.0360979	na	na	1.21274	0.000104734	na	na	na	na	2.53007	0.0144564	0.891086	0.00123254	1.35663	0.00111242	2.28194	6.80599e-07	1.83037	0.0076581	1.41023	0.0146506	3.2532	0.000412844	1.57924	2.65849e-05	0.999374
pSymA_oligo_2783		S.mel.1021 pSymA	682229-682278	+	2.46998	0.0036281	1.01005	0.00218017	2.51943	8.14399e-07	na	na	1.38953	3.40269e-05	1.15844	2.03213e-06	0.465917	0.0213574	na	na	1.47509	0.000836439	na	na	na	na	1.70228	0.00018339	1.84051	3.21275e-05	0.821053	0.022503	3.05191	0.00225911	1.25714	0.00045106	1.00869	0.0372314	1.97658	5.8349e-05	1.86016	5.53885e-05	1.00164	0.0134173	2.64395	2.37316e-05	1.13293	0.000849954	0.871803
pSymA_oligo_3010		S.mel.1021 pSymA	682481-682530	-	2.49618	0.00791324	0.799184	0.0432353	1.74694	3.59955e-06	0.492761	0.00113145	na	na	1.30824	0.000131554	1.76396	0.00594484	na	na	1.94576	0.00132769	2.19837	0.00286986	na	na	1.63005	0.000428671	0.908857	0.0165318	na	na	3.47684	0.000265849	2.25536	0.000226508	na	na	3.52209	4.14622e-06	1.89407	0.0025762	na	na	3.62658	0.000266028	0.598931	0.0319952	0.858514
pSymA_oligo_2570		S.mel.1021 pSymA	683350-683419	+	na	na	na	na	na	na	1.64014	0.00476282	0.881153	0.0111372	1.36259	3.91978e-06	1.48155	0.0145142	na	na	2.28278	7.68976e-06	1.13013	0.00775418	na	na	2.19276	5.50546e-06	0.849353	0.000525384	na	na	1.55555	0.0221981	1.22964	0.0149368	na	na	0.88501	0.000476757	1.29859	0.0072901	na	na	na	na	0.900616	0.00267595	-0.937135
pSymA_oligo_235		S.mel.1021 pSymA	684978-685027	-	na	na	0.95757	0.0441748	2.59784	0.00167249	0.715763	0.00189288	na	na	0.573961	3.98657e-06	1.17483	0.0223065	na	na	1.70968	2.1508e-05	1.0417	0.00879866	na	na	1.28215	0.00080622	1.65645	0.000317385	1.61546	0.000945305	3.23582	9.98783e-05	2.3182	7.7576e-06	1.72828	0.00185012	2.59678	0.000348607	1.98646	0.00605524	1.01893	0.0227606	3.71922	6.26458e-05	na	na	na
pSymA_oligo_2187		S.mel.1021 pSymA	684979-685028	+	1.55337	0.0385402	1.83439	0.0018362	2.95138	2.50018e-08	0.333165	0.0227148	0.370211	0.0268419	1.318	1.15845e-05	1.38597	0.00552768	na	na	2.91887	1.36744e-06	na	na	na	na	2.50967	5.21781e-07	0.700903	0.000662918	0.888528	0.000180975	2.91979	5.86224e-05	1.48691	3.42495e-05	1.12071	0.0392451	2.20652	1.4121e-05	na	na	0.758944	0.0150255	3.44202	1.63654e-06	0.707532	3.9407e-05	na
pSymA_oligo_3275		S.mel.1021 pSymA	686685-686754	-	2.03965	0.0307384	na	na	2.31417	2.0054e-05	0.361947	0.0294263	0.216845	0.0236678	0.408701	0.00292599	1.14318	0.00752236	na	na	2.24484	0.000278865	0.809781	0.00646243	1.40452	0.00140721	1.79981	0.000129635	2.74607	0.00030887	na	na	3.97911	0.00131806	2.36911	5.4861e-06	1.37689	0.00382739	3.49923	0.000228422	4.35685	0.00187567	na	na	4.54992	0.000540051	2.01785	0.00110598	na
pSymA_oligo_1280		S.mel.1021 pSymA	687201-687250	both	-2.27438	0.0386916	3.67386	1.33174e-07	2.24397	1.06091e-08	1.46888	0.00258314	3.0501	8.92963e-06	na	na	-0.557027	0.00416173	1.84555	0.0291459	1.35592	1.96178e-05	na	na	na	na	1.14422	3.98834e-06	na	na	4.22484	2.25954e-06	3.12489	7.85487e-08	1.40203	0.000301877	3.4995	7.6397e-06	2.59294	9.58527e-09	na	na	2.7335	0.000724835	2.5469	0.0022146	1.85129	9.47304e-06	4.52952
pSymA_oligo_1620		S.mel.1021 pSymA	690201-690250	-	2.03596	0.0030613	1.34239	0.00135271	1.77731	2.02397e-07	0.542814	0.00469138	0.597219	0.00605024	0.432285	1.71274e-06	0.760159	0.0029826	na	na	2.28096	3.02117e-05	0.644725	0.00888456	1.18535	0.0269328	1.9979	4.88078e-06	2.67072	1.11799e-06	2.01926	7.68179e-05	3.67374	4.49185e-05	1.83648	1.44282e-05	3.20215	6.48823e-05	2.0336	2.48671e-08	2.76906	3.82641e-06	1.22592	0.00422359	3.15221	0.00230816	0.523254	0.0359195	0.960003
pSymA_oligo_2607		S.mel.1021 pSymA	691255-691304	-	2.41625	0.029883	0.789313	0.0078937	2.44441	5.09364e-06	0.56971	0.00141299	0.438619	0.0169303	0.420094	0.00798697	1.59913	0.0125092	na	na	1.94487	3.69402e-06	2.22985	0.00194441	na	na	1.39784	6.72323e-06	1.44886	2.30826e-06	1.1707	0.00761235	3.17729	4.82219e-06	1.40007	4.33747e-05	1.49322	2.18578e-05	2.33883	6.68886e-05	1.87753	9.08838e-05	0.836112	0.0424774	3.32154	1.58827e-05	1.84598	3.00882e-07	na
pSymA_oligo_1020		S.mel.1021 pSymA	691257-691306	both	5.03084	0.0398817	0.596227	0.00568998	2.48463	1.18557e-05	na	na	na	na	na	na	1.71829	0.00660348	na	na	1.29514	0.00669776	1.49692	0.00126542	na	na	0.554356	0.00253628	1.05719	0.000400786	1.22205	0.0441533	4.28052	5.21838e-06	1.2578	0.00108616	1.68882	0.0079217	1.96291	0.000945588	2.87151	0.00131143	0.640514	0.022997	4.11884	9.87155e-06	1.59799	0.00013999	na
pSymA_oligo_102		S.mel.1021 pSymA	691684-691753	+	3.7412	0.00167391	na	na	3.36016	0.000248114	na	na	na	na	na	na	0.874655	0.0116435	na	na	1.87579	0.00141239	0.666904	0.015723	na	na	1.05984	0.0049559	3.33229	1.95551e-05	0.721706	0.0131358	5.35008	1.15425e-05	2.92943	0.000160195	1.1654	0.00112848	3.60595	3.57232e-07	5.07209	0.00217657	na	na	3.71993	0.00153395	2.20155	4.3634e-07	na
pSymA_oligo_2282		S.mel.1021 pSymA	692295-692344	+	2.67242	0.000217426	1.51371	6.0648e-05	2.37966	4.94897e-05	0.510697	0.00141643	na	na	0.360607	0.00354174	na	na	na	na	2.25199	2.84586e-05	na	na	na	na	1.86801	3.49338e-05	1.51647	8.45745e-06	1.03667	0.0170671	3.13524	8.10449e-06	1.14787	0.00182695	1.29474	0.00705239	2.2168	0.000107526	1.88939	0.000136457	na	na	2.59515	9.51858e-05	1.03098	0.000205182	na
pSymA_oligo_1680		S.mel.1021 pSymA	692611-692680	-	na	na	na	na	1.97162	0.000274378	na	na	na	na	na	na	2.07605	0.00691461	na	na	1.38198	0.000427243	1.71228	0.00102065	na	na	0.759064	0.00770197	1.18116	0.00626069	na	na	1.5168	0.00221425	0.983308	0.00131528	na	na	1.69021	0.000414314	1.47114	0.0168679	na	na	0.77985	0.0381017	0.662016	0.00602728	0.556735
pSymA_oligo_3187		S.mel.1021 pSymA	695938-696007	+	na	na	na	na	2.35242	4.856e-06	0.564461	0.000250965	0.470412	0.0234656	1.29177	0.00577167	na	na	na	na	1.73834	1.85074e-05	na	na	1.36681	0.0136404	1.70894	1.86038e-05	na	na	na	na	0.802216	0.000611644	0.483125	0.0157001	na	na	0.851112	0.00162764	na	na	0.983316	0.0178411	1.36738	0.00581127	1.20292	0.000262749	na
pSymA_oligo_2926		S.mel.1021 pSymA	698569-698618	both	na	na	1.08998	0.0132105	1.46326	2.17122e-05	1.09059	0.00021074	0.43986	0.025902	1.849	2.35769e-07	2.0271	8.19924e-05	na	na	2.51147	8.47656e-06	3.39454	8.9177e-05	na	na	2.13993	1.20838e-05	2.89877	2.55846e-07	2.06424	0.000230814	2.62693	1.30522e-05	1.44978	1.91847e-06	2.3989	0.000743951	1.76203	2.80168e-06	2.72827	0.000179292	1.65383	0.026226	4.03567	3.20652e-06	1.21062	0.00150365	na
pSymA_oligo_1468		S.mel.1021 pSymA	698630-698679	-	na	na	1.2228	0.00127727	0.853891	0.00954322	na	na	0.22478	0.0318015	na	na	na	na	na	na	0.399172	0.0187935	na	na	na	na	0.441137	0.0122828	na	na	1.61971	0.00140344	0.826088	4.45419e-05	0.414359	0.0127188	1.27487	0.000705105	0.726322	0.0127484	1.21618	0.000166313	na	na	3.0228	3.60525e-06	1.34139	8.39904e-05	na
pSymA_oligo_3121		S.mel.1021 pSymA	698899-698948	+	na	na	1.59463	0.000113225	3.17974	2.09318e-06	1.18454	0.000155992	0.882663	0.00109157	1.34256	4.0832e-09	2.00303	0.00599198	na	na	3.4061	4.43882e-06	1.87622	0.00483328	na	na	2.7661	5.59847e-07	1.85812	1.11174e-06	1.84386	0.000502683	4.01829	2.71932e-06	1.93102	6.94002e-05	1.84211	0.00212527	2.77177	0.000403702	3.39089	0.00729039	na	na	4.10026	7.84687e-05	2.85622	6.4169e-06	0.900645
pSymA_oligo_3024		S.mel.1021 pSymA	699415-699484	+	3.97899	0.0468897	na	na	6.56632	7.19314e-07	0.745834	2.58663e-05	0.585361	0.01634	0.681371	4.29848e-06	na	na	na	na	2.8427	0.000148519	na	na	na	na	2.77464	2.08136e-06	2.09558	0.00175298	na	na	6.85493	2.42924e-06	4.3549	0.00129205	na	na	4.8815	6.73655e-06	5.74509	0.00570452	na	na	8.17356	1.98315e-05	3.99112	4.28857e-06	na
pSymA_oligo_2875		S.mel.1021 pSymA	699638-699687	-	na	na	na	na	1.3417	4.8458e-06	0.428019	0.0339033	na	na	na	na	0.380806	0.0104256	na	na	2.40919	2.85144e-05	0.474564	0.00699319	na	na	2.50407	9.48565e-07	1.25079	2.60645e-05	0.699154	0.00775675	2.88296	5.70405e-06	0.946573	0.00346181	0.820178	0.0124573	1.77658	1.17969e-07	0.940459	0.0218001	1.15662	0.0157078	2.2223	1.5743e-05	0.894234	5.82307e-05	0.894277
pSymA_oligo_3377		S.mel.1021 pSymA	699884-699933	both	na	na	0.801826	0.0102308	2.40733	1.02562e-05	0.831413	0.00740913	0.307091	0.0315767	1.13502	1.00893e-06	na	na	na	na	2.63802	2.93994e-05	na	na	na	na	2.14511	0.000149809	1.60069	1.21552e-05	1.49277	0.00277519	3.20275	2.60893e-05	1.20442	2.90288e-06	na	na	1.80445	2.11758e-05	3.12129	0.000117189	na	na	3.52842	9.04411e-06	2.31434	1.65321e-06	na
pSymA_oligo_3378		S.mel.1021 pSymA	700071-700120	-	3.40481	0.0222792	1.30252	0.00898337	2.92623	0.000126351	0.770099	0.00364059	0.427634	0.0469741	1.71945	4.2896e-06	1.63954	0.00208905	na	na	1.95506	2.60478e-05	1.37129	0.0128389	na	na	1.62755	0.00033297	0.741272	0.001607	2.10141	0.00160991	2.24175	0.000251284	1.02912	0.00298657	2.51645	0.000657255	1.72793	2.07293e-05	1.366	0.0177671	na	na	2.91395	0.000460952	0.541897	0.00728355	na
pSymA_oligo_1763		S.mel.1021 pSymA	701040-701089	-	2.90269	0.0158323	1.20365	0.0154984	2.81372	1.17487e-05	na	na	na	na	na	na	na	na	na	na	1.60655	0.00104611	0.778962	0.0443277	0.598011	0.0413839	1.57496	0.000149425	1.4682	3.29254e-07	1.83342	4.41577e-07	2.83994	1.21793e-05	1.25854	0.000116652	1.98603	0.000818571	2.01354	1.8034e-06	1.24989	0.00379436	1.30122	0.0316835	4.17146	8.31152e-06	2.11663	1.72051e-07	na
pSymA_oligo_1714		S.mel.1021 pSymA	701106-701155	+	na	na	na	na	1.31029	0.000148831	na	na	na	na	na	na	1.62609	0.0105036	na	na	2.34924	0.000249147	1.77389	0.000189001	na	na	1.87293	4.22219e-05	0.476371	0.000144703	1.87096	4.57755e-05	2.17329	2.37985e-06	0.895263	0.00398853	1.46149	0.000161698	1.58898	2.05203e-05	1.3191	0.0477039	na	na	3.65351	0.000494319	1.08089	0.000212972	na
pSymA_oligo_841		S.mel.1021 pSymA	701733-701802	+	na	na	0.447219	0.00501008	1.15617	0.00400657	1.05421	0.0363505	na	na	1.82598	0.00019691	2.33089	0.00167438	na	na	1.62162	0.000891291	1.64589	0.0070744	na	na	0.676717	0.0181893	1.206	0.00608283	na	na	1.88384	0.00165828	1.41407	1.49208e-06	na	na	1.77184	0.000520937	0.925055	0.0187164	na	na	0.727996	0.0148317	0.967773	0.00589799	na
pSymA_oligo_1715		S.mel.1021 pSymA	703381-703430	-	na	na	0.681661	0.00390944	1.94791	0.000781297	0.532588	0.0325217	na	na	2.26109	1.03637e-05	1.36331	0.00131416	na	na	0.823029	0.041155	1.62661	0.0181631	na	na	1.19214	0.00167407	2.04137	0.000871333	1.95736	0.00107996	4.59761	0.00154645	1.83797	0.00259444	1.97847	0.000136627	3.53263	0.000413244	na	na	1.21145	0.0153199	2.61873	0.000605923	1.6893	0.000339077	na
pSymA_oligo_1469		S.mel.1021 pSymA	706696-706745	+	na	na	0.54405	0.00813761	3.30201	0.0349244	0.811196	0.020062	na	na	1.97308	6.92716e-06	1.24588	0.0325528	na	na	0.90637	0.000547582	1.70092	0.000219765	na	na	1.2983	0.000213431	na	na	1.39752	0.00768104	2.74543	0.000523637	1.91679	0.000574156	1.58561	0.000631135	3.83375	0.00103563	na	na	1.2525	0.0352505	2.77497	0.0156939	1.21726	0.000320102	0.738074
pSymA_oligo_2887		S.mel.1021 pSymA	707490-707559	+	na	na	na	na	1.63037	5.58548e-05	0.973964	7.49092e-06	na	na	0.720653	0.00581536	na	na	1.30183	0.00595251	1.75101	0.000975256	na	na	1.23958	0.00463211	1.63905	0.000175515	na	na	na	na	1.41986	0.0269148	0.930066	0.00021233	0.482205	0.0341505	1.77177	0.000514757	na	na	na	na	na	na	na	na	na
pSymA_oligo_2283		S.mel.1021 pSymA	707976-708025	both	na	na	na	na	0.673228	0.000587712	1.01728	0.00646664	na	na	1.12644	4.56811e-06	1.51628	0.01956	0.250755	0.0248867	1.77578	0.000439756	na	na	na	na	1.52034	0.00077718	3.71514	2.63794e-07	na	na	3.02795	0.00537894	3.86254	8.51358e-05	na	na	1.42443	0.0264733	na	na	1.45416	0.00592149	na	na	3.00692	1.11591e-07	na
pSymA_oligo_3219		S.mel.1021 pSymA	707977-708026	+	na	na	-1.25073	2.60747e-05	0.753649	0.000286718	0.251572	0.0177801	na	na	0.657581	3.33355e-05	0.744702	0.00502985	na	na	1.09707	0.000103908	1.17664	0.0254803	4.92131	0.0055601	2.18651	0.000206585	na	na	na	na	4.07439	4.17992e-05	0.688398	0.00172308	-0.67803	0.00691473	1.26207	0.00548489	na	na	-1.69077	0.000306232	na	na	0.595225	0.00649859	na
pSymA_oligo_2076		S.mel.1021 pSymA	710583-710652	-	na	na	na	na	5.38331	0.00196857	0.295406	0.00047482	na	na	0.566292	0.00308701	1.46285	0.0013412	0.73228	0.0237474	1.91269	7.05722e-06	1.27011	0.00393761	na	na	1.82191	4.51675e-06	1.16234	0.00203754	na	na	4.12069	0.000639797	2.09662	3.14097e-05	1.00678	0.00484089	3.5757	1.20635e-06	1.91058	0.0112133	na	na	3.5972	4.58405e-06	1.82298	0.00016125	na
pSymA_oligo_531		S.mel.1021 pSymA	711073-711122	-	na	na	na	na	3.19533	9.44601e-08	0.951527	0.00019312	na	na	1.48585	1.51111e-06	2.18425	0.00602678	na	na	1.99537	2.45626e-05	1.429	0.000493145	na	na	1.97823	0.000105813	na	na	na	na	3.43966	0.000744939	1.15787	0.0035189	1.08612	0.000356732	4.06455	3.78682e-05	1.4423	0.00212098	na	na	2.15651	0.00363729	1.31954	0.00101438	na
pSymA_oligo_453		S.mel.1021 pSymA	716059-716128	+	na	na	2.40038	0.0325961	3.20157	0.000157375	na	na	0.694024	0.0170406	na	na	na	na	na	na	2.44683	3.92618e-05	0.781505	0.0293899	na	na	2.48277	1.80613e-05	2.79292	1.73402e-06	3.85248	0.0220611	6.32918	0.00053468	3.25772	1.06199e-05	4.28518	0.00042823	3.33183	0.000312618	4.55201	0.0100869	na	na	5.05793	0.000727108	4.12065	0.000940062	5.58493
pSymA_oligo_2077		S.mel.1021 pSymA	717381-717450	+	na	na	na	na	0.946952	0.00165062	0.687044	0.00129857	0.507984	0.0196763	0.524442	0.00407578	0.622599	0.00897996	na	na	2.01626	3.56059e-05	0.737608	9.51047e-05	1.32632	0.0167482	1.54463	4.85791e-05	1.06117	0.0041833	0.748254	0.00752374	1.32447	0.00200886	0.636218	0.0328698	na	na	0.874583	0.00686994	na	na	0.785989	0.00559665	1.48819	0.00555102	na	na	na
pSymA_oligo_2624		S.mel.1021 pSymA	720944-721013	+	na	na	na	na	2.69911	9.91213e-07	0.299003	0.00838321	0.595851	0.0160048	0.254398	0.0128181	1.0486	0.00287076	na	na	2.7115	4.68409e-05	0.715217	0.00686337	na	na	2.39267	6.4615e-06	2.73495	3.83977e-05	0.961463	0.009179	4.20488	1.2075e-05	2.10514	3.65094e-06	1.61492	0.00929891	2.83705	1.00598e-06	4.97446	0.00331922	na	na	5.77287	8.65996e-05	2.80833	3.65607e-06	1.08527
pSymA_oligo_187		S.mel.1021 pSymA	724382-724431	+	na	na	1.60908	6.00409e-06	4.9405	4.09764e-06	0.28822	0.0142223	na	na	1.02618	0.000261304	1.59071	0.00374935	na	na	2.62428	3.3817e-06	na	na	na	na	2.25835	2.66623e-05	0.647944	0.000902239	0.684597	0.012719	2.81824	8.51966e-06	0.656482	0.0136701	0.648034	0.00747893	2.51836	5.94956e-06	na	na	na	na	1.6278	0.000547032	0.942624	0.00274973	0.847843
pSymA_oligo_1930		S.mel.1021 pSymA	726006-726055	+	na	na	0.654498	0.0140315	2.47389	0.000744575	0.241422	0.0358427	na	na	na	na	1.57059	0.000509781	na	na	2.05473	0.000347907	0.903572	0.00374635	na	na	1.38035	0.00466536	na	na	0.508884	0.0469668	1.80404	4.62672e-05	0.5194	0.0163117	na	na	1.63162	0.00201449	na	na	na	na	1.50291	0.00461036	na	na	na
pSymA_oligo_786		S.mel.1021 pSymA	726169-726218	+	na	na	1.07948	0.000774421	2.34271	0.000108355	na	na	-0.623178	0.0453389	0.34388	0.0252364	2.1385	0.00406345	na	na	2.01602	0.000178318	na	na	na	na	1.6918	0.000328755	0.987132	0.0195229	na	na	0.743106	0.0426919	na	na	0.804647	0.039412	1.4026	0.00112034	na	na	0.932911	0.0194192	na	na	0.659349	0.036087	na
pSymA_oligo_701		S.mel.1021 pSymA	727407-727476	+	5.27252	2.34932e-05	1.02538	0.037634	2.53852	3.79812e-07	1.39321	0.00410282	na	na	1.43586	4.62304e-06	1.7773	0.000159314	na	na	3.23147	3.72735e-06	1.56669	0.00269346	na	na	3.27918	4.23341e-07	3.02539	5.34379e-05	0.452445	0.0424505	4.37911	0.00178826	2.29753	1.89693e-06	0.839833	0.00460177	2.48974	5.44319e-07	5.05087	5.15183e-08	0.797339	0.00168935	4.05009	9.84498e-06	3.61445	4.20442e-06	2.14469
pSymA_oligo_2757		S.mel.1021 pSymA	727848-727917	+	-0.798578	0.0353858	0.431638	0.0160205	na	na	0.669423	0.00137432	0.383544	0.00407607	0.787193	3.8647e-05	2.09134	0.00173738	1.02871	0.038019	2.0822	2.43548e-05	1.7935	0.00544921	na	na	1.56417	3.91185e-05	2.37877	1.08802e-07	na	na	1.0314	0.00534051	2.04905	0.00025551	na	na	0.570365	0.0278734	1.62884	1.77366e-05	1.09426	0.0244688	na	na	1.35203	0.000364964	0.277202
pSymA_oligo_884	SmelA045	S.mel.1021 pSymA	730276-730325	-	na	na	1.02573	0.00742679	2.59076	2.18686e-05	0.386774	0.0253673	na	na	1.05986	8.50304e-05	1.28528	0.00667055	na	na	2.50909	5.07514e-07	na	na	na	na	2.57345	6.63549e-06	0.842412	0.00247828	na	na	2.89393	0.0021283	1.36318	0.00235354	1.59776	0.000277183	3.45051	2.64937e-05	na	na	0.656549	0.00574719	2.4717	0.00373762	1.10123	0.000100161	1.07635
pSymA_oligo_157		S.mel.1021 pSymA	730832-730901	-	4.8396	1.18217e-07	na	na	1.13211	0.000243092	1.15123	0.000203855	0.913798	0.00381358	0.531039	0.000571462	1.36069	0.00465909	3.23475	0.00875303	2.3394	7.66662e-05	0.891588	0.00132186	na	na	2.29405	9.06103e-05	2.45465	1.06899e-07	1.1024	0.00175105	1.28491	0.00342162	1.55768	1.3008e-05	na	na	2.2363	0.0458147	3.66273	0.00109137	na	na	1.7071	0.000119936	3.22015	2.41802e-07	na
pSymA_oligo_3449		S.mel.1021 pSymA	733288-733357	-	5.95364	0.0164478	0.87817	0.00292935	3.32411	1.72825e-05	0.4894	0.000220665	0.293111	0.0344721	0.307453	0.0294226	1.51536	0.00305673	1.81207	0.0202278	2.19359	7.90523e-06	1.74121	0.000838214	na	na	1.49476	0.00590394	1.74225	0.00830965	1.13369	0.0352821	3.34827	0.00113504	2.31243	2.95313e-05	1.74539	0.000315118	2.78908	2.60905e-07	2.09228	0.00122227	na	na	4.96463	0.000219567	1.73402	1.33407e-06	0.937921
pSymA_oligo_794		S.mel.1021 pSymA	736881-736950	-	na	na	na	na	0.492121	0.0105875	0.845212	0.000149809	na	na	na	na	0.699003	0.0154596	na	na	1.57173	1.66643e-06	na	na	na	na	1.41011	4.61864e-05	4.38808	1.2419e-06	1.13666	0.00494841	1.70597	0.000468333	1.10798	0.000556069	1.07562	0.00926334	1.45063	6.39729e-05	4.13433	0.000987703	na	na	2.13421	0.000170605	1.96689	0.000175725	na
pSymA_oligo_2063		S.mel.1021 pSymA	737067-737116	-	na	na	1.408	0.000160509	3.05336	9.71531e-08	na	na	0.586765	0.0386878	2.16922	3.21812e-06	na	na	na	na	3.76866	1.44753e-06	na	na	na	na	3.54486	3.4136e-06	0.850802	0.00483746	na	na	3.00058	5.41742e-06	na	na	0.574571	0.0121555	3.47684	4.04612e-06	0.6821	0.013912	na	na	2.86306	2.83326e-05	1.13532	0.00106875	2.8155
pSymA_oligo_1892		S.mel.1021 pSymA	739026-739095	+	2.26112	0.0045963	0.593709	0.0305883	1.74557	6.67977e-06	0.847698	0.0149047	na	na	na	na	0.910943	0.00175617	na	na	1.38643	0.000255583	0.804815	0.0102118	na	na	1.22609	2.50596e-05	2.64714	6.26305e-07	na	na	2.02085	8.52278e-05	1.06037	0.000120867	na	na	0.976247	0.000746347	4.47857	1.31807e-06	na	na	4.65531	8.18534e-05	3.90439	9.92174e-05	na
pSymA_oligo_3137		S.mel.1021 pSymA	740454-740523	+	3.11673	0.0180069	0.522862	0.0355464	3.02298	0.000115429	0.599542	0.000991258	na	na	0.919183	0.000283473	1.20849	0.00489686	na	na	1.96412	2.09988e-05	1.06632	0.011997	na	na	1.34248	4.41742e-06	1.4522	0.0012505	1.80994	0.000249898	3.67301	4.80962e-07	1.79369	4.52506e-05	2.48262	0.000168673	2.52685	0.000147967	2.01464	0.0132022	na	na	2.85256	2.49271e-05	1.5284	0.00559266	1.26714
pSymA_oligo_3336		S.mel.1021 pSymA	741267-741336	-	na	na	na	na	0.676019	0.0280364	0.310837	0.0335113	0.264539	0.0407926	na	na	1.35652	5.95153e-05	na	na	1.45308	6.89759e-05	0.824205	0.00159407	na	na	1.08991	1.10873e-05	na	na	1.10804	0.00796469	3.80296	9.26849e-06	0.894882	0.00388097	na	na	1.16237	5.75894e-05	0.858248	0.00640024	na	na	2.01568	0.0112958	0.624194	0.00083516	na
pSymA_oligo_3014		S.mel.1021 pSymA	742235-742284	-	na	na	na	na	na	na	na	na	na	na	na	na	1.64355	0.0167433	na	na	0.653788	0.015566	na	na	na	na	0.904469	0.0263365	-1.17873	0.000139726	na	na	na	na	na	na	0.639297	0.0114146	na	na	-0.771054	0.00141072	na	na	na	na	na	na	na
pSymA_oligo_1571		S.mel.1021 pSymA	745403-745452	-	na	na	na	na	na	na	na	na	na	na	na	na	1.11213	0.00830308	na	na	1.01219	0.0130855	na	na	na	na	0.690837	0.0198455	na	na	na	na	na	na	na	na	na	na	1.08029	0.00135553	-0.591653	0.0397437	1.38674	0.0375255	na	na	na	na	na
pSymA_oligo_1023		S.mel.1021 pSymA	745794-745843	+	na	na	na	na	1.57417	6.7553e-07	0.388885	0.0225475	na	na	0.350873	0.0320359	1.01656	0.00713761	na	na	1.1133	0.0169656	0.811298	0.0189933	na	na	0.708932	0.010168	na	na	0.864161	0.0338806	1.21016	0.000525351	na	na	1.42765	0.000334455	1.37741	0.000124139	na	na	na	na	0.642043	0.0140451	na	na	na
pSymA_oligo_2758		S.mel.1021 pSymA	746983-747052	+	4.04699	3.43026e-05	0.989611	0.00068008	3.74831	1.57134e-07	0.903543	0.00343224	0.893018	0.0031688	0.316376	0.00185764	2.48698	0.000369644	na	na	2.3203	6.23429e-06	1.59692	0.00313106	na	na	2.33924	8.0885e-05	5.46859	1.26766e-06	1.94123	0.000128855	7.00332	1.67084e-07	2.98929	1.42746e-09	1.25572	0.0379646	3.34715	8.9761e-06	4.32543	6.29185e-07	1.14832	0.0070224	4.05903	2.40589e-05	3.77856	1.35007e-07	1.11294
pSymA_oligo_2709		S.mel.1021 pSymA	747762-747831	+	1.70894	0.0330262	1.04366	0.000676541	1.59015	0.000531729	1.08658	0.000184059	1.79225	7.74854e-06	2.97024	4.42663e-10	2.09769	0.00242686	na	na	2.12865	2.09976e-06	1.51412	0.00403433	1.38867	0.0315589	2.45859	5.324e-06	na	na	1.17693	0.00150503	2.89243	4.17814e-05	0.549979	0.0310105	na	na	1.88683	7.8989e-05	na	na	1.02677	0.00502956	1.17133	0.000792334	na	na	0.786852
pSymA_oligo_1241		S.mel.1021 pSymA	755763-755832	+	na	na	0.638836	0.017554	2.53788	1.19927e-05	0.340743	0.00370829	0.758424	0.00182225	0.674165	0.003077	1.86998	0.0106257	na	na	1.3445	0.000114125	1.29615	0.00336019	0.415772	0.00542968	1.74263	0.000154229	na	na	2.16015	0.00045507	3.57039	0.000608058	1.27806	0.00119373	1.55715	0.00449091	2.53392	1.21189e-05	0.700818	0.00103715	1.3547	0.00191386	1.56173	0.000136061	1.28806	0.00213677	1.27721
pSymA_oligo_346		S.mel.1021 pSymA	757327-757396	+	4.6582	0.0111221	na	na	3.38217	3.46627e-06	0.954585	0.010318	na	na	3.17379	3.37137e-06	1.86278	0.00505261	na	na	2.07384	5.93035e-05	1.71055	0.0227091	na	na	1.531	0.000498772	0.623049	0.00186761	0.996056	0.0116327	1.76832	0.000104632	2.38168	0.000376608	1.22316	0.0012583	3.79728	7.16324e-05	2.47627	5.60758e-05	na	na	3.66854	0.000146149	3.02522	0.000155452	na
pSymA_oligo_1514		S.mel.1021 pSymA	759568-759617	+	na	na	na	na	1.56662	0.00118602	0.545197	0.0445928	na	na	0.233967	0.0136578	3.07142	0.00340159	na	na	1.61716	0.000697415	2.22	0.0217198	na	na	1.5601	6.13522e-05	na	na	na	na	na	na	na	na	1.12797	0.0260072	0.63995	0.0133454	na	na	na	na	na	na	-0.454978	0.0258634	na
pSymA_oligo_3262		S.mel.1021 pSymA	766066-766115	-	na	na	na	na	2.12752	0.000206017	0.562278	0.0407631	na	na	3.08382	0.000415821	1.71544	0.0315792	na	na	na	na	2.02631	0.029828	na	na	na	na	na	na	1.71006	7.3655e-05	1.63262	0.00866638	0.917811	0.0390645	na	na	2.21983	0.000195278	na	na	na	na	0.883462	0.00405246	na	na	na
pSymA_oligo_2490		S.mel.1021 pSymA	776528-776597	-	na	na	na	na	1.17943	0.00178054	0.749647	8.49677e-05	0.560306	0.00647876	1.05994	1.19812e-06	1.32998	0.00424583	na	na	2.52074	1.43722e-05	1.42143	0.002744	3.06186	0.00028587	2.07392	3.59328e-05	0.873004	0.00308293	na	na	2.47297	0.000540547	1.70303	0.000772911	1.25058	0.00737664	1.8407	1.3847e-05	2.81985	0.00231418	na	na	4.8891	0.000106973	2.3134	3.20749e-05	na
pSymA_oligo_2890		S.mel.1021 pSymA	781021-781090	+	na	na	na	na	na	na	1.49642	2.14047e-05	0.811921	0.00900244	1.24657	4.71264e-07	2.34584	0.00320024	na	na	2.27045	2.17517e-06	2.01253	0.000482957	3.21028	0.000302994	2.23985	2.16799e-06	-0.69739	0.000551719	1.37698	0.00289029	na	na	na	na	1.23472	0.00263575	na	na	na	na	na	na	na	na	na	na	na
pSymA_oligo_900		S.mel.1021 pSymA	786060-786129	+	3.90165	0.0313266	na	na	3.11944	0.000188225	na	na	na	na	0.778609	0.00100242	1.87388	0.00350508	1.25688	0.00944565	2.18424	1.52824e-06	1.86379	0.00684631	na	na	na	na	-0.686345	0.00418247	na	na	1.30612	0.0456447	0.545889	0.0341676	1.05983	0.00553655	1.3077	0.018203	na	na	na	na	na	na	na	na	na
pSymA_oligo_1766		S.mel.1021 pSymA	789044-789093	-	1.09705	0.018132	1.20752	2.48598e-05	2.91426	4.71695e-07	1.47839	0.00187674	0.563078	0.00385371	3.4315	1.17854e-07	na	na	na	na	3.74176	3.49213e-05	na	na	na	na	3.47025	5.82006e-07	na	na	0.420513	0.0412409	3.47122	2.13752e-05	na	na	na	na	3.08572	3.43829e-06	na	na	na	na	3.17003	3.06309e-06	na	na	1.23091
pSymA_oligo_3122		S.mel.1021 pSymA	789111-789160	+	na	na	na	na	3.51106	0.00969622	na	na	na	na	1.59183	4.18726e-06	na	na	na	na	na	na	na	na	-1.15566	0.0170729	na	na	1.51265	0.000199387	na	na	na	na	1.4821	0.00446007	na	na	2.19311	2.16578e-05	2.5496	0.0383625	na	na	2.41077	0.000156405	0.597812	0.0013762	na
pSymA_oligo_1184		S.mel.1021 pSymA	793018-793087	+	na	na	0.723951	0.0322605	1.09171	0.00135045	0.403399	0.0485611	0.464586	0.0421195	na	na	0.851213	0.00145493	1.45502	0.0205469	1.8683	5.92397e-05	0.84537	0.0180299	na	na	2.13491	1.04928e-05	0.624807	0.00102417	na	na	0.987104	0.0172361	1.8826	0.00155466	na	na	0.907127	0.0109906	1.51745	0.00747935	na	na	1.57772	0.00832428	1.4519	1.53573e-05	1.50969
pSymA_oligo_787		S.mel.1021 pSymA	796100-796149	-	na	na	na	na	0.935211	0.00136959	0.688206	0.00160355	na	na	0.636277	1.77433e-05	na	na	na	na	2.26552	4.44096e-05	na	na	na	na	2.07733	2.43636e-05	1.69323	0.000161461	na	na	2.7011	0.000381282	1.11881	0.000566391	1.31338	0.000187562	1.94249	1.72712e-05	3.40162	0.0373189	0.883834	0.00166533	2.43308	0.000621023	0.852827	0.00205664	0.658648
pSymA_oligo_2491		S.mel.1021 pSymA	801516-801585	-	1.46398	0.00292309	na	na	0.907449	9.71114e-05	0.592311	0.000928926	0.387832	0.0265552	0.756566	0.0441483	0.631516	0.000915687	na	na	1.41598	2.97161e-05	na	na	na	na	1.4429	2.37467e-07	2.10675	0.000283933	na	na	2.02251	0.00362978	1.53439	0.00436623	na	na	1.77797	0.000102102	1.63722	0.0130144	na	na	0.859507	0.0269121	0.807018	0.0195062	na
pSymA_oligo_2253		S.mel.1021 pSymA	804524-804593	+	na	na	1.62801	0.000117122	2.71212	4.45009e-08	0.361437	0.0263801	0.942377	0.000340298	1.8173	1.66631e-06	1.23207	0.0158195	na	na	2.30758	1.2318e-05	1.17036	0.00189044	na	na	2.52547	3.10811e-05	na	na	0.601172	0.0036237	2.77995	1.10384e-07	0.539703	0.00992186	0.793264	0.000129831	2.50632	8.92442e-07	-0.812253	0.0150727	0.969101	0.0461887	1.77836	1.23858e-06	0.536002	0.0040968	2.01463
pSymA_oligo_199		S.mel.1021 pSymA	809531-809600	+	3.73991	0.00132954	na	na	3.23516	1.41686e-05	1.18565	0.000856844	na	na	2.29776	0.00305942	na	na	2.45136	0.00791174	1.598	0.00136345	1.71493	0.000437933	1.37957	0.0164143	1.73173	0.000174703	0.84191	0.004314	1.20569	0.0028779	1.55762	0.00294991	1.5026	0.000133618	1.34524	0.00540882	2.04713	0.00525316	2.79317	3.3209e-05	1.90779	0.000723462	3.20856	0.00078649	na	na	na
pSymA_oligo_500		S.mel.1021 pSymA	810852-810921	+	na	na	na	na	3.12275	0.00156276	-0.154506	0.00796966	-0.580084	0.0369509	na	na	na	na	na	na	1.37538	0.000403914	1.15964	0.00355102	na	na	1.9752	8.94104e-06	0.939804	0.00552796	na	na	1.72644	0.000732526	0.743057	0.00234601	na	na	1.19258	0.00015943	na	na	na	na	na	na	1.09555	0.00688247	na
pSymA_oligo_1387		S.mel.1021 pSymA	811405-811474	+	4.05213	0.0396981	na	na	2.59881	0.000533494	0.492196	0.0141883	0.470032	0.0134918	1.10785	6.43163e-06	1.98266	0.00159677	na	na	2.60767	2.54716e-06	1.51973	0.00606977	0.941374	0.0391862	2.24714	5.80147e-06	na	na	na	na	1.78921	0.000184417	0.938485	0.000992733	na	na	1.85773	2.61312e-05	na	na	na	na	1.01344	0.00338909	na	na	na
pSymA_oligo_334		S.mel.1021 pSymA	824264-824313	-	na	na	1.12078	0.00390047	3.32454	0.00136356	0.495796	0.0012143	na	na	1.23707	7.1591e-06	1.16599	0.0365982	na	na	1.86029	0.000183626	0.950703	0.040018	na	na	1.6269	0.000325111	na	na	na	na	2.23354	0.000766748	na	na	0.729855	0.00165658	1.77391	0.000199846	0.715417	0.0106148	na	na	2.03291	0.000844387	1.51053	0.0138702	na
pSymA_oligo_595		S.mel.1021 pSymA	826285-826354	+	na	na	na	na	1.88623	1.25073e-06	na	na	0.546714	0.0187877	0.92803	1.12997e-05	0.880985	0.0100954	0.869039	0.00152436	1.79932	0.000292116	na	na	1.59757	0.0224301	1.6086	7.56957e-07	na	na	na	na	2.30285	1.77891e-05	na	na	na	na	1.15578	0.00166351	0.579152	0.0377746	na	na	1.34108	0.00056501	na	na	na
pSymA_oligo_3392		S.mel.1021 pSymA	830974-831043	-	na	na	na	na	0.500678	0.0280638	0.922177	2.03311e-06	0.418433	0.0133071	na	na	1.02391	0.00990551	na	na	1.44663	0.00157319	0.459103	0.0300675	0.820115	0.0104309	1.29804	0.00021558	1.23598	0.00235303	na	na	1.56768	0.0141457	1.04533	0.00528422	0.708894	0.0422815	2.18159	5.05424e-06	3.1606	0.00267212	na	na	3.50362	4.78628e-05	1.78297	0.00043691	na
pSymA_oligo_103		S.mel.1021 pSymA	833529-833598	-	-1.78361	0.00952981	na	na	na	na	0.371469	0.00533432	0.517276	0.0118057	na	na	0.374134	0.0478264	3.63852	0.0175992	0.83758	0.00237718	na	na	3.20165	0.000683808	0.83616	0.00023778	-0.618038	0.000913842	na	na	na	na	-0.289672	0.0307254	na	na	na	na	na	na	na	na	na	na	-0.289237	0.0282994	na
pSymA_oligo_1186		S.mel.1021 pSymA	838406-838475	-	1.73833	0.0431192	na	na	2.22208	0.000241671	0.550244	0.00154819	na	na	0.884468	0.000198856	na	na	1.62948	0.0158555	2.06357	0.000251297	1.2329	0.0231613	0.519936	0.0127449	1.644	6.50991e-06	1.564	0.000248904	na	na	1.69523	0.000160522	1.14802	0.000967394	na	na	1.87491	0.000612158	1.6903	0.00659194	na	na	2.82431	0.00173417	na	na	0.36573
pSymA_oligo_2390		S.mel.1021 pSymA	838957-839026	+	na	na	na	na	4.28525	0.000528588	na	na	na	na	0.638315	0.0171663	1.73685	0.00560172	na	na	2.05949	4.15807e-05	1.80669	0.0498165	0.313704	0.0236811	1.60411	0.000813108	na	na	na	na	2.30763	2.20511e-05	1.46441	0.00135905	1.2229	0.00295864	1.90292	4.20009e-05	na	na	0.969843	0.0029846	1.43616	0.00232867	1.78626	0.000782114	na
pSymA_oligo_1039		S.mel.1021 pSymA	842136-842205	+	na	na	na	na	2.20786	0.0057673	0.725783	0.00102559	na	na	1.64563	0.000140428	1.87079	0.00785224	na	na	1.41715	0.0020617	1.8181	0.00440371	0.792419	0.0229478	0.893892	0.00612103	-0.544421	0.0075529	na	na	0.82169	0.00227927	0.38579	0.0170881	na	na	1.23	0.00284439	na	na	na	na	1.24916	0.0121196	na	na	na
pSymA_oligo_3278		S.mel.1021 pSymA	844573-844642	+	1.2921	0.0179496	0.691396	0.00915014	0.553679	0.0438628	0.656287	0.0109301	na	na	na	na	1.64028	0.00768157	1.41736	0.00185849	1.92555	0.000918304	1.42726	0.000213774	1.57544	0.00640954	1.50349	0.000820504	2.10641	2.04263e-05	na	na	1.04501	0.00145112	0.907332	0.000188695	na	na	1.93777	0.00243249	1.69353	0.00536045	na	na	2.10574	0.000714812	1.42302	0.000296017	na
pSymA_oligo_3393		S.mel.1021 pSymA	850621-850690	-	-1.23145	0.00228293	na	na	na	na	-0.740492	0.000947143	-0.753248	0.00106805	-0.43096	0.0398991	-0.86181	0.0341641	na	na	0.423863	0.0307332	-0.814667	0.0079153	3.25914	0.0476933	0.427644	0.000665097	na	na	0.870806	0.00347164	na	na	na	na	0.857257	0.0335973	0.207399	0.0180035	na	na	0.946687	0.0242426	na	na	na	na	0.99898
pSymA_oligo_2080		S.mel.1021 pSymA	851730-851799	+	1.05017	0.0320262	1.12685	0.00739151	1.66602	5.7388e-06	0.40814	0.0019521	0.192408	0.0323942	0.339767	6.64407e-05	0.809494	0.00416866	na	na	1.67007	0.000291711	na	na	2.8994	0.0025911	1.84906	0.000647477	2.66217	6.11039e-06	1.72575	0.00180957	3.87065	2.67469e-05	2.41017	5.07023e-06	1.96191	0.00012748	2.18556	6.16898e-07	3.03043	3.80085e-05	0.851015	0.0477064	3.55368	0.00623333	2.83854	1.74818e-06	0.638694
pSymA_oligo_2799		S.mel.1021 pSymA	852973-853042	+	na	na	na	na	0.967347	0.00262063	0.500852	0.0148571	na	na	0.48571	0.000312726	0.935068	0.0199361	0.536162	0.0110374	1.65591	4.01186e-05	0.881064	0.0123772	na	na	1.16774	0.00952122	na	na	0.631087	0.00346528	1.92211	0.001668	0.789941	0.021494	1.10105	0.0306605	1.4598	4.4491e-05	0.816076	0.0177243	na	na	1.5184	0.00290008	0.606317	0.011031	na
pSymA_oligo_455		S.mel.1021 pSymA	858677-858746	-	na	na	na	na	2.44434	0.000301716	1.06224	0.0015603	0.40666	0.0402005	1.31001	7.8464e-08	1.71519	0.000364515	1.19602	0.0208052	2.28419	0.00381588	1.03797	0.00220827	2.22561	0.0154843	2.65337	1.59264e-05	4.40431	2.29362e-06	1.57349	0.0042513	4.22112	0.000283815	2.46824	0.000188689	1.38079	0.0160889	2.98383	1.16474e-05	3.87217	2.46927e-05	na	na	4.40416	0.00413374	2.75145	4.39601e-06	0.640149
pSymA_oligo_302		S.mel.1021 pSymA	859915-859984	-	na	na	na	na	0.629099	0.0387343	0.98721	0.00200081	0.620479	0.00341161	0.516082	0.00191102	1.92625	0.000206069	1.89983	0.0249795	1.71736	0.00233311	2.01058	0.00188509	na	na	1.60198	0.000110546	2.65291	1.18885e-05	2.12241	0.000167746	2.39667	0.00698795	1.858	3.72398e-06	1.4975	0.0102511	1.38862	1.4689e-06	1.11192	0.00204974	1.34381	0.0263494	na	na	2.56289	0.000246358	0.911182
pSymA_oligo_2299		S.mel.1021 pSymA	863383-863452	-	-1.49015	0.0270187	na	na	na	na	0.827706	0.0110884	0.290114	0.0118448	0.551211	7.5178e-07	1.60684	0.000529202	na	na	1.43121	5.76483e-05	1.6503	0.00628729	0.829547	0.0175668	1.59434	7.74354e-05	na	na	1.15617	0.00213357	2.85562	0.00757368	na	na	na	na	na	na	na	na	na	na	1.14527	0.0127142	1.7101	0.000546258	na
pSymA_oligo_1389		S.mel.1021 pSymA	865792-865861	+	na	na	na	na	1.81383	0.0024627	0.627643	0.00192629	0.343049	0.0294254	0.54155	6.69992e-06	1.0583	0.0230169	na	na	1.89096	2.3961e-05	1.06689	0.0395646	na	na	1.9608	0.000286188	2.33202	0.000198419	1.87368	0.00018191	3.90154	3.6596e-06	1.7999	1.42595e-05	1.12919	0.0115576	2.58631	0.000185348	5.0756	0.00195184	0.990376	0.041511	6.59682	0.000195954	1.10563	0.00522784	na
pSymA_oligo_160		S.mel.1021 pSymA	870762-870831	+	na	na	na	na	-0.768705	0.0405124	1.49167	1.70172e-05	na	na	3.01326	0.000453187	1.09086	0.00469252	1.97267	0.0144441	1.30239	0.000267778	1.58687	0.0153339	na	na	1.40126	3.37624e-05	-1.16007	0.000761922	na	na	0.393057	0.0351645	1.68985	0.00774068	2.18828	0.000108752	na	na	na	na	na	na	na	na	3.01136	1.19228e-05	na
pSymA_oligo_256		S.mel.1021 pSymA	872532-872601	+	na	na	1.40265	0.00577493	3.1209	1.02135e-05	1.10059	0.000595824	0.422913	0.00818152	0.999286	2.62414e-06	1.58508	0.0251995	2.51289	0.0015788	2.21475	6.59312e-05	1.43531	0.00413919	na	na	1.70822	0.000796053	na	na	na	na	3.00002	0.000110841	1.68136	0.00362498	1.03163	0.00107769	3.16857	0.000474774	3.77344	0.00255293	na	na	4.66857	0.000835596	0.916611	0.03549	na
pSymA_oligo_105		S.mel.1021 pSymA	876936-877005	+	na	na	1.48992	0.00236105	4.08977	1.79033e-07	0.815155	0.0322571	0.561735	0.00270507	3.04249	1.01501e-06	na	na	-0.853954	0.00060464	3.74517	6.40136e-07	-0.138771	0.0456022	na	na	3.31785	1.32202e-08	0.25924	0.000905184	na	na	3.79965	3.3234e-06	na	na	na	na	3.49779	2.64542e-06	1.06372	0.00950623	na	na	3.32162	1.18089e-07	1.02196	0.0030677	2.05725
pSymA_oligo_2122		S.mel.1021 pSymA	878532-878581	-	na	na	1.54618	0.0002092	2.34596	3.06104e-05	0.311583	0.00644543	na	na	0.766221	2.89181e-05	0.837989	0.0234213	na	na	2.78017	4.28727e-06	na	na	na	na	2.10595	7.79846e-05	0.546799	0.00765359	na	na	2.94944	1.22398e-05	na	na	0.807333	0.00827613	2.54531	7.36104e-05	1.52975	0.0356566	na	na	3.02439	3.64841e-05	na	na	1.08718
pSymA_oligo_1040		S.mel.1021 pSymA	878723-878792	+	7.27327	0.0131383	0.393152	0.0400073	2.73983	6.12153e-05	1.31131	0.00136113	0.534424	0.0138404	2.11657	1.52074e-07	1.32041	0.00137568	2.03509	0.034063	2.4059	1.09597e-05	1.56513	2.38625e-05	na	na	1.47514	0.00016312	1.07902	4.6783e-05	0.947473	0.0266345	1.61727	1.22666e-08	0.976466	0.000790705	0.975277	0.0245405	0.974773	4.50246e-05	3.39858	0.00228381	na	na	3.28496	6.10391e-05	1.37276	0.00345065	na
pSymA_oligo_833		S.mel.1021 pSymA	879065-879114	+	4.04395	0.00806403	na	na	1.38767	1.39987e-05	0.614313	0.0117318	na	na	na	na	0.862087	0.0292225	na	na	1.98967	0.000512829	0.672769	0.0302104	na	na	1.3636	0.00108177	1.8701	1.31429e-07	na	na	0.54616	0.00482245	0.80655	0.0357101	na	na	0.806737	9.77406e-05	3.20743	2.23486e-07	na	na	1.65677	0.00128109	2.5382	8.99765e-07	na
pSymA_oligo_3220		S.mel.1021 pSymA	879262-879311	-	na	na	na	na	na	na	na	na	na	na	0.875121	0.000170083	na	na	na	na	0.948815	0.0335678	na	na	na	na	0.679397	0.00622676	na	na	na	na	1.58382	0.0119274	na	na	na	na	1.75331	2.32807e-05	1.91044	0.00406752	1.1495	0.00330745	3.29568	9.63021e-05	0.451074	0.0298166	na
pSymA_oligo_740		S.mel.1021 pSymA	880419-880468	+	-1.49258	0.00329672	1.11412	0.0111721	0.977085	0.00257969	na	na	na	na	1.17885	6.93662e-06	na	na	na	na	1.22749	0.00454	0.584228	0.0445948	na	na	1.29658	0.000516024	na	na	na	na	1.25034	0.000681106	-0.377094	0.0320123	0.474558	0.0203314	na	na	na	na	na	na	1.5682	0.000380447	na	na	na
pSymA_oligo_972	SmelA052	S.mel.1021 pSymA	882475-882524	+	na	na	na	na	2.034	0.000142845	0.903131	0.00469961	0.1365	0.0323077	na	na	1.37723	0.0175338	na	na	1.41428	0.000653782	1.03186	0.0230014	na	na	1.51391	0.000449391	0.743712	0.000616609	na	na	1.6389	4.67759e-05	1.41608	9.51872e-06	na	na	1.56406	0.000194243	1.56844	0.00946635	na	na	3.08919	3.27024e-06	0.479516	0.00964381	na
pSymA_oligo_644		S.mel.1021 pSymA	882800-882849	-	na	na	na	na	2.0179	6.63054e-05	na	na	na	na	0.785605	2.97998e-05	0.683366	0.0330747	na	na	1.76916	0.000184307	1.03019	0.00718185	na	na	1.306	0.00303254	na	na	na	na	2.26199	0.00375097	0.653139	0.00215422	1.80741	0.00173886	2.43506	5.08286e-05	2.46722	0.00040046	na	na	3.46595	0.012221	na	na	na
pSymA_oligo_3279		S.mel.1021 pSymA	890214-890283	-	na	na	na	na	5.3884	0.00291847	na	na	na	na	na	na	1.99242	0.000378515	na	na	1.78475	0.000272746	1.86567	0.0340191	1.58626	0.022931	1.96913	0.000177764	1.89392	0.0179385	2.26647	0.0324645	3.40873	0.00102256	1.49654	0.0183174	0.800562	0.0315755	4.01053	2.5069e-05	-1.1516	0.00277769	1.18914	0.0239517	na	na	na	na	0.89237
pSymA_oligo_685		S.mel.1021 pSymA	890766-890815	+	2.6096	0.032082	na	na	1.06712	0.0490053	na	na	0.1405	0.0167376	na	na	1.45677	0.00932343	na	na	1.44325	8.0555e-05	1.49311	0.00124271	na	na	1.64256	0.000191463	0.780473	0.00671455	1.20407	0.019891	na	na	0.752523	0.00425105	1.42431	0.00109508	1.58439	0.00126526	2.57635	0.00191024	na	na	3.09839	0.00174758	na	na	0.893393
pSymA_oligo_3080		S.mel.1021 pSymA	891448-891517	+	na	na	na	na	na	na	0.670785	0.00490565	na	na	0.895825	1.61834e-06	1.85605	0.00118212	na	na	2.23575	0.000266884	0.830874	0.016439	na	na	1.97634	3.10329e-05	na	na	na	na	na	na	na	na	na	na	0.741461	0.0172798	-0.958345	0.0126371	na	na	na	na	na	na	na
pSymA_oligo_2878		S.mel.1021 pSymA	891722-891771	-	2.85885	0.0198023	na	na	2.92951	0.000300808	1.05318	0.0265091	na	na	-0.953729	0.00341279	na	na	na	na	1.40321	0.0021157	na	na	na	na	1.46888	4.73708e-05	2.92395	4.92345e-09	-1.64175	0.0188364	1.43265	0.0210162	na	na	na	na	na	na	2.65516	1.22121e-06	na	na	2.7414	0.000401399	na	na	na
pSymA_oligo_1985		S.mel.1021 pSymA	893692-893741	-	na	na	na	na	na	na	0.577176	0.000963827	na	na	1.07882	1.92363e-05	0.970061	0.00508476	na	na	1.49307	0.00316836	na	na	na	na	1.28137	8.07531e-05	na	na	na	na	na	na	na	na	na	na	na	na	2.14752	0.0324936	na	na	3.0473	0.0127506	na	na	na
pSymA_oligo_1187		S.mel.1021 pSymA	895771-895840	-	na	na	na	na	na	na	1.06722	3.89756e-05	0.417572	0.011634	0.72778	7.59318e-06	1.54964	0.0065251	1.53291	0.0158808	1.746	0.000148753	1.65414	0.0049	na	na	1.66559	6.69991e-05	1.29861	0.00415608	na	na	1.53589	0.000993794	0.602126	0.0118954	na	na	0.822758	0.00325941	2.66639	0.000685879	na	na	2.52623	0.00451458	2.39206	0.000153614	na
pSymA_oligo_2191		S.mel.1021 pSymA	896948-896997	+	na	na	na	na	2.06699	5.96143e-05	na	na	na	na	0.32227	0.0394404	na	na	na	na	0.819709	0.000289036	0.997404	0.0354773	na	na	1.15728	0.00228858	0.680005	0.0401058	na	na	1.63916	0.002385	1.39419	9.53544e-06	1.31769	0.00278777	2.50807	5.7589e-05	2.22555	0.000770894	1.06815	0.0442983	3.3357	6.99268e-05	0.899389	0.00346949	na
pSymA_oligo_557		S.mel.1021 pSymA	904132-904201	-	na	na	-1.67891	0.00120754	na	na	na	na	1.20792	4.92261e-09	2.45489	7.33394e-07	na	na	na	na	na	na	na	na	3.46569	0.0469068	na	na	0.707518	0.00302346	-0.481274	0.0150667	1.99042	2.37075e-05	na	na	-1.0916	1.82064e-06	na	na	na	na	-2.85986	0.000257244	-0.691971	0.00364634	-0.359048	0.0414503	na
pSymA_oligo_2703		S.mel.1021 pSymA	904249-904298	-	na	na	na	na	3.43467	0.00532355	1.32257	0.000946358	na	na	0.663582	0.00100286	2.98639	0.000562188	na	na	1.54604	4.08649e-05	2.63056	0.000401727	na	na	1.74697	4.40287e-05	2.38471	6.60452e-05	0.685215	0.0126359	2.92817	0.00196591	2.53103	0.000270311	na	na	1.30143	7.63213e-05	2.82495	0.024851	0.896394	0.0241918	1.20733	0.0460051	2.93757	2.99833e-08	na
pSymA_oligo_891		S.mel.1021 pSymA	905933-905982	-	na	na	na	na	2.36708	0.00153636	na	na	na	na	1.39217	0.00602637	1.54633	0.000714958	na	na	1.20602	0.01728	1.88942	0.0144317	na	na	1.68453	0.000163812	na	na	0.972665	0.0437229	1.49958	0.0111013	na	na	1.39909	6.87392e-05	1.52286	0.0014954	na	na	na	na	na	na	1.09279	0.00468458	na
pSymA_oligo_3450		S.mel.1021 pSymA	907676-907745	+	0.648582	0.0346701	na	na	3.39257	0.0122614	0.929677	0.000278216	0.31773	0.0216044	0.713278	1.09781e-05	1.48336	0.0455315	na	na	1.45436	0.00230249	na	na	na	na	1.29344	0.00133606	-0.329934	0.044491	-1.11028	0.00992665	na	na	na	na	na	na	0.655794	0.0283448	na	na	na	na	na	na	na	na	na
pSymA_oligo_1875		S.mel.1021 pSymA	909029-909078	both	4.01954	0.00135143	na	na	2.56535	1.92007e-06	0.514124	0.00325222	na	na	0.51653	0.00162242	1.91935	0.00771492	na	na	1.48463	0.00376997	1.62394	0.00200176	na	na	1.05812	0.00316014	na	na	na	na	2.03396	0.000642746	na	na	1.0954	0.00525186	1.6895	0.00032366	na	na	1.45275	0.000528889	1.56987	0.0227358	na	na	na
pSymA_oligo_394		S.mel.1021 pSymA	909978-910027	-	na	na	0.507904	0.0061309	3.21064	0.000332616	1.12711	0.00403844	na	na	1.21643	0.0005594	2.05836	0.0169482	na	na	1.59267	0.00158372	1.81117	0.00616591	na	na	1.48116	0.000772462	na	na	2.17924	0.000185518	3.20663	0.000533284	1.71993	0.00119146	2.09022	0.00097816	4.0763	0.00183604	na	na	1.61626	0.0192411	2.95956	0.0230433	1.14747	0.00120881	na
pSymA_oligo_3548		S.mel.1021 pSymA	910932-910981	-	na	na	0.768054	0.00167566	3.91431	0.00481448	na	na	na	na	na	na	na	na	na	na	0.776138	0.0376772	0.812704	0.0108683	na	na	1.22955	0.000927713	na	na	na	na	1.02813	0.00666086	na	na	na	na	1.13253	0.00151714	na	na	1.33964	0.0426912	1.12083	0.00947103	na	na	na
pSymA_oligo_1876		S.mel.1021 pSymA	911020-911069	+	1.43809	0.00459766	0.806309	0.00834175	1.2604	0.00132047	0.56106	0.00141302	na	na	na	na	1.74917	0.00803955	na	na	1.12493	0.00386812	2.17515	0.00558383	na	na	1.47663	0.000555562	1.48372	0.0069793	1.3063	0.0009519	na	na	na	na	1.48375	0.00705553	1.26498	0.024929	na	na	1.16356	0.003675	na	na	na	na	0.779679
pSymA_oligo_2928		S.mel.1021 pSymA	911434-911483	+	na	na	na	na	1.44769	0.000120308	-0.54662	0.0237803	na	na	na	na	0.824909	0.00345216	na	na	1.07105	0.00869501	na	na	na	na	1.21399	0.000892401	0.680931	0.00148648	na	na	1.96767	0.00075923	0.522535	0.0211183	1.20018	0.0245192	0.837447	0.00681245	na	na	na	na	1.41335	8.63165e-05	na	na	na
pSymA_oligo_2800		S.mel.1021 pSymA	913440-913509	both	5.42338	6.98624e-07	na	na	1.99879	0.000303461	0.810794	0.00139413	0.361635	0.0330934	na	na	na	na	na	na	0.906278	0.00457467	na	na	na	na	1.16511	0.00119858	3.89596	1.6734e-07	na	na	1.7209	0.0269869	1.63367	0.000582553	0.806037	0.0146522	1.3107	5.72713e-05	5.58355	1.34915e-06	na	na	3.17175	0.00576582	3.55452	2.57035e-06	na
pSymA_oligo_844		S.mel.1021 pSymA	913870-913939	-	na	na	1.00126	0.00135063	0.923627	0.00323346	0.457351	0.00106289	0.601055	0.00800074	0.529007	0.000143917	1.09117	0.00743278	1.93625	0.0100275	2.09174	2.09502e-06	0.999303	0.00020395	1.95739	0.00360002	1.49822	1.73947e-05	0.780792	0.00293837	1.71074	0.00123916	1.82319	3.88899e-06	1.04061	0.00027298	1.45033	0.00888479	1.14626	3.68401e-07	na	na	1.33393	0.0221907	na	na	1.17013	4.05044e-05	1.61898
pSymA_oligo_2627		S.mel.1021 pSymA	914320-914389	-	1.95258	0.0125186	1.3184	0.0277376	2.00076	5.02842e-06	0.522786	0.0163467	na	na	0.991698	4.64323e-05	na	na	na	na	2.27581	4.10711e-05	na	na	1.45585	0.0197369	1.61353	0.000100026	0.29828	0.0317672	na	na	1.00927	0.00014307	na	na	na	na	1.23556	0.000297258	na	na	na	na	na	na	na	na	na
pSymA_oligo_1395		S.mel.1021 pSymA	922916-922965	-	na	na	0.397497	0.0416711	1.7144	0.000109948	na	na	na	na	na	na	1.46083	0.0292897	na	na	na	na	1.10657	0.00757426	na	na	1.01373	0.00526279	0.748592	0.000829564	1.39911	6.52056e-05	0.537069	0.00200383	0.921919	0.000111967	na	na	1.30928	0.00139162	na	na	na	na	na	na	na	na	0.504618
pSymA_oligo_310		S.mel.1021 pSymA	926701-926750	-	2.47131	0.0400122	0.5096	0.0117691	2.4875	1.55826e-06	0.821098	0.00407547	na	na	0.646804	8.49342e-07	1.6349	0.00253564	na	na	1.94521	0.000741275	1.31468	0.035325	na	na	1.47676	0.000306	na	na	1.35965	0.000112989	2.70587	0.000158875	1.46078	0.00401547	1.83206	0.000237488	1.97813	0.000106595	na	na	1.24368	0.0114514	na	na	na	na	na
pSymA_oligo_2582		S.mel.1021 pSymA	927639-927688	+	na	na	na	na	3.19651	0.00130791	na	na	na	na	0.634788	0.000386472	na	na	na	na	2.02835	0.000299592	1.01256	0.0275571	na	na	1.43084	0.00186176	-0.804942	0.0143358	na	na	2.44328	0.00053443	1.04155	0.0338447	0.465926	0.00143483	1.73985	0.00390116	na	na	na	na	na	na	na	na	na
pSymA_oligo_3280		S.mel.1021 pSymA	928226-928295	+	na	na	na	na	1.79156	0.00403608	0.4777	0.0128598	0.306602	0.0264103	0.553131	3.02674e-06	1.29617	0.00354993	3.28733	0.0342037	2.39862	1.20546e-05	1.24417	0.00835092	na	na	2.07512	4.12399e-05	-0.462168	0.0268992	na	na	1.62705	0.00391001	1.16334	0.00953005	na	na	1.40312	0.00100064	na	na	na	na	1.64071	0.000456947	1.47628	0.000369644	na
[truncated: 688 more rows]
[truncated: 39 more columns]

## Sheet: legend
Table S4: Microarray based analysis
[truncated: 1 more rows]
