# Supplementary material for: A genome-wide survey of sRNAs in the symbiotic nitrogen-fixing alpha-proteobacterium Sinorhizobium meliloti
Source: BMC Genomics. 2010 Apr 17;11:245. doi: 10.1186/1471-2164-11-245 (PMC2873474; doi:10.1186/1471-2164-11-245)
Supplement: Additional file 5 — Table S5: Affymetrix Symbiosis Chip hybridizations data of putative sRNA regions identified by this approach. [file 1471-2164-11-245-S5.XLS]

## Sheet: Table S5
probeset	replicon	strand	position	size (nt)	RNA class	Microarray probe set	probe	probe position	LogPhase	StatPhase	HeatShock	ColdShock	AcidicStress	BasicStress	OxidativeStress	SaltStress
i15963754f1_x_at	S.mel.1021 chromosome	+	11-266	256	trans-encoded sRNA	S._meliloti_chromosome_oligo_5387	0	11-35	200	185	169	-	176	222	196	-
i15963754f1_x_at	S.mel.1021 chromosome	+	11-266	256	trans-encoded sRNA	S._meliloti_chromosome_oligo_5387	2	71-95	-	-	-	-	252	-	-	-
i15963754f1_x_at	S.mel.1021 chromosome	+	11-266	256	trans-encoded sRNA	S._meliloti_chromosome_oligo_5387	4	147-171	-	-	-	237	389	-	-	-
i15963754f2_x_at	S.mel.1021 chromosome	+	11-266	256	trans-encoded sRNA	S._meliloti_chromosome_oligo_5387	0	242-266	-	-	-	-	177	-	-	-
c15963791i15963792f1_x_at	S.mel.1021 chromosome	-	46088-46242	124	trans-encoded sRNA		5	46088-46112	-	-	169	-	-	-	-	-
c15963791i15963792f1_x_at	S.mel.1021 chromosome	-	46088-46242	124	trans-encoded sRNA		4	46119-46143	179	-	238	-	-	193	-	-
c15963791i15963792f1_x_at	S.mel.1021 chromosome	-	46088-46242	124	trans-encoded sRNA		1	46218-46242	419	245	544	468	410	648	-	-
15963791i15963792f1_x_at	S.mel.1021 chromosome	+	46196-46252	57	trans-encoded sRNA		6	46196-46220	-	-	179	316	415	353	-	-
15963791i15963792f1_x_at	S.mel.1021 chromosome	+	46196-46252	57	trans-encoded sRNA		7	46228-46252	191	-	191	206	193	215	-	-
c15963823irna57f2_x_at	S.mel.1021 chromosome	-	81440-81518	79	trans-encoded sRNA		10	81440-81464	-	-	-	-	212	-	-	-
c15963823irna57f2_x_at	S.mel.1021 chromosome	-	81440-81518	79	trans-encoded sRNA		8	81494-81518	-	-	-	196	288	-	-	-
15963851i15963852f1_x_at	S.mel.1021 chromosome	+	113733-113808	76	trans-encoded sRNA		3	113733-113757	179	174	238	624	1221	549	199	461
15963851i15963852f1_x_at	S.mel.1021 chromosome	+	113733-113808	76	trans-encoded sRNA		5	113784-113808	-	-	-	332	382	-	-	-
15963909i15963910f1_x_at	S.mel.1021 chromosome	+	182128-182263	136	mRNA leader		4	182128-182152	-	-	246	-	177	175	-	-
15963909i15963910f1_x_at	S.mel.1021 chromosome	+	182128-182263	136	mRNA leader		8	182239-182263	-	-	-	-	188	-	-	-
15963928i15963929f1_x_at	S.mel.1021 chromosome	+	201690-201829	61	trans-encoded sRNA		7	201690-201714	-	187	531	-	444	331	218	-
15963928i15963929f2_x_at	S.mel.1021 chromosome	+	201690-201829	61	trans-encoded sRNA		0	201726-201750	-	220	367	-	252	205	-	-
15963928i15963929f2_x_at	S.mel.1021 chromosome	+	201690-201829	61	trans-encoded sRNA		2	201805-201829	-	-	150	-	-	-	-	-
c15963933i15963934f1_x_at	S.mel.1021 chromosome	-	206870-206954	55	trans-encoded sRNA		4	206870-206894	-	215	209	-	558	238	320	-
c15963933i15963934f1_x_at	S.mel.1021 chromosome	-	206870-206954	55	trans-encoded sRNA		3	206900-206924	349	356	623	178	1075	223	1026	192
c15963933i15963934f1_x_at	S.mel.1021 chromosome	-	206870-206954	55	trans-encoded sRNA		2	206930-206954	255	290	405	-	701	251	557	169
n15963953_at	S.mel.1021 chromosome	+	232058-232209	152	mRNA leader		10	232058-232082	-	171	-	-	-	-	-	-
n15963953_at	S.mel.1021 chromosome	+	232058-232209	152	mRNA leader		12	232185-232209	175	173	-	-	-	193	208	-
15963962i15963963f1_x_at	S.mel.1021 chromosome	+	241118-241221	104	trans-encoded sRNA		3	241118-241142	-	-	186	266	518	296	-	-
15963962i15963963f1_x_at	S.mel.1021 chromosome	+	241118-241221	104	trans-encoded sRNA		4	241159-241183	205	205	395	783	1670	738	190	541
15963962i15963963f1_x_at	S.mel.1021 chromosome	+	241118-241221	104	trans-encoded sRNA		5	241197-241221	-	-	170	189	353	294	-	-
15963982i15963983f1_x_at	S.mel.1021 chromosome	+	259941-260023	83	cis-encoded antisense sRNA	S._meliloti_chromosome_oligo_5019,S._meliloti_chromosome_oligo_5695	4	259941-259965	3011	2267	1772	910	2506	4298	758	567
15963982i15963983f1_x_at	S.mel.1021 chromosome	+	259941-260023	83	cis-encoded antisense sRNA	S._meliloti_chromosome_oligo_5019,S._meliloti_chromosome_oligo_5695	5	259972-259996	9244	5418	4710	1245	5394	11942	1122	1166
15963982i15963983f1_x_at	S.mel.1021 chromosome	+	259941-260023	83	cis-encoded antisense sRNA	S._meliloti_chromosome_oligo_5019,S._meliloti_chromosome_oligo_5695	6	259999-260023	2816	3695	3994	2119	5059	5983	1958	1295
c15963992i15963993f1_x_at	S.mel.1021 chromosome	-	272936-272981	46	trans-encoded sRNA		3	272936-272960	376	295	2345	2228	4484	2344	831	1795
c15963992i15963993f1_x_at	S.mel.1021 chromosome	-	272936-272981	46	trans-encoded sRNA		2	272957-272981	-	-	178	205	368	381	-	-
15963996i15963997f1_x_at	S.mel.1021 chromosome	+	276999-277257	259	trans-encoded sRNA		1	276999-277023	-	-	-	182	-	-	-	-
15963996i15963997f1_x_at	S.mel.1021 chromosome	+	276999-277257	259	trans-encoded sRNA		4	277100-277124	-	-	-	279	-	-	-	-
15963996i15963997f1_x_at	S.mel.1021 chromosome	+	276999-277257	259	trans-encoded sRNA		8	277233-277257	-	-	-	242	-	-	-	-
15963998i15963999f1_x_at	S.mel.1021 chromosome	+	280616-280767	152	trans-encoded sRNA		1	280616-280640	265	258	191	204	209	330	303	-
15963998i15963999f1_x_at	S.mel.1021 chromosome	+	280616-280767	152	trans-encoded sRNA		5	280743-280767	-	-	-	-	-	187	-	-
15964007i15964008f1_x_at	S.mel.1021 chromosome	+	289020-289099	80	mRNA leader		1	289020-289044	-	-	-	298	613	210	-	-
15964007i15964008f1_x_at	S.mel.1021 chromosome	+	289020-289099	80	mRNA leader		3	289075-289099	-	-	-	285	-	-	-	-
c15964011irna9f1_x_at	S.mel.1021 chromosome	-	294017-294131	115	trans-encoded sRNA		2	294017-294041	217	253	475	1205	2507	1053	337	593
c15964011irna9f2_x_at	S.mel.1021 chromosome	-	294017-294131	115	trans-encoded sRNA		6	294107-294131	-	270	-	-	-	-	-	-
c15964035i15964036f1_x_at	S.mel.1021 chromosome	-	318291-318410	81	trans-encoded sRNA		6	318291-318315	188	-	-	-	-	183	176	-
c15964035i15964036f1_x_at	S.mel.1021 chromosome	-	318291-318410	81	trans-encoded sRNA		5	318330-318354	-	-	-	-	277	-	-	-
c15964035i15964036f1_x_at	S.mel.1021 chromosome	-	318291-318410	81	trans-encoded sRNA		3	318386-318410	206	190	-	-	176	253	208	-
15964035i15964036f1_x_at	S.mel.1021 chromosome	+	318452-318550	99	mRNA leader		6	318452-318476	172	-	-	495	-	203	-	-
n15964036_at	S.mel.1021 chromosome	+	318452-318550	99	mRNA leader		2	318526-318550	-	-	-	245	361	201	-	-
15964071i15964072f1_x_at	S.mel.1021 chromosome	+	348556-348713	158	cis-encoded antisense sRNA		1	348556-348580	214	204	-	-	173	210	206	-
15964071i15964072f1_x_at	S.mel.1021 chromosome	+	348556-348713	158	cis-encoded antisense sRNA		5	348689-348713	-	-	-	-	-	191	178	-
15964077i15964078f1_x_at	S.mel.1021 chromosome	+	355956-356176	221	trans-encoded sRNA		1	355956-355980	-	-	-	458	958	387	-	302
15964077i15964078f1_x_at	S.mel.1021 chromosome	+	355956-356176	221	trans-encoded sRNA		3	356030-356054	-	-	179	198	434	265	-	193
15964077i15964078f2_x_at	S.mel.1021 chromosome	+	355956-356176	221	trans-encoded sRNA		0	356124-356148	-	-	-	420	957	390	-	197
15964077i15964078f2_x_at	S.mel.1021 chromosome	+	355956-356176	221	trans-encoded sRNA		1	356152-356176	-	-	-	395	701	363	-	211
c15964087i15964088f1_x_at	S.mel.1021 chromosome	-	363981-364027	47	mRNA leader		6	363981-364005	-	218	-	-	225	277	-	-
c15964087i15964088f1_x_at	S.mel.1021 chromosome	-	363981-364027	47	mRNA leader		5	364003-364027	-	334	227	-	406	501	186	-
15964119i15964120f1_x_at	S.mel.1021 chromosome	+	398066-398200	42	mRNA leader		4	398066-398090	-	-	-	234	-	-	-	-
n15964120_at	S.mel.1021 chromosome	+	398066-398200	42	mRNA leader		0	398139-398163	-	-	-	-	209	193	-	-
n15964120_at	S.mel.1021 chromosome	+	398066-398200	42	mRNA leader		1	398156-398180	-	-	-	413	404	203	-	-
n15964120_at	S.mel.1021 chromosome	+	398066-398200	42	mRNA leader		2	398176-398200	-	-	-	174	-	-	-	-
15964120i15964121f2_x_at	S.mel.1021 chromosome	+	398925-399084	160	trans-encoded sRNA		7	398925-398949	-	-	-	-	169	-	-	-
15964120i15964121f3_x_at	S.mel.1021 chromosome	+	398925-399084	160	trans-encoded sRNA		1	399060-399084	-	-	-	-	227	177	-	-
c15964129i15964130f1_x_at	S.mel.1021 chromosome	-	407480-407540	61	trans-encoded sRNA		2	407480-407504	-	-	164	398	811	358	-	320
c15964129i15964130f1_x_at	S.mel.1021 chromosome	-	407480-407540	61	trans-encoded sRNA		1	407516-407540	-	-	-	-	178	-	-	-
c15964139i15964140f1_x_at	S.mel.1021 chromosome	-	416900-416963	64	trans-encoded sRNA		1	416900-416924	-	-	-	-	-	183	-	-
c15964139i15964140f1_x_at	S.mel.1021 chromosome	-	416900-416963	64	trans-encoded sRNA		0	416939-416963	227	-	-	-	289	419	193	-
c15964154i15964155f1_x_at	S.mel.1021 chromosome	-	436933-436986	54	trans-encoded sRNA		5	436933-436957	-	-	-	-	176	-	-	-
c15964154i15964155f1_x_at	S.mel.1021 chromosome	-	436933-436986	54	trans-encoded sRNA		4	436962-436986	-	-	-	-	191	-	-	-
c15964207i15964208f2_x_at	S.mel.1021 chromosome	-	493507-493648	142	trans-encoded sRNA		9	493507-493531	-	-	-	290	486	252	-	-
c15964207i15964208f2_x_at	S.mel.1021 chromosome	-	493507-493648	142	trans-encoded sRNA		5	493624-493648	-	185	-	521	1110	373	186	256
15964210i15964211f1_x_at	S.mel.1021 chromosome	+	501911-502061	151	trans-encoded sRNA		4	501911-501935	215	236	-	-	171	252	223	-
15964210i15964211f1_x_at	S.mel.1021 chromosome	+	501911-502061	151	trans-encoded sRNA		8	502037-502061	-	-	-	-	-	177	165	-
15964214i15964215f1_x_at	S.mel.1021 chromosome	+	508115-508162	48	trans-encoded sRNA		1	508115-508139	-	-	-	-	233	178	-	-
15964214i15964215f1_x_at	S.mel.1021 chromosome	+	508115-508162	48	trans-encoded sRNA		2	508138-508162	-	-	-	182	338	-	-	-
c15964228i15964229f1_x_at	S.mel.1021 chromosome	-	523771-523887	117	trans-encoded sRNA		3	523771-523795	-	-	-	441	900	297	-	231
c15964228i15964229f1_x_at	S.mel.1021 chromosome	-	523771-523887	117	trans-encoded sRNA		0	523863-523887	-	-	-	386	643	299	-	194
15964229i15964230f1_x_at	S.mel.1021 chromosome	+	525032-525192	161	mRNA leader		3	525032-525056	-	-	-	-	-	290	-	-
15964229i15964230f1_x_at	S.mel.1021 chromosome	+	525032-525192	161	mRNA leader		7	525168-525192	-	-	-	-	-	191	-	-
15964246i15964247f5_x_at	S.mel.1021 chromosome	+	544711-544800	90	trans-encoded sRNA		1	544711-544735	-	-	-	-	194	-	-	-
15964246i15964247f5_x_at	S.mel.1021 chromosome	+	544711-544800	90	trans-encoded sRNA		3	544776-544800	-	-	-	-	182	-	-	-
c15964257_at	S.mel.1021 chromosome	-	560454-560618	165	mRNA leader		4	560454-560478	-	-	-	-	-	173	-	-
c15964257irna32f1_x_at	S.mel.1021 chromosome	-	560454-560618	165	mRNA leader		7	560594-560618	-	-	185	350	726	341	-	257
15964258i15964259f1_x_at	S.mel.1021 chromosome	+	562573-562629	57	trans-encoded sRNA		0	562573-562597	363	274	2219	2563	5264	2987	624	1632
15964258i15964259f1_x_at	S.mel.1021 chromosome	+	562573-562629	57	trans-encoded sRNA		1	562605-562629	-	-	-	165	200	-	-	-
c15964258i15964259f2_x_at	S.mel.1021 chromosome	-	562771-562853	83	trans-encoded sRNA		5	562771-562795	-	-	-	177	267	-	-	-
c15964258i15964259f2_x_at	S.mel.1021 chromosome	-	562771-562853	83	trans-encoded sRNA		3	562829-562853	-	-	-	259	-	-	-	-
c15964269i15964270f1_x_at	S.mel.1021 chromosome	-	573684-574040	272	mRNA leader		6	573684-573708	183	-	-	-	-	-	178	-
c15964269i15964270f1_x_at	S.mel.1021 chromosome	-	573684-574040	272	mRNA leader		4	573739-573763	-	-	-	194	-	180	-	-
c15964269i15964270f1_x_at	S.mel.1021 chromosome	-	573684-574040	272	mRNA leader		3	573769-573793	545	648	554	603	330	899	384	191
c15964269i15964270f1_x_at	S.mel.1021 chromosome	-	573684-574040	272	mRNA leader		0	573855-573879	-	-	-	211	357	195	-	-
c15964269i15964270f2_x_at	S.mel.1021 chromosome	-	573684-574040	272	mRNA leader		5	573929-573953	-	-	-	-	176	-	-	-
c15964269i15964270f2_x_at	S.mel.1021 chromosome	-	573684-574040	272	mRNA leader		2	574016-574040	-	-	-	209	377	165	-	164
15964287i15964288f2_x_at	S.mel.1021 chromosome	+	593532-593693	162	mRNA leader		1	593532-593556	-	-	-	-	-	258	-	-
15964287i15964288f2_x_at	S.mel.1021 chromosome	+	593532-593693	162	mRNA leader		6	593669-593693	-	-	-	-	-	170	-	-
c15964322i15964323f1_x_at	S.mel.1021 chromosome	-	632862-632949	88	trans-encoded sRNA		1	632862-632886	-	-	-	232	335	-	-	-
c15964322i15964323f2_x_at	S.mel.1021 chromosome	-	632862-632949	88	trans-encoded sRNA		8	632925-632949	-	-	-	-	212	-	-	-
c15964330i15964331f1_x_at	S.mel.1021 chromosome	-	648197-648367	171	trans-encoded sRNA		3	648197-648221	-	-	-	204	438	167	-	-
c15964330i15964331f2_x_at	S.mel.1021 chromosome	-	648197-648367	171	trans-encoded sRNA		6	648343-648367	-	-	-	-	241	-	-	-
15964372i15964373f1_x_at	S.mel.1021 chromosome	+	685259-685420	162	trans-encoded sRNA		2	685259-685283	396	374	2906	2874	5910	3270	962	2089
15964372i15964373f1_x_at	S.mel.1021 chromosome	+	685259-685420	162	trans-encoded sRNA		7	685396-685420	-	-	-	-	192	183	-	-
15964411i15964412f1_x_at	S.mel.1021 chromosome	+	724685-724836	152	trans-encoded sRNA		1	724685-724709	243	222	195	200	196	295	271	-
15964411i15964412f1_x_at	S.mel.1021 chromosome	+	724685-724836	152	trans-encoded sRNA		5	724812-724836	197	178	-	-	-	216	181	-
15964421i15964422f1_x_at	S.mel.1021 chromosome	+	731156-731211	56	trans-encoded sRNA	S._meliloti_chromosome_oligo_12699,S._meliloti_chromosome_oligo_5296	4	731156-731180	170	-	185	230	-	173	-	-
15964421i15964422f1_x_at	S.mel.1021 chromosome	+	731156-731211	56	trans-encoded sRNA	S._meliloti_chromosome_oligo_12699,S._meliloti_chromosome_oligo_5296	5	731187-731211	423	-	388	657	236	341	-	-
15964447i15964448f1_x_at	S.mel.1021 chromosome	+	757540-757595	56	trans-encoded sRNA		3	757540-757564	-	-	239	531	1015	450	-	417
15964447i15964448f1_x_at	S.mel.1021 chromosome	+	757540-757595	56	trans-encoded sRNA		4	757571-757595	-	-	-	366	771	315	-	227
c15964462i15964463f1_x_at	S.mel.1021 chromosome	-	778528-778580	53	trans-encoded sRNA		1	778528-778552	-	-	174	342	579	393	-	209
c15964462i15964463f1_x_at	S.mel.1021 chromosome	-	778528-778580	53	trans-encoded sRNA		0	778556-778580	-	-	-	189	250	-	-	-
rna13i15964476f1_x_at	S.mel.1021 chromosome	+	798166-798258	93	mRNA leader		5	798166-798190	-	-	211	384	753	316	-	276
n15964476_at	S.mel.1021 chromosome	+	798166-798258	93	mRNA leader		0	798234-798258	-	-	-	-	262	-	-	-
c15964483i15964484f2_x_at	S.mel.1021 chromosome	-	807279-807361	83	trans-encoded sRNA		6	807279-807303	-	-	-	-	-	187	-	-
c15964483i15964484f2_x_at	S.mel.1021 chromosome	-	807279-807361	83	trans-encoded sRNA		4	807337-807361	-	-	-	434	792	357	-	316
15964483i15964484f2_x_at	S.mel.1021 chromosome	+	807350-807486	137	mRNA leader		3	807350-807374	-	-	-	-	223	-	-	-
15964483i15964484f2_x_at	S.mel.1021 chromosome	+	807350-807486	137	mRNA leader		7	807462-807486	412	346	2788	2592	5203	3071	909	2042
c15964506i15964507f1_x_at	S.mel.1021 chromosome	-	828605-828758	154	trans-encoded sRNA		9	828605-828629	-	-	-	-	311	-	-	-
c15964506i15964507f1_x_at	S.mel.1021 chromosome	-	828605-828758	154	trans-encoded sRNA		5	828734-828758	-	-	-	-	217	-	-	-
c15964507irna14f2_x_at	S.mel.1021 chromosome	-	829669-829745	77	trans-encoded sRNA		5	829669-829693	-	-	-	297	-	-	-	-
c15964507irna14f2_x_at	S.mel.1021 chromosome	-	829669-829745	77	trans-encoded sRNA		3	829721-829745	-	-	-	216	264	-	-	-
rna14i15964508f1_x_at	S.mel.1021 chromosome	+	830287-830659	58	trans-encoded sRNA		1	830287-830311	172	229	283	648	1110	530	179	621
rna14i15964508f1_x_at	S.mel.1021 chromosome	+	830287-830659	58	trans-encoded sRNA		2	830320-830344	364	362	2301	2799	4228	2859	627	1573
rna14i15964508f1_x_at	S.mel.1021 chromosome	+	830287-830659	58	trans-encoded sRNA		6	830444-830468	-	-	-	-	182	-	-	-
rna14i15964508f2_x_at	S.mel.1021 chromosome	+	830287-830659	58	trans-encoded sRNA		0	830543-830567	-	171	183	-	166	214	-	-
rna14i15964508f2_x_at	S.mel.1021 chromosome	+	830287-830659	58	trans-encoded sRNA		1	830570-830594	177	-	-	-	-	-	-	-
rna14i15964508f2_x_at	S.mel.1021 chromosome	+	830287-830659	58	trans-encoded sRNA		3	830635-830659	188	200	161	-	-	307	-	-
15964518i15964519f1_x_at	S.mel.1021 chromosome	+	842868-842960	93	trans-encoded sRNA		1	842868-842892	245	239	1561	1789	3746	1679	484	1300
15964518i15964519f1_x_at	S.mel.1021 chromosome	+	842868-842960	93	trans-encoded sRNA		3	842936-842960	-	236	188	290	177	-	-	-
c15964526_at	S.mel.1021 chromosome	-	849724-849835	112	mRNA leader		1	849724-849748	196	-	-	-	-	-	-	-
c15964526i15964527f1_x_at	S.mel.1021 chromosome	-	849724-849835	112	mRNA leader		7	849811-849835	219	-	186	186	-	-	-	-
15964586i15964587f1_x_at	S.mel.1021 chromosome	+	916348-916592	144	mRNA leader		4	916348-916372	-	-	177	233	310	-	-	-
15964586i15964587f1_x_at	S.mel.1021 chromosome	+	916348-916592	144	mRNA leader		8	916467-916491	187	-	-	280	-	-	-	-
n15964587_at	S.mel.1021 chromosome	+	916348-916592	144	mRNA leader		2	916568-916592	178	-	-	-	-	-	-	-
c15964592_at	S.mel.1021 chromosome	-	920205-920294	90	mRNA leader		0	920205-920229	171	172	264	264	542	335	204	176
c15964592i15964593f1_x_at	S.mel.1021 chromosome	-	920205-920294	90	mRNA leader		4	920234-920258	-	-	-	-	185	-	-	-
c15964592i15964593f1_x_at	S.mel.1021 chromosome	-	920205-920294	90	mRNA leader		3	920270-920294	-	-	-	-	212	188	-	-
c15964605i15964606f1_x_at	S.mel.1021 chromosome	-	932437-932526	90	trans-encoded sRNA		2	932437-932461	-	-	-	-	192	-	-	-
c15964605i15964606f1_x_at	S.mel.1021 chromosome	-	932437-932526	90	trans-encoded sRNA		0	932502-932526	-	-	-	-	196	-	-	-
c15964625i15964626f1_x_at	S.mel.1021 chromosome	-	958612-958701	90	trans-encoded sRNA		3	958612-958636	-	172	196	588	1146	418	173	378
c15964625i15964626f1_x_at	S.mel.1021 chromosome	-	958612-958701	90	trans-encoded sRNA		1	958677-958701	-	-	-	-	-	-	172	-
crna1i15964690f1_x_at	S.mel.1021 chromosome	-	1029626-1029907	282	trans-encoded sRNA		1	1029626-1029650	-	-	-	337	696	342	-	-
crna1i15964690f2_x_at	S.mel.1021 chromosome	-	1029626-1029907	282	trans-encoded sRNA		7	1029737-1029761	-	172	157	611	1027	504	-	360
crna1i15964690f2_x_at	S.mel.1021 chromosome	-	1029626-1029907	282	trans-encoded sRNA		2	1029883-1029907	-	-	208	212	190	183	-	-
15964709i15964710f2_x_at	S.mel.1021 chromosome	+	1051639-1051799	161	mRNA leader		1	1051639-1051663	-	-	-	-	233	-	-	-
15964709i15964710f2_x_at	S.mel.1021 chromosome	+	1051639-1051799	161	mRNA leader		6	1051775-1051799	-	-	-	-	297	198	-	-
c15964711i15964712f1_x_at	S.mel.1021 chromosome	-	1053531-1053590	60	trans-encoded sRNA		3	1053531-1053555	-	-	-	247	417	203	-	-
c15964711i15964712f1_x_at	S.mel.1021 chromosome	-	1053531-1053590	60	trans-encoded sRNA		2	1053566-1053590	182	213	1193	1472	3017	1177	362	853
15964728i15964729f1_x_at	S.mel.1021 chromosome	+	1069290-1069494	205	mRNA leader	S._meliloti_chromosome_oligo_3247	3	1069290-1069314	890	681	5694	5204	10258	7142	1874	4318
15964728i15964729f1_x_at	S.mel.1021 chromosome	+	1069290-1069494	205	mRNA leader	S._meliloti_chromosome_oligo_3247	4	1069320-1069344	-	-	-	-	219	-	-	-
n15964729_at	S.mel.1021 chromosome	+	1069290-1069494	205	mRNA leader	S._meliloti_chromosome_oligo_3247	2	1069470-1069494	-	-	-	-	196	-	-	-
15964731i15964732f1_x_at	S.mel.1021 chromosome	+	1071428-1071510	83	trans-encoded sRNA	S._meliloti_chromosome_oligo_11575	0	1071428-1071452	380	343	2372	2209	4428	2528	623	1872
15964731i15964732f1_x_at	S.mel.1021 chromosome	+	1071428-1071510	83	trans-encoded sRNA	S._meliloti_chromosome_oligo_11575	2	1071486-1071510	-	-	-	-	290	167	-	-
15964754i15964755f1_x_at	S.mel.1021 chromosome	+	1093234-1093340	107	trans-encoded sRNA		6	1093234-1093258	200	213	-	-	200	251	222	-
15964754i15964755f2_x_at	S.mel.1021 chromosome	+	1093234-1093340	107	trans-encoded sRNA		0	1093316-1093340	-	232	378	833	1611	738	235	638
15964758i15964759f1_x_at	S.mel.1021 chromosome	+	1097784-1097957	174	cis-encoded antisense sRNA		2	1097784-1097808	-	-	239	404	1085	369	-	270
15964758i15964759f1_x_at	S.mel.1021 chromosome	+	1097784-1097957	174	cis-encoded antisense sRNA		7	1097933-1097957	-	-	-	-	197	183	-	-
c15964779i15964780f1_x_at	S.mel.1021 chromosome	-	1124541-1124591	51	trans-encoded sRNA		0	1124541-1124565	298	258	849	1568	2198	1573	315	1155
c15964779i15964780f2_x_at	S.mel.1021 chromosome	-	1124541-1124591	51	trans-encoded sRNA		6	1124567-1124591	-	-	-	254	528	224	-	169
15964779i15964780f2_x_at	S.mel.1021 chromosome	+	1124569-1124655	87	trans-encoded sRNA		0	1124569-1124593	-	-	-	-	183	-	-	-
15964779i15964780f2_x_at	S.mel.1021 chromosome	+	1124569-1124655	87	trans-encoded sRNA		2	1124631-1124655	-	-	-	320	649	261	-	218
15964799i15964800f1_x_at	S.mel.1021 chromosome	+	1144113-1144271	127	trans-encoded sRNA		1	1144113-1144137	-	-	249	-	224	-	-	-
15964799i15964800f1_x_at	S.mel.1021 chromosome	+	1144113-1144271	127	trans-encoded sRNA		2	1144145-1144169	256	237	202	177	202	312	261	-
15964799i15964800f1_x_at	S.mel.1021 chromosome	+	1144113-1144271	127	trans-encoded sRNA		5	1144247-1144271	260	218	278	291	317	353	-	-
crna39i15964803f1_x_at	S.mel.1021 chromosome	-	1147129-1147189	61	trans-encoded sRNA		5	1147129-1147153	-	-	-	-	-	177	-	-
crna39i15964803f1_x_at	S.mel.1021 chromosome	-	1147129-1147189	61	trans-encoded sRNA		4	1147165-1147189	198	-	-	-	169	188	197	-
c15964804i15964805f1_x_at	S.mel.1021 chromosome	-	1148241-1148358	118	trans-encoded sRNA		0	1148241-1148265	-	-	-	269	445	223	-	-
c15964804i15964805f2_x_at	S.mel.1021 chromosome	-	1148241-1148358	118	trans-encoded sRNA		8	1148334-1148358	-	-	-	301	633	250	-	-
15964804i15964805f2_x_at	S.mel.1021 chromosome	+	1148496-1148561	66	mRNA leader		7	1148496-1148520	2506	2356	2731	3055	1941	3312	1717	1007
15964804i15964805f2_x_at	S.mel.1021 chromosome	+	1148496-1148561	66	mRNA leader		8	1148537-1148561	315	221	229	370	189	395	238	184
c15964811i15964812f1_x_at	S.mel.1021 chromosome	-	1155891-1156116	226	mRNA leader		9	1155891-1155915	203	185	170	-	-	230	204	-
c15964811i15964812f1_x_at	S.mel.1021 chromosome	-	1155891-1156116	226	mRNA leader		6	1155980-1156004	-	-	-	-	-	180	-	-
c15964811i15964812f1_x_at	S.mel.1021 chromosome	-	1155891-1156116	226	mRNA leader		2	1156092-1156116	-	-	-	403	734	323	-	296
c15964816i15964817f1_x_at	S.mel.1021 chromosome	-	1163448-1163596	149	mRNA leader		6	1163448-1163472	-	-	-	164	-	-	-	-
c15964816i15964817f1_x_at	S.mel.1021 chromosome	-	1163448-1163596	149	mRNA leader		2	1163572-1163596	-	-	-	172	314	-	-	-
15964816i15964817f2_x_at	S.mel.1021 chromosome	+	1163737-1163828	92	trans-encoded sRNA	S._meliloti_chromosome_oligo_1827	2	1163737-1163761	-	-	-	-	287	208	-	-
15964816i15964817f2_x_at	S.mel.1021 chromosome	+	1163737-1163828	92	trans-encoded sRNA	S._meliloti_chromosome_oligo_1827	4	1163804-1163828	-	-	222	272	199	235	-	-
15964831i15964832f1_x_at	S.mel.1021 chromosome	+	1174899-1175030	132	trans-encoded sRNA	S._meliloti_chromosome_oligo_4493	7	1174899-1174923	-	-	-	-	187	-	-	-
15964831i15964832f2_x_at	S.mel.1021 chromosome	+	1174899-1175030	132	trans-encoded sRNA	S._meliloti_chromosome_oligo_4493	2	1175006-1175030	-	-	223	-	182	216	-	-
15964850i15964851f1_x_at	S.mel.1021 chromosome	+	1197949-1198063	115	trans-encoded sRNA		1	1197949-1197973	177	-	-	-	-	233	175	-
15964850i15964851f1_x_at	S.mel.1021 chromosome	+	1197949-1198063	115	trans-encoded sRNA		4	1198039-1198063	-	-	223	462	929	348	-	360
c15964859i15964860f1_x_at	S.mel.1021 chromosome	-	1206601-1206656	56	mRNA leader		3	1206601-1206625	200	268	199	-	185	403	-	-
c15964859i15964860f1_x_at	S.mel.1021 chromosome	-	1206601-1206656	56	mRNA leader		2	1206632-1206656	-	522	-	-	-	-	-	-
15964859i15964860f1_x_at	S.mel.1021 chromosome	+	1206661-1206722	62	cis-encoded antisense sRNA		3	1206661-1206685	-	-	-	-	209	-	-	-
15964859i15964860f1_x_at	S.mel.1021 chromosome	+	1206661-1206722	62	cis-encoded antisense sRNA		4	1206698-1206722	-	203	209	507	1016	439	-	274
c15964891i15964892f1_x_at	S.mel.1021 chromosome	-	1238775-1238829	55	trans-encoded sRNA		4	1238775-1238799	240	-	-	568	239	278	-	-
c15964891i15964892f1_x_at	S.mel.1021 chromosome	-	1238775-1238829	55	trans-encoded sRNA		3	1238805-1238829	-	-	-	174	218	-	-	-
c15964897i15964898f1_x_at	S.mel.1021 chromosome	-	1244600-1244737	138	trans-encoded sRNA		7	1244600-1244624	-	-	-	206	282	-	-	-
c15964897i15964898f1_x_at	S.mel.1021 chromosome	-	1244600-1244737	138	trans-encoded sRNA		3	1244713-1244737	175	-	216	202	180	240	-	-
15964925i15964926f1_x_at	S.mel.1021 chromosome	+	1275299-1275419	121	mRNA leader		6	1275299-1275323	-	-	222	188	203	214	-	-
15964925i15964926f1_x_at	S.mel.1021 chromosome	+	1275299-1275419	121	mRNA leader		9	1275395-1275419	-	-	-	-	-	201	-	-
c15964947i15964948f1_x_at	S.mel.1021 chromosome	-	1302958-1303018	61	trans-encoded sRNA		4	1302958-1302982	-	-	404	625	1222	703	190	421
c15964947i15964948f1_x_at	S.mel.1021 chromosome	-	1302958-1303018	61	trans-encoded sRNA		3	1302994-1303018	-	-	-	-	186	-	-	-
15964950i15964951f1_x_at	S.mel.1021 chromosome	+	1305849-1305969	121	trans-encoded sRNA		1	1305849-1305873	-	-	-	-	322	225	-	-
15964950i15964951f1_x_at	S.mel.1021 chromosome	+	1305849-1305969	121	trans-encoded sRNA		4	1305945-1305969	260	242	165	214	202	308	248	-
15964959i15964960f1_x_at	S.mel.1021 chromosome	+	1315121-1315169	49	trans-encoded sRNA	S._meliloti_chromosome_oligo_3096	5	1315121-1315145	196	321	210	-	333	275	-	-
15964959i15964960f1_x_at	S.mel.1021 chromosome	+	1315121-1315169	49	trans-encoded sRNA	S._meliloti_chromosome_oligo_3096	6	1315145-1315169	181	228	177	-	255	240	-	-
rna27i15964980f4_x_at	S.mel.1021 chromosome	+	1334171-1334304	134	mRNA leader		5	1334171-1334195	226	220	-	164	189	276	218	-
rna27i15964980f4_x_at	S.mel.1021 chromosome	+	1334171-1334304	134	mRNA leader		9	1334280-1334304	-	-	-	174	223	169	-	-
c15964988i15964989f1_x_at	S.mel.1021 chromosome	-	1344996-1345117	122	trans-encoded sRNA		5	1344996-1345020	258	252	362	358	346	376	-	-
c15964988i15964989f1_x_at	S.mel.1021 chromosome	-	1344996-1345117	122	trans-encoded sRNA		2	1345093-1345117	-	-	-	173	225	-	-	-
15965010i15965011f1_x_at	S.mel.1021 chromosome	+	1367207-1367373	167	mRNA leader		1	1367207-1367231	-	-	-	478	890	408	-	229
15965010i15965011f1_x_at	S.mel.1021 chromosome	+	1367207-1367373	167	mRNA leader		6	1367349-1367373	-	-	-	209	-	-	-	-
rna30irna28f1_x_at	S.mel.1021 chromosome	+	1377430-1377605	84	trans-encoded sRNA	S._meliloti_chromosome_oligo_213	4	1377430-1377454	-	213	-	-	-	-	-	-
rna30irna28f2_x_at	S.mel.1021 chromosome	+	1377430-1377605	84	trans-encoded sRNA	S._meliloti_chromosome_oligo_213	0	1377522-1377546	230	220	173	168	199	304	236	-
rna30irna28f2_x_at	S.mel.1021 chromosome	+	1377430-1377605	84	trans-encoded sRNA	S._meliloti_chromosome_oligo_213	2	1377581-1377605	-	-	-	174	321	223	-	-
c15965038i15965039f1_x_at	S.mel.1021 chromosome	-	1398291-1398508	218	trans-encoded sRNA	S._meliloti_chromosome_oligo_9529,S._meliloti_chromosome_oligo_7519	5	1398291-1398315	-	219	185	572	1115	473	-	404
c15965038i15965039f1_x_at	S.mel.1021 chromosome	-	1398291-1398508	218	trans-encoded sRNA	S._meliloti_chromosome_oligo_9529,S._meliloti_chromosome_oligo_7519	4	1398322-1398346	205	185	211	191	292	209	-	-
c15965038i15965039f1_x_at	S.mel.1021 chromosome	-	1398291-1398508	218	trans-encoded sRNA	S._meliloti_chromosome_oligo_9529,S._meliloti_chromosome_oligo_7519	2	1398380-1398404	201	219	265	241	260	268	-	-
c15965038i15965039f1_x_at	S.mel.1021 chromosome	-	1398291-1398508	218	trans-encoded sRNA	S._meliloti_chromosome_oligo_9529,S._meliloti_chromosome_oligo_7519	1	1398411-1398435	-	-	-	-	192	-	-	-
c15965038i15965039f2_x_at	S.mel.1021 chromosome	-	1398291-1398508	218	trans-encoded sRNA	S._meliloti_chromosome_oligo_9529,S._meliloti_chromosome_oligo_7519	9	1398484-1398508	-	-	-	236	397	195	-	-
15965047i15965048f1_x_at	S.mel.1021 chromosome	+	1411683-1411925	203	trans-encoded sRNA	S._meliloti_chromosome_oligo_3532,S._meliloti_chromosome_oligo_3254	7	1411683-1411707	-	175	-	-	-	-	-	-
15965047i15965048f2_x_at	S.mel.1021 chromosome	+	1411683-1411925	203	trans-encoded sRNA	S._meliloti_chromosome_oligo_3532,S._meliloti_chromosome_oligo_3254	0	1411723-1411747	400	605	325	414	1320	1088	201	204
15965047i15965048f2_x_at	S.mel.1021 chromosome	+	1411683-1411925	203	trans-encoded sRNA	S._meliloti_chromosome_oligo_3532,S._meliloti_chromosome_oligo_3254	1	1411757-1411781	-	-	-	-	296	212	-	-
15965047i15965048f2_x_at	S.mel.1021 chromosome	+	1411683-1411925	203	trans-encoded sRNA	S._meliloti_chromosome_oligo_3532,S._meliloti_chromosome_oligo_3254	2	1411782-1411806	467	598	624	397	2175	1735	428	384
15965047i15965048f2_x_at	S.mel.1021 chromosome	+	1411683-1411925	203	trans-encoded sRNA	S._meliloti_chromosome_oligo_3532,S._meliloti_chromosome_oligo_3254	6	1411901-1411925	165	186	332	710	1375	653	177	433
c15965081i15965082f1_x_at	S.mel.1021 chromosome	-	1444438-1444597	160	mRNA leader		6	1444438-1444462	-	-	-	192	304	-	-	-
c15965081i15965082f1_x_at	S.mel.1021 chromosome	-	1444438-1444597	160	mRNA leader		2	1444573-1444597	-	-	-	186	-	-	-	-
c15965081i15965082f2_x_at	S.mel.1021 chromosome	-	1444858-1445048	191	mRNA leader		1	1444858-1444882	261	277	227	268	244	301	169	-
c15965081i15965082f2_x_at	S.mel.1021 chromosome	-	1444858-1445048	191	mRNA leader		0	1444887-1444911	-	-	246	594	1182	507	170	358
c15965081i15965082f3_x_at	S.mel.1021 chromosome	-	1444858-1445048	191	mRNA leader		4	1445024-1445048	177	-	-	-	-	199	189	-
15965083i15965084f1_x_at	S.mel.1021 chromosome	+	1449255-1449305	51	trans-encoded sRNA		1	1449255-1449279	-	-	-	160	-	-	-	-
15965083i15965084f1_x_at	S.mel.1021 chromosome	+	1449255-1449305	51	trans-encoded sRNA		2	1449281-1449305	-	174	-	393	876	435	183	249
c15965086irna20f1_x_at	S.mel.1021 chromosome	-	1452381-1452461	81	trans-encoded sRNA		3	1452381-1452405	-	-	-	351	686	229	-	232
c15965086irna20f1_x_at	S.mel.1021 chromosome	-	1452381-1452461	81	trans-encoded sRNA		1	1452437-1452461	-	-	-	351	536	209	-	220
c15965092i15965093f1_x_at	S.mel.1021 chromosome	-	1458139-1458219	81	cis-encoded antisense sRNA		11	1458139-1458163	-	-	-	-	-	189	176	-
c15965092i15965093f1_x_at	S.mel.1021 chromosome	-	1458139-1458219	81	cis-encoded antisense sRNA		10	1458174-1458198	-	-	-	-	186	191	-	-
c15965092i15965093f1_x_at	S.mel.1021 chromosome	-	1458139-1458219	81	cis-encoded antisense sRNA		9	1458195-1458219	-	-	-	211	310	185	-	-
15965103i15965104f2_x_at	S.mel.1021 chromosome	+	1473927-1473983	57	trans-encoded sRNA		3	1473927-1473951	292	401	368	366	383	438	214	-
15965103i15965104f2_x_at	S.mel.1021 chromosome	+	1473927-1473983	57	trans-encoded sRNA		4	1473959-1473983	-	186	-	239	192	-	413	-
c15965118i15965119f1_x_at	S.mel.1021 chromosome	-	1483828-1483932	105	cis-encoded antisense sRNA		5	1483828-1483852	-	-	-	-	320	-	-	-
c15965118i15965119f1_x_at	S.mel.1021 chromosome	-	1483828-1483932	105	cis-encoded antisense sRNA		2	1483908-1483932	-	-	-	456	821	310	-	206
15965118i15965119f1_x_at	S.mel.1021 chromosome	+	1483857-1483995	139	mRNA leader		1	1483857-1483881	-	-	-	189	-	-	-	-
15965118i15965119f1_x_at	S.mel.1021 chromosome	+	1483857-1483995	139	mRNA leader		4	1483971-1483995	-	-	-	197	-	181	170	-
15965160i15965161f1_x_at	S.mel.1021 chromosome	+	1518807-1518915	77	trans-encoded sRNA		7	1518807-1518831	194	-	-	291	-	-	-	-
15965160i15965161f1_x_at	S.mel.1021 chromosome	+	1518807-1518915	77	trans-encoded sRNA		8	1518839-1518863	-	-	-	332	652	236	-	250
15965160i15965161f1_x_at	S.mel.1021 chromosome	+	1518807-1518915	77	trans-encoded sRNA		9	1518863-1518887	-	-	-	181	-	-	-	-
15965160i15965161f2_x_at	S.mel.1021 chromosome	+	1518807-1518915	77	trans-encoded sRNA		0	1518891-1518915	341	353	237	335	290	390	362	-
c15965160i15965161f2_x_at	S.mel.1021 chromosome	-	1518959-1519007	49	trans-encoded sRNA		8	1518959-1518983	-	-	-	-	276	-	-	-
c15965160i15965161f2_x_at	S.mel.1021 chromosome	-	1518959-1519007	49	trans-encoded sRNA		7	1518983-1519007	-	-	-	-	245	-	-	-
15965164i15965165f1_x_at	S.mel.1021 chromosome	+	1523615-1523667	53	cis-encoded antisense sRNA		1	1523615-1523639	-	-	-	269	622	239	-	215
15965164i15965165f1_x_at	S.mel.1021 chromosome	+	1523615-1523667	53	cis-encoded antisense sRNA		2	1523643-1523667	-	-	-	-	-	174	184	-
c15965164i15965165f1_x_at	S.mel.1021 chromosome	-	1523758-1523843	57	trans-encoded sRNA		4	1523758-1523782	-	-	-	-	234	-	-	-
c15965164i15965165f1_x_at	S.mel.1021 chromosome	-	1523758-1523843	57	trans-encoded sRNA		3	1523787-1523811	-	-	-	259	422	200	-	185
c15965164i15965165f1_x_at	S.mel.1021 chromosome	-	1523758-1523843	57	trans-encoded sRNA		2	1523819-1523843	174	-	-	-	-	203	181	-
15965166i15965167f1_x_at	S.mel.1021 chromosome	+	1525536-1525595	60	trans-encoded sRNA		2	1525536-1525560	-	-	-	-	211	-	-	-
15965166i15965167f1_x_at	S.mel.1021 chromosome	+	1525536-1525595	60	trans-encoded sRNA		3	1525571-1525595	-	-	-	221	329	-	-	-
c15965173i15965174f1_x_at	S.mel.1021 chromosome	-	1532611-1532726	116	trans-encoded sRNA		5	1532611-1532635	189	289	209	244	293	213	-	-
c15965173i15965174f1_x_at	S.mel.1021 chromosome	-	1532611-1532726	116	trans-encoded sRNA		2	1532702-1532726	170	-	463	801	1350	777	183	535
15965173i15965174f1_x_at	S.mel.1021 chromosome	+	1532689-1532780	92	mRNA leader		7	1532689-1532713	-	358	267	237	433	231	-	-
15965173i15965174f1_x_at	S.mel.1021 chromosome	+	1532689-1532780	92	mRNA leader		8	1532722-1532746	255	239	290	333	304	340	-	-
15965173i15965174f1_x_at	S.mel.1021 chromosome	+	1532689-1532780	92	mRNA leader		9	1532756-1532780	-	174	-	471	978	523	-	287
15965221i15965222f1_x_at	S.mel.1021 chromosome	+	1583145-1583259	115	mRNA leader		4	1583145-1583169	-	-	-	216	357	181	-	-
15965221i15965222f1_x_at	S.mel.1021 chromosome	+	1583145-1583259	115	mRNA leader		7	1583235-1583259	-	314	-	-	312	184	-	-
c15965231i15965232f1_x_at	S.mel.1021 chromosome	-	1593122-1593389	268	mRNA leader		10	1593122-1593146	165	234	249	585	1181	596	164	308
c15965231i15965232f1_x_at	S.mel.1021 chromosome	-	1593122-1593389	268	mRNA leader		9	1593150-1593174	-	248	-	-	-	-	-	-
c15965231i15965232f1_x_at	S.mel.1021 chromosome	-	1593122-1593389	268	mRNA leader		6	1593236-1593260	-	-	-	-	221	-	-	-
c15965231i15965232f1_x_at	S.mel.1021 chromosome	-	1593122-1593389	268	mRNA leader		2	1593365-1593389	-	170	-	561	1205	457	169	289
15965231i15965232f1_x_at	S.mel.1021 chromosome	+	1593253-1593342	90	trans-encoded sRNA		4	1593253-1593277	-	-	-	379	632	303	-	207
15965231i15965232f1_x_at	S.mel.1021 chromosome	+	1593253-1593342	90	trans-encoded sRNA		6	1593318-1593342	655	526	4292	4041	7780	5213	1287	3520
c15965234i15965235f1_x_at	S.mel.1021 chromosome	-	1596159-1596248	90	mRNA leader		4	1596159-1596183	-	-	-	-	180	-	-	-
c15965234i15965235f1_x_at	S.mel.1021 chromosome	-	1596159-1596248	90	mRNA leader		2	1596224-1596248	-	-	216	522	1405	462	-	386
c15965262i15965263f1_x_at	S.mel.1021 chromosome	-	1623422-1623505	84	mRNA leader		8	1623422-1623446	-	-	-	-	175	-	-	-
c15965262i15965263f1_x_at	S.mel.1021 chromosome	-	1623422-1623505	84	mRNA leader		6	1623481-1623505	-	-	-	348	577	333	-	201
c15965266i15965267f1_x_at	S.mel.1021 chromosome	-	1629452-1629502	51	trans-encoded sRNA		6	1629452-1629476	-	-	-	194	240	-	-	-
c15965266i15965267f1_x_at	S.mel.1021 chromosome	-	1629452-1629502	51	trans-encoded sRNA		5	1629478-1629502	-	-	-	-	203	174	-	-
15965267i15965268f1_x_at	S.mel.1021 chromosome	+	1631115-1631258	120	mRNA leader		2	1631115-1631139	393	297	1322	2045	4749	2837	716	921
15965267i15965268f1_x_at	S.mel.1021 chromosome	+	1631115-1631258	120	mRNA leader		5	1631210-1631234	-	195	-	-	-	-	-	-
15965267i15965268f1_x_at	S.mel.1021 chromosome	+	1631115-1631258	120	mRNA leader		6	1631234-1631258	188	-	-	203	-	-	-	-
c15965269i15965270f1_x_at	S.mel.1021 chromosome	-	1635226-1635344	119	trans-encoded sRNA		5	1635226-1635250	-	-	-	246	615	230	-	-
c15965269i15965270f1_x_at	S.mel.1021 chromosome	-	1635226-1635344	119	trans-encoded sRNA		2	1635320-1635344	-	-	-	-	217	-	-	-
15965269i15965270f2_x_at	S.mel.1021 chromosome	+	1635542-1635627	86	mRNA leader		4	1635542-1635566	-	-	-	-	-	188	180	-
15965269i15965270f2_x_at	S.mel.1021 chromosome	+	1635542-1635627	86	mRNA leader		6	1635603-1635627	267	183	247	264	-	300	-	-
c15965291i15965292f1_x_at	S.mel.1021 chromosome	-	1660213-1660293	81	cis-encoded antisense sRNA		4	1660213-1660237	-	-	-	-	349	-	-	-
c15965291i15965292f1_x_at	S.mel.1021 chromosome	-	1660213-1660293	81	cis-encoded antisense sRNA		2	1660269-1660293	-	-	-	216	287	-	-	-
c15965298_at	S.mel.1021 chromosome	-	1666782-1666914	133	mRNA leader		11	1666782-1666806	-	-	-	-	-	-	190	-
c15965298_at	S.mel.1021 chromosome	-	1666782-1666914	133	mRNA leader		10	1666789-1666813	-	-	-	-	-	-	191	-
c15965298_at	S.mel.1021 chromosome	-	1666782-1666914	133	mRNA leader		9	1666793-1666817	-	-	-	-	-	-	188	-
c15965298_at	S.mel.1021 chromosome	-	1666782-1666914	133	mRNA leader		6	1666808-1666832	-	-	-	-	252	175	312	-
c15965298_at	S.mel.1021 chromosome	-	1666782-1666914	133	mRNA leader		5	1666811-1666835	-	-	-	-	294	-	298	-
c15965298_at	S.mel.1021 chromosome	-	1666782-1666914	133	mRNA leader		4	1666814-1666838	-	178	-	-	309	213	332	-
c15965298_at	S.mel.1021 chromosome	-	1666782-1666914	133	mRNA leader		3	1666818-1666842	-	-	-	-	254	-	267	-
c15965298_at	S.mel.1021 chromosome	-	1666782-1666914	133	mRNA leader		2	1666822-1666846	-	-	-	-	-	-	190	-
c15965298_at	S.mel.1021 chromosome	-	1666782-1666914	133	mRNA leader		1	1666832-1666856	-	-	-	-	190	170	362	-
c15965298_at	S.mel.1021 chromosome	-	1666782-1666914	133	mRNA leader		0	1666839-1666863	-	-	-	-	-	-	189	-
c15965298irna31f1_x_at	S.mel.1021 chromosome	-	1666782-1666914	133	mRNA leader		12	1666890-1666914	330	309	309	183	510	639	703	-
c15965298irna31f2_x_at	S.mel.1021 chromosome	-	1667508-1667617	110	trans-encoded sRNA		3	1667508-1667532	-	-	192	-	354	-	203	-
c15965298irna31f2_x_at	S.mel.1021 chromosome	-	1667508-1667617	110	trans-encoded sRNA		2	1667530-1667554	-	-	245	-	220	-	199	-
c15965298irna31f2_x_at	S.mel.1021 chromosome	-	1667508-1667617	110	trans-encoded sRNA		1	1667562-1667586	-	191	220	-	255	-	435	-
c15965298irna31f2_x_at	S.mel.1021 chromosome	-	1667508-1667617	110	trans-encoded sRNA		0	1667593-1667617	174	239	302	-	646	288	343	195
c15965298irna31f3_x_at	S.mel.1021 chromosome	-	1667770-1667948	122	trans-encoded sRNA		6	1667770-1667794	-	-	-	-	201	-	-	-
c15965298irna31f3_x_at	S.mel.1021 chromosome	-	1667770-1667948	122	trans-encoded sRNA		5	1667805-1667829	-	-	-	-	186	-	448	-
c15965298irna31f3_x_at	S.mel.1021 chromosome	-	1667770-1667948	122	trans-encoded sRNA		3	1667867-1667891	-	-	370	-	678	177	304	-
c15965298irna31f3_x_at	S.mel.1021 chromosome	-	1667770-1667948	122	trans-encoded sRNA		2	1667890-1667914	-	-	-	-	-	-	228	-
c15965298irna31f3_x_at	S.mel.1021 chromosome	-	1667770-1667948	122	trans-encoded sRNA		1	1667924-1667948	-	-	-	-	-	-	211	-
c15965308i15965309f1_x_at	S.mel.1021 chromosome	-	1685022-1685119	58	trans-encoded sRNA		1	1685022-1685046	-	-	-	189	-	-	-	-
c15965308i15965309f1_x_at	S.mel.1021 chromosome	-	1685022-1685119	58	trans-encoded sRNA		0	1685062-1685086	178	-	-	217	-	-	-	-
c15965308i15965309f2_x_at	S.mel.1021 chromosome	-	1685022-1685119	58	trans-encoded sRNA		9	1685095-1685119	429	225	501	620	254	496	-	-
15965312i15965313f1_x_at	S.mel.1021 chromosome	+	1691184-1691277	94	mRNA leader		5	1691184-1691208	-	-	-	237	361	-	-	-
15965312i15965313f1_x_at	S.mel.1021 chromosome	+	1691184-1691277	94	mRNA leader		7	1691253-1691277	435	345	2975	2985	5563	3710	686	2344
c15965318i15965319f1_x_at	S.mel.1021 chromosome	-	1698670-1698928	60	trans-encoded sRNA	S._meliloti_chromosome_oligo_6062	4	1698670-1698694	270	1009	386	315	1263	401	186	174
c15965318i15965319f1_x_at	S.mel.1021 chromosome	-	1698670-1698928	60	trans-encoded sRNA	S._meliloti_chromosome_oligo_6062	3	1698707-1698731	-	279	289	-	380	423	479	177
c15965318i15965319f1_x_at	S.mel.1021 chromosome	-	1698670-1698928	60	trans-encoded sRNA	S._meliloti_chromosome_oligo_6062	1	1698762-1698786	-	-	-	170	228	-	-	-
c15965318i15965319f2_x_at	S.mel.1021 chromosome	-	1698670-1698928	60	trans-encoded sRNA	S._meliloti_chromosome_oligo_6062	10	1698823-1698847	-	-	-	-	195	-	-	-
c15965318i15965319f2_x_at	S.mel.1021 chromosome	-	1698670-1698928	60	trans-encoded sRNA	S._meliloti_chromosome_oligo_6062	8	1698869-1698893	184	626	272	211	741	234	209	-
c15965318i15965319f2_x_at	S.mel.1021 chromosome	-	1698670-1698928	60	trans-encoded sRNA	S._meliloti_chromosome_oligo_6062	7	1698904-1698928	193	365	331	225	941	337	254	-
15965318i15965319f2_x_at	S.mel.1021 chromosome	+	1698828-1698883	56	trans-encoded sRNA		0	1698828-1698852	174	175	254	793	1504	668	-	488
15965318i15965319f2_x_at	S.mel.1021 chromosome	+	1698828-1698883	56	trans-encoded sRNA		1	1698859-1698883	-	-	-	201	283	186	-	-
c15965320i15965321f1_x_at	S.mel.1021 chromosome	-	1701292-1701378	87	trans-encoded sRNA		1	1701292-1701316	-	-	-	-	278	-	-	-
c15965320i15965321f2_x_at	S.mel.1021 chromosome	-	1701292-1701378	87	trans-encoded sRNA		6	1701354-1701378	-	176	-	548	994	391	-	324
c15965334i15965335f2_x_at	S.mel.1021 chromosome	-	1718996-1719111	116	trans-encoded sRNA		9	1718996-1719020	-	-	-	-	185	200	204	-
c15965334i15965335f2_x_at	S.mel.1021 chromosome	-	1718996-1719111	116	trans-encoded sRNA		7	1719060-1719084	-	-	-	-	-	173	-	-
c15965334i15965335f2_x_at	S.mel.1021 chromosome	-	1718996-1719111	116	trans-encoded sRNA		6	1719087-1719111	-	-	-	-	-	-	189	-
c15965337i15965338f1_x_at	S.mel.1021 chromosome	-	1721058-1721111	54	trans-encoded sRNA		1	1721058-1721082	-	-	-	-	-	180	-	-
c15965337i15965338f1_x_at	S.mel.1021 chromosome	-	1721058-1721111	54	trans-encoded sRNA		0	1721087-1721111	-	-	-	201	308	193	-	-
15965344i15965345f1_x_at	S.mel.1021 chromosome	+	1729135-1729321	156	mRNA leader		5	1729135-1729159	-	-	-	-	-	171	-	-
n15965345_at	S.mel.1021 chromosome	+	1729135-1729321	156	mRNA leader		0	1729166-1729190	-	-	-	293	590	283	-	-
n15965345_at	S.mel.1021 chromosome	+	1729135-1729321	156	mRNA leader		3	1729297-1729321	184	174	245	219	225	286	-	-
15965354i15965355f1_x_at	S.mel.1021 chromosome	+	1739196-1739387	95	mRNA leader	S._meliloti_chromosome_oligo_9541,S._meliloti_chromosome_oligo_2069	2	1739196-1739220	265	251	878	1790	2515	1461	284	973
15965354i15965355f1_x_at	S.mel.1021 chromosome	+	1739196-1739387	95	mRNA leader	S._meliloti_chromosome_oligo_9541,S._meliloti_chromosome_oligo_2069	4	1739266-1739290	178	204	356	876	2161	890	222	583
n15965355_at	S.mel.1021 chromosome	+	1739196-1739387	95	mRNA leader	S._meliloti_chromosome_oligo_9541,S._meliloti_chromosome_oligo_2069	0	1739363-1739387	-	-	-	-	249	-	-	-
15965359i15965360f1_x_at	S.mel.1021 chromosome	+	1743985-1744156	172	trans-encoded sRNA		6	1743985-1744009	223	194	812	1070	2434	1211	263	743
15965359i15965360f1_x_at	S.mel.1021 chromosome	+	1743985-1744156	172	trans-encoded sRNA		11	1744132-1744156	171	-	-	-	-	195	-	-
15965385i15965386f1_x_at	S.mel.1021 chromosome	+	1768920-1769065	146	trans-encoded sRNA		2	1768920-1768944	-	-	-	-	-	-	172	-
15965385i15965386f1_x_at	S.mel.1021 chromosome	+	1768920-1769065	146	trans-encoded sRNA		6	1769041-1769065	221	190	-	-	-	231	214	-
15965387i15965388f1_x_at	S.mel.1021 chromosome	+	1769999-1770202	204	trans-encoded sRNA		4	1769999-1770023	-	-	248	488	1104	398	182	362
15965387i15965388f1_x_at	S.mel.1021 chromosome	+	1769999-1770202	204	trans-encoded sRNA		5	1770023-1770047	-	-	-	231	373	301	-	-
15965387i15965388f1_x_at	S.mel.1021 chromosome	+	1769999-1770202	204	trans-encoded sRNA		9	1770156-1770180	-	-	-	-	-	208	167	-
15965387i15965388f1_x_at	S.mel.1021 chromosome	+	1769999-1770202	204	trans-encoded sRNA		10	1770178-1770202	-	181	275	671	1333	772	196	441
c15965395i15965396f1_x_at	S.mel.1021 chromosome	-	1777610-1777707	98	trans-encoded sRNA		4	1777610-1777634	-	-	-	252	319	225	-	-
c15965395i15965396f1_x_at	S.mel.1021 chromosome	-	1777610-1777707	98	trans-encoded sRNA		2	1777683-1777707	-	-	-	402	846	350	-	200
c15965419i15965420f1_x_at	S.mel.1021 chromosome	-	1808822-1808949	128	mRNA leader		4	1808822-1808846	191	-	181	188	-	167	-	-
c15965419i15965420f1_x_at	S.mel.1021 chromosome	-	1808822-1808949	128	mRNA leader		1	1808925-1808949	165	175	-	-	168	207	196	-
15965431i15965432f1_x_at	S.mel.1021 chromosome	+	1821232-1821370	71	trans-encoded sRNA	S._meliloti_chromosome_oligo_6064	5	1821232-1821256	-	-	-	203	182	-	-	-
15965431i15965432f1_x_at	S.mel.1021 chromosome	+	1821232-1821370	71	trans-encoded sRNA	S._meliloti_chromosome_oligo_6064	7	1821300-1821324	309	-	191	255	293	323	-	-
15965431i15965432f2_x_at	S.mel.1021 chromosome	+	1821232-1821370	71	trans-encoded sRNA	S._meliloti_chromosome_oligo_6064	0	1821346-1821370	177	188	-	-	-	222	184	-
c15965465i15965466f1_x_at	S.mel.1021 chromosome	-	1853482-1853593	112	cis-encoded antisense sRNA		8	1853482-1853506	-	466	285	-	-	-	189	-
c15965465i15965466f1_x_at	S.mel.1021 chromosome	-	1853482-1853593	112	cis-encoded antisense sRNA		7	1853510-1853534	-	169	214	-	-	-	-	-
c15965465i15965466f1_x_at	S.mel.1021 chromosome	-	1853482-1853593	112	cis-encoded antisense sRNA		6	1853538-1853562	-	381	382	-	-	-	-	-
c15965465i15965466f1_x_at	S.mel.1021 chromosome	-	1853482-1853593	112	cis-encoded antisense sRNA		5	1853569-1853593	-	554	717	-	-	224	-	-
15965477i15965478f1_x_at	S.mel.1021 chromosome	+	1868078-1868131	54	mRNA leader		5	1868078-1868102	-	-	-	174	287	269	-	-
15965477i15965478f1_x_at	S.mel.1021 chromosome	+	1868078-1868131	54	mRNA leader		6	1868107-1868131	-	-	-	271	277	-	-	-
15965506i15965507f1_x_at	S.mel.1021 chromosome	+	1899556-1899708	153	mRNA leader		0	1899556-1899580	-	-	-	-	309	-	-	-
15965506i15965507f1_x_at	S.mel.1021 chromosome	+	1899556-1899708	153	mRNA leader		4	1899684-1899708	-	-	218	330	580	271	-	232
c15965540_at	S.mel.1021 chromosome	-	1931093-1931282	190	mRNA leader		0	1931093-1931117	-	-	-	-	194	-	-	-
c15965540i15965541f1_x_at	S.mel.1021 chromosome	-	1931093-1931282	190	mRNA leader		6	1931205-1931229	206	-	-	186	-	-	-	-
c15965540i15965541f1_x_at	S.mel.1021 chromosome	-	1931093-1931282	190	mRNA leader		5	1931235-1931259	-	-	-	175	189	-	-	-
c15965540i15965541f1_x_at	S.mel.1021 chromosome	-	1931093-1931282	190	mRNA leader		4	1931258-1931282	513	-	-	688	334	296	-	-
15965572i15965573f1_x_at	S.mel.1021 chromosome	+	1975582-1975843	171	trans-encoded sRNA		0	1975582-1975606	-	-	-	185	228	-	-	-
15965572i15965573f1_x_at	S.mel.1021 chromosome	+	1975582-1975843	171	trans-encoded sRNA		5	1975728-1975752	-	-	167	562	993	400	-	309
15965572i15965573f1_x_at	S.mel.1021 chromosome	+	1975582-1975843	171	trans-encoded sRNA		8	1975819-1975843	-	-	-	-	-	187	-	-
c15965574i15965575f1_x_at	S.mel.1021 chromosome	-	1979944-1980107	93	trans-encoded sRNA	S._meliloti_chromosome_oligo_4794	0	1979944-1979968	187	168	201	219	-	226	184	-
c15965574i15965575f2_x_at	S.mel.1021 chromosome	-	1979944-1980107	93	trans-encoded sRNA	S._meliloti_chromosome_oligo_4794	5	1980015-1980039	-	-	-	204	471	206	-	-
c15965574i15965575f2_x_at	S.mel.1021 chromosome	-	1979944-1980107	93	trans-encoded sRNA	S._meliloti_chromosome_oligo_4794	3	1980083-1980107	214	213	179	-	198	290	241	-
15965592i15965593f1_x_at	S.mel.1021 chromosome	+	1997627-1997673	47	mRNA leader		4	1997627-1997651	-	229	-	-	-	-	-	-
15965592i15965593f1_x_at	S.mel.1021 chromosome	+	1997627-1997673	47	mRNA leader		5	1997649-1997673	-	194	-	-	-	-	-	-
15965601i15965602f2_x_at	S.mel.1021 chromosome	+	2008539-2008600	62	mRNA leader		6	2008539-2008563	-	221	206	619	1078	543	-	481
15965601i15965602f2_x_at	S.mel.1021 chromosome	+	2008539-2008600	62	mRNA leader		7	2008576-2008600	-	-	-	316	629	204	-	248
15965611i15965612f1_x_at	S.mel.1021 chromosome	+	2019883-2019975	93	trans-encoded sRNA		3	2019883-2019907	-	-	-	290	352	265	-	-
15965611i15965612f1_x_at	S.mel.1021 chromosome	+	2019883-2019975	93	trans-encoded sRNA		5	2019951-2019975	-	-	-	283	468	272	-	180
15965634i15965635f1_x_at	S.mel.1021 chromosome	+	2040028-2040080	53	mRNA leader		6	2040028-2040052	-	-	-	196	412	173	-	-
15965634i15965635f1_x_at	S.mel.1021 chromosome	+	2040028-2040080	53	mRNA leader		7	2040056-2040080	205	201	-	-	-	257	215	-
15965660i15965661f1_x_at	S.mel.1021 chromosome	+	2064538-2064610	73	trans-encoded sRNA		5	2064538-2064562	-	201	-	-	165	215	-	-
15965660i15965661f2_x_at	S.mel.1021 chromosome	+	2064538-2064610	73	trans-encoded sRNA		0	2064586-2064610	-	-	-	-	189	-	-	-
15965661i15965662f1_x_at	S.mel.1021 chromosome	+	2065227-2065481	255	mRNA leader		6	2065227-2065251	-	-	164	337	693	412	-	219
15965661i15965662f2_x_at	S.mel.1021 chromosome	+	2065227-2065481	255	mRNA leader		2	2065331-2065355	-	-	-	-	199	-	-	-
15965661i15965662f2_x_at	S.mel.1021 chromosome	+	2065227-2065481	255	mRNA leader		6	2065457-2065481	-	168	261	632	1409	553	-	391
c15965691i15965692f1_x_at	S.mel.1021 chromosome	-	2098414-2098609	52	mRNA leader		6	2098414-2098438	309	301	212	213	266	445	307	-
c15965691i15965692f1_x_at	S.mel.1021 chromosome	-	2098414-2098609	52	mRNA leader		5	2098441-2098465	236	227	-	182	189	253	234	-
c15965691i15965692f1_x_at	S.mel.1021 chromosome	-	2098414-2098609	52	mRNA leader		2	2098534-2098558	168	-	-	171	-	-	-	-
c15965691i15965692f1_x_at	S.mel.1021 chromosome	-	2098414-2098609	52	mRNA leader		1	2098563-2098587	-	-	-	-	-	192	-	-
c15965691i15965692f1_x_at	S.mel.1021 chromosome	-	2098414-2098609	52	mRNA leader		0	2098585-2098609	-	-	218	564	1133	403	-	335
15965691i15965692f1_x_at	S.mel.1021 chromosome	+	2098563-2098608	46	cis-encoded antisense sRNA		6	2098563-2098587	251	238	178	179	205	288	271	-
15965691i15965692f1_x_at	S.mel.1021 chromosome	+	2098563-2098608	46	cis-encoded antisense sRNA		7	2098584-2098608	255	232	203	191	196	316	238	-
15965712i15965713f1_x_at	S.mel.1021 chromosome	+	2122570-2122616	47	trans-encoded sRNA		6	2122570-2122594	-	-	-	403	692	383	-	260
15965712i15965713f1_x_at	S.mel.1021 chromosome	+	2122570-2122616	47	trans-encoded sRNA		7	2122592-2122616	-	-	-	171	-	-	-	-
c15965712i15965713f2_x_at	S.mel.1021 chromosome	-	2122847-2122900	54	trans-encoded sRNA		3	2122847-2122871	167	-	175	180	-	-	-	-
c15965712i15965713f2_x_at	S.mel.1021 chromosome	-	2122847-2122900	54	trans-encoded sRNA		2	2122876-2122900	379	210	327	370	196	263	-	-
c15965717i15965718f1_x_at	S.mel.1021 chromosome	-	2129181-2129269	89	trans-encoded sRNA	S._meliloti_chromosome_oligo_9359	4	2129181-2129205	252	-	-	282	224	185	-	-
c15965717i15965718f1_x_at	S.mel.1021 chromosome	-	2129181-2129269	89	trans-encoded sRNA	S._meliloti_chromosome_oligo_9359	3	2129212-2129236	207	-	320	240	324	313	-	-
c15965717i15965718f1_x_at	S.mel.1021 chromosome	-	2129181-2129269	89	trans-encoded sRNA	S._meliloti_chromosome_oligo_9359	2	2129245-2129269	369	182	254	351	240	321	257	-
15965753i15965754f1_x_at	S.mel.1021 chromosome	+	2161252-2161350	99	mRNA leader		0	2161252-2161276	-	-	-	252	373	-	-	-
15965753i15965754f1_x_at	S.mel.1021 chromosome	+	2161252-2161350	99	mRNA leader		2	2161326-2161350	-	-	-	183	243	-	-	-
c15965773i15965774f4_x_at	S.mel.1021 chromosome	-	2180122-2180273	152	trans-encoded sRNA		7	2180122-2180146	-	-	-	-	276	347	217	-
c15965773i15965774f4_x_at	S.mel.1021 chromosome	-	2180122-2180273	152	trans-encoded sRNA		3	2180249-2180273	-	-	-	-	176	226	165	-
15965804i15965805f1_x_at	S.mel.1021 chromosome	+	2215190-2215302	82	trans-encoded sRNA		1	2215190-2215214	-	-	-	-	304	167	-	-
15965804i15965805f1_x_at	S.mel.1021 chromosome	+	2215190-2215302	82	trans-encoded sRNA		3	2215247-2215271	201	243	575	1282	2513	1143	315	795
15965804i15965805f1_x_at	S.mel.1021 chromosome	+	2215190-2215302	82	trans-encoded sRNA		4	2215278-2215302	-	-	-	-	202	-	-	-
c15965809i15965810f1_x_at	S.mel.1021 chromosome	-	2221637-2221726	90	trans-encoded sRNA		2	2221637-2221661	260	232	194	-	199	323	263	-
c15965809i15965810f1_x_at	S.mel.1021 chromosome	-	2221637-2221726	90	trans-encoded sRNA		0	2221702-2221726	-	-	-	-	249	-	-	-
c15965815i15965816f2_x_at	S.mel.1021 chromosome	-	2226871-2226995	125	trans-encoded sRNA		5	2226871-2226895	-	386	-	-	-	-	-	-
c15965815i15965816f2_x_at	S.mel.1021 chromosome	-	2226871-2226995	125	trans-encoded sRNA		2	2226971-2226995	204	192	585	1230	2314	1369	282	782
c15965830i15965831f1_x_at	S.mel.1021 chromosome	-	2241832-2241889	58	trans-encoded sRNA		4	2241832-2241856	-	-	-	-	-	189	177	-
c15965830i15965831f1_x_at	S.mel.1021 chromosome	-	2241832-2241889	58	trans-encoded sRNA		3	2241865-2241889	-	-	-	-	-	196	-	-
15965830i15965831f2_x_at	S.mel.1021 chromosome	+	2242072-2242225	154	cis-encoded antisense sRNA		3	2242072-2242096	-	-	-	-	209	-	-	-
15965830i15965831f2_x_at	S.mel.1021 chromosome	+	2242072-2242225	154	cis-encoded antisense sRNA		7	2242201-2242225	174	-	188	179	233	238	-	-
c15965841i15965842f1_x_at	S.mel.1021 chromosome	-	2252859-2252978	120	cis-encoded antisense sRNA		9	2252859-2252883	-	-	-	-	-	175	-	-
c15965841i15965842f1_x_at	S.mel.1021 chromosome	-	2252859-2252978	120	cis-encoded antisense sRNA		6	2252954-2252978	-	-	-	253	339	203	-	174
n15965842_r_at	S.mel.1021 chromosome	+	2253242-2253385	144	mRNA leader		6	2253242-2253266	210	229	165	-	-	257	203	-
n15965842_r_at	S.mel.1021 chromosome	+	2253242-2253385	144	mRNA leader		7	2253247-2253271	192	187	-	-	173	209	178	-
n15965842_r_at	S.mel.1021 chromosome	+	2253242-2253385	144	mRNA leader		8	2253255-2253279	-	-	-	-	-	203	-	-
n15965842_r_at	S.mel.1021 chromosome	+	2253242-2253385	144	mRNA leader		9	2253361-2253385	-	-	-	-	-	179	-	-
15965863i15965864f1_x_at	S.mel.1021 chromosome	+	2272446-2272543	98	trans-encoded sRNA		1	2272446-2272470	223	248	986	1321	3235	1353	330	949
15965863i15965864f1_x_at	S.mel.1021 chromosome	+	2272446-2272543	98	trans-encoded sRNA		3	2272519-2272543	199	177	-	-	-	200	183	-
c15965863i15965864f1_x_at	S.mel.1021 chromosome	-	2272463-2272971	55	mRNA leader		3	2272463-2272487	321	228	480	415	374	464	-	-
c15965863i15965864f1_x_at	S.mel.1021 chromosome	-	2272463-2272971	55	mRNA leader		2	2272493-2272517	215	-	-	208	191	200	-	-
c15965864_at	S.mel.1021 chromosome	-	2272463-2272971	55	mRNA leader		11	2272596-2272620	-	-	-	332	-	-	242	-
c15965864_at	S.mel.1021 chromosome	-	2272463-2272971	55	mRNA leader		10	2272598-2272622	-	-	-	259	-	-	190	-
c15965864_at	S.mel.1021 chromosome	-	2272463-2272971	55	mRNA leader		9	2272607-2272631	-	-	-	245	-	-	-	-
c15965864_at	S.mel.1021 chromosome	-	2272463-2272971	55	mRNA leader		6	2272648-2272672	-	-	-	296	-	-	-	-
c15965864_at	S.mel.1021 chromosome	-	2272463-2272971	55	mRNA leader		5	2272654-2272678	-	-	-	280	-	-	-	-
c15965864_at	S.mel.1021 chromosome	-	2272463-2272971	55	mRNA leader		4	2272660-2272684	178	-	-	197	205	284	-	-
c15965864_at	S.mel.1021 chromosome	-	2272463-2272971	55	mRNA leader		1	2272714-2272738	-	-	-	196	-	-	-	-
c15965864i15965865f1_x_at	S.mel.1021 chromosome	-	2272463-2272971	55	mRNA leader		8	2272812-2272836	-	-	-	214	-	198	-	-
c15965864i15965865f1_x_at	S.mel.1021 chromosome	-	2272463-2272971	55	mRNA leader		7	2272847-2272871	-	171	-	301	286	228	-	-
c15965864i15965865f1_x_at	S.mel.1021 chromosome	-	2272463-2272971	55	mRNA leader		4	2272947-2272971	229	208	409	1009	2015	1101	213	652
15965864i15965865f1_x_at	S.mel.1021 chromosome	+	2272820-2272902	83	trans-encoded sRNA		1	2272820-2272844	-	181	-	518	901	442	-	376
15965864i15965865f1_x_at	S.mel.1021 chromosome	+	2272820-2272902	83	trans-encoded sRNA		3	2272878-2272902	-	-	-	-	231	-	-	-
rna61_at	S.mel.1021 chromosome	+	2291158-2291452	295	trans-encoded sRNA	S._meliloti_chromosome_oligo_10228	0	2291158-2291182	4035	4047	4513	3391	4453	5022	2759	2004
rna61_at	S.mel.1021 chromosome	+	2291158-2291452	295	trans-encoded sRNA	S._meliloti_chromosome_oligo_10228	1	2291167-2291191	3421	3066	4417	2684	4629	5104	2410	1753
rna61_at	S.mel.1021 chromosome	+	2291158-2291452	295	trans-encoded sRNA	S._meliloti_chromosome_oligo_10228	2	2291178-2291202	1133	1287	1718	1051	1626	1888	459	948
rna61_at	S.mel.1021 chromosome	+	2291158-2291452	295	trans-encoded sRNA	S._meliloti_chromosome_oligo_10228	5	2291280-2291304	337	290	210	271	390	175	381	-
rna61_at	S.mel.1021 chromosome	+	2291158-2291452	295	trans-encoded sRNA	S._meliloti_chromosome_oligo_10228	12	2291428-2291452	171	-	199	-	224	278	-	-
15965891i15965892f1_x_at	S.mel.1021 chromosome	+	2299910-2300060	151	trans-encoded sRNA		0	2299910-2299934	-	-	-	207	298	-	-	-
15965891i15965892f1_x_at	S.mel.1021 chromosome	+	2299910-2300060	151	trans-encoded sRNA		4	2300036-2300060	-	-	-	208	269	-	-	-
15965894i15965895f1_x_at	S.mel.1021 chromosome	+	2305175-2305225	51	trans-encoded sRNA		0	2305175-2305199	183	-	804	1165	1390	1351	207	957
15965894i15965895f1_x_at	S.mel.1021 chromosome	+	2305175-2305225	51	trans-encoded sRNA		1	2305201-2305225	-	-	-	-	496	205	-	-
c15965905i15965906f1_x_at	S.mel.1021 chromosome	-	2318106-2318159	54	trans-encoded sRNA	S._meliloti_chromosome_oligo_2615	2	2318106-2318130	197	177	229	247	240	297	-	-
c15965905i15965906f1_x_at	S.mel.1021 chromosome	-	2318106-2318159	54	trans-encoded sRNA	S._meliloti_chromosome_oligo_2615	1	2318135-2318159	-	-	-	-	293	-	-	-
c15965909i15965910f2_x_at	S.mel.1021 chromosome	-	2320904-2321247	344	cis-encoded antisense sRNA		0	2320904-2320928	-	-	-	271	549	358	-	-
c15965909i15965910f3_x_at	S.mel.1021 chromosome	-	2320904-2321247	344	cis-encoded antisense sRNA		6	2321051-2321075	233	-	-	202	336	197	-	-
c15965909i15965910f3_x_at	S.mel.1021 chromosome	-	2320904-2321247	344	cis-encoded antisense sRNA		5	2321073-2321097	-	-	-	-	198	-	-	-
c15965909i15965910f3_x_at	S.mel.1021 chromosome	-	2320904-2321247	344	cis-encoded antisense sRNA		3	2321133-2321157	-	-	-	207	246	-	-	-
c15965909i15965910f3_x_at	S.mel.1021 chromosome	-	2320904-2321247	344	cis-encoded antisense sRNA		1	2321190-2321214	-	-	-	-	168	-	-	-
c15965909i15965910f3_x_at	S.mel.1021 chromosome	-	2320904-2321247	344	cis-encoded antisense sRNA		0	2321223-2321247	-	-	-	188	245	-	181	-
15965920i15965921f2_x_at	S.mel.1021 chromosome	+	2334237-2334334	98	trans-encoded sRNA	S._meliloti_chromosome_oligo_7298	2	2334237-2334261	-	-	215	540	994	360	-	323
15965920i15965921f2_x_at	S.mel.1021 chromosome	+	2334237-2334334	98	trans-encoded sRNA	S._meliloti_chromosome_oligo_7298	4	2334310-2334334	-	-	-	253	471	288	-	-
c15965938i15965939f1_x_at	S.mel.1021 chromosome	-	2356457-2356539	50	trans-encoded sRNA	S._meliloti_chromosome_oligo_7080,S._meliloti_chromosome_oligo_1746	5	2356457-2356481	-	-	254	-	-	191	-	-
c15965938i15965939f1_x_at	S.mel.1021 chromosome	-	2356457-2356539	50	trans-encoded sRNA	S._meliloti_chromosome_oligo_7080,S._meliloti_chromosome_oligo_1746	4	2356482-2356506	-	-	502	-	236	261	-	219
c15965938i15965939f1_x_at	S.mel.1021 chromosome	-	2356457-2356539	50	trans-encoded sRNA	S._meliloti_chromosome_oligo_7080,S._meliloti_chromosome_oligo_1746	3	2356515-2356539	-	-	185	-	-	-	-	-
c15965938i15965939f2_x_at	S.mel.1021 chromosome	-	2356797-2357163	367	trans-encoded sRNA	S._meliloti_chromosome_oligo_2817,S._meliloti_chromosome_oligo_3391,S._meliloti_chromosome_oligo_12811,S._meliloti_chromosome_oligo_9791	4	2356797-2356821	797	1728	1067	1096	1046	1381	584	317
c15965938i15965939f2_x_at	S.mel.1021 chromosome	-	2356797-2357163	367	trans-encoded sRNA	S._meliloti_chromosome_oligo_2817,S._meliloti_chromosome_oligo_3391,S._meliloti_chromosome_oligo_12811,S._meliloti_chromosome_oligo_9791	3	2356828-2356852	200	663	389	361	261	345	172	-
c15965938i15965939f2_x_at	S.mel.1021 chromosome	-	2356797-2357163	367	trans-encoded sRNA	S._meliloti_chromosome_oligo_2817,S._meliloti_chromosome_oligo_3391,S._meliloti_chromosome_oligo_12811,S._meliloti_chromosome_oligo_9791	2	2356861-2356885	-	232	-	-	-	-	-	-
c15965938i15965939f2_x_at	S.mel.1021 chromosome	-	2356797-2357163	367	trans-encoded sRNA	S._meliloti_chromosome_oligo_2817,S._meliloti_chromosome_oligo_3391,S._meliloti_chromosome_oligo_12811,S._meliloti_chromosome_oligo_9791	1	2356896-2356920	197	490	276	344	223	255	170	-
c15965938i15965939f2_x_at	S.mel.1021 chromosome	-	2356797-2357163	367	trans-encoded sRNA	S._meliloti_chromosome_oligo_2817,S._meliloti_chromosome_oligo_3391,S._meliloti_chromosome_oligo_12811,S._meliloti_chromosome_oligo_9791	0	2356930-2356954	446	1209	779	564	530	629	224	161
c15965938i15965939f3_x_at	S.mel.1021 chromosome	-	2356797-2357163	367	trans-encoded sRNA	S._meliloti_chromosome_oligo_2817,S._meliloti_chromosome_oligo_3391,S._meliloti_chromosome_oligo_12811,S._meliloti_chromosome_oligo_9791	9	2356962-2356986	1092	2459	2036	1239	1913	1841	523	397
c15965938i15965939f3_x_at	S.mel.1021 chromosome	-	2356797-2357163	367	trans-encoded sRNA	S._meliloti_chromosome_oligo_2817,S._meliloti_chromosome_oligo_3391,S._meliloti_chromosome_oligo_12811,S._meliloti_chromosome_oligo_9791	8	2356988-2357012	255	734	310	320	312	347	179	-
c15965938i15965939f3_x_at	S.mel.1021 chromosome	-	2356797-2357163	367	trans-encoded sRNA	S._meliloti_chromosome_oligo_2817,S._meliloti_chromosome_oligo_3391,S._meliloti_chromosome_oligo_12811,S._meliloti_chromosome_oligo_9791	6	2357051-2357075	745	1081	1104	888	1081	1268	309	324
c15965938i15965939f3_x_at	S.mel.1021 chromosome	-	2356797-2357163	367	trans-encoded sRNA	S._meliloti_chromosome_oligo_2817,S._meliloti_chromosome_oligo_3391,S._meliloti_chromosome_oligo_12811,S._meliloti_chromosome_oligo_9791	5	2357081-2357105	-	237	-	-	-	187	-	-
c15965938i15965939f3_x_at	S.mel.1021 chromosome	-	2356797-2357163	367	trans-encoded sRNA	S._meliloti_chromosome_oligo_2817,S._meliloti_chromosome_oligo_3391,S._meliloti_chromosome_oligo_12811,S._meliloti_chromosome_oligo_9791	4	2357109-2357133	667	1505	644	674	562	692	295	225
c15965938i15965939f3_x_at	S.mel.1021 chromosome	-	2356797-2357163	367	trans-encoded sRNA	S._meliloti_chromosome_oligo_2817,S._meliloti_chromosome_oligo_3391,S._meliloti_chromosome_oligo_12811,S._meliloti_chromosome_oligo_9791	3	2357139-2357163	261	451	270	291	278	341	186	-
c15965940_at	S.mel.1021 chromosome	-	2359014-2359147	134	mRNA leader		3	2359014-2359038	-	179	-	-	261	203	-	-
c15965940i15965941f1_x_at	S.mel.1021 chromosome	-	2359014-2359147	134	mRNA leader		5	2359123-2359147	194	199	-	-	-	-	-	-
15965973i15965974f1_x_at	S.mel.1021 chromosome	+	2398191-2398246	56	trans-encoded sRNA		4	2398191-2398215	-	-	-	188	-	-	-	-
15965973i15965974f1_x_at	S.mel.1021 chromosome	+	2398191-2398246	56	trans-encoded sRNA		5	2398222-2398246	249	205	180	268	215	220	-	-
c15965992i15965993f1_x_at	S.mel.1021 chromosome	-	2419540-2419590	51	mRNA leader		4	2419540-2419564	194	195	153	167	193	258	208	-
c15965992i15965993f1_x_at	S.mel.1021 chromosome	-	2419540-2419590	51	mRNA leader		3	2419566-2419590	-	-	-	367	821	390	-	-
c15965994i15965995f1_x_at	S.mel.1021 chromosome	-	2422212-2422267	56	mRNA leader		5	2422212-2422236	-	-	-	405	619	295	-	217
c15965994i15965995f1_x_at	S.mel.1021 chromosome	-	2422212-2422267	56	mRNA leader		4	2422243-2422267	-	-	-	-	194	-	-	-
15965994i15965995f1_x_at	S.mel.1021 chromosome	+	2422267-2422322	56	trans-encoded sRNA		2	2422267-2422291	192	196	364	892	1916	950	194	691
15965994i15965995f1_x_at	S.mel.1021 chromosome	+	2422267-2422322	56	trans-encoded sRNA		3	2422298-2422322	390	355	1588	2523	4718	2933	710	1579
c15966040i15966041f2_x_at	S.mel.1021 chromosome	-	2480269-2480395	127	trans-encoded sRNA		4	2480269-2480293	-	-	-	237	438	208	-	177
c15966040i15966041f2_x_at	S.mel.1021 chromosome	-	2480269-2480395	127	trans-encoded sRNA		1	2480371-2480395	-	-	-	234	281	-	-	-
15966040i15966041f2_x_at	S.mel.1021 chromosome	+	2480312-2480576	149	mRNA leader		5	2480312-2480336	-	272	248	-	168	163	-	-
n15966041_at	S.mel.1021 chromosome	+	2480312-2480576	149	mRNA leader		0	2480428-2480452	-	-	-	202	348	193	-	-
n15966041_at	S.mel.1021 chromosome	+	2480312-2480576	149	mRNA leader		2	2480552-2480576	-	-	214	185	182	185	-	-
c15966054i15966055f1_x_at	S.mel.1021 chromosome	-	2490703-2490791	89	trans-encoded sRNA		9	2490703-2490727	183	188	-	591	947	532	165	324
c15966054i15966055f1_x_at	S.mel.1021 chromosome	-	2490703-2490791	89	trans-encoded sRNA		7	2490767-2490791	583	547	3919	3506	6361	4671	965	2913
c15966067i15966068f1_x_at	S.mel.1021 chromosome	-	2504114-2504325	141	trans-encoded sRNA		0	2504114-2504138	-	169	-	-	-	-	-	-
c15966067i15966068f2_x_at	S.mel.1021 chromosome	-	2504114-2504325	141	trans-encoded sRNA		3	2504230-2504254	177	1745	581	949	1897	962	241	704
c15966067i15966068f2_x_at	S.mel.1021 chromosome	-	2504114-2504325	141	trans-encoded sRNA		1	2504301-2504325	-	-	-	489	831	530	-	301
c15966078i15966079f2_x_at	S.mel.1021 chromosome	-	2517298-2517344	47	trans-encoded sRNA		4	2517298-2517322	-	185	311	715	1357	513	193	440
c15966078i15966079f2_x_at	S.mel.1021 chromosome	-	2517298-2517344	47	trans-encoded sRNA		3	2517320-2517344	527	366	3167	2872	5714	4303	797	2082
15966082i15966083f2_x_at	S.mel.1021 chromosome	+	2520749-2520848	100	cis-encoded antisense sRNA		3	2520749-2520773	307	264	2307	1979	4419	2510	631	1563
15966082i15966083f2_x_at	S.mel.1021 chromosome	+	2520749-2520848	100	cis-encoded antisense sRNA		4	2520780-2520804	204	696	231	190	247	459	-	-
15966082i15966083f2_x_at	S.mel.1021 chromosome	+	2520749-2520848	100	cis-encoded antisense sRNA		5	2520802-2520826	-	-	-	-	195	175	-	-
15966082i15966083f2_x_at	S.mel.1021 chromosome	+	2520749-2520848	100	cis-encoded antisense sRNA		6	2520824-2520848	-	-	-	-	168	230	-	-
15966087i15966088f1_x_at	S.mel.1021 chromosome	+	2523605-2523911	307	mRNA leader		0	2523605-2523629	-	-	-	-	261	-	-	-
15966087i15966088f1_x_at	S.mel.1021 chromosome	+	2523605-2523911	307	mRNA leader		3	2523681-2523705	-	-	-	-	342	178	-	-
15966087i15966088f1_x_at	S.mel.1021 chromosome	+	2523605-2523911	307	mRNA leader		6	2523765-2523789	-	-	-	-	287	-	-	-
15966087i15966088f1_x_at	S.mel.1021 chromosome	+	2523605-2523911	307	mRNA leader		8	2523832-2523856	-	-	-	190	318	-	-	-
15966087i15966088f1_x_at	S.mel.1021 chromosome	+	2523605-2523911	307	mRNA leader		10	2523887-2523911	199	319	219	188	220	259	-	-
15966106i15966107f1_x_at	S.mel.1021 chromosome	+	2542182-2542406	225	mRNA leader		2	2542182-2542206	-	-	-	181	-	-	-	-
15966106i15966107f1_x_at	S.mel.1021 chromosome	+	2542182-2542406	225	mRNA leader		5	2542264-2542288	-	-	-	199	285	-	-	-
n15966107_at	S.mel.1021 chromosome	+	2542182-2542406	225	mRNA leader		2	2542382-2542406	-	-	-	192	-	-	-	-
15966122i15966123f1_x_at	S.mel.1021 chromosome	+	2558440-2558495	56	trans-encoded sRNA		4	2558440-2558464	-	-	-	417	797	418	-	250
15966122i15966123f1_x_at	S.mel.1021 chromosome	+	2558440-2558495	56	trans-encoded sRNA		5	2558471-2558495	-	-	-	255	449	181	-	190
c15966135i15966136f1_x_at	S.mel.1021 chromosome	-	2569203-2569298	96	trans-encoded sRNA		1	2569203-2569227	-	-	-	188	267	-	-	184
c15966135i15966136f2_x_at	S.mel.1021 chromosome	-	2569203-2569298	96	trans-encoded sRNA		6	2569274-2569298	-	-	-	354	551	205	-	-
c15966150i15966151f1_x_at	S.mel.1021 chromosome	-	2590141-2590235	95	mRNA leader		3	2590141-2590165	182	762	378	166	209	227	-	-
c15966150i15966151f1_x_at	S.mel.1021 chromosome	-	2590141-2590235	95	mRNA leader		1	2590211-2590235	-	-	-	-	212	-	-	-
15966152i15966153f1_x_at	S.mel.1021 chromosome	+	2592158-2592225	68	mRNA leader		2	2592158-2592182	-	-	-	264	-	-	-	-
15966152i15966153f1_x_at	S.mel.1021 chromosome	+	2592158-2592225	68	mRNA leader		3	2592201-2592225	-	-	-	291	-	-	-	-
15966189i15966190f1_x_at	S.mel.1021 chromosome	+	2624247-2624349	103	mRNA leader	S._meliloti_chromosome_oligo_7444	2	2624247-2624271	-	-	-	172	274	218	-	-
15966189i15966190f1_x_at	S.mel.1021 chromosome	+	2624247-2624349	103	mRNA leader	S._meliloti_chromosome_oligo_7444	5	2624325-2624349	-	-	-	-	240	240	-	-
c15966190i15966191f1_x_at	S.mel.1021 chromosome	-	2625213-2625421	112	trans-encoded sRNA	S._meliloti_chromosome_oligo_11265	3	2625213-2625237	-	-	184	-	-	202	-	-
c15966190i15966191f1_x_at	S.mel.1021 chromosome	-	2625213-2625421	112	trans-encoded sRNA	S._meliloti_chromosome_oligo_11265	0	2625310-2625334	-	-	241	-	199	183	-	-
c15966190i15966191f2_x_at	S.mel.1021 chromosome	-	2625213-2625421	112	trans-encoded sRNA	S._meliloti_chromosome_oligo_11265	4	2625371-2625395	-	-	423	-	292	-	-	-
c15966190i15966191f2_x_at	S.mel.1021 chromosome	-	2625213-2625421	112	trans-encoded sRNA	S._meliloti_chromosome_oligo_11265	3	2625397-2625421	-	235	311	-	208	207	-	-
15966199i15966200f1_x_at	S.mel.1021 chromosome	+	2635674-2635729	56	mRNA leader		3	2635674-2635698	1420	972	6215	5449	10049	7124	2443	4449
15966199i15966200f1_x_at	S.mel.1021 chromosome	+	2635674-2635729	56	mRNA leader		4	2635705-2635729	-	-	-	173	273	213	-	-
c15966205i15966206f1_x_at	S.mel.1021 chromosome	-	2643402-2643511	75	mRNA leader	S._meliloti_chromosome_oligo_295	8	2643402-2643426	249	262	187	213	207	340	274	-
c15966205i15966206f1_x_at	S.mel.1021 chromosome	-	2643402-2643511	75	mRNA leader	S._meliloti_chromosome_oligo_295	6	2643452-2643476	667	601	4020	4132	7897	5652	1460	3452
c15966205i15966206f1_x_at	S.mel.1021 chromosome	-	2643402-2643511	75	mRNA leader	S._meliloti_chromosome_oligo_295	5	2643487-2643511	-	-	-	168	280	220	-	-
c15966231i15966232f1_x_at	S.mel.1021 chromosome	-	2667451-2667496	46	mRNA leader		6	2667451-2667475	-	-	-	-	-	-	189	-
c15966231i15966232f1_x_at	S.mel.1021 chromosome	-	2667451-2667496	46	mRNA leader		5	2667472-2667496	-	-	-	-	-	-	313	-
c15966238i15966239f1_x_at	S.mel.1021 chromosome	-	2673895-2673940	46	mRNA leader		6	2673895-2673919	235	-	-	266	185	223	-	-
c15966238i15966239f1_x_at	S.mel.1021 chromosome	-	2673895-2673940	46	mRNA leader		5	2673916-2673940	617	474	3506	3090	6230	3764	1234	2674
15966238i15966239f1_x_at	S.mel.1021 chromosome	+	2673996-2674073	78	trans-encoded sRNA		3	2673996-2674020	236	223	1192	1469	2673	1694	303	1209
15966238i15966239f1_x_at	S.mel.1021 chromosome	+	2673996-2674073	78	trans-encoded sRNA		5	2674049-2674073	-	-	-	-	233	198	-	-
c15966258i15966259f2_x_at	S.mel.1021 chromosome	-	2695662-2695759	98	trans-encoded sRNA		3	2695662-2695686	-	-	-	272	604	206	-	205
c15966258i15966259f2_x_at	S.mel.1021 chromosome	-	2695662-2695759	98	trans-encoded sRNA		1	2695735-2695759	-	-	-	-	224	-	-	-
n15966312_at	S.mel.1021 chromosome	+	2751730-2751841	112	mRNA leader		9	2751730-2751754	-	-	-	301	578	228	-	-
n15966312_at	S.mel.1021 chromosome	+	2751730-2751841	112	mRNA leader		12	2751817-2751841	165	193	-	-	-	187	168	-
c15966330i15966331f1_x_at	S.mel.1021 chromosome	-	2772771-2772854	84	mRNA leader		5	2772771-2772795	-	-	-	205	272	-	-	-
c15966330i15966331f1_x_at	S.mel.1021 chromosome	-	2772771-2772854	84	mRNA leader		3	2772830-2772854	-	-	-	-	230	-	-	-
15966333i15966334f1_x_at	S.mel.1021 chromosome	+	2775789-2775849	61	trans-encoded sRNA		1	2775789-2775813	621	456	3538	4023	7318	4760	1149	3089
15966333i15966334f1_x_at	S.mel.1021 chromosome	+	2775789-2775849	61	trans-encoded sRNA		2	2775825-2775849	-	-	-	-	212	-	-	-
rna54i15966360f1_x_at	S.mel.1021 chromosome	+	2811736-2811814	79	trans-encoded sRNA		8	2811736-2811760	-	-	-	200	345	-	-	-
rna54i15966360f1_x_at	S.mel.1021 chromosome	+	2811736-2811814	79	trans-encoded sRNA		10	2811790-2811814	-	-	-	-	190	-	-	-
15966366i15966367f1_x_at	S.mel.1021 chromosome	+	2824051-2824178	128	mRNA leader		5	2824051-2824075	492	457	687	551	583	743	221	176
15966366i15966367f1_x_at	S.mel.1021 chromosome	+	2824051-2824178	128	mRNA leader		8	2824154-2824178	-	-	-	-	269	-	-	-
c15966426i15966427f1_x_at	S.mel.1021 chromosome	-	2881494-2881611	118	mRNA leader		5	2881494-2881518	-	-	201	356	575	235	-	226
c15966426i15966427f1_x_at	S.mel.1021 chromosome	-	2881494-2881611	118	mRNA leader		2	2881587-2881611	-	-	-	267	435	192	-	159
15966470i15966471f2_x_at	S.mel.1021 chromosome	+	2921919-2922067	149	mRNA leader		4	2921919-2921943	-	-	-	365	579	305	-	238
15966470i15966471f2_x_at	S.mel.1021 chromosome	+	2921919-2922067	149	mRNA leader		7	2922012-2922036	557	226	392	629	326	638	172	237
15966470i15966471f2_x_at	S.mel.1021 chromosome	+	2921919-2922067	149	mRNA leader		8	2922043-2922067	353	186	221	306	222	391	-	169
c15966512i15966513f1_x_at	S.mel.1021 chromosome	-	2972148-2972244	56	trans-encoded sRNA	S._meliloti_chromosome_oligo_5420,S._meliloti_chromosome_oligo_4607	5	2972148-2972172	-	-	185	-	201	194	-	-
c15966512i15966513f1_x_at	S.mel.1021 chromosome	-	2972148-2972244	56	trans-encoded sRNA	S._meliloti_chromosome_oligo_5420,S._meliloti_chromosome_oligo_4607	4	2972189-2972213	461	441	517	397	710	899	211	192
c15966512i15966513f1_x_at	S.mel.1021 chromosome	-	2972148-2972244	56	trans-encoded sRNA	S._meliloti_chromosome_oligo_5420,S._meliloti_chromosome_oligo_4607	3	2972220-2972244	242	295	396	373	511	535	-	-
15966514i15966515f1_x_at	S.mel.1021 chromosome	+	2972996-2973050	55	trans-encoded sRNA		0	2972996-2973020	-	-	-	-	-	167	-	-
15966514i15966515f1_x_at	S.mel.1021 chromosome	+	2972996-2973050	55	trans-encoded sRNA		1	2973026-2973050	-	-	-	201	288	200	-	-
c15966525i15966526f1_x_at	S.mel.1021 chromosome	-	2986454-2986639	88	trans-encoded sRNA		7	2986454-2986478	-	202	285	685	1400	543	187	470
c15966525i15966526f1_x_at	S.mel.1021 chromosome	-	2986454-2986639	88	trans-encoded sRNA		5	2986517-2986541	-	-	-	-	246	214	-	-
c15966525i15966526f1_x_at	S.mel.1021 chromosome	-	2986454-2986639	88	trans-encoded sRNA		2	2986615-2986639	-	-	-	195	273	-	-	-
c15966576i15966577f1_x_at	S.mel.1021 chromosome	-	3044419-3044474	56	mRNA leader		10	3044419-3044443	-	-	831	-	204	-	-	-
c15966576i15966577f1_x_at	S.mel.1021 chromosome	-	3044419-3044474	56	mRNA leader		9	3044450-3044474	-	301	728	-	246	238	-	-
c15966582_at	S.mel.1021 chromosome	-	3051449-3051503	55	mRNA leader		0	3051449-3051473	-	-	179	405	652	331	-	240
c15966582i15966583f1_x_at	S.mel.1021 chromosome	-	3051449-3051503	55	mRNA leader		10	3051479-3051503	177	168	-	-	-	183	160	-
c15966600i15966601f1_x_at	S.mel.1021 chromosome	-	3074380-3074430	51	cis-encoded antisense sRNA		7	3074380-3074404	233	215	161	177	181	296	232	-
c15966600i15966601f1_x_at	S.mel.1021 chromosome	-	3074380-3074430	51	cis-encoded antisense sRNA		6	3074406-3074430	253	233	182	-	193	253	256	-
15966600i15966601f1_x_at	S.mel.1021 chromosome	+	3074406-3074563	158	mRNA leader		1	3074406-3074430	-	-	181	-	-	-	-	-
15966600i15966601f1_x_at	S.mel.1021 chromosome	+	3074406-3074563	158	mRNA leader		6	3074539-3074563	195	191	-	-	-	260	207	-
c15966608i15966609f1_x_at	S.mel.1021 chromosome	-	3085006-3085094	89	trans-encoded sRNA		5	3085006-3085030	-	-	-	172	426	206	-	-
c15966608i15966609f1_x_at	S.mel.1021 chromosome	-	3085006-3085094	89	trans-encoded sRNA		3	3085070-3085094	-	-	-	-	222	-	-	-
c15966616i15966617f1_x_at	S.mel.1021 chromosome	-	3092414-3092488	75	trans-encoded sRNA		4	3092414-3092438	-	-	173	202	-	-	-	-
c15966616i15966617f1_x_at	S.mel.1021 chromosome	-	3092414-3092488	75	trans-encoded sRNA		2	3092464-3092488	219	185	-	170	168	202	198	-
15966616i15966617f1_x_at	S.mel.1021 chromosome	+	3092415-3092489	75	trans-encoded sRNA		2	3092415-3092439	182	189	-	-	167	263	185	-
15966616i15966617f1_x_at	S.mel.1021 chromosome	+	3092415-3092489	75	trans-encoded sRNA		4	3092465-3092489	-	-	-	-	186	-	-	-
c15966628i15966629f1_x_at	S.mel.1021 chromosome	-	3105261-3105515	120	trans-encoded sRNA		2	3105261-3105285	-	-	-	-	-	193	-	-
c15966628i15966629f2_x_at	S.mel.1021 chromosome	-	3105261-3105515	120	trans-encoded sRNA		7	3105396-3105420	221	166	-	250	231	203	-	-
c15966628i15966629f2_x_at	S.mel.1021 chromosome	-	3105261-3105515	120	trans-encoded sRNA		4	3105491-3105515	169	184	622	1219	2007	1002	224	702
15966684i15966685f1_x_at	S.mel.1021 chromosome	+	3164762-3164862	101	mRNA leader		6	3164762-3164786	376	223	556	388	233	218	-	-
15966684i15966685f1_x_at	S.mel.1021 chromosome	+	3164762-3164862	101	mRNA leader		8	3164838-3164862	204	188	-	169	-	230	208	-
c15966696i15966697f1_x_at	S.mel.1021 chromosome	-	3177461-3177542	82	mRNA leader		10	3177461-3177485	245	265	712	1394	2649	1562	338	843
c15966696i15966697f1_x_at	S.mel.1021 chromosome	-	3177461-3177542	82	mRNA leader		9	3177487-3177511	-	-	-	-	-	173	-	-
c15966696i15966697f1_x_at	S.mel.1021 chromosome	-	3177461-3177542	82	mRNA leader		8	3177518-3177542	-	-	-	-	-	178	-	-
15966703i15966704f1_x_at	S.mel.1021 chromosome	+	3188021-3188116	96	trans-encoded sRNA		3	3188021-3188045	192	223	411	1044	2132	897	212	627
15966703i15966704f1_x_at	S.mel.1021 chromosome	+	3188021-3188116	96	trans-encoded sRNA		5	3188092-3188116	-	-	178	347	672	259	-	250
15966724i15966725f1_x_at	S.mel.1021 chromosome	+	3215965-3216019	55	trans-encoded sRNA	S._meliloti_chromosome_oligo_5129,S._meliloti_chromosome_oligo_13297	4	3215965-3215989	-	-	174	230	-	-	-	-
15966724i15966725f1_x_at	S.mel.1021 chromosome	+	3215965-3216019	55	trans-encoded sRNA	S._meliloti_chromosome_oligo_5129,S._meliloti_chromosome_oligo_13297	5	3215995-3216019	-	-	-	255	-	-	-	-
15966734i15966735f1_x_at	S.mel.1021 chromosome	+	3229222-3229304	83	cis-encoded antisense sRNA		3	3229222-3229246	-	-	-	264	419	193	-	-
15966734i15966735f1_x_at	S.mel.1021 chromosome	+	3229222-3229304	83	cis-encoded antisense sRNA		5	3229280-3229304	-	-	-	303	-	-	-	-
15966748i15966749f1_x_at	S.mel.1021 chromosome	+	3246531-3246618	58	trans-encoded sRNA		4	3246531-3246555	206	170	1192	1292	2897	1357	332	903
15966748i15966749f1_x_at	S.mel.1021 chromosome	+	3246531-3246618	58	trans-encoded sRNA		5	3246564-3246588	218	212	183	-	-	204	180	-
15966748i15966749f1_x_at	S.mel.1021 chromosome	+	3246531-3246618	58	trans-encoded sRNA		6	3246594-3246618	-	-	-	347	669	291	-	269
c15966764i15966765f1_x_at	S.mel.1021 chromosome	-	3268222-3268272	51	mRNA leader		5	3268222-3268246	-	186	-	-	-	-	-	-
c15966764i15966765f1_x_at	S.mel.1021 chromosome	-	3268222-3268272	51	mRNA leader		4	3268248-3268272	-	212	-	-	-	-	-	-
15966766i15966767f1_x_at	S.mel.1021 chromosome	+	3270280-3270367	88	mRNA leader		2	3270280-3270304	-	-	-	-	170	-	-	-
15966766i15966767f1_x_at	S.mel.1021 chromosome	+	3270280-3270367	88	mRNA leader		4	3270343-3270367	-	-	-	581	1105	449	-	320
15966782i15966783f1_x_at	S.mel.1021 chromosome	+	3287515-3287599	85	trans-encoded sRNA		0	3287515-3287539	179	-	-	-	-	-	-	-
15966782i15966783f1_x_at	S.mel.1021 chromosome	+	3287515-3287599	85	trans-encoded sRNA		1	3287575-3287599	222	-	-	-	-	218	189	-
c15966790i15966791f1_x_at	S.mel.1021 chromosome	-	3295703-3295792	90	mRNA leader		6	3295703-3295727	-	-	-	163	-	-	-	-
c15966790i15966791f1_x_at	S.mel.1021 chromosome	-	3295703-3295792	90	mRNA leader		4	3295768-3295792	277	-	-	400	215	225	-	-
15966792i15966793f1_x_at	S.mel.1021 chromosome	+	3298668-3298727	60	trans-encoded sRNA		3	3298668-3298692	166	-	533	565	933	728	171	595
15966792i15966793f1_x_at	S.mel.1021 chromosome	+	3298668-3298727	60	trans-encoded sRNA		4	3298703-3298727	-	-	-	170	-	171	-	-
c15966853i15966854f1_x_at	S.mel.1021 chromosome	-	3361205-3361371	167	trans-encoded sRNA		3	3361205-3361229	-	-	-	198	389	179	-	-
c15966853i15966854f2_x_at	S.mel.1021 chromosome	-	3361205-3361371	167	trans-encoded sRNA		8	3361347-3361371	-	-	-	-	-	190	-	-
15966853i15966854f2_x_at	S.mel.1021 chromosome	+	3361486-3361547	62	trans-encoded sRNA		4	3361486-3361510	333	274	409	263	383	496	-	-
15966853i15966854f2_x_at	S.mel.1021 chromosome	+	3361486-3361547	62	trans-encoded sRNA		5	3361523-3361547	236	294	265	205	227	385	-	-
c15966860_at	S.mel.1021 chromosome	-	3368117-3368674	532	mRNA leader		1	3368117-3368141	-	-	-	-	-	-	217	-
c15966860_at	S.mel.1021 chromosome	-	3368117-3368674	532	mRNA leader		0	3368139-3368163	-	-	-	-	-	-	181	-
c15966860i15966861f2_x_at	S.mel.1021 chromosome	-	3368117-3368674	532	mRNA leader		1	3368278-3368302	-	-	-	-	-	-	269	-
c15966860i15966861f1_x_at	S.mel.1021 chromosome	-	3368117-3368674	532	mRNA leader		6	3368288-3368312	-	-	-	-	-	-	499	-
c15966860i15966861f1_x_at	S.mel.1021 chromosome	-	3368117-3368674	532	mRNA leader		3	3368400-3368424	-	-	-	-	-	-	252	-
c15966860i15966861f1_x_at	S.mel.1021 chromosome	-	3368117-3368674	532	mRNA leader		2	3368438-3368462	-	-	-	-	-	-	208	-
c15966860i15966861f3_x_at	S.mel.1021 chromosome	-	3368117-3368674	532	mRNA leader		3	3368510-3368534	-	-	-	-	-	-	276	-
c15966860i15966861f2_x_at	S.mel.1021 chromosome	-	3368117-3368674	532	mRNA leader		6	3368624-3368648	-	-	-	-	-	178	189	-
c15966860i15966861f2_x_at	S.mel.1021 chromosome	-	3368117-3368674	532	mRNA leader		5	3368650-3368674	-	-	-	268	533	182	-	186
15966860i15966861f2_x_at	S.mel.1021 chromosome	+	3368275-3368396	122	trans-encoded sRNA		7	3368275-3368299	-	-	-	295	596	193	-	204
15966860i15966861f3_x_at	S.mel.1021 chromosome	+	3368275-3368396	122	trans-encoded sRNA		1	3368372-3368396	-	210	167	-	-	187	-	-
15966870i15966871f2_x_at	S.mel.1021 chromosome	+	3382251-3382347	97	trans-encoded sRNA		4	3382251-3382275	-	-	-	-	-	175	-	-
15966870i15966871f2_x_at	S.mel.1021 chromosome	+	3382251-3382347	97	trans-encoded sRNA		6	3382323-3382347	-	-	-	-	-	172	-	-
15966870i15966871f3_x_at	S.mel.1021 chromosome	+	3382567-3382742	176	trans-encoded sRNA		3	3382567-3382591	235	236	175	165	203	293	243	-
15966870i15966871f3_x_at	S.mel.1021 chromosome	+	3382567-3382742	176	trans-encoded sRNA		8	3382718-3382742	-	-	-	-	-	193	-	-
c15966888i15966889f2_x_at	S.mel.1021 chromosome	-	3407514-3407614	101	trans-encoded sRNA		0	3407514-3407538	-	-	-	-	199	-	-	-
c15966888i15966889f3_x_at	S.mel.1021 chromosome	-	3407514-3407614	101	trans-encoded sRNA		7	3407590-3407614	-	-	-	-	283	227	-	-
c15966904i15966905f2_x_at	S.mel.1021 chromosome	-	3433126-3433240	115	trans-encoded sRNA		4	3433126-3433150	238	239	170	179	196	278	284	-
c15966904i15966905f2_x_at	S.mel.1021 chromosome	-	3433126-3433240	115	trans-encoded sRNA		1	3433216-3433240	-	174	-	-	-	-	-	-
rna48i15966908f1_x_at	S.mel.1021 chromosome	+	3438829-3438977	117	mRNA leader	S._meliloti_chromosome_oligo_13658,S._meliloti_chromosome_oligo_7820	5	3438829-3438853	526	1149	585	565	560	785	271	212
rna48i15966908f1_x_at	S.mel.1021 chromosome	+	3438829-3438977	117	mRNA leader	S._meliloti_chromosome_oligo_13658,S._meliloti_chromosome_oligo_7820	6	3438859-3438883	-	-	-	171	-	-	-	-
rna48i15966908f1_x_at	S.mel.1021 chromosome	+	3438829-3438977	117	mRNA leader	S._meliloti_chromosome_oligo_13658,S._meliloti_chromosome_oligo_7820	8	3438921-3438945	391	263	-	1707	919	703	304	236
rna48i15966908f1_x_at	S.mel.1021 chromosome	+	3438829-3438977	117	mRNA leader	S._meliloti_chromosome_oligo_13658,S._meliloti_chromosome_oligo_7820	9	3438953-3438977	191	-	-	611	-	208	163	-
c15966923_at	S.mel.1021 chromosome	-	3451958-3452125	168	mRNA leader		11	3451958-3451982	-	-	-	237	423	238	-	-
c15966923_at	S.mel.1021 chromosome	-	3451958-3452125	168	mRNA leader		5	3452101-3452125	-	-	-	311	502	349	-	171
c15966941i15966942f1_x_at	S.mel.1021 chromosome	-	3471010-3471106	97	cis-encoded antisense sRNA	S._meliloti_chromosome_oligo_12688	6	3471010-3471034	-	-	-	260	405	242	-	-
c15966941i15966942f1_x_at	S.mel.1021 chromosome	-	3471010-3471106	97	cis-encoded antisense sRNA	S._meliloti_chromosome_oligo_12688	5	3471046-3471070	-	168	234	561	1250	537	172	456
c15966941i15966942f1_x_at	S.mel.1021 chromosome	-	3471010-3471106	97	cis-encoded antisense sRNA	S._meliloti_chromosome_oligo_12688	4	3471082-3471106	351	298	2328	2457	4894	3339	547	1735
c15966943i15966944f1_x_at	S.mel.1021 chromosome	-	3473030-3473086	57	trans-encoded sRNA		7	3473030-3473054	279	301	2203	2078	4428	2302	670	1591
c15966943i15966944f1_x_at	S.mel.1021 chromosome	-	3473030-3473086	57	trans-encoded sRNA		6	3473062-3473086	-	-	-	227	294	-	-	-
c15966967i15966968f1_x_at	S.mel.1021 chromosome	-	3499019-3499075	57	trans-encoded sRNA		3	3499019-3499043	-	-	291	425	1065	383	-	329
c15966967i15966968f1_x_at	S.mel.1021 chromosome	-	3499019-3499075	57	trans-encoded sRNA		2	3499051-3499075	-	-	-	439	769	288	-	195
c15966968i15966969f1_x_at	S.mel.1021 chromosome	-	3499711-3499861	151	mRNA leader	S._meliloti_chromosome_oligo_2852	6	3499711-3499735	-	-	254	636	1421	482	-	437
c15966968i15966969f1_x_at	S.mel.1021 chromosome	-	3499711-3499861	151	mRNA leader	S._meliloti_chromosome_oligo_2852	4	3499782-3499806	-	-	-	-	178	170	-	-
c15966968i15966969f1_x_at	S.mel.1021 chromosome	-	3499711-3499861	151	mRNA leader	S._meliloti_chromosome_oligo_2852	2	3499837-3499861	228	325	458	-	267	293	-	-
15966980i15966981f1_x_at	S.mel.1021 chromosome	+	3509669-3509793	125	trans-encoded sRNA		5	3509669-3509693	216	272	309	213	445	392	202	-
15966980i15966981f1_x_at	S.mel.1021 chromosome	+	3509669-3509793	125	trans-encoded sRNA		6	3509703-3509727	332	353	472	270	653	578	250	188
15966980i15966981f1_x_at	S.mel.1021 chromosome	+	3509669-3509793	125	trans-encoded sRNA		7	3509728-3509752	281	293	370	261	612	471	415	210
15966980i15966981f1_x_at	S.mel.1021 chromosome	+	3509669-3509793	125	trans-encoded sRNA		8	3509769-3509793	594	806	934	685	1827	1397	378	557
15966998i15966999f1_x_at	S.mel.1021 chromosome	+	3527048-3527244	105	mRNA leader	S._meliloti_chromosome_oligo_5138	3	3527048-3527072	-	164	-	-	-	-	-	-
15966998i15966999f1_x_at	S.mel.1021 chromosome	+	3527048-3527244	105	mRNA leader	S._meliloti_chromosome_oligo_5138	5	3527128-3527152	223	173	-	383	201	211	-	-
15966998i15966999f1_x_at	S.mel.1021 chromosome	+	3527048-3527244	105	mRNA leader	S._meliloti_chromosome_oligo_5138	8	3527220-3527244	-	-	-	-	292	198	-	-
15967009i15967010f1_x_at	S.mel.1021 chromosome	+	3539508-3539559	52	trans-encoded sRNA	S._meliloti_chromosome_oligo_12301	6	3539508-3539532	168	448	620	-	592	850	-	239
15967009i15967010f1_x_at	S.mel.1021 chromosome	+	3539508-3539559	52	trans-encoded sRNA	S._meliloti_chromosome_oligo_12301	7	3539535-3539559	-	470	533	-	624	788	-	319
c15967010i15967011f1_x_at	S.mel.1021 chromosome	-	3540545-3540613	69	trans-encoded sRNA	S._meliloti_chromosome_oligo_11555	0	3540545-3540569	-	-	-	-	235	-	189	-
c15967010i15967011f2_x_at	S.mel.1021 chromosome	-	3540545-3540613	69	trans-encoded sRNA	S._meliloti_chromosome_oligo_11555	5	3540589-3540613	-	347	195	207	-	265	190	-
15967035i15967036f1_x_at	S.mel.1021 chromosome	+	3568440-3568586	147	trans-encoded sRNA		0	3568440-3568464	-	-	-	610	1146	464	-	389
15967035i15967036f1_x_at	S.mel.1021 chromosome	+	3568440-3568586	147	trans-encoded sRNA		4	3568562-3568586	-	-	-	302	555	235	-	222
c15967072i15967073f1_x_at	S.mel.1021 chromosome	-	3621504-3621610	107	trans-encoded sRNA		5	3621504-3621528	-	-	-	-	183	-	-	-
c15967072i15967073f1_x_at	S.mel.1021 chromosome	-	3621504-3621610	107	trans-encoded sRNA		3	3621586-3621610	-	-	-	176	244	-	-	-
ci14523056f1_x_at	S.mel.1021 pSymA	-	188-240	53	trans-encoded sRNA		4	188-212	-	-	-	257	-	-	-	-
ci14523056f1_x_at	S.mel.1021 pSymA	-	188-240	53	trans-encoded sRNA		3	216-240	-	-	-	244	391	-	-	-
c14523066i14523067f1_x_at	S.mel.1021 pSymA	-	13988-14073	86	trans-encoded sRNA		2	13988-14012	-	-	-	-	229	-	-	-
c14523066i14523067f1_x_at	S.mel.1021 pSymA	-	13988-14073	86	trans-encoded sRNA		0	14049-14073	-	-	-	-	382	-	-	-
14523067irna62f1_x_at	S.mel.1021 pSymA	+	15280-15392	113	trans-encoded sRNA		6	15280-15304	-	-	-	251	-	-	-	-
14523067irna62f1_x_at	S.mel.1021 pSymA	+	15280-15392	113	trans-encoded sRNA		8	15346-15370	-	-	-	-	227	-	-	-
14523067irna62f1_x_at	S.mel.1021 pSymA	+	15280-15392	113	trans-encoded sRNA		9	15368-15392	-	-	-	392	608	325	-	271
c14523081i14523082f2_x_at	S.mel.1021 pSymA	-	28065-28209	145	trans-encoded sRNA		6	28065-28089	-	-	179	192	196	183	-	-
c14523081i14523082f2_x_at	S.mel.1021 pSymA	-	28065-28209	145	trans-encoded sRNA		2	28185-28209	187	175	1042	1135	2500	1064	322	868
14523105i14523106f1_x_at	S.mel.1021 pSymA	+	48071-48153	83	mRNA leader		5	48071-48095	477	328	1831	2571	4646	3523	625	1769
14523105i14523106f1_x_at	S.mel.1021 pSymA	+	48071-48153	83	mRNA leader		7	48129-48153	638	477	865	677	731	961	212	187
14523116i14523117f2_x_at	S.mel.1021 pSymA	+	59592-59675	84	mRNA leader	pSymA_oligo_1066	4	59592-59616	-	-	-	191	315	-	-	-
14523116i14523117f2_x_at	S.mel.1021 pSymA	+	59592-59675	84	mRNA leader	pSymA_oligo_1066	6	59651-59675	-	230	394	-	464	589	-	-
14523134i14523135f1_x_at	S.mel.1021 pSymA	+	77136-77290	155	trans-encoded sRNA		5	77136-77160	-	-	265	529	832	411	-	381
14523134i14523135f2_x_at	S.mel.1021 pSymA	+	77136-77290	155	trans-encoded sRNA		2	77266-77290	-	-	-	-	185	-	-	-
14523250i14523251f1_x_at	S.mel.1021 pSymA	+	183402-183541	140	trans-encoded sRNA		0	183402-183426	-	-	-	-	-	179	-	-
14523250i14523251f1_x_at	S.mel.1021 pSymA	+	183402-183541	140	trans-encoded sRNA		3	183517-183541	478	333	2481	2774	4624	3895	595	2170
14523305i14523306f1_x_at	S.mel.1021 pSymA	+	234756-234801	46	trans-encoded sRNA		4	234756-234780	-	-	-	-	-	177	-	-
14523305i14523306f1_x_at	S.mel.1021 pSymA	+	234756-234801	46	trans-encoded sRNA		5	234777-234801	-	-	-	-	-	177	-	-
c14523316_at	S.mel.1021 pSymA	-	244149-244259	109	trans-encoded sRNA	pSymA_oligo_1826	7	244149-244173	-	-	177	523	1064	400	170	352
c14523316_at	S.mel.1021 pSymA	-	244149-244259	109	trans-encoded sRNA	pSymA_oligo_1826	2	244233-244257	228	202	156	177	186	269	237	-
c14523316_at	S.mel.1021 pSymA	-	244149-244259	109	trans-encoded sRNA	pSymA_oligo_1826	1	244235-244259	219	201	-	-	186	262	239	-
n14523350_at	S.mel.1021 pSymA	+	278509-278641	133	mRNA leader		12	278509-278533	-	-	-	-	-	187	-	-
n14523351_at	S.mel.1021 pSymA	+	278509-278641	133	mRNA leader		0	278617-278641	-	-	-	-	-	179	-	-
14523390i14523391f1_x_at	S.mel.1021 pSymA	+	313529-313692	164	trans-encoded sRNA		1	313529-313553	451	391	2841	2754	5428	3006	1002	2354
14523390i14523391f1_x_at	S.mel.1021 pSymA	+	313529-313692	164	trans-encoded sRNA		5	313668-313692	-	-	-	206	297	-	-	-
c14523454i14523455f2_x_at	S.mel.1021 pSymA	-	375369-375500	132	trans-encoded sRNA	pSymA_oligo_1555	1	375369-375393	-	-	-	240	395	212	-	-
c14523454i14523455f3_x_at	S.mel.1021 pSymA	-	375369-375500	132	trans-encoded sRNA	pSymA_oligo_1555	7	375476-375500	217	202	1286	1337	2716	1405	331	1169
c14523538i14523539f1_x_at	S.mel.1021 pSymA	-	447569-447715	147	mRNA leader	pSymA_oligo_3534	5	447569-447593	-	-	-	303	585	207	-	230
c14523538i14523539f1_x_at	S.mel.1021 pSymA	-	447569-447715	147	mRNA leader	pSymA_oligo_3534	1	447691-447715	-	-	-	-	-	168	-	-
c14523542i14523543f1_x_at	S.mel.1021 pSymA	-	451617-451713	97	trans-encoded sRNA		0	451617-451641	-	-	-	-	206	-	-	-
c14523542i14523543f2_x_at	S.mel.1021 pSymA	-	451617-451713	97	trans-encoded sRNA		7	451689-451713	-	-	-	237	514	271	-	-
c14523548i14523549f1_x_at	S.mel.1021 pSymA	-	459174-459321	148	cis-encoded antisense sRNA		7	459174-459198	281	258	204	208	219	353	293	-
c14523548i14523549f1_x_at	S.mel.1021 pSymA	-	459174-459321	148	cis-encoded antisense sRNA		3	459297-459321	-	-	-	484	792	423	-	426
n14523550_at	S.mel.1021 pSymA	+	460755-460795	41	mRNA leader		5	460755-460779	-	-	-	-	234	173	-	-
n14523550_at	S.mel.1021 pSymA	+	460755-460795	41	mRNA leader		6	460761-460785	-	-	-	189	253	193	-	-
n14523550_at	S.mel.1021 pSymA	+	460755-460795	41	mRNA leader		7	460771-460795	-	-	-	171	238	-	-	-
c14523556i14523557f1_x_at	S.mel.1021 pSymA	-	465708-465770	63	trans-encoded sRNA		7	465708-465732	177	187	-	-	-	218	185	-
c14523556i14523557f1_x_at	S.mel.1021 pSymA	-	465708-465770	63	trans-encoded sRNA		6	465746-465770	271	217	357	392	319	437	-	-
14523574i14523575f2_x_at	S.mel.1021 pSymA	+	483286-483485	56	mRNA leader		7	483286-483310	-	-	-	420	812	336	-	226
14523574i14523575f2_x_at	S.mel.1021 pSymA	+	483286-483485	56	mRNA leader		8	483317-483341	-	-	-	432	795	349	-	291
n14523575_at	S.mel.1021 pSymA	+	483286-483485	56	mRNA leader		3	483461-483485	-	176	-	-	-	181	180	-
14523580i14523582f1_x_at	S.mel.1021 pSymA	+	491986-492038	53	trans-encoded sRNA	pSymA_oligo_636	5	491986-492010	-	-	-	406	518	264	-	213
14523580i14523582f1_x_at	S.mel.1021 pSymA	+	491986-492038	53	trans-encoded sRNA	pSymA_oligo_636	6	492014-492038	492	369	1514	2548	4671	3526	635	1566
c14523592i14523593f1_x_at	S.mel.1021 pSymA	-	503173-503266	94	cis-encoded antisense sRNA		5	503173-503197	163	-	162	180	-	187	-	-
c14523592i14523593f1_x_at	S.mel.1021 pSymA	-	503173-503266	94	cis-encoded antisense sRNA		3	503242-503266	-	-	-	-	-	188	-	-
c14523600i14523601f2_x_at	S.mel.1021 pSymA	-	511529-511661	133	trans-encoded sRNA	pSymA_oligo_2601	5	511529-511553	-	-	-	-	273	-	-	-
c14523600i14523601f2_x_at	S.mel.1021 pSymA	-	511529-511661	133	trans-encoded sRNA	pSymA_oligo_2601	3	511598-511622	-	-	-	262	308	-	-	-
c14523600i14523601f2_x_at	S.mel.1021 pSymA	-	511529-511661	133	trans-encoded sRNA	pSymA_oligo_2601	2	511637-511661	-	-	-	-	191	-	-	-
14523600i14523601f2_x_at	S.mel.1021 pSymA	+	511600-511686	87	trans-encoded sRNA		6	511600-511624	-	-	-	-	190	-	-	-
14523600i14523601f2_x_at	S.mel.1021 pSymA	+	511600-511686	87	trans-encoded sRNA		8	511662-511686	-	-	-	193	238	-	-	-
14523601i14523603f1_x_at	S.mel.1021 pSymA	+	512142-512267	126	trans-encoded sRNA		2	512142-512166	-	-	-	328	650	328	-	199
14523601i14523603f1_x_at	S.mel.1021 pSymA	+	512142-512267	126	trans-encoded sRNA		5	512243-512267	-	-	178	-	-	181	-	-
14523611i14523612f1_x_at	S.mel.1021 pSymA	+	526328-526381	54	trans-encoded sRNA		3	526328-526352	-	-	179	368	731	238	-	244
14523611i14523612f1_x_at	S.mel.1021 pSymA	+	526328-526381	54	trans-encoded sRNA		4	526357-526381	-	-	-	-	200	-	-	-
c14523647i14523648f1_x_at	S.mel.1021 pSymA	-	557656-557784	129	cis-encoded antisense sRNA		4	557656-557680	205	182	235	237	253	282	-	-
c14523647i14523648f1_x_at	S.mel.1021 pSymA	-	557656-557784	129	cis-encoded antisense sRNA		1	557760-557784	-	-	-	-	-	183	174	-
14523665i14523666f1_x_at	S.mel.1021 pSymA	+	569772-569935	164	mRNA leader		5	569772-569796	-	-	222	-	222	219	-	-
n14523666_at	S.mel.1021 pSymA	+	569772-569935	164	mRNA leader		3	569911-569935	-	-	-	-	-	172	176	-
14523752i14523753f2_x_at	S.mel.1021 pSymA	+	643784-643862	79	cis-encoded antisense sRNA		6	643784-643808	-	-	-	-	196	-	-	-
14523752i14523753f2_x_at	S.mel.1021 pSymA	+	643784-643862	79	cis-encoded antisense sRNA		8	643838-643862	-	-	-	-	248	-	-	-
14523775i14523777f1_x_at	S.mel.1021 pSymA	+	667229-667313	85	trans-encoded sRNA	pSymA_oligo_2061	3	667229-667253	-	-	-	167	272	-	-	-
14523775i14523777f1_x_at	S.mel.1021 pSymA	+	667229-667313	85	trans-encoded sRNA	pSymA_oligo_2061	5	667289-667313	-	-	-	-	248	-	-	-
14523780i14523781f1_x_at	S.mel.1021 pSymA	+	670900-671076	177	cis-encoded antisense sRNA	pSymA_oligo_2518	4	670900-670924	-	-	-	299	556	200	-	-
14523780i14523781f1_x_at	S.mel.1021 pSymA	+	670900-671076	177	cis-encoded antisense sRNA	pSymA_oligo_2518	7	670996-671020	-	-	-	221	373	217	-	-
14523780i14523781f1_x_at	S.mel.1021 pSymA	+	670900-671076	177	cis-encoded antisense sRNA	pSymA_oligo_2518	9	671052-671076	206	196	183	-	184	264	215	-
c14523812i14523813f1_x_at	S.mel.1021 pSymA	-	698622-698708	87	trans-encoded sRNA	pSymA_oligo_1468	3	698622-698646	-	-	-	-	279	-	-	-
c14523812i14523813f1_x_at	S.mel.1021 pSymA	-	698622-698708	87	trans-encoded sRNA	pSymA_oligo_1468	1	698684-698708	-	-	-	-	186	-	-	-
c14523843i14523844f1_x_at	S.mel.1021 pSymA	-	724094-724264	171	trans-encoded sRNA		3	724094-724118	-	-	-	196	-	-	-	-
c14523843i14523844f2_x_at	S.mel.1021 pSymA	-	724094-724264	171	trans-encoded sRNA		9	724240-724264	-	-	-	162	194	186	-	-
n14523854_at	S.mel.1021 pSymA	+	735837-735902	66	mRNA leader		11	735837-735861	-	-	-	439	804	309	-	248
n14523854_at	S.mel.1021 pSymA	+	735837-735902	66	mRNA leader		12	735878-735902	199	182	272	274	218	316	-	-
14523898i14523899f1_x_at	S.mel.1021 pSymA	+	780800-780867	68	cis-encoded antisense sRNA		3	780800-780824	-	-	-	-	255	-	-	-
14523898i14523899f1_x_at	S.mel.1021 pSymA	+	780800-780867	68	cis-encoded antisense sRNA		4	780822-780846	-	-	172	298	505	270	-	197
14523898i14523899f1_x_at	S.mel.1021 pSymA	+	780800-780867	68	cis-encoded antisense sRNA		5	780843-780867	-	-	-	-	242	-	-	-
c14523903i14523905f1_x_at	S.mel.1021 pSymA	-	786613-786701	89	trans-encoded sRNA		5	786613-786637	-	172	181	-	168	178	-	-
c14523903i14523905f1_x_at	S.mel.1021 pSymA	-	786613-786701	89	trans-encoded sRNA		3	786677-786701	-	188	201	738	1552	583	179	479
c14523946i14523948f1_x_at	S.mel.1021 pSymA	-	830254-830374	121	trans-encoded sRNA		3	830254-830278	519	457	3483	3187	6295	3588	1213	2831
c14523946i14523948f1_x_at	S.mel.1021 pSymA	-	830254-830374	121	trans-encoded sRNA		0	830350-830374	-	-	-	-	165	-	-	-
c14523997i14523998f1_x_at	S.mel.1021 pSymA	-	882301-882372	72	trans-encoded sRNA		0	882301-882325	306	272	201	202	237	348	283	-
c14523997i14523998f2_x_at	S.mel.1021 pSymA	-	882301-882372	72	trans-encoded sRNA		8	882348-882372	-	-	-	-	192	-	-	-
c14524025i14524026f3_x_at	S.mel.1021 pSymA	-	909784-909956	173	trans-encoded sRNA		1	909784-909808	-	182	-	-	-	-	-	-
c14524025i14524026f4_x_at	S.mel.1021 pSymA	-	909784-909956	173	trans-encoded sRNA		7	909932-909956	-	333	-	-	-	-	-	-
c14524026i14524027f2_x_at	S.mel.1021 pSymA	-	911141-911205	65	trans-encoded sRNA		1	911141-911165	-	-	-	295	548	323	-	219
c14524026i14524027f2_x_at	S.mel.1021 pSymA	-	911141-911205	65	trans-encoded sRNA		0	911181-911205	186	182	-	-	173	238	205	-
c14524130i14524131f2_x_at	S.mel.1021 pSymA	-	1012332-1012461	130	trans-encoded sRNA		3	1012332-1012356	-	-	-	449	876	355	-	293
c14524130i14524131f2_x_at	S.mel.1021 pSymA	-	1012332-1012461	130	trans-encoded sRNA		2	1012368-1012392	-	-	-	-	182	-	-	-
c14524130i14524131f2_x_at	S.mel.1021 pSymA	-	1012332-1012461	130	trans-encoded sRNA		1	1012399-1012423	-	-	-	-	-	176	165	-
c14524130i14524131f2_x_at	S.mel.1021 pSymA	-	1012332-1012461	130	trans-encoded sRNA		0	1012437-1012461	-	-	-	265	419	181	-	202
14524134i14524135f1_x_at	S.mel.1021 pSymA	+	1017488-1017570	83	trans-encoded sRNA		4	1017488-1017512	-	-	-	240	577	237	-	181
14524134i14524135f1_x_at	S.mel.1021 pSymA	+	1017488-1017570	83	trans-encoded sRNA		6	1017546-1017570	-	-	1235	-	807	397	-	-
14524197i14524198f2_x_at	S.mel.1021 pSymA	+	1082198-1082348	151	trans-encoded sRNA		2	1082198-1082222	-	-	-	292	601	236	-	202
14524197i14524198f2_x_at	S.mel.1021 pSymA	+	1082198-1082348	151	trans-encoded sRNA		6	1082324-1082348	-	-	-	284	507	213	-	182
14524204i14524205f1_x_at	S.mel.1021 pSymA	+	1092218-1092306	89	mRNA leader		8	1092218-1092242	1070	724	5624	5379	9140	7070	2086	4459
n14524205_at	S.mel.1021 pSymA	+	1092218-1092306	89	mRNA leader		0	1092282-1092306	-	-	-	320	506	263	-	180
14524228i14524229f1_x_at	S.mel.1021 pSymA	+	1116556-1116614	59	trans-encoded sRNA		2	1116556-1116580	-	185	238	555	974	492	-	407
14524228i14524229f1_x_at	S.mel.1021 pSymA	+	1116556-1116614	59	trans-encoded sRNA		3	1116590-1116614	-	168	-	-	-	197	171	-
c14524288i14524290f1_x_at	S.mel.1021 pSymA	-	1168018-1168143	126	mRNA leader		7	1168018-1168042	369	392	265	255	294	454	396	182
c14524288i14524290f1_x_at	S.mel.1021 pSymA	-	1168018-1168143	126	mRNA leader		4	1168119-1168143	-	-	-	339	614	263	-	185
14524292i14524293f1_x_at	S.mel.1021 pSymA	+	1172459-1172548	90	trans-encoded sRNA		2	1172459-1172483	-	-	-	-	216	-	-	-
14524292i14524293f1_x_at	S.mel.1021 pSymA	+	1172459-1172548	90	trans-encoded sRNA		4	1172524-1172548	462	393	3459	3162	5922	3311	934	2406
14524310i14524311f2_x_at	S.mel.1021 pSymA	+	1191360-1191478	119	cis-encoded antisense sRNA	pSymA_oligo_2687	1	1191360-1191384	-	-	-	-	195	-	-	-
14524310i14524311f2_x_at	S.mel.1021 pSymA	+	1191360-1191478	119	cis-encoded antisense sRNA	pSymA_oligo_2687	3	1191424-1191448	-	-	-	316	659	256	-	170
14524310i14524311f2_x_at	S.mel.1021 pSymA	+	1191360-1191478	119	cis-encoded antisense sRNA	pSymA_oligo_2687	4	1191454-1191478	431	377	2355	3141	5361	3323	930	2250
c14524315_at	S.mel.1021 pSymA	-	1195758-1195878	121	mRNA leader		11	1195758-1195782	-	-	-	-	-	179	-	-
c14524315_at	S.mel.1021 pSymA	-	1195758-1195878	121	mRNA leader		9	1195854-1195878	224	209	148	169	172	262	234	-
14524334i14524335f3_x_at	S.mel.1021 pSymA	+	1216504-1216653	150	trans-encoded sRNA	pSymA_oligo_2504	0	1216504-1216528	185	176	263	539	1175	579	163	300
14524334i14524335f3_x_at	S.mel.1021 pSymA	+	1216504-1216653	150	trans-encoded sRNA	pSymA_oligo_2504	4	1216629-1216653	-	186	810	1037	2157	817	272	676
14524339i14524340f1_x_at	S.mel.1021 pSymA	+	1220668-1220783	116	trans-encoded sRNA		10	1220668-1220692	427	409	327	316	380	530	485	227
14524339i14524340f1_x_at	S.mel.1021 pSymA	+	1220668-1220783	116	trans-encoded sRNA		11	1220704-1220728	1000	1118	1450	336	1355	1106	1188	456
14524339i14524340f2_x_at	S.mel.1021 pSymA	+	1220668-1220783	116	trans-encoded sRNA		0	1220732-1220756	198	369	375	-	1021	269	841	203
14524339i14524340f2_x_at	S.mel.1021 pSymA	+	1220668-1220783	116	trans-encoded sRNA		1	1220759-1220783	-	276	446	-	1307	525	323	184
14524379i14524381f3_x_at	S.mel.1021 pSymA	+	1262982-1263057	76	trans-encoded sRNA		0	1262982-1263006	-	-	225	-	-	-	-	171
14524379i14524381f3_x_at	S.mel.1021 pSymA	+	1262982-1263057	76	trans-encoded sRNA		1	1263009-1263033	-	-	-	-	-	-	-	161
14524379i14524381f3_x_at	S.mel.1021 pSymA	+	1262982-1263057	76	trans-encoded sRNA		2	1263033-1263057	-	-	-	-	-	-	-	185
14524404i14524405f1_x_at	S.mel.1021 pSymA	+	1279578-1279786	85	trans-encoded sRNA		3	1279578-1279602	-	-	-	189	-	-	-	-
14524404i14524405f1_x_at	S.mel.1021 pSymA	+	1279578-1279786	85	trans-encoded sRNA		7	1279702-1279726	262	233	338	331	337	363	-	-
14524404i14524405f1_x_at	S.mel.1021 pSymA	+	1279578-1279786	85	trans-encoded sRNA		9	1279762-1279786	-	-	197	-	180	234	-	-
14524425i14524426f1_x_at	S.mel.1021 pSymA	+	1304133-1304190	58	trans-encoded sRNA		0	1304133-1304157	235	227	162	-	189	223	206	-
14524425i14524426f1_x_at	S.mel.1021 pSymA	+	1304133-1304190	58	trans-encoded sRNA		1	1304166-1304190	-	-	-	194	233	-	-	-
c14524447i14524448f1_x_at	S.mel.1021 pSymA	-	1328251-1328337	87	trans-encoded sRNA		8	1328251-1328275	-	172	-	-	-	-	174	-
c14524447i14524448f1_x_at	S.mel.1021 pSymA	-	1328251-1328337	87	trans-encoded sRNA		6	1328313-1328337	-	-	-	-	218	-	188	-
14524447i14524448f1_x_at	S.mel.1021 pSymA	+	1328434-1328514	81	trans-encoded sRNA	pSymA_oligo_1457	9	1328434-1328458	-	-	-	-	342	197	-	-
14524447i14524448f1_x_at	S.mel.1021 pSymA	+	1328434-1328514	81	trans-encoded sRNA	pSymA_oligo_1457	11	1328490-1328514	-	-	215	741	1397	562	-	325
14524467i14524468f1_x_at	S.mel.1021 pSymA	+	1351236-1351339	104	trans-encoded sRNA	pSymA_oligo_2917,pSymA_oligo_2167	1	1351236-1351260	-	-	-	331	611	278	-	193
14524467i14524468f1_x_at	S.mel.1021 pSymA	+	1351236-1351339	104	trans-encoded sRNA	pSymA_oligo_2917,pSymA_oligo_2167	4	1351315-1351339	614	353	461	320	547	486	-	174
15139896i15139897f1_x_at	S.mel.1021 pSymB	+	30176-30264	89	trans-encoded sRNA	pSymB_oligo_1577	5	30176-30200	-	-	-	281	-	-	-	-
15139896i15139897f1_x_at	S.mel.1021 pSymB	+	30176-30264	89	trans-encoded sRNA	pSymB_oligo_1577	7	30240-30264	-	-	238	221	371	-	-	-
15139919i15139920f1_x_at	S.mel.1021 pSymB	+	56433-56520	88	trans-encoded sRNA	pSymB_oligo_940,pSymB_oligo_1246	1	56433-56457	-	-	-	-	198	187	-	-
15139919i15139920f1_x_at	S.mel.1021 pSymB	+	56433-56520	88	trans-encoded sRNA	pSymB_oligo_940,pSymB_oligo_1246	3	56496-56520	554	787	521	191	406	656	-	-
15139921i15139922f1_x_at	S.mel.1021 pSymB	+	58761-58876	116	trans-encoded sRNA		0	58761-58785	-	188	-	354	553	342	-	250
15139921i15139922f1_x_at	S.mel.1021 pSymB	+	58761-58876	116	trans-encoded sRNA		3	58852-58876	-	-	-	388	714	292	-	223
c15139927i15139928f1_x_at	S.mel.1021 pSymB	-	65001-65088	88	cis-encoded antisense sRNA		9	65001-65025	-	180	492	797	1558	604	174	494
c15139927i15139928f1_x_at	S.mel.1021 pSymB	-	65001-65088	88	cis-encoded antisense sRNA		7	65064-65088	252	243	189	193	221	304	275	-
15139927i15139928f4_x_at	S.mel.1021 pSymB	+	66047-66443	125	mRNA leader	pSymB_oligo_3136	2	66047-66071	-	-	-	-	200	-	-	-
15139927i15139928f4_x_at	S.mel.1021 pSymB	+	66047-66443	125	mRNA leader	pSymB_oligo_3136	5	66132-66156	-	-	-	232	422	330	-	-
15139927i15139928f4_x_at	S.mel.1021 pSymB	+	66047-66443	125	mRNA leader	pSymB_oligo_3136	6	66164-66188	-	166	-	-	-	-	-	-
15139927i15139928f4_x_at	S.mel.1021 pSymB	+	66047-66443	125	mRNA leader	pSymB_oligo_3136	7	66197-66221	-	206	-	-	-	-	-	-
15139927i15139928f4_x_at	S.mel.1021 pSymB	+	66047-66443	125	mRNA leader	pSymB_oligo_3136	9	66272-66296	-	-	-	-	-	188	-	-
15139927i15139928f5_x_at	S.mel.1021 pSymB	+	66047-66443	125	mRNA leader	pSymB_oligo_3136	0	66319-66343	813	-	238	977	226	337	-	-
15139927i15139928f5_x_at	S.mel.1021 pSymB	+	66047-66443	125	mRNA leader	pSymB_oligo_3136	3	66419-66443	501	-	-	538	-	-	-	-
15139932i15139933f1_x_at	S.mel.1021 pSymB	+	71861-71909	49	cis-encoded antisense sRNA		8	71861-71885	-	-	-	269	435	223	-	-
15139932i15139933f1_x_at	S.mel.1021 pSymB	+	71861-71909	49	cis-encoded antisense sRNA		9	71885-71909	326	314	394	375	382	457	216	-
c15140000i15140001f1_x_at	S.mel.1021 pSymB	-	141433-141545	113	trans-encoded sRNA		4	141433-141457	-	-	174	517	1132	523	-	308
c15140000i15140001f1_x_at	S.mel.1021 pSymB	-	141433-141545	113	trans-encoded sRNA		1	141521-141545	-	-	-	-	217	-	-	-
c15140026i15140027f1_x_at	S.mel.1021 pSymB	-	171843-171990	148	trans-encoded sRNA	pSymB_oligo_3374	4	171843-171867	-	-	-	-	-	183	-	-
c15140026i15140027f1_x_at	S.mel.1021 pSymB	-	171843-171990	148	trans-encoded sRNA	pSymB_oligo_3374	0	171966-171990	-	-	-	166	312	255	-	-
15140033i15140034f1_x_at	S.mel.1021 pSymB	+	179912-180034	92	mRNA leader	pSymB_oligo_3686	1	179912-179936	-	-	-	-	-	198	-	-
15140033i15140034f1_x_at	S.mel.1021 pSymB	+	179912-180034	92	mRNA leader	pSymB_oligo_3686	2	179943-179967	272	192	191	277	174	340	-	-
15140033i15140034f1_x_at	S.mel.1021 pSymB	+	179912-180034	92	mRNA leader	pSymB_oligo_3686	3	179980-180004	251	248	238	320	187	309	-	-
15140033i15140034f1_x_at	S.mel.1021 pSymB	+	179912-180034	92	mRNA leader	pSymB_oligo_3686	4	180010-180034	194	-	-	244	-	204	-	-
c15140058i15140059f1_x_at	S.mel.1021 pSymB	-	202851-202955	105	trans-encoded sRNA		9	202851-202875	162	-	220	187	160	173	-	-
c15140058i15140059f1_x_at	S.mel.1021 pSymB	-	202851-202955	105	trans-encoded sRNA		7	202931-202955	171	-	-	-	319	234	-	-
c15140085_at	S.mel.1021 pSymB	-	229688-229850	163	mRNA leader		0	229688-229712	-	-	-	-	-	213	-	-
c15140086_at	S.mel.1021 pSymB	-	229688-229850	163	mRNA leader		11	229826-229850	-	-	-	-	284	174	-	-
c15140107i15140108f1_x_at	S.mel.1021 pSymB	-	251017-251082	66	mRNA leader		8	251017-251041	-	-	409	360	383	272	-	233
c15140107i15140108f1_x_at	S.mel.1021 pSymB	-	251017-251082	66	mRNA leader		7	251058-251082	251	258	194	192	229	336	275	-
15140133i15140134f1_x_at	S.mel.1021 pSymB	+	277151-277235	85	trans-encoded sRNA		5	277151-277175	-	-	-	-	-	202	-	-
15140133i15140134f2_x_at	S.mel.1021 pSymB	+	277151-277235	85	trans-encoded sRNA		1	277211-277235	-	172	154	483	909	378	-	263
15140183i15140184f2_x_at	S.mel.1021 pSymB	+	327956-328073	118	mRNA leader		3	327956-327980	-	-	-	244	541	213	-	204
15140183i15140184f2_x_at	S.mel.1021 pSymB	+	327956-328073	118	mRNA leader		6	328049-328073	-	-	-	164	-	-	-	-
15140225i15140226f1_x_at	S.mel.1021 pSymB	+	379161-379216	56	trans-encoded sRNA	pSymB_oligo_2791	4	379161-379185	-	265	203	180	397	212	-	-
15140225i15140226f1_x_at	S.mel.1021 pSymB	+	379161-379216	56	trans-encoded sRNA	pSymB_oligo_2791	5	379192-379216	-	237	-	-	434	194	254	-
15140294i15140295f2_x_at	S.mel.1021 pSymB	+	450812-450894	83	trans-encoded sRNA		1	450812-450836	-	-	-	-	-	229	-	-
15140294i15140295f2_x_at	S.mel.1021 pSymB	+	450812-450894	83	trans-encoded sRNA		2	450846-450870	-	-	-	-	-	206	-	-
15140294i15140295f2_x_at	S.mel.1021 pSymB	+	450812-450894	83	trans-encoded sRNA		3	450870-450894	-	-	-	-	-	197	-	-
15140318i15140319f1_x_at	S.mel.1021 pSymB	+	476468-476590	123	cis-encoded antisense sRNA		1	476468-476492	-	-	-	-	206	233	-	-
15140318i15140319f1_x_at	S.mel.1021 pSymB	+	476468-476590	123	cis-encoded antisense sRNA		4	476566-476590	-	-	-	-	317	-	-	-
15140319i15140320f1_x_at	S.mel.1021 pSymB	+	476967-477054	88	cis-encoded antisense sRNA	pSymB_oligo_2142	2	476967-476991	-	-	-	229	322	177	-	-
15140319i15140320f1_x_at	S.mel.1021 pSymB	+	476967-477054	88	cis-encoded antisense sRNA	pSymB_oligo_2142	4	477030-477054	-	-	-	196	-	-	-	-
15140324i15140325f2_x_at	S.mel.1021 pSymB	+	483650-483705	56	trans-encoded sRNA		1	483650-483674	-	-	-	239	324	206	-	-
15140324i15140325f2_x_at	S.mel.1021 pSymB	+	483650-483705	56	trans-encoded sRNA		2	483681-483705	-	384	202	552	1069	415	-	404
15140338i15140339f1_x_at	S.mel.1021 pSymB	+	499691-499834	95	mRNA leader		3	499691-499715	-	260	-	-	357	469	-	-
15140338i15140339f1_x_at	S.mel.1021 pSymB	+	499691-499834	95	mRNA leader		5	499761-499785	-	-	-	-	195	-	-	-
15140338i15140339f1_x_at	S.mel.1021 pSymB	+	499691-499834	95	mRNA leader		7	499810-499834	-	-	-	-	-	201	166	-
c15140384i15140385f2_x_at	S.mel.1021 pSymB	-	556451-556598	148	trans-encoded sRNA		8	556451-556475	-	-	-	227	322	-	-	-
c15140384i15140385f2_x_at	S.mel.1021 pSymB	-	556451-556598	148	trans-encoded sRNA		4	556574-556598	-	-	-	316	579	228	-	180
c15140390i15140391f3_x_at	S.mel.1021 pSymB	-	564508-564686	179	trans-encoded sRNA		8	564508-564532	-	372	189	-	189	213	-	-
c15140390i15140391f3_x_at	S.mel.1021 pSymB	-	564508-564686	179	trans-encoded sRNA		6	564566-564590	-	-	-	218	281	-	-	-
c15140390i15140391f3_x_at	S.mel.1021 pSymB	-	564508-564686	179	trans-encoded sRNA		3	564662-564686	-	-	-	-	176	-	-	-
15140391i15140392f2_x_at	S.mel.1021 pSymB	+	567017-567102	86	trans-encoded sRNA		2	567017-567041	-	-	-	-	207	-	-	-
15140391i15140392f2_x_at	S.mel.1021 pSymB	+	567017-567102	86	trans-encoded sRNA		4	567078-567102	332	268	1579	1974	3025	2376	361	1644
c15140409_r_at	S.mel.1021 pSymB	-	571577-571773	135	mRNA leader		7	571577-571601	286	203	311	279	360	394	-	-
c15140409_r_at	S.mel.1021 pSymB	-	571577-571773	135	mRNA leader		6	571579-571603	691	522	933	840	623	957	212	221
c15140409_f_at	S.mel.1021 pSymB	-	571577-571773	135	mRNA leader		2	571583-571607	745	693	1093	890	932	1119	265	245
c15140409_r_at	S.mel.1021 pSymB	-	571577-571773	135	mRNA leader		3	571614-571638	-	-	-	183	-	-	-	-
c15140409_r_at	S.mel.1021 pSymB	-	571577-571773	135	mRNA leader		1	571619-571643	-	-	162	-	-	-	-	-
c15140409_r_at	S.mel.1021 pSymB	-	571577-571773	135	mRNA leader		0	571621-571645	169	182	184	216	234	198	-	-
c15140409i15140410f1_x_at	S.mel.1021 pSymB	-	571577-571773	135	mRNA leader		4	571687-571711	276	262	202	195	232	369	293	-
c15140409i15140410f1_x_at	S.mel.1021 pSymB	-	571577-571773	135	mRNA leader		2	571749-571773	-	-	-	248	351	-	-	-
15140412i15140413f4_x_at	S.mel.1021 pSymB	+	575548-575649	102	trans-encoded sRNA		5	575548-575572	-	-	-	-	173	-	-	-
15140412i15140413f4_x_at	S.mel.1021 pSymB	+	575548-575649	102	trans-encoded sRNA		6	575569-575593	-	-	-	-	215	224	-	-
15140412i15140413f4_x_at	S.mel.1021 pSymB	+	575548-575649	102	trans-encoded sRNA		8	575625-575649	-	-	-	-	213	-	-	-
15140415i15140416f2_x_at	S.mel.1021 pSymB	+	577752-577962	50	trans-encoded sRNA	pSymB_oligo_345,pSymB_oligo_999	3	577752-577776	-	217	-	-	-	-	-	-
15140415i15140416f2_x_at	S.mel.1021 pSymB	+	577752-577962	50	trans-encoded sRNA	pSymB_oligo_345,pSymB_oligo_999	4	577782-577806	-	200	216	213	187	209	-	-
15140415i15140416f2_x_at	S.mel.1021 pSymB	+	577752-577962	50	trans-encoded sRNA	pSymB_oligo_345,pSymB_oligo_999	5	577807-577831	174	246	327	227	336	276	180	-
15140415i15140416f2_x_at	S.mel.1021 pSymB	+	577752-577962	50	trans-encoded sRNA	pSymB_oligo_345,pSymB_oligo_999	6	577832-577856	-	-	165	-	-	-	-	-
15140415i15140416f3_x_at	S.mel.1021 pSymB	+	577752-577962	50	trans-encoded sRNA	pSymB_oligo_345,pSymB_oligo_999	1	577938-577962	-	-	207	-	-	203	-	-
15140421i15140422f1_x_at	S.mel.1021 pSymB	+	582798-582884	87	trans-encoded sRNA		3	582798-582822	-	-	-	206	335	-	-	-
15140421i15140422f1_x_at	S.mel.1021 pSymB	+	582798-582884	87	trans-encoded sRNA		5	582860-582884	-	-	-	-	203	-	-	-
c15140421i15140422f2_x_at	S.mel.1021 pSymB	-	583149-583234	86	trans-encoded sRNA	pSymB_oligo_2228,pSymB_oligo_1253	8	583149-583173	181	182	415	817	1770	969	199	585
c15140421i15140422f2_x_at	S.mel.1021 pSymB	-	583149-583234	86	trans-encoded sRNA	pSymB_oligo_2228,pSymB_oligo_1253	6	583210-583234	189	176	316	675	977	723	166	417
c15140424i15140425f2_x_at	S.mel.1021 pSymB	-	585379-585478	100	trans-encoded sRNA		6	585379-585403	311	257	196	223	255	385	299	186
c15140424i15140425f2_x_at	S.mel.1021 pSymB	-	585379-585478	100	trans-encoded sRNA		4	585454-585478	-	-	-	-	200	-	-	-
c15140459i15140460f2_x_at	S.mel.1021 pSymB	-	624166-624222	57	trans-encoded sRNA		3	624166-624190	-	-	-	-	220	-	-	-
c15140459i15140460f2_x_at	S.mel.1021 pSymB	-	624166-624222	57	trans-encoded sRNA		2	624198-624222	-	-	-	218	349	-	-	174
15140504i15140505f2_x_at	S.mel.1021 pSymB	+	670298-670387	90	trans-encoded sRNA	pSymB_oligo_1356	3	670298-670322	-	-	-	254	430	193	-	-
15140504i15140505f2_x_at	S.mel.1021 pSymB	+	670298-670387	90	trans-encoded sRNA	pSymB_oligo_1356	5	670363-670387	-	-	185	-	227	184	-	-
c15140510i15140511f2_x_at	S.mel.1021 pSymB	-	677957-678010	54	trans-encoded sRNA		5	677957-677981	623	682	524	248	646	738	242	226
c15140510i15140511f2_x_at	S.mel.1021 pSymB	-	677957-678010	54	trans-encoded sRNA		4	677986-678010	174	253	198	161	184	182	-	-
c15140510i15140511f4_x_at	S.mel.1021 pSymB	-	678810-678995	92	trans-encoded sRNA		1	678810-678834	-	-	-	299	732	357	-	199
c15140510i15140511f5_x_at	S.mel.1021 pSymB	-	678810-678995	92	trans-encoded sRNA		11	678877-678901	-	-	-	209	339	191	-	-
c15140510i15140511f5_x_at	S.mel.1021 pSymB	-	678810-678995	92	trans-encoded sRNA		8	678971-678995	-	-	-	-	315	-	-	-
15140538i15140539f1_x_at	S.mel.1021 pSymB	+	711803-711917	115	trans-encoded sRNA		0	711803-711827	218	215	184	178	208	292	232	-
15140538i15140539f1_x_at	S.mel.1021 pSymB	+	711803-711917	115	trans-encoded sRNA		3	711893-711917	216	190	-	-	186	233	207	-
c15140610i15140611f1_x_at	S.mel.1021 pSymB	-	785144-785199	56	trans-encoded sRNA		1	785144-785168	-	-	-	262	413	241	-	-
c15140610i15140611f1_x_at	S.mel.1021 pSymB	-	785144-785199	56	trans-encoded sRNA		0	785175-785199	-	-	-	-	172	-	-	-
15140632i15140633f1_x_at	S.mel.1021 pSymB	+	811768-811826	59	cis-encoded antisense sRNA		5	811768-811792	-	-	203	442	1003	419	172	293
15140632i15140633f1_x_at	S.mel.1021 pSymB	+	811768-811826	59	cis-encoded antisense sRNA		6	811802-811826	-	-	-	294	574	239	-	215
15140633i15140634f1_x_at	S.mel.1021 pSymB	+	813349-813435	87	trans-encoded sRNA		7	813349-813373	-	-	202	330	769	229	-	260
15140633i15140634f2_x_at	S.mel.1021 pSymB	+	813349-813435	87	trans-encoded sRNA		1	813411-813435	-	-	-	205	362	201	-	-
15140638i15140639f1_x_at	S.mel.1021 pSymB	+	818629-818789	161	trans-encoded sRNA		4	818629-818653	213	207	952	1182	2392	1325	241	1005
15140638i15140639f2_x_at	S.mel.1021 pSymB	+	818629-818789	161	trans-encoded sRNA		1	818765-818789	226	239	686	1238	1872	1160	279	987
15140648i15140649f1_x_at	S.mel.1021 pSymB	+	830870-831073	106	mRNA leader	pSymB_oligo_72	2	830870-830894	-	175	204	320	578	326	-	221
15140648i15140649f1_x_at	S.mel.1021 pSymB	+	830870-831073	106	mRNA leader	pSymB_oligo_72	5	830951-830975	-	174	-	409	779	343	-	252
15140648i15140649f1_x_at	S.mel.1021 pSymB	+	830870-831073	106	mRNA leader	pSymB_oligo_72	8	831049-831073	-	-	-	177	-	183	-	-
15140727i15140728f1_x_at	S.mel.1021 pSymB	+	922112-922175	64	trans-encoded sRNA		0	922112-922136	-	-	-	-	-	177	-	-
15140727i15140728f1_x_at	S.mel.1021 pSymB	+	922112-922175	64	trans-encoded sRNA		1	922151-922175	-	-	-	329	558	293	-	177
c15140734i15140735f1_x_at	S.mel.1021 pSymB	-	930369-930455	87	cis-encoded antisense sRNA	pSymB_oligo_506	5	930369-930393	-	166	-	-	-	168	161	-
c15140734i15140735f1_x_at	S.mel.1021 pSymB	-	930369-930455	87	cis-encoded antisense sRNA	pSymB_oligo_506	3	930431-930455	194	180	206	196	209	228	-	-
15140734i15140735f1_x_at	S.mel.1021 pSymB	+	930426-930492	67	trans-encoded sRNA	pSymB_oligo_396	2	930426-930450	208	192	283	237	254	287	-	-
15140734i15140735f1_x_at	S.mel.1021 pSymB	+	930426-930492	67	trans-encoded sRNA	pSymB_oligo_396	3	930468-930492	294	-	210	338	-	218	-	-
c15140750i15140751f1_x_at	S.mel.1021 pSymB	-	950350-950453	104	trans-encoded sRNA		5	950350-950374	483	501	786	671	627	696	249	183
c15140750i15140751f1_x_at	S.mel.1021 pSymB	-	950350-950453	104	trans-encoded sRNA		2	950429-950453	183	171	-	-	-	196	177	-
c15140762i15140763f1_x_at	S.mel.1021 pSymB	-	963850-963988	139	mRNA leader		5	963850-963874	289	345	1772	2317	4642	2452	602	1877
c15140762i15140763f1_x_at	S.mel.1021 pSymB	-	963850-963988	139	mRNA leader		1	963964-963988	-	173	-	-	-	-	-	-
c15140780i15140781f1_x_at	S.mel.1021 pSymB	-	985907-986013	107	trans-encoded sRNA		4	985907-985931	-	-	-	-	-	163	-	-
c15140780i15140781f1_x_at	S.mel.1021 pSymB	-	985907-986013	107	trans-encoded sRNA		1	985989-986013	218	209	640	1258	2666	1107	278	747
15140816i15140817f1_x_at	S.mel.1021 pSymB	+	1021038-1021170	133	mRNA leader		4	1021038-1021062	194	187	-	-	-	233	224	-
n15140817_at	S.mel.1021 pSymB	+	1021038-1021170	133	mRNA leader		0	1021146-1021170	625	410	793	621	560	923	199	194
15140894i15140895f1_x_at	S.mel.1021 pSymB	+	1107269-1107361	93	cis-encoded antisense sRNA		4	1107269-1107293	189	-	-	-	-	215	-	-
15140894i15140895f1_x_at	S.mel.1021 pSymB	+	1107269-1107361	93	cis-encoded antisense sRNA		6	1107337-1107361	170	-	-	167	197	224	-	-
c15140950i15140951f1_x_at	S.mel.1021 pSymB	-	1167823-1167917	95	trans-encoded sRNA	pSymB_oligo_3456	1	1167823-1167847	-	-	-	204	-	-	-	-
c15140950i15140951f2_x_at	S.mel.1021 pSymB	-	1167823-1167917	95	trans-encoded sRNA	pSymB_oligo_3456	7	1167893-1167917	-	-	-	197	326	171	-	-
15141000i15141001f1_x_at	S.mel.1021 pSymB	+	1222473-1222526	54	trans-encoded sRNA		1	1222473-1222497	-	-	168	167	-	-	-	-
15141000i15141001f1_x_at	S.mel.1021 pSymB	+	1222473-1222526	54	trans-encoded sRNA		2	1222502-1222526	235	233	184	188	224	263	251	-
15141000i15141001f2_x_at	S.mel.1021 pSymB	+	1222759-1222911	153	cis-encoded antisense sRNA		2	1222759-1222783	-	-	180	318	603	258	-	242
15141000i15141001f2_x_at	S.mel.1021 pSymB	+	1222759-1222911	153	cis-encoded antisense sRNA		4	1222828-1222852	193	197	212	684	1473	607	220	457
15141000i15141001f2_x_at	S.mel.1021 pSymB	+	1222759-1222911	153	cis-encoded antisense sRNA		5	1222853-1222877	-	-	-	254	363	198	-	-
15141000i15141001f2_x_at	S.mel.1021 pSymB	+	1222759-1222911	153	cis-encoded antisense sRNA		6	1222887-1222911	-	-	-	186	273	-	-	-
c15141005i15141006f1_x_at	S.mel.1021 pSymB	-	1228652-1228710	59	trans-encoded sRNA		4	1228652-1228676	187	217	229	391	737	371	210	232
c15141005i15141006f1_x_at	S.mel.1021 pSymB	-	1228652-1228710	59	trans-encoded sRNA		3	1228686-1228710	-	-	-	-	234	178	-	-
15141005i15141006f1_x_at	S.mel.1021 pSymB	+	1228749-1228804	56	mRNA leader		7	1228749-1228773	-	-	-	271	422	242	-	-
15141005i15141006f1_x_at	S.mel.1021 pSymB	+	1228749-1228804	56	mRNA leader		8	1228780-1228804	173	188	-	164	174	204	-	-
15141022i15141023f1_x_at	S.mel.1021 pSymB	+	1243928-1243983	56	trans-encoded sRNA		4	1243928-1243952	193	188	323	799	1478	875	198	679
15141022i15141023f1_x_at	S.mel.1021 pSymB	+	1243928-1243983	56	trans-encoded sRNA		5	1243959-1243983	-	-	-	297	655	218	-	216
15141024i15141025f1_x_at	S.mel.1021 pSymB	+	1246473-1246594	122	mRNA leader		2	1246473-1246497	188	-	175	-	174	208	-	-
15141024i15141025f1_x_at	S.mel.1021 pSymB	+	1246473-1246594	122	mRNA leader		5	1246570-1246594	345	186	288	422	202	404	209	-
c15141025i15141026f1_x_at	S.mel.1021 pSymB	-	1248963-1249129	167	cis-encoded antisense sRNA		8	1248963-1248987	-	-	-	163	223	173	-	-
c15141025i15141026f1_x_at	S.mel.1021 pSymB	-	1248963-1249129	167	cis-encoded antisense sRNA		4	1249078-1249102	-	-	182	257	-	-	-	-
c15141025i15141026f1_x_at	S.mel.1021 pSymB	-	1248963-1249129	167	cis-encoded antisense sRNA		3	1249105-1249129	-	187	-	162	-	-	-	-
c15141030i15141031f1_x_at	S.mel.1021 pSymB	-	1254323-1254463	141	cis-encoded antisense sRNA		7	1254323-1254347	-	-	-	-	250	-	-	-
c15141030i15141031f1_x_at	S.mel.1021 pSymB	-	1254323-1254463	141	cis-encoded antisense sRNA		3	1254439-1254463	221	181	-	-	179	218	228	-
c15141036i15141037f1_x_at	S.mel.1021 pSymB	-	1261970-1262078	109	trans-encoded sRNA		4	1261970-1261994	-	-	-	177	218	175	-	-
c15141036i15141037f1_x_at	S.mel.1021 pSymB	-	1261970-1262078	109	trans-encoded sRNA		1	1262054-1262078	446	376	2843	2724	5508	2878	1029	2216
c15141043i15141044f1_x_at	S.mel.1021 pSymB	-	1268038-1268175	138	trans-encoded sRNA		8	1268038-1268062	-	-	-	400	933	527	-	329
c15141043i15141044f1_x_at	S.mel.1021 pSymB	-	1268038-1268175	138	trans-encoded sRNA		4	1268151-1268175	-	-	-	199	244	-	-	-
c15141053_at	S.mel.1021 pSymB	-	1279418-1279513	96	mRNA leader	pSymB_oligo_3270	2	1279418-1279442	-	-	-	-	-	171	-	-
c15141053i15141054f1_x_at	S.mel.1021 pSymB	-	1279418-1279513	96	mRNA leader	pSymB_oligo_3270	7	1279489-1279513	-	-	-	-	-	178	-	-
15141053i15141054f2_x_at	S.mel.1021 pSymB	+	1279919-1279965	47	trans-encoded sRNA		6	1279919-1279943	-	-	-	252	499	253	-	-
15141053i15141054f2_x_at	S.mel.1021 pSymB	+	1279919-1279965	47	trans-encoded sRNA		7	1279941-1279965	-	-	207	214	481	406	-	-
c15141066i15141067f1_x_at	S.mel.1021 pSymB	-	1291164-1291317	58	trans-encoded sRNA	pSymB_oligo_1906	9	1291164-1291188	-	-	-	463	811	324	-	189
c15141066i15141067f1_x_at	S.mel.1021 pSymB	-	1291164-1291317	58	trans-encoded sRNA	pSymB_oligo_1906	6	1291260-1291284	279	188	1519	1467	2937	1944	375	1122
c15141066i15141067f1_x_at	S.mel.1021 pSymB	-	1291164-1291317	58	trans-encoded sRNA	pSymB_oligo_1906	5	1291293-1291317	225	205	294	340	307	401	-	-
15141084i15141085f2_x_at	S.mel.1021 pSymB	+	1311530-1311614	85	trans-encoded sRNA		1	1311530-1311554	-	-	244	189	174	-	-	-
15141084i15141085f2_x_at	S.mel.1021 pSymB	+	1311530-1311614	85	trans-encoded sRNA		3	1311590-1311614	199	180	1143	1230	2587	1115	366	880
15141088i15141089f2_x_at	S.mel.1021 pSymB	+	1316838-1316924	87	mRNA leader	pSymB_oligo_2569	4	1316838-1316862	-	-	-	164	220	-	-	-
15141088i15141089f2_x_at	S.mel.1021 pSymB	+	1316838-1316924	87	mRNA leader	pSymB_oligo_2569	6	1316900-1316924	-	-	-	301	763	366	-	184
15141102i15141103f2_x_at	S.mel.1021 pSymB	+	1325281-1325431	151	trans-encoded sRNA		2	1325281-1325305	-	-	-	-	186	-	-	-
15141102i15141103f2_x_at	S.mel.1021 pSymB	+	1325281-1325431	151	trans-encoded sRNA		6	1325407-1325431	-	-	-	-	248	-	-	-
c15141115i15141116f1_x_at	S.mel.1021 pSymB	-	1332470-1332693	175	trans-encoded sRNA		0	1332470-1332494	-	-	-	-	-	179	-	-
c15141115i15141116f2_x_at	S.mel.1021 pSymB	-	1332470-1332693	175	trans-encoded sRNA		7	1332519-1332543	194	220	-	164	181	253	220	-
c15141115i15141116f2_x_at	S.mel.1021 pSymB	-	1332470-1332693	175	trans-encoded sRNA		2	1332669-1332693	-	-	-	-	226	-	-	-
c15141166i15141167f1_x_at	S.mel.1021 pSymB	-	1380909-1380961	53	trans-encoded sRNA	pSymB_oligo_2571	3	1380909-1380933	-	-	-	305	419	219	-	169
c15141166i15141167f1_x_at	S.mel.1021 pSymB	-	1380909-1380961	53	trans-encoded sRNA	pSymB_oligo_2571	2	1380937-1380961	235	248	321	279	348	398	-	-
15141191i15141192f1_x_at	S.mel.1021 pSymB	+	1402801-1402886	86	trans-encoded sRNA		3	1402801-1402825	-	-	-	467	872	477	-	301
15141191i15141192f1_x_at	S.mel.1021 pSymB	+	1402801-1402886	86	trans-encoded sRNA		5	1402862-1402886	-	-	-	-	230	-	-	-
15141201i15141202f1_x_at	S.mel.1021 pSymB	+	1408130-1408285	156	mRNA leader		6	1408130-1408154	-	-	-	-	203	-	-	-
15141201i15141202f1_x_at	S.mel.1021 pSymB	+	1408130-1408285	156	mRNA leader		10	1408261-1408285	-	169	-	413	868	398	-	256
15141225i15141226f1_x_at	S.mel.1021 pSymB	+	1434816-1434983	158	mRNA leader		2	1434816-1434840	-	-	-	422	830	362	-	226
n15141226_at	S.mel.1021 pSymB	+	1434816-1434983	158	mRNA leader		0	1434949-1434973	-	-	-	180	197	-	-	-
n15141226_at	S.mel.1021 pSymB	+	1434816-1434983	158	mRNA leader		1	1434959-1434983	-	-	-	-	203	-	-	-
15141238i15141239f2_x_at	S.mel.1021 pSymB	+	1446020-1446078	59	trans-encoded sRNA		3	1446020-1446044	-	-	-	438	780	348	-	258
15141238i15141239f2_x_at	S.mel.1021 pSymB	+	1446020-1446078	59	trans-encoded sRNA		4	1446054-1446078	-	-	-	246	-	-	-	-
15141242i15141243f1_x_at	S.mel.1021 pSymB	+	1448649-1448694	46	trans-encoded sRNA		2	1448649-1448673	249	207	1660	1671	3673	1831	456	1264
15141242i15141243f1_x_at	S.mel.1021 pSymB	+	1448649-1448694	46	trans-encoded sRNA		3	1448670-1448694	-	-	-	-	290	182	-	-
c15141242i15141243f1_x_at	S.mel.1021 pSymB	-	1448703-1448838	136	trans-encoded sRNA	pSymB_oligo_2980,pSymB_oligo_752	2	1448703-1448727	-	-	-	-	-	-	240	-
c15141242i15141243f2_x_at	S.mel.1021 pSymB	-	1448703-1448838	136	trans-encoded sRNA	pSymB_oligo_2980,pSymB_oligo_752	5	1448814-1448838	-	-	186	190	-	236	163	189
15141243i15141244f1_x_at	S.mel.1021 pSymB	+	1450152-1450318	145	trans-encoded sRNA		4	1450152-1450176	185	-	1078	1076	2230	1253	287	799
15141243i15141244f1_x_at	S.mel.1021 pSymB	+	1450152-1450318	145	trans-encoded sRNA		8	1450272-1450296	-	-	203	-	-	176	-	-
15141243i15141244f1_x_at	S.mel.1021 pSymB	+	1450152-1450318	145	trans-encoded sRNA		9	1450294-1450318	-	-	-	-	-	-	166	-
c15141267i15141268f1_x_at	S.mel.1021 pSymB	-	1475904-1475951	48	mRNA leader		6	1475904-1475928	-	352	-	-	393	369	187	162
c15141267i15141268f1_x_at	S.mel.1021 pSymB	-	1475904-1475951	48	mRNA leader		5	1475927-1475951	-	279	-	-	400	338	-	-
15141304i15141305f2_x_at	S.mel.1021 pSymB	+	1512087-1512261	175	mRNA leader		5	1512087-1512111	-	-	-	-	243	-	-	-
n15141305_at	S.mel.1021 pSymB	+	1512087-1512261	175	mRNA leader		1	1512237-1512261	-	-	-	-	193	212	-	-
15141325i15141326f1_x_at	S.mel.1021 pSymB	+	1535159-1535339	181	trans-encoded sRNA		8	1535159-1535183	175	-	-	442	662	459	-	211
15141325i15141326f2_x_at	S.mel.1021 pSymB	+	1535159-1535339	181	trans-encoded sRNA		3	1535288-1535312	191	180	973	1144	2309	1024	238	831
15141325i15141326f2_x_at	S.mel.1021 pSymB	+	1535159-1535339	181	trans-encoded sRNA		4	1535315-1535339	307	194	1152	1481	3316	1416	300	846
c15141336i15141337f1_x_at	S.mel.1021 pSymB	-	1548781-1548833	53	trans-encoded sRNA		6	1548781-1548805	-	-	-	-	-	169	-	-
c15141336i15141337f1_x_at	S.mel.1021 pSymB	-	1548781-1548833	53	trans-encoded sRNA		5	1548809-1548833	184	-	-	-	-	183	-	-
c15141384i15141385f1_x_at	S.mel.1021 pSymB	-	1599501-1599560	60	trans-encoded sRNA		2	1599501-1599525	167	-	-	-	-	211	176	-
c15141384i15141385f1_x_at	S.mel.1021 pSymB	-	1599501-1599560	60	trans-encoded sRNA		1	1599536-1599560	178	-	-	-	-	-	-	-
c15141411_at	S.mel.1021 pSymB	-	1627857-1628059	203	mRNA leader		0	1627857-1627881	-	-	-	-	239	-	-	-
c15141411i15141412f1_x_at	S.mel.1021 pSymB	-	1627857-1628059	203	mRNA leader		5	1627947-1627971	-	-	-	-	337	-	-	-
c15141411i15141412f1_x_at	S.mel.1021 pSymB	-	1627857-1628059	203	mRNA leader		2	1628035-1628059	-	-	-	389	727	232	-	233
15141414i15141415f1_x_at	S.mel.1021 pSymB	+	1633728-1633818	91	trans-encoded sRNA	pSymB_oligo_3157	5	1633728-1633752	264	222	179	194	191	318	264	-
15141414i15141415f2_x_at	S.mel.1021 pSymB	+	1633728-1633818	91	trans-encoded sRNA	pSymB_oligo_3157	0	1633762-1633786	984	485	693	1012	759	1506	215	409
15141414i15141415f2_x_at	S.mel.1021 pSymB	+	1633728-1633818	91	trans-encoded sRNA	pSymB_oligo_3157	1	1633794-1633818	232	-	-	-	200	227	-	-
c15141435i15141436f2_x_at	S.mel.1021 pSymB	-	1656287-1656345	59	trans-encoded sRNA		5	1656287-1656311	-	-	-	190	211	-	-	-
c15141435i15141436f2_x_at	S.mel.1021 pSymB	-	1656287-1656345	59	trans-encoded sRNA		4	1656321-1656345	-	171	-	407	764	298	-	238
c15141447i15141448f1_x_at	S.mel.1021 pSymB	-	1668855-1668993	139	mRNA leader	pSymB_oligo_2362,pSymB_oligo_962	5	1668855-1668879	182	202	439	260	-	-	-	-
c15141447i15141448f1_x_at	S.mel.1021 pSymB	-	1668855-1668993	139	mRNA leader	pSymB_oligo_2362,pSymB_oligo_962	1	1668969-1668993	-	-	-	183	298	-	-	-

## Sheet: Tabelle1
Table S5: Affymetrix GeneChip hybridizations data of putative sRNA regions identified by this approach
Normalized signal intensities that were at least 2-times above background are listed for individual probe sequences. Conditions: LogPhase, exponential growth phase; StatPhase, stationary phase; HeatShock, 40°); ColdShock, 20 °C; BasicStress, pH8.5; AcidicStress, pH5.8; OxidativeStress, 10 mM H2O2; SaltStress, 400 mM NaCl.
