# Supplementary material for: A genome-wide survey of sRNAs in the symbiotic nitrogen-fixing alpha-proteobacterium Sinorhizobium meliloti
Source: BMC Genomics. 2010 Apr 17;11:245. doi: 10.1186/1471-2164-11-245 (PMC2873474; doi:10.1186/1471-2164-11-245)
Supplement: Additional file 6 — Table S6: Sorting of microarray data of sRNA candidates identified in at least one of the conditions analyzed by microarray hybridizations. [file 1471-2164-11-245-S6.XLS]

## Sheet: TableS6
Probe ID	replicon	signal strand	position	type	subtype	m value_log	m value_stat	m value_heat	m value_cold	m value_acidic	m value_basic	m value_oxidative	m value_salt	total no. stresses
S._meliloti_chromosome_oligo_6352	1	+	66691-66740	mRNA leader	0	3.07175	0.254946	-1.00169	0.352241	1.20498	0.601639	1.28615	0	1
S._meliloti_chromosome_oligo_10910	1	+	112589-112638	trans-encoded sRNA	2	3.06781	1.28862	-0.4189	0.896633	1.80796	1.29476	0.93168	-1.27355	1
S._meliloti_chromosome_oligo_8483	1	-	339364-339413	mRNA leader	0	3.00346	0	0	1.04304	1.0464	0.826045	-0.851351	0	1
S._meliloti_chromosome_oligo_7821	1	-	396152-396201	trans-encoded sRNA	2	5.37505	0	-1.26189	2.32358	2.70687	2.35571	2.55928	0	1
S._meliloti_chromosome_oligo_7111	1	+	411082-411131	trans-encoded sRNA	1	4.5254	0.783303	0	2.7982	1.93199	1.6763	2.26586	-0.779428	1
S._meliloti_chromosome_oligo_5143	1	+	532478-532527	trans-encoded sRNA	2	3.16719	1.65231	1.05323	2.68972	2.43063	2.14249	1.20504	2.15669	1
S._meliloti_chromosome_oligo_9835	1	-	685350-685399	trans-encoded sRNA	2	3.17768	0.949826	0	0.720086	1.10063	0	1.11936	0.635861	1
S._meliloti_chromosome_oligo_10441	1	+	688076-688125	mRNA leader	0	3.19709	0	0	0.85991	1.53775	0.605916	1.34571	0	1
S._meliloti_chromosome_oligo_1627	1	+	920329-920378	cis-encoded antisense sRNA	3	4.14669	0	0	0.929674	1.83263	0.990543	0.59041	0	1
S._meliloti_chromosome_oligo_1438	1	-	1351870-1351919	mRNA leader	0	4.30696	0	0.247311	1.65117	2.68364	1.54182	2.32959	-0.876884	1
S._meliloti_chromosome_oligo_7707	1	+	1460259-1460308	trans-encoded sRNA	2	3.35331	0.622581	0	1.2357	1.58381	1.1674	0.953154	1.52525	1
S._meliloti_chromosome_oligo_4142	1	+	1621933-1621982	trans-encoded sRNA	1	8.29723	-1.76629	-1.05061	-2.16022	0	0	-0.726896	-1.85379	1
S._meliloti_chromosome_oligo_13782	1	+	1896193-1896262	cis-encoded antisense sRNA	2	3.08842	0.919821	1.81881	2.43726	2.46868	1.76825	1.16202	2.00868	1
S._meliloti_chromosome_oligo_13753	1	+	1930444-1930493	trans-encoded sRNA	1	3.87642	0	0	1.41035	1.70278	1.28473	2.9013	0.923727	1
S._meliloti_chromosome_oligo_12900	1	+	1999651-1999700	trans-encoded sRNA	1	3.11969	0	0	1.30942	2.30587	1.28584	1.63415	-1.41813	1
S._meliloti_chromosome_oligo_3684	1	+	2013872-2013921	trans-encoded sRNA	1	4.18372	0	-1.19296	1.24029	2.87184	2.00719	2.48004	0	1
S._meliloti_chromosome_oligo_3119	1	+	2131964-2132013	mRNA leader	0	3.13303	0	0.602512	1.80468	1.93721	1.40342	1.57444	0.626466	1
S._meliloti_chromosome_oligo_8071	1	-	2157184-2157233	trans-encoded sRNA	2	3.23298	-1.06865	-0.886023	1.80972	2.01297	0.943292	-1.23118	-1.12024	1
S._meliloti_chromosome_oligo_455	1	+	2179521-2179570	trans-encoded sRNA	1	3.79371	0	-1.177	0.831181	1.13644	0.965259	-0.69914	-0.674993	1
S._meliloti_chromosome_oligo_455	1	-	2179521-2179570	trans-encoded sRNA	2	3.00236	0	0.802701	2.04468	2.06177	1.19862	1.08688	1.13747	1
S._meliloti_chromosome_oligo_12226	1	-	2199366-2199415	trans-encoded sRNA	2	4.6678	0	0	2.61522	2.40059	2.34233	2.69912	-1.509	1
S._meliloti_chromosome_oligo_6725	1	+	2323858-2323907	trans-encoded sRNA	1	3.36513	1.16216	0	1.94243	0.978515	1.704	1.60989	0.338151	1
S._meliloti_chromosome_oligo_4430	1	+	2645049-2645098	mRNA leader	0	3.1151	0.627909	1.44856	0.511995	1.02151	1.27999	2.64649	0.795522	1
S._meliloti_chromosome_oligo_8654	1	+	2738529-2738578	cis-encoded antisense sRNA	1	3.93351	0	0	0	0	0	0	0	1
S._meliloti_chromosome_oligo_8667	1	-	3031532-3031581	trans-encoded sRNA	2	3.25125	0	0	0.429168	0.991642	1.42514	-0.645222	-0.621893	1
S._meliloti_chromosome_oligo_3646	1	+	3235836-3235885	trans-encoded sRNA	2	4.12133	-1.21097	-1.54443	-0.830412	-0.593473	-0.568916	1.57503	-1.167	1
S._meliloti_chromosome_oligo_12294	1	-	3296368-3296417	mRNA leader	0	3.25705	-0.596274	0	0	1.03958	0	-0.887959	-1.15283	1
S._meliloti_chromosome_oligo_6019	1	-	3351802-3351851	mRNA leader	0	3.13458	2.02663	0	0	2.48714	1.34818	2.6619	1.34839	1
S._meliloti_chromosome_oligo_10894	1	+	3381899-3381948	trans-encoded sRNA	2	3.1489	1.4426	0	2.72053	2.63546	1.48504	1.51668	0.720833	1
S._meliloti_chromosome_oligo_8973	1	+	3382860-3382909	trans-encoded sRNA	2	3.90009	-0.605891	0	2.08617	2.06481	1.04727	1.51884	-1.3887	1
S._meliloti_chromosome_oligo_9666	1	-	3390958-3391007	cis-encoded antisense sRNA	2	3.71875	1.35899	0.748335	2.58281	2.65515	1.75353	1.70289	1.19236	1
S._meliloti_chromosome_oligo_11834	1	+	3502498-3502547	cis-encoded antisense sRNA	2	4.014	0.324785	0	2.7607	0	1.1651	2.86575	-1.05298	1
S._meliloti_chromosome_oligo_9292	1	+	3652567-3652616	cis-encoded antisense sRNA	3	5.12276	1.14928	1.23133	1.90205	2.3417	2.64022	0.458593	0.893888	1
pSymA_oligo_627	2	-	33348-33397	trans-encoded sRNA	1	3.27235	0.93864	2.29073	2.63497	1.63626	2.38352	2.80993	2.58718	1
pSymA_oligo_1672	2	-	41660-41729	cis-encoded antisense sRNA	2	3.03284	0.395299	2.29291	1.58079	2.10692	0.896989	1.23907	2.85572	1
pSymA_oligo_1210	2	+	46508-46557	trans-encoded sRNA	2	3.01928	0.5517	0.551602	2.19901	1.76331	1.58488	2.1344	0	1
pSymA_oligo_1121	2	-	47176-47225	cis-encoded antisense sRNA	1	3.06067	0	2.26843	1.16719	1.96527	2.03244	1.30105	0	1
pSymA_oligo_2329	2	+	63005-63054	trans-encoded sRNA	2	4.29886	0.499926	0.925579	1.83065	2.09884	2.22134	1.7069	0.659738	1
pSymA_oligo_2564	2	+	72191-72260	mRNA leader	0	3.91612	0.670383	1.58823	1.49693	1.4147	2.18474	1.26861	0.805497	1
pSymA_oligo_2613	2	+	94324-94373	trans-encoded sRNA	2	4.51339	0.308327	1.42317	1.29042	1.75003	1.02041	0.293182	1.29002	1
pSymA_oligo_1356	2	+	102595-102644	mRNA leader	0	4.24665	0.976018	1.70182	1.85243	2.67537	2.22	0	1.29994	1
pSymA_oligo_2565	2	+	144141-144210	cis-encoded antisense sRNA	2	3.1481	0.8618	2.77215	2.10227	2.25066	1.75718	1.85067	2.85223	1
pSymA_oligo_718	2	+	168958-169007	mRNA leader	0	3.08898	0	0	1.44321	2.14648	1.92166	1.96931	0	1
pSymA_oligo_1322	2	+	171775-171824	trans-encoded sRNA	1	5.7135	0.552405	0	1.04141	2.86809	1.63568	0	0.713165	1
pSymA_oligo_3532	2	-	171856-171905	trans-encoded sRNA	2	3.12689	0.415154	0.290183	2.16157	1.80984	1.63425	1.74911	0.786582	1
pSymA_oligo_776	2	-	177546-177595	trans-encoded sRNA	1	4.35726	0.352927	0.765312	1.27389	1.9144	1.95407	0	0.370951	1
pSymA_oligo_1926	2	-	177819-177868	trans-encoded sRNA	1	3.70928	-0.821038	1.59873	2.73676	2.87334	1.71551	1.75189	1.17717	1
pSymA_oligo_1506	2	+	180860-180909	mRNA leader	0	3.07728	0	1.78503	1.91459	2.17724	1.08188	1.01033	1.18525	1
pSymA_oligo_1934	2	-	183246-183315	mRNA leader	0	6.11184	0.401164	1.85042	1.33743	1.40367	2.56914	2.61047	0.644592	1
pSymA_oligo_1479	2	+	242109-242178	trans-encoded sRNA	2	3.17409	0.841405	0.545861	2.16818	2.23943	2.24724	1.68002	1.44196	1
pSymA_oligo_336	2	+	257720-257769	trans-encoded sRNA	2	3.26626	2.57497	1.76293	2.54934	2.57756	2.10533	2.31685	2.36417	1
pSymA_oligo_3088	2	-	258046-258095	trans-encoded sRNA	1	3.14859	0	1.39878	0.383801	0.57533	0.738808	2.05245	0.821191	1
pSymA_oligo_3353	2	+	289180-289229	trans-encoded sRNA	2	4.53428	1.13789	0	1.36649	1.63163	1.36445	1.27858	1.16083	1
pSymA_oligo_1154	2	-	291894-291943	mRNA leader	0	3.15967	0	1.29715	0	0.602605	2.52864	-0.183783	0	1
pSymA_oligo_1264	2	+	301795-301844	trans-encoded sRNA	2	3.2861	-0.193833	0	0.665092	0.834228	1.1092	0	0	1
pSymA_oligo_870	2	+	313784-313833	trans-encoded sRNA	2	3.82723	0.576711	1.41502	1.59734	0.95396	1.85594	0	0.344834	1
pSymA_oligo_2818	2	-	315057-315106	trans-encoded sRNA	1	3.01768	0	1.652	1.23711	1.76887	1.88936	1.60906	0	1
pSymA_oligo_2967	2	-	375156-375205	trans-encoded sRNA	2	3.97469	1.06548	0	2.47771	2.30004	2.75723	0.870703	1.44395	1
pSymA_oligo_790	2	-	385064-385133	cis-encoded antisense sRNA	2	3.54637	0.444136	2.32299	1.33836	2.5532	1.23036	1.61491	1.88192	1
pSymA_oligo_3302	2	-	401415-401464	trans-encoded sRNA	2	3.40604	0	0.672552	0.951384	0	1.33083	0	0	1
pSymA_oligo_1008	2	+	403024-403073	cis-encoded antisense sRNA	2	3.76451	0	0	0.5627	1.58036	0.681985	2.02323	0	1
pSymA_oligo_1976	2	-	410554-410603	cis-encoded antisense sRNA	2	3.44364	0.712641	1.39047	1.42076	1.45698	1.52569	1.47875	1.36896	1
pSymA_oligo_428	2	+	422541-422590	trans-encoded sRNA	2	3.01599	0.690301	2.81222	2.87545	2.74591	1.41991	1.65135	2.13517	1
pSymA_oligo_428	2	-	422541-422590	trans-encoded sRNA	2	4.90482	0.735759	1.30147	2.07121	2.92468	1.88665	2.49483	1.21499	1
pSymA_oligo_3485	2	-	441478-441527	trans-encoded sRNA	1	4.23996	0	1.59859	1.43474	2.1829	1.85097	2.13164	0	1
pSymA_oligo_2873	2	-	472610-472659	trans-encoded sRNA	1	3.06868	1.80362	2.13596	2.10106	2.1642	2.82725	1.58577	1.09153	1
pSymA_oligo_1566	2	-	534767-534816	trans-encoded sRNA	1	3.25131	0	0	1.50473	2.11774	1.75431	0.966873	0	1
pSymA_oligo_3006	2	+	544747-544796	trans-encoded sRNA	1	4.89708	0.771736	1.13279	1.66322	1.33464	2.66026	0	0.644089	1
pSymA_oligo_3489	2	-	546059-546108	trans-encoded sRNA	2	3.11872	1.20872	2.16424	2.10855	2.05623	2.85196	1.82737	0.981817	1
pSymA_oligo_3257	2	-	554126-554175	trans-encoded sRNA	1	3.06853	0.862953	1.57083	0.967478	0.892892	1.44546	2.56175	0.874692	1
pSymA_oligo_2830	2	+	605749-605798	trans-encoded sRNA	2	4.03053	0.855202	0.810411	0.799236	1.07011	0.595365	2.05747	0.289885	1
pSymA_oligo_2778	2	+	607990-608039	trans-encoded sRNA	2	5.071	0.810724	1.25459	0	1.32352	0.992708	1.50657	1.05478	1
pSymA_oligo_139	2	-	608448-608497	trans-encoded sRNA	1	4.16541	0	0.591634	0	1.00473	0.878356	0.527896	0	1
pSymA_oligo_3333	2	+	628681-628750	cis-encoded antisense sRNA	2	3.87303	0	2.60518	1.31585	1.30743	0.605619	1.21255	0.953529	1
pSymA_oligo_388	2	-	661720-661769	trans-encoded sRNA	2	4.07841	0.939116	1.86059	2.23073	2.51238	1.27983	2.69547	1.52929	1
pSymA_oligo_1020	2	-	691257-691306	trans-encoded sRNA	2	5.03084	0	1.71829	1.2578	2.87151	2.06252	0	0.207782	1
pSymA_oligo_3378	2	-	700071-700120	trans-encoded sRNA	2	3.40481	0.770099	1.63954	1.02912	1.366	1.98587	0.336551	2.25608	1
pSymA_oligo_3122	2	+	789111-789160	trans-encoded sRNA	1	3.51106	1.59183	-1.15566	2.19311	2.41077	2.31252	2.61177	1.47802	1
pSymA_oligo_3450	2	+	907676-907745	cis-encoded antisense sRNA	2	3.39257	0.713278	1.45436	0.655794	0	0	2.47192	1.18766	1
pSymA_oligo_1875	2	-	909029-909078	trans-encoded sRNA	2	4.01954	0.514124	1.91935	0	0	1.84367	1.66897	0.476112	1
pSymA_oligo_2582	2	+	927639-927688	trans-encoded sRNA	1	3.19651	0.634788	2.02835	2.44328	0.82481	1.45778	2.9634	2.35822	1
pSymA_oligo_2808	2	-	934993-935042	trans-encoded sRNA	1	3.87218	0.801749	1.59568	2.12423	1.94486	2.7415	2.28323	0.540748	1
pSymA_oligo_947	2	+	987300-987369	cis-encoded antisense sRNA	2	3.31555	1.27246	1.83891	0.802655	1.90526	1.07891	0.953014	2.55246	1
pSymA_oligo_171	2	+	998867-998916	trans-encoded sRNA	1	5.18371	0.243757	0.825829	0	1.20183	1.11949	0	0.372537	1
pSymA_oligo_171	2	-	998867-998916	mRNA leader	0	3.84531	0.316654	1.99501	1.637	1.39594	0	0	1.67084	1
pSymA_oligo_1963	2	+	1003241-1003290	trans-encoded sRNA	2	3.8346	2.03258	1.26246	1.75654	2.20559	1.51527	2.40092	0.921974	1
pSymA_oligo_908	2	-	1004252-1004301	mRNA leader	0	3.72309	0.359855	0	1.49267	0.769251	1.89996	1.49595	0	1
pSymA_oligo_2543	2	+	1004350-1004399	trans-encoded sRNA	2	3.73137	0.820905	1.66103	0.84411	1.83766	1.26466	0	0	1
pSymA_oligo_710	2	+	1008679-1008728	trans-encoded sRNA	2	5.31458	0.28685	0	1.57122	1.75863	2.44729	1.027	0.452962	1
pSymA_oligo_2213	2	-	1016651-1016700	trans-encoded sRNA	2	3.00159	0	1.50008	2.3541	2.19209	2.30327	2.8668	0.568283	1
pSymA_oligo_2585	2	+	1021845-1021894	trans-encoded sRNA	2	5.05881	0.332034	1.3203	0	0.862249	1.27249	0.71263	0.205537	1
pSymA_oligo_2722	2	+	1086536-1086585	trans-encoded sRNA	2	3.51412	0	0	0.953033	1.53983	1.17943	1.20554	0	1
pSymA_oligo_2409	2	+	1091344-1091393	trans-encoded sRNA	1	3.14761	1.09742	1.20253	1.05513	1.39131	1.45133	1.83201	1.05395	1
pSymA_oligo_1056	2	-	1095860-1095909	trans-encoded sRNA	2	3.88106	0.56576	1.59351	1.64054	1.55038	0	2.00086	1.51529	1
pSymA_oligo_2214	2	-	1098351-1098400	trans-encoded sRNA	2	4.3456	0.738719	0	0.398736	1.38823	1.08361	1.31781	0.249791	1
pSymA_oligo_803	2	+	1200179-1200248	cis-encoded antisense sRNA	2	3.33055	0	2.00102	2.6266	2.87711	2.06363	1.79976	1.27133	1
pSymA_oligo_2504	2	+	1216622-1216671	mRNA leader	0	3.97218	0.441731	0.844088	1.80597	1.53708	0.873457	1.49409	1.08572	1
pSymA_oligo_3207	2	+	1237236-1237285	trans-encoded sRNA	1	5.04813	0.985155	1.8226	1.51806	0.511232	1.46024	1.40343	0.707459	1
pSymA_oligo_2641	2	+	1265792-1265841	trans-encoded sRNA	2	4.23055	1.48176	0.783074	1.65417	1.5646	1.47117	2.63244	1.13914	1
pSymA_oligo_1548	2	+	1267760-1267809	mRNA leader	0	3.88281	0.894297	0.849723	2.03235	1.32562	2.85604	2.24886	2.80021	1
pSymA_oligo_1844	2	-	1306526-1306595	cis-encoded antisense sRNA	2	3.07298	0	1.18711	2.97926	0	0.683377	0.661162	1.95186	1
pSymA_oligo_2766	2	-	1320227-1320276	cis-encoded antisense sRNA	1	3.54525	1.28779	0	1.8779	2.04757	1.80106	2.88553	1.42948	1
pSymB_oligo_2665	3	+	29441-29490	mRNA leader	0	3.10915	1.37852	0.769619	0.931454	2.50677	1.37593	0.729466	1.00231	1
pSymB_oligo_1712	3	+	37224-37273	mRNA leader	0	3.7345	1.7079	2.44431	1.66217	1.27443	1.8132	1.96415	0.769067	1
pSymB_oligo_3286	3	+	49863-49932	cis-encoded antisense sRNA	2	3.96205	0	1.14523	1.6292	2.68803	1.72073	2.68235	1.20874	1
pSymB_oligo_1408	3	+	65688-65737	trans-encoded sRNA	2	4.03685	0.428085	0	0.930422	0	0.935816	1.1873	0	1
pSymB_oligo_1564	3	-	77711-77760	trans-encoded sRNA	2	4.51195	1.03627	0	1.64441	2.70365	2.06257	1.56378	0.550711	1
pSymB_oligo_3583	3	+	131817-131866	trans-encoded sRNA	1	3.78087	0.470522	1.48978	1.23654	0	0.593259	1.32744	2.58474	1
pSymB_oligo_3586	3	-	187467-187516	cis-encoded antisense sRNA	3	3.49221	0	0	0	-0.391543	0.504233	1.06462	-1.36523	1
pSymB_oligo_1737	3	-	212781-212850	cis-encoded antisense sRNA	2	3.06371	2.0377	1.78094	2.5279	1.85121	2.49754	2.43632	2.93399	1
pSymB_oligo_3642	3	-	234884-234933	trans-encoded sRNA	1	3.42682	-0.309048	0.938594	1.43294	0.520875	0.75276	0.83062	1.72686	1
pSymB_oligo_1874	3	+	259712-259781	cis-encoded antisense sRNA	2	3.08396	0	1.21623	2.55633	2.10875	2.10763	2.31272	1.99081	1
pSymB_oligo_1671	3	-	340013-340082	cis-encoded antisense sRNA	2	3.60407	0.648171	1.2561	2.08602	2.76386	2.15521	1.43693	1.19646	1
pSymB_oligo_3623	3	-	340580-340629	cis-encoded antisense sRNA	1	3.39559	0.612815	0	1.13923	1.59362	1.60721	2.26974	0.456125	1
pSymB_oligo_1536	3	+	354219-354288	cis-encoded antisense sRNA	2	3.15378	2.03069	1.72035	2.70338	2.2707	2.44908	2.30676	2.61433	1
pSymB_oligo_1804	3	+	393913-393982	cis-encoded antisense sRNA	2	3.02189	0.491538	1.72224	2.75673	1.82212	2.39949	2.90281	1.91003	1
pSymB_oligo_3130	3	+	435908-435957	trans-encoded sRNA	2	3.2362	0.356404	2.22916	2.9397	2.9714	1.59221	1.67904	2.27087	1
pSymB_oligo_441	3	-	512876-512925	trans-encoded sRNA	1	4.98025	1.55309	1.45919	2.94184	2.34279	1.85733	2.69941	1.65111	1
pSymB_oligo_2795	3	-	546837-546886	trans-encoded sRNA	1	3.28154	1.11356	0	1.42636	1.62127	1.15084	2.19258	1.31878	1
pSymB_oligo_1823	3	-	562303-562352	mRNA leader	0	4.14541	1.07141	0.819876	0.998989	2.36165	1.98129	1.53457	0	1
pSymB_oligo_2700	3	+	566933-566982	trans-encoded sRNA	2	4.47418	1.35285	1.29361	1.96052	2.93985	2.47955	2.52043	0.632571	1
pSymB_oligo_2192	3	+	572459-572508	cis-encoded antisense sRNA	3	4.03908	1.32952	1.13655	2.07105	2.46571	2.53646	1.48306	1.02159	1
pSymB_oligo_2798	3	+	573410-573459	trans-encoded sRNA	2	6.47923	0	0	1.02774	1.86263	1.72593	-0.415503	0	1
pSymB_oligo_3728	3	+	573784-573833	trans-encoded sRNA	2	3.25886	0.784287	0.965018	0.518652	1.71236	1.46487	2.58575	0.424338	1
pSymB_oligo_3256	3	-	575481-575530	trans-encoded sRNA	1	3.31893	0	0	0.600314	0	1.02365	1.59102	0.675223	1
pSymB_oligo_2228	3	-	583207-583256	trans-encoded sRNA	2	3.29622	1.07368	2.00343	1.08638	0	1.68801	1.57005	0.090484	1
pSymB_oligo_1827	3	-	585298-585347	trans-encoded sRNA	2	3.20879	0	0	-0.219399	0	0.757529	-0.324101	-0.497658	1
pSymB_oligo_3363	3	+	669215-669264	trans-encoded sRNA	1	3.2464	0.703351	0	1.23104	2.46344	1.7462	2.92565	0.402256	1
pSymB_oligo_2024	3	+	820185-820234	mRNA leader	0	3.29403	0.958045	1.5406	1.80923	1.48715	1.39917	1.02131	0.897677	1
pSymB_oligo_1515	3	+	963875-963924	trans-encoded sRNA	2	3.24265	1.56804	0	1.8659	2.42826	1.38659	2.64913	0.997045	1
pSymB_oligo_2264	3	-	1178854-1178923	cis-encoded antisense sRNA	2	4.30615	-0.259262	0.677282	2.03614	1.92158	1.65183	0	0.720307	1
pSymB_oligo_3459	3	+	1267472-1267521	mRNA leader	0	5.18418	0	0	1.18385	2.6684	2.04324	2.39378	0	1
pSymB_oligo_3270	3	-	1279470-1279519	mRNA leader	0	3.36023	-0.46934	0	1.41567	2.05641	1.23886	1.22665	-0.632137	1
pSymB_oligo_3464	3	+	1434751-1434800	trans-encoded sRNA	2	4.25224	0	0	0.936035	1.30492	1.19441	0.769869	0	1
pSymB_oligo_458	3	+	1456506-1456555	mRNA leader	0	5.34709	0.613006	0	0	0	0	1.5698	0.931233	1
pSymB_oligo_3331	3	+	1548831-1548880	trans-encoded sRNA	2	4.86343	1.60684	0.342376	1.59549	0	0.852685	0.918094	0.965961	1
S._meliloti_chromosome_oligo_12312	1	-	617057-617106	trans-encoded sRNA	1	0	3.06679	0	1.62316	-3.11776	-1.87007	1.67415	1.52428	1
S._meliloti_chromosome_oligo_2491	1	+	713523-713572	trans-encoded sRNA	2	-0.789741	3.82404	0.844254	0	-0.764606	0.575857	0.283631	0	1
S._meliloti_chromosome_oligo_14235	1	-	789531-789580	trans-encoded sRNA	2	0.812446	3.18775	0	0.374944	1.09246	0	0.806699	1.20463	1
S._meliloti_chromosome_oligo_8723	1	-	815764-815813	cis-encoded antisense sRNA	2	0.665622	3.06852	0	-0.583011	0	0	0.479225	-0.932575	1
S._meliloti_chromosome_oligo_13683	1	-	830445-830494	trans-encoded sRNA	2	-1.46605	3.76904	-1.97851	-0.660721	-0.931113	-0.788193	-1.19624	-0.420204	1
S._meliloti_chromosome_oligo_5583	1	-	877629-877678	trans-encoded sRNA	1	0	4.28484	-1.17096	-0.876389	-0.782548	0	0	-0.833501	1
S._meliloti_chromosome_oligo_1630	1	+	1014424-1014473	mRNA leader	0	2.44928	4.97809	-1.37293	1.11578	0.802841	0.81946	0.886659	0.61564	1
S._meliloti_chromosome_oligo_12324	1	-	1071456-1071505	mRNA leader	0	1.70635	3.37448	0	1.61898	2.16781	1.29679	-0.86965	1.25811	1
S._meliloti_chromosome_oligo_3670	1	-	1121479-1121528	trans-encoded sRNA	2	0	7.13816	-0.834206	0	-0.61364	-1.04867	1.43652	1.49384	1
S._meliloti_chromosome_oligo_7340	1	-	1130139-1130188	trans-encoded sRNA	2	0	3.70994	-0.641315	-1.09882	-0.94372	-0.648548	0	0	1
S._meliloti_chromosome_oligo_1435	1	-	1144754-1144803	trans-encoded sRNA	2	0	3.24802	-1.14077	-0.648966	-0.746043	-0.95965	-1.66213	0.863924	1
S._meliloti_chromosome_oligo_3671	1	+	1150797-1150846	trans-encoded sRNA	2	-1.84441	3.51684	-0.883132	-0.579448	0	-1.82003	0	0	1
S._meliloti_chromosome_oligo_4110	1	+	1202359-1202408	trans-encoded sRNA	2	-0.916296	6.529	-0.68328	-0.649235	0	-1.01437	0	-1.55515	1
S._meliloti_chromosome_oligo_1829	1	+	1214826-1214875	trans-encoded sRNA	2	2.62318	3.20083	0.422932	1.93174	2.72745	0.961675	1.23576	2.52712	1
S._meliloti_chromosome_oligo_1848	1	-	1370098-1370147	cis-encoded antisense sRNA	3	0	5.02547	-1.12043	1.22754	0.922149	2.70088	2.2527	0	1
S._meliloti_chromosome_oligo_7347	1	-	1472849-1472898	cis-encoded antisense sRNA	3	-1.92147	3.60492	-0.723824	0.298678	1.52198	0.36082	-1.72893	1.30633	1
S._meliloti_chromosome_oligo_224	1	+	1555892-1555941	mRNA leader	0	-0.784912	3.35909	0	-0.637607	-1.49475	0.546863	1.47405	1.38319	1
S._meliloti_chromosome_oligo_9185	1	-	1939451-1939500	mRNA leader	0	0.969856	3.27066	-1.08497	0.913202	-1.56177	0	0	1.3934	1
S._meliloti_chromosome_oligo_3688	1	+	2163605-2163654	trans-encoded sRNA	2	1.55274	3.16152	-0.837935	2.9282	-0.90499	1.71223	1.56898	0	1
S._meliloti_chromosome_oligo_5103	1	+	2180651-2180700	trans-encoded sRNA	2	1.10297	4.2412	-0.745092	1.40969	1.80466	0.671788	-0.924536	-1.53061	1
S._meliloti_chromosome_oligo_2816	1	-	2215233-2215282	trans-encoded sRNA	2	-0.308089	6.00837	0	-0.739903	0.682932	0.695032	-0.524597	0.616582	1
S._meliloti_chromosome_oligo_7298	1	+	2334213-2334262	trans-encoded sRNA	1	0.672286	3.53017	0.888158	1.0004	2.63293	1.00465	1.31614	1.29046	1
S._meliloti_chromosome_oligo_9249	1	-	2392930-2392979	mRNA leader	0	0.905681	5.2849	0	1.09268	-0.479426	-0.832764	1.0592	1.35118	1
S._meliloti_chromosome_oligo_12655	1	-	2476509-2476558	mRNA leader	0	-1.96009	3.45574	-1.66183	-1.4921	-1.65752	-1.87352	-1.80736	0	1
S._meliloti_chromosome_oligo_2171	1	+	2485130-2485179	mRNA leader	0	-0.916118	3.65881	-0.929406	2.35402	-0.7421	2.08872	-0.821687	-1.63922	1
S._meliloti_chromosome_oligo_291	1	-	2501720-2501769	trans-encoded sRNA	2	0	3.6847	0.924462	0.783556	0	1.30167	1.00484	1.5933	1
S._meliloti_chromosome_oligo_2126	1	+	2772557-2772626	cis-encoded antisense sRNA	2	0	3.76675	-0.6226	2.13327	-0.559659	-1.69135	1.87105	1.09986	1
S._meliloti_chromosome_oligo_4443	1	+	2996806-2996855	trans-encoded sRNA	2	0	4.00679	0	1.02152	1.00582	-1.09339	0.484639	1.06774	1
S._meliloti_chromosome_oligo_8667	1	+	3031532-3031581	trans-encoded sRNA	2	1.54977	5.14099	0	1.2202	2.26392	0.990262	0	0	1
S._meliloti_chromosome_oligo_4446	1	-	3111125-3111174	trans-encoded sRNA	2	0	3.67181	1.32689	1.07934	0.601581	1.13641	1.44803	1.22456	1
S._meliloti_chromosome_oligo_316	1	-	3254367-3254416	trans-encoded sRNA	1	0	5.75681	0	1.38638	2.00851	1.17133	1.12919	0.847714	1
S._meliloti_chromosome_oligo_7670	1	+	3282408-3282457	mRNA leader	0	1.53774	5.70327	-1.09523	0.873463	1.50477	1.48024	0.916409	0.666174	1
S._meliloti_chromosome_oligo_8512	1	+	3413461-3413510	trans-encoded sRNA	1	0	3.34727	1.34501	2.08701	1.1057	1.56301	2.43421	1.61394	1
S._meliloti_chromosome_oligo_8975	1	+	3452378-3452427	trans-encoded sRNA	1	0	5.99314	-1.02089	0.994025	1.39833	0.63221	0	0.905363	1
S._meliloti_chromosome_oligo_6574	1	-	3488856-3488905	mRNA leader	0	1.51301	3.40995	1.06735	1.64675	2.05425	1.32777	1.26477	2.09977	1
S._meliloti_chromosome_oligo_5139	1	-	3573230-3573279	trans-encoded sRNA	2	1.1459	3.49565	0	0.966697	0	1.01364	0.980883	1.90022	1
S._meliloti_chromosome_oligo_1785	1	-	3615824-3615873	trans-encoded sRNA	2	-0.953877	3.45387	-1.07014	-1.27932	-1.03339	-1.27671	-0.728054	0	1
S._meliloti_chromosome_oligo_1416	1	-	3651013-3651062	trans-encoded sRNA	2	-1.86204	4.69465	0	-1.3878	-1.5493	-1.44304	-1.42078	0	1
pSymA_oligo_1861	2	+	40811-40860	trans-encoded sRNA	2	1.5229	3.45192	2.21778	1.70006	0.714987	0.893757	1.85835	2.56233	1
pSymA_oligo_3541	2	-	68567-68616	trans-encoded sRNA	2	0	6.70395	1.22239	1.75744	0.744885	2.7434	2.83307	2.43619	1
pSymA_oligo_2186	2	-	644555-644604	trans-encoded sRNA	2	2.2316	3.59111	1.22118	1.72531	2.7864	1.85996	2.62535	1.49971	1
pSymA_oligo_3544	2	-	661109-661158	trans-encoded sRNA	2	0.499723	4.32038	0.89087	0.702787	0	0.623464	-1.51321	1.89927	1
pSymA_oligo_160	2	+	870762-870831	cis-encoded antisense sRNA	2	-0.768705	3.01326	1.97267	2.18828	1.89482	0.538631	1.8495	1.97814	1
pSymA_oligo_2996	2	-	1077887-1077936	trans-encoded sRNA	1	1.87691	3.12784	0	1.17292	0.774545	1.19676	1.43029	2.52619	1
pSymA_oligo_2960	2	-	1094741-1094790	trans-encoded sRNA	2	0	3.12679	1.06595	0	0	-0.688281	1.18925	1.23285	1
pSymA_oligo_2161	2	+	1105412-1105461	trans-encoded sRNA	2	1.00585	5.824	1.87617	2.01846	1.51444	1.17407	0	2.8835	1
pSymA_oligo_3162	2	+	1110926-1110975	trans-encoded sRNA	2	0	5.53457	1.69163	0.882185	1.4886	1.87064	1.5174	2.24407	1
pSymA_oligo_2044	2	-	1150807-1150856	trans-encoded sRNA	2	1.06399	3.16396	0	1.79415	0.863363	1.15707	0.793833	2.17877	1
pSymB_oligo_3999	3	+	36007-36056	trans-encoded sRNA	2	-1.02168	3.04259	-0.596999	-1.50131	-0.894286	0	0.53756	0	1
pSymB_oligo_2713	3	-	153237-153286	trans-encoded sRNA	2	1.36214	3.48387	0.54516	2.20111	1.6466	1.64413	2.09194	1.76954	1
pSymB_oligo_2112	3	-	165532-165581	trans-encoded sRNA	2	-1.09133	4.38241	1.15442	-1.89204	-1.03783	-1.00765	0.191758	1.90861	1
pSymB_oligo_3374	3	-	171874-171923	trans-encoded sRNA	2	1.88168	5.88979	1.02913	1.61126	0.922538	2.14531	2.37518	1.77354	1
pSymB_oligo_2473	3	-	179272-179321	cis-encoded antisense sRNA	2	-1.47196	3.43275	0	-0.490026	-0.663107	-0.761606	-0.749541	-1.23436	1
pSymB_oligo_3689	3	-	251097-251146	trans-encoded sRNA	2	2.31191	3.10512	0.853394	1.57084	1.16217	2.11906	2.92412	2.01274	1
pSymB_oligo_3510	3	+	294178-294227	cis-encoded antisense sRNA	3	0	3.03864	0	0	0.445499	0	1.50852	2.04843	1
pSymB_oligo_2276	3	+	322857-322906	trans-encoded sRNA	1	0.721767	3.64742	1.62207	1.97347	1.90114	1.0158	2.44928	2.07189	1
pSymB_oligo_2969	3	-	500831-500880	cis-encoded antisense sRNA	3	0	3.54346	0.890223	0	1.0316	0.578991	0.807318	2.29389	1
pSymB_oligo_1823	3	+	562303-562352	mRNA leader	0	1.88081	4.66309	1.32904	2.43623	2.8014	1.00758	1.94522	2.19303	1
pSymB_oligo_1250	3	+	563774-563823	trans-encoded sRNA	2	1.10736	3.20165	1.5657	0.473232	1.79982	0	-1.21148	1.59515	1
pSymB_oligo_3014	3	+	575036-575085	trans-encoded sRNA	2	0.685047	3.21623	-0.465122	0	0	1.48027	1.37434	1.56065	1
pSymB_oligo_2398	3	-	670324-670373	trans-encoded sRNA	2	1.16396	3.06666	2.56145	2.01185	1.36236	1.87312	1.79351	2.5009	1
pSymB_oligo_2843	3	-	946799-946868	cis-encoded antisense sRNA	2	1.4179	3.70255	1.09594	1.66859	0	2.68919	2.5932	1.20189	1
pSymB_oligo_2711	3	+	1337053-1337102	mRNA leader	0	0.932029	6.56979	0	1.70933	1.53361	1.46277	1.57061	2.17249	1
pSymB_oligo_3745	3	+	1370579-1370628	trans-encoded sRNA	2	0	3.20127	-0.741098	2.78091	0.721967	0.972222	1.03568	1.2078	1
pSymB_oligo_851	3	-	1408047-1408096	mRNA leader	0	0	4.83969	0	0	0.824624	0.43999	0.644537	2.07046	1
pSymB_oligo_2753	3	+	1427725-1427774	trans-encoded sRNA	1	-0.598097	3.08583	0	1.8681	2.17536	0.768293	1.13543	1.03239	1
pSymB_oligo_3273	3	+	1443013-1443062	trans-encoded sRNA	2	0	5.18471	0	1.60789	1.872	0.542397	0.763491	1.54919	1
pSymB_oligo_2618	3	-	1502873-1502922	trans-encoded sRNA	2	0.936836	3.02549	1.22129	1.07907	0	1.85652	1.34033	1.65205	1
pSymB_oligo_403	3	-	1519416-1519465	mRNA leader	0	0.822829	3.16793	-1.2014	0	0	1.23703	0	1.26497	1
pSymB_oligo_513	3	+	1519429-1519478	trans-encoded sRNA	2	1.14629	4.17642	0.811335	0	0	0.915485	2.37075	1.21578	1
pSymB_oligo_853	3	+	1551886-1551935	mRNA leader	0	1.6414	3.21626	1.10954	1.17129	0	0.971469	1.70556	1.4115	1
pSymB_oligo_306	3	-	1551886-1551935	mRNA leader	0	0	6.26089	0.752677	0.770792	0	1.23237	2.34628	2.03244	1
pSymB_oligo_147	3	+	1605936-1606005	cis-encoded antisense sRNA	2	0	3.27595	1.4137	1.35579	0	0	0	1.40027	1
pSymB_oligo_3748	3	+	1610735-1610784	trans-encoded sRNA	2	-1.12892	3.13236	0.891961	1.31478	-0.911081	-1.27936	-1.07934	1.45274	1
pSymB_oligo_3886	3	+	1614601-1614650	trans-encoded sRNA	1	-1.58445	7.82914	0.411718	-0.953824	-1.17748	-1.31084	-1.41304	1.32386	1
pSymB_oligo_3156	3	-	1621978-1622027	trans-encoded sRNA	2	0	4.4297	1.0901	0	-1.0736	-1.5837	-1.052	1.27222	1
pSymB_oligo_1952	3	+	1643131-1643180	mRNA leader	0	1.74298	4.54042	1.0653	1.52205	2.75802	0.840041	1.20058	1.95924	1
pSymB_oligo_1792	3	+	1678538-1678587	trans-encoded sRNA	1	-0.629636	3.13344	0	-0.193409	0.593614	-0.720688	-0.690016	1.36335	1
S._meliloti_chromosome_oligo_11573	1	+	112688-112737	mRNA leader	0	0	1.28432	5.47916	2.23115	1.8181	0.76235	1.15371	1.01707	1
S._meliloti_chromosome_oligo_12812	1	-	298199-298248	trans-encoded sRNA	2	0	0	3.35004	0.530851	0.303854	0	-0.517551	-0.43003	1
S._meliloti_chromosome_oligo_12476	1	-	316525-316574	trans-encoded sRNA	2	-1.74231	0.53862	5.5605	-0.784002	-0.939731	-0.829801	0.326352	0.752908	1
S._meliloti_chromosome_oligo_198	1	+	530685-530734	cis-encoded antisense sRNA	3	0	0.605211	3.44345	1.32398	1.7273	0.506767	0.569802	0.982385	1
S._meliloti_chromosome_oligo_12694	1	+	633481-633530	trans-encoded sRNA	2	0	0	4.10943	0.808466	0.423011	0	0	2.67663	1
S._meliloti_chromosome_oligo_6031	1	-	649767-649816	trans-encoded sRNA	2	0	0.413304	3.85693	1.19154	0.698555	0.86084	0.444854	0.856245	1
S._meliloti_chromosome_oligo_2773	1	-	684423-684492	cis-encoded antisense sRNA	2	-1.42216	-0.605699	3.33916	1.09827	-1.08816	0	1.43977	2.74595	1
S._meliloti_chromosome_oligo_12925	1	+	690168-690237	cis-encoded antisense sRNA	2	-1.96873	0	3.91481	2.33159	-1.98899	-0.711972	-0.918088	-1.70062	1
S._meliloti_chromosome_oligo_4628	1	-	713616-713665	trans-encoded sRNA	1	0	-1.46208	3.51548	-0.861376	-1.08632	0.350852	0	-1.44548	1
S._meliloti_chromosome_oligo_959	1	-	725056-725125	cis-encoded antisense sRNA	2	0	0.483246	3.58847	-0.782866	1.04835	-1.19776	-1.95982	0	1
S._meliloti_chromosome_oligo_10907	1	+	874470-874519	trans-encoded sRNA	2	0	0.589321	4.50584	1.38059	0	0	0.649536	2.14913	1
S._meliloti_chromosome_oligo_10801	1	+	941056-941125	cis-encoded antisense sRNA	2	0	0	4.21247	0.657449	0	-1.16017	-1.03799	-0.80392	1
S._meliloti_chromosome_oligo_10177	1	-	1087877-1087946	cis-encoded antisense sRNA	2	0	-0.130417	3.79653	1.77884	1.35098	1.11478	0.56916	0	1
S._meliloti_chromosome_oligo_1827	1	+	1163811-1163860	mRNA leader	0	0	-0.3567	3.22688	0	1.07055	-1.38107	1.54782	0	1
S._meliloti_chromosome_oligo_219	1	-	1512949-1512998	trans-encoded sRNA	2	0	0	4.44458	0.597815	0	0.608598	0.780482	2.23116	1
S._meliloti_chromosome_oligo_1853	1	-	1712406-1712455	mRNA leader	0	0	-0.654315	3.21399	0.72054	-1.4123	-1.48098	-0.70289	-0.880747	1
S._meliloti_chromosome_oligo_12895	1	-	1879892-1879941	mRNA leader	0	0	-0.860527	3.47292	2.8755	1.34594	0	-1.2527	0.865542	1
S._meliloti_chromosome_oligo_792	1	+	1961219-1961288	cis-encoded antisense sRNA	2	-0.849788	-0.79116	3.96763	2.50074	-2.46563	0.502527	-0.576568	0	1
S._meliloti_chromosome_oligo_10845	1	-	2206236-2206285	trans-encoded sRNA	2	0	0.379021	3.03793	-0.857712	-1.49395	-0.953592	-0.867317	0	1
S._meliloti_chromosome_oligo_5389	1	-	2236634-2236683	mRNA leader	0	-2.15196	-0.359071	3.25323	-0.888535	-0.619499	-0.679096	0.408343	0	1
S._meliloti_chromosome_oligo_4246	1	+	2315119-2315168	trans-encoded sRNA	1	0	0	3.75875	-0.644183	0.521803	0	-0.242767	0	1
S._meliloti_chromosome_oligo_3392	1	-	2356640-2356689	trans-encoded sRNA	2	0	0	5.21871	0.822253	0	0.629419	0	1.88597	1
S._meliloti_chromosome_oligo_4251	1	-	2487164-2487213	trans-encoded sRNA	1	0	0	4.89088	1.48679	1.72626	0.797419	0.980644	2.80785	1
S._meliloti_chromosome_oligo_3407	1	-	2811919-2811968	trans-encoded sRNA	2	-1.86144	0.380225	3.91609	1.58765	0.881471	1.69691	1.21137	1.956	1
S._meliloti_chromosome_oligo_12667	1	-	2867777-2867826	trans-encoded sRNA	2	0	0	4.67938	0.814036	-0.717186	-0.445988	-1.27712	0	1
S._meliloti_chromosome_oligo_6016	1	-	3311513-3311562	trans-encoded sRNA	2	-0.507746	0	3.11738	0	-1.16876	0.926235	0.745091	2.29872	1
S._meliloti_chromosome_oligo_12301	1	+	3539499-3539548	trans-encoded sRNA	1	0	0.368645	3.26237	0.248902	2.43847	2.1755	0.982737	1.96509	1
S._meliloti_chromosome_oligo_11555	1	-	3540567-3540616	trans-encoded sRNA	2	0	-0.792983	4.36334	1.02443	1.03723	0.580171	1.07516	2.14753	1
S._meliloti_chromosome_oligo_2665	1	-	3541323-3541372	trans-encoded sRNA	2	0	0	3.25438	1.25321	0	0	0.69445	0.781532	1
pSymA_oligo_3251	2	-	375-424	trans-encoded sRNA	2	0.833948	0.804717	3.00219	2.02955	1.27709	2.14131	1.34787	2.60108	1
pSymA_oligo_788	2	-	40376-40445	cis-encoded antisense sRNA	2	0.950042	0.730951	3.68508	1.07668	1.16365	0.909042	1.43451	2.6296	1
pSymA_oligo_92	2	+	59012-59081	cis-encoded antisense sRNA	2	0	0.392036	3.15949	0.762824	0.935482	-0.950778	1.0347	2.86876	1
pSymA_oligo_395	2	-	69196-69265	cis-encoded antisense sRNA	2	2.06974	0.489099	3.03994	1.86536	1.82685	1.89856	1.74466	2.46238	1
pSymA_oligo_3549	2	+	85392-85461	cis-encoded antisense sRNA	2	1.41485	0.411729	3.27788	0.949987	1.69554	1.2862	1.27932	1.9243	1
pSymA_oligo_1825	2	+	105863-105932	cis-encoded antisense sRNA	2	1.18235	0.782331	3.31778	1.88437	1.69254	2.06441	1.22549	2.23174	1
pSymA_oligo_974	2	-	128743-128812	cis-encoded antisense sRNA	2	0	-0.1858	3.01599	0	0.680286	0.456701	0.841853	2.14711	1
pSymA_oligo_3248	2	+	145691-145740	trans-encoded sRNA	1	0	0	3.15602	1.58065	1.22942	1.6496	1.08508	0.803304	1
pSymA_oligo_3224	2	-	154933-155002	cis-encoded antisense sRNA	2	0.869227	0.854136	3.15645	1.06727	0.97439	0.690851	0.883525	2.38206	1
pSymA_oligo_2245	2	+	184140-184209	cis-encoded antisense sRNA	2	1.30661	0.8044	3.46331	0.629313	0.690293	1.89159	1.11021	1.99291	1
pSymA_oligo_2835	2	-	202553-202622	cis-encoded antisense sRNA	2	1.36992	1.07623	3.04751	2.2112	2.80058	1.84581	1.6359	2.43563	1
pSymA_oligo_1478	2	-	218967-219036	cis-encoded antisense sRNA	2	1.18533	0.457269	3.46284	0.802217	1.13015	1.50489	0.988041	2.26166	1
pSymA_oligo_3324	2	+	232665-232734	cis-encoded antisense sRNA	2	0.75804	0.760963	3.2272	0.984922	0.927842	1.00575	0.598072	2.16803	1
pSymA_oligo_2884	2	-	233670-233739	cis-encoded antisense sRNA	2	0.92356	0.427911	3.40332	1.50794	0.95886	1.63588	0.664937	2.78302	1
pSymA_oligo_2057	2	-	240595-240644	trans-encoded sRNA	2	1.38002	1.01937	3.00613	1.94578	0.980056	0.836151	0	2.26491	1
pSymA_oligo_2874	2	+	240719-240768	trans-encoded sRNA	2	1.65461	0.992954	3.06329	2.16023	1.32521	1.51667	2.01977	2.37589	1
pSymA_oligo_1108	2	+	267015-267064	trans-encoded sRNA	1	0.68719	1.50155	3.18282	1.47824	1.25442	1.08122	1.62527	1.83682	1
pSymA_oligo_2837	2	+	268792-268861	cis-encoded antisense sRNA	2	1.75166	0.239383	3.13539	0.78811	0.727443	1.09501	1.15578	2.40508	1
pSymA_oligo_1152	2	+	289180-289229	trans-encoded sRNA	2	0.499105	0.235274	3.25162	0	0.701406	0.403933	0.519244	0.615112	1
pSymA_oligo_1676	2	-	326096-326165	cis-encoded antisense sRNA	2	1.82564	0.799396	3.11169	2.89907	2.14305	2.10274	2.72981	2.18721	1
pSymA_oligo_2290	2	+	340630-340699	cis-encoded antisense sRNA	2	1.76509	0.552213	3.83673	2.48927	2.60552	1.52493	1.02956	2.89109	1
pSymA_oligo_677	2	-	375557-375606	trans-encoded sRNA	2	0.869312	1.1277	3.02486	1.82969	0.916249	1.00737	1.1251	2.17956	1
pSymA_oligo_47	2	-	389131-389200	cis-encoded antisense sRNA	2	0.408907	0	3.07638	1.32782	2.0206	1.74193	2.05556	1.87648	1
pSymA_oligo_1987	2	-	405293-405362	cis-encoded antisense sRNA	2	2.02202	1.88751	3.25119	1.97148	1.8164	1.80048	2.1763	2.81645	1
pSymA_oligo_2698	2	+	411860-411909	mRNA leader	0	2.18963	1.35294	3.08104	2.51145	2.83638	1.61449	1.82327	2.86322	1
pSymA_oligo_1806	2	-	418295-418344	trans-encoded sRNA	1	1.84837	0.533899	3.21423	1.93172	2.57194	1.73462	1.1915	1.88067	1
pSymA_oligo_3533	2	-	418996-419045	trans-encoded sRNA	1	2.50939	1.13616	3.32189	2.92225	2.39396	1.46658	1.87329	2.74227	1
pSymA_oligo_1325	2	+	419128-419177	trans-encoded sRNA	2	1.84316	0.883937	3.14333	2.20434	2.53758	1.72361	1.82846	1.68893	1
pSymA_oligo_2932	2	-	441912-441981	cis-encoded antisense sRNA	2	0.912352	0.460124	3.07203	1.87758	1.21032	0	1.075	2.97114	1
pSymA_oligo_2651	2	-	502047-502096	trans-encoded sRNA	1	2.3469	1.46834	3.46546	2.51596	2.47782	1.56029	2.9997	2.06967	1
pSymA_oligo_2058	2	+	575968-576017	trans-encoded sRNA	2	0	0.43112	3.6672	0.616333	0	0.515778	0.598187	0.90023	1
pSymA_oligo_3077	2	+	576827-576896	cis-encoded antisense sRNA	2	1.49554	0.731041	3.13923	1.20184	2.1574	1.26212	1.51933	1.72987	1
pSymA_oligo_387	2	+	600126-600175	mRNA leader	0	0	0.72929	3.9829	0.853677	0.689235	1.44363	0.945075	0.858369	1
pSymA_oligo_2926	2	-	698569-698618	mRNA leader	0	0	1.09059	3.39454	2.89877	2.72827	2.92276	0.980281	1.37941	1
pSymA_oligo_1514	2	+	759568-759617	trans-encoded sRNA	1	0	0.545197	3.07142	0	-0.454978	0.678942	0.42038	0.56509	1
pSymA_oligo_2890	2	+	781021-781090	cis-encoded antisense sRNA	2	0	1.24657	3.21028	1.37698	1.62228	0.431909	1.48262	2.52578	1
pSymA_oligo_103	2	-	833529-833598	cis-encoded antisense sRNA	2	0	0.517276	3.63852	0	0	-0.823536	-0.818187	1.75053	1
pSymA_oligo_3393	2	-	850621-850690	cis-encoded antisense sRNA	2	0	-0.43096	3.25914	0.870806	0.99898	0.849358	-0.690395	0	1
pSymA_oligo_557	2	-	904132-904201	cis-encoded antisense sRNA	2	-1.67891	2.45489	3.46569	1.99042	-0.691971	-1.49932	1.02381	2.58064	1
pSymA_oligo_3280	2	+	928226-928295	cis-encoded antisense sRNA	2	1.79156	0.553131	3.28733	1.62705	2.83001	0.730499	2.49612	1.85827	1
pSymA_oligo_799	2	+	995836-995905	cis-encoded antisense sRNA	2	0.99746	0.642662	3.55885	1.53144	1.8491	0.690949	0.837953	1.71769	1
pSymA_oligo_1918	2	+	1119920-1119969	trans-encoded sRNA	2	0	0.357186	3.23476	0.971667	-2.37202	1.37598	0.944366	0.968259	1
pSymA_oligo_704	2	+	1168702-1168771	cis-encoded antisense sRNA	1	0	0.351241	3.00762	1.12946	0	0	1.12306	1.61553	1
pSymB_oligo_268	3	-	74591-74660	cis-encoded antisense sRNA	2	0	-0.436036	3.53847	-0.372543	1.10372	0.677735	0.74363	-0.520157	1
pSymB_oligo_1259	3	-	75804-75853	trans-encoded sRNA	1	-2.07268	1.27015	3.48556	0.699354	-0.651525	-0.679455	0.595437	1.06748	1
pSymB_oligo_1064	3	+	79436-79485	trans-encoded sRNA	1	0	0	4.85393	1.41005	1.02048	0.865159	1.12148	1.89557	1
pSymB_oligo_3686	3	+	179921-179970	trans-encoded sRNA	2	0	-0.510521	4.87872	-0.677472	-0.462906	-0.604289	-0.87792	-0.717311	1
pSymB_oligo_2791	3	+	379131-379180	trans-encoded sRNA	2	0.797423	0.78956	3.17267	1.78572	2.47421	1.32993	1.79359	2.83166	1
pSymB_oligo_4015	3	+	379807-379876	cis-encoded antisense sRNA	2	1.77829	0.28516	3.22989	2.38037	2.35904	1.72087	1.81358	1.45807	1
pSymB_oligo_2144	3	-	510485-510534	mRNA leader	0	0	1.06124	5.09309	0.813977	-0.405689	0	1.0969	0.998214	1
pSymB_oligo_1056	3	-	541835-541884	trans-encoded sRNA	2	-0.327673	0.738001	3.15861	-0.680842	1.55001	-1.12075	0.574494	2.16408	1
pSymB_oligo_1699	3	+	548189-548238	trans-encoded sRNA	2	0	0.777379	3.89445	1.19124	1.16304	1.38696	0.913632	0.723267	1
pSymB_oligo_1824	3	+	578098-578147	mRNA leader	0	0	0	3.90543	0	0	0.599501	0	0	1
pSymB_oligo_1941	3	-	584596-584645	trans-encoded sRNA	2	0	1.267	3.51142	0	-0.33254	-0.463601	1.30953	0.786071	1
pSymB_oligo_1830	3	+	599422-599471	trans-encoded sRNA	2	0	0	3.12007	1.12436	0.476901	1.63672	1.16501	0	1
pSymB_oligo_2194	3	-	674409-674458	trans-encoded sRNA	1	0	0.714921	3.62739	1.23993	0.756586	0.617058	1.14235	2.05369	1
pSymB_oligo_1928	3	+	681558-681627	cis-encoded antisense sRNA	2	-0.955235	0.261292	3.05379	-0.97484	0	-0.537844	-1.72831	0	1
pSymB_oligo_1414	3	+	786491-786540	trans-encoded sRNA	2	-1.31772	-0.206552	4.67543	-1.02128	-1.33975	0	-0.282751	1.95517	1
pSymB_oligo_449	3	+	800471-800520	trans-encoded sRNA	1	-1.18821	1.46882	3.06809	-0.845774	0	-0.953671	-1.52065	2.78043	1
pSymB_oligo_3262	3	-	871458-871507	mRNA leader	0	1.40334	0.651857	3.67663	-0.476084	0	0.402603	0.819651	0.222563	1
pSymB_oligo_2748	3	+	872285-872334	trans-encoded sRNA	2	2.04126	0	3.09358	-0.505422	0	0.584974	0	0	1
pSymB_oligo_3455	3	-	1161208-1161257	trans-encoded sRNA	2	0	0	4.96527	2.35248	1.07085	0	-0.668949	2.36737	1
pSymB_oligo_2839	3	-	1305070-1305139	cis-encoded antisense sRNA	2	1.78152	0.293359	3.11725	1.73783	2.4542	1.35165	0	2.74713	1
pSymB_oligo_752	3	-	1448793-1448842	trans-encoded sRNA	2	0	0.390774	3.34002	1.8184	0.909129	0.987145	0.552218	2.09731	1
pSymB_oligo_2470	3	-	1450176-1450225	trans-encoded sRNA	2	0	0	3.39067	1.74927	2.01878	1.63307	0.952751	1.70999	1
pSymB_oligo_2152	3	-	1511015-1511064	trans-encoded sRNA	2	0	0.750112	3.3701	1.20153	0	0.723997	1.02943	1.12572	1
pSymB_oligo_3157	3	-	1633770-1633819	trans-encoded sRNA	2	-2.2016	0.9902	6.96155	-1.61879	-1.17354	-0.63618	0.989167	1.98097	1
S._meliloti_chromosome_oligo_5387	1	+	6-55	trans-encoded sRNA	2	1.45968	2.26198	1.72238	3.10564	2.35138	1.41277	1.69502	2.44129	1
S._meliloti_chromosome_oligo_7718	1	+	256876-256925	trans-encoded sRNA	2	0	-1.34122	0	3.54058	2.35419	1.57739	0.567509	0	1
S._meliloti_chromosome_oligo_6428	1	-	267010-267059	trans-encoded sRNA	2	0	0	0	4.58462	0	2.90614	0	0	1
S._meliloti_chromosome_oligo_7681	1	-	385825-385874	mRNA leader	0	1.97026	1.26799	0	3.47638	2.84816	1.87153	2.17286	0.675435	1
S._meliloti_chromosome_oligo_4460	1	-	471225-471274	trans-encoded sRNA	2	0	0	1.89717	4.1636	2.6348	2.44287	0	1.05394	1
S._meliloti_chromosome_oligo_7500	1	+	543420-543469	trans-encoded sRNA	2	0.995332	0.935405	-0.547662	4.42461	1.88264	2.14974	2.59376	0	1
S._meliloti_chromosome_oligo_3066	1	-	670704-670753	mRNA leader	0	0.480906	0	0	3.04902	1.99503	1.70323	2.12273	-0.497268	1
S._meliloti_chromosome_oligo_6903	1	+	885597-885646	trans-encoded sRNA	2	0	0	0	3.08795	2.86061	2.39018	1.1029	-1.05934	1
S._meliloti_chromosome_oligo_1430	1	-	916355-916404	trans-encoded sRNA	1	1.14431	0.598709	0	4.17356	0.940003	0.58792	0.770477	-0.789585	1
S._meliloti_chromosome_oligo_1492	1	-	998402-998471	cis-encoded antisense sRNA	2	1.20932	0.0939701	0.716483	3.03984	1.89034	0.845838	1.27331	0.315728	1
S._meliloti_chromosome_oligo_530	1	-	1034753-1034802	trans-encoded sRNA	2	0	0	-1.55123	3.16203	2.24412	1.06074	0.929052	0.377705	1
S._meliloti_chromosome_oligo_3247	1	+	1069250-1069299	trans-encoded sRNA	2	1.88334	0	0	3.14267	2.6359	2.33195	2.89858	-1.08001	1
S._meliloti_chromosome_oligo_10348	1	+	1104009-1104078	cis-encoded antisense sRNA	2	1.35804	-1.10057	-1.72349	3.80236	1.72301	2.65585	2.37424	-0.986422	1
S._meliloti_chromosome_oligo_7593	1	+	1306269-1306338	cis-encoded antisense sRNA	2	1.05183	0	0	3.08821	1.59603	-0.731642	0.795267	0	1
S._meliloti_chromosome_oligo_10512	1	-	1495600-1495649	trans-encoded sRNA	2	0	0	-0.970471	4.00927	2.21582	1.3377	-0.782605	0	1
S._meliloti_chromosome_oligo_8874	1	-	1596258-1596307	trans-encoded sRNA	2	1.40321	0	0	4.27147	2.86817	0.724184	1.41574	0	1
S._meliloti_chromosome_oligo_5187	1	+	1679784-1679833	trans-encoded sRNA	1	0	0	0	3.12135	1.60537	0.608902	1.11985	-0.250483	1
S._meliloti_chromosome_oligo_6062	1	-	1698905-1698954	trans-encoded sRNA	2	0	0	0.514144	3.12409	0.762987	0	0.479682	2.4626	1
S._meliloti_chromosome_oligo_9541	1	+	1739225-1739274	trans-encoded sRNA	2	0	0	0	6.67733	0	1.51918	1.88987	0	1
S._meliloti_chromosome_oligo_9541	1	-	1739225-1739274	trans-encoded sRNA	2	0	0	2.11007	3.03161	0	1.8833	1.35313	0	1
S._meliloti_chromosome_oligo_4547	1	+	1786015-1786084	mRNA leader	0	0	0	0.903657	3.57156	1.8293	1.48805	1.21304	2.54518	1
S._meliloti_chromosome_oligo_11907	1	-	1820409-1820458	trans-encoded sRNA	1	0	1.48899	0	3.33777	1.2705	0	1.61129	0	1
S._meliloti_chromosome_oligo_228	1	+	1845602-1845651	trans-encoded sRNA	2	0	0	-2.64964	4.04946	2.72295	1.05913	1.26562	0	1
S._meliloti_chromosome_oligo_13891	1	-	1899555-1899604	mRNA leader	0	-0.959426	-1.48881	0.864542	4.09725	0.379041	1.35289	2.91381	2.67218	1
S._meliloti_chromosome_oligo_13572	1	-	1917901-1917970	cis-encoded antisense sRNA	2	2.74924	0.658812	1.26453	3.07919	1.55614	1.74694	1.92703	2.98496	1
S._meliloti_chromosome_oligo_14320	1	-	1983536-1983585	trans-encoded sRNA	2	0	-1.28451	0	3.14219	1.81298	1.51475	1.24462	-1.70674	1
S._meliloti_chromosome_oligo_12726	1	+	2164517-2164566	mRNA leader	0	0	0	-1.205	4.90357	-0.61681	-0.426066	-1.10209	0.899052	1
S._meliloti_chromosome_oligo_8746	1	+	2165272-2165321	trans-encoded sRNA	1	0	0	0	4.40898	2.08807	1.66666	0	0	1
S._meliloti_chromosome_oligo_6228	1	-	2172778-2172827	trans-encoded sRNA	2	0	-1.37704	0	4.85786	0	0.754628	2.00475	0.672174	1
S._meliloti_chromosome_oligo_6228	1	+	2172778-2172827	trans-encoded sRNA	1	0	0	-1.22806	4.02434	0.566894	0.507514	1.37347	-0.427643	1
S._meliloti_chromosome_oligo_11663	1	+	2173377-2173446	cis-encoded antisense sRNA	2	0	-0.467608	-1.37213	3.62808	1.22457	1.66785	2.23564	-1.78473	1
S._meliloti_chromosome_oligo_9242	1	-	2193228-2193277	trans-encoded sRNA	1	-0.892164	0	0	3.75204	1.51556	0.613979	0.888094	-1.40812	1
S._meliloti_chromosome_oligo_1368	1	-	2213028-2213097	cis-encoded antisense sRNA	2	0	-1.70605	-1.63778	3.75835	1.35771	2.21466	1.20717	-0.97046	1
S._meliloti_chromosome_oligo_9244	1	+	2288922-2288971	trans-encoded sRNA	1	0	0	0	3.70149	1.49666	1.50997	0.683071	-0.451455	1
S._meliloti_chromosome_oligo_2615	1	-	2318059-2318108	trans-encoded sRNA	2	0	0	0	3.33668	2.84708	1.4514	1.22525	-0.891331	1
S._meliloti_chromosome_oligo_9791	1	-	2357087-2357136	trans-encoded sRNA	2	0	-0.499394	-1.86908	4.54019	2.32758	1.64587	1.60729	0.845506	1
S._meliloti_chromosome_oligo_4591	1	-	2374080-2374129	trans-encoded sRNA	2	0	1.27688	1.00893	3.50456	2.70506	2.13239	2.35462	1.84724	1
S._meliloti_chromosome_oligo_3958	1	-	2392032-2392081	mRNA leader	0	-2.42047	0.15109	-0.5919	3.4133	0.537741	0.337235	0.704884	0.894749	1
S._meliloti_chromosome_oligo_8924	1	-	2441834-2441903	cis-encoded antisense sRNA	2	0.981209	0.3561	2.35432	3.37013	-0.809678	-0.812553	0.699045	2.41826	1
S._meliloti_chromosome_oligo_983	1	+	2449108-2449157	mRNA leader	0	1.32119	0.888334	0	3.10187	2.34186	2.54101	1.33424	0	1
S._meliloti_chromosome_oligo_12233	1	+	2488434-2488483	trans-encoded sRNA	1	0	0.455207	-0.419516	3.71892	2.30779	0.930866	1.14295	0.655403	1
S._meliloti_chromosome_oligo_7795	1	-	2499370-2499419	mRNA leader	0	1.22821	1.66242	0.555567	4.61584	2.3249	2.16732	2.77953	0	1
S._meliloti_chromosome_oligo_11388	1	-	2521559-2521628	cis-encoded antisense sRNA	2	2.9677	0.618584	0.959923	3.04518	2.56161	2.10317	2.50393	2.24445	1
S._meliloti_chromosome_oligo_9794	1	-	2539493-2539542	trans-encoded sRNA	2	1.05773	0	0	4.37079	2.89891	2.87148	2.59924	-1.12859	1
S._meliloti_chromosome_oligo_14125	1	+	2613598-2613667	cis-encoded antisense sRNA	2	-1.71502	0	2.1454	5.04006	0.882283	0.227153	-1.23087	-0.475002	1
S._meliloti_chromosome_oligo_11266	1	+	2651582-2651631	trans-encoded sRNA	2	0	0	0	3.47999	2.38098	1.33184	2.33504	-0.626577	1
S._meliloti_chromosome_oligo_7798	1	-	2674118-2674167	trans-encoded sRNA	2	0	0	0	3.20797	1.92775	1.62751	1.02268	0	1
S._meliloti_chromosome_oligo_12817	1	+	2680858-2680907	trans-encoded sRNA	2	0	0	1.77433	3.46976	1.74194	0.696894	0.576844	0	1
S._meliloti_chromosome_oligo_1758	1	-	2809145-2809194	trans-encoded sRNA	2	0	-0.88683	1.14883	3.79033	-1.26244	-0.422271	0	0	1
S._meliloti_chromosome_oligo_8298	1	+	2969984-2970033	trans-encoded sRNA	1	2.44736	0	0	3.01297	0	0.725788	1.32645	0	1
S._meliloti_chromosome_oligo_1559	1	+	2981437-2981486	mRNA leader	0	1.95008	0	-1.24102	3.64973	1.79742	1.06651	-0.56694	-0.589143	1
S._meliloti_chromosome_oligo_11777	1	+	2986452-2986501	trans-encoded sRNA	2	0	-0.536415	0	4.54604	0.589194	0	0	2.9689	1
S._meliloti_chromosome_oligo_1402	1	-	3111987-3112036	trans-encoded sRNA	2	1.7228	0	-1.31812	3.48672	2.967	1.08641	2.22872	0.424328	1
S._meliloti_chromosome_oligo_5932	1	+	3156469-3156538	cis-encoded antisense sRNA	2	-1.20692	-0.680109	-1.09987	3.86372	1.41065	-0.715176	0	-1.24111	1
S._meliloti_chromosome_oligo_14196	1	-	3283879-3283928	trans-encoded sRNA	2	1.36358	0.404152	0	3.31249	1.96515	1.00375	1.04977	-0.637312	1
S._meliloti_chromosome_oligo_6143	1	+	3289096-3289145	mRNA leader	0	2.30085	0	2.17444	6.61666	0.895598	0	0.239527	0.371698	1
S._meliloti_chromosome_oligo_13650	1	-	3301209-3301258	trans-encoded sRNA	2	0	0	0	3.67952	2.3873	1.37925	1.50039	0	1
S._meliloti_chromosome_oligo_999	1	-	3322207-3322256	mRNA leader	0	0	-0.99606	-1.23558	3.59503	0	0	-0.876651	-0.907683	1
S._meliloti_chromosome_oligo_11785	1	+	3335285-3335334	trans-encoded sRNA	2	0	-0.220154	-0.622741	4.96451	2.53685	2.54814	1.99902	0	1
S._meliloti_chromosome_oligo_5284	1	+	3406481-3406530	trans-encoded sRNA	2	0	0	2.08089	4.10328	1.53322	0.697684	0.978188	-2.0643	1
S._meliloti_chromosome_oligo_4043	1	+	3438443-3438492	trans-encoded sRNA	1	-1.58175	0	-0.547955	3.06328	1.66057	1.18851	0.556602	1.60137	1
S._meliloti_chromosome_oligo_11997	1	+	3548660-3548729	cis-encoded antisense sRNA	2	0	0	0	3.08879	2.93626	2.61205	2.38564	2.09777	1
S._meliloti_chromosome_oligo_8591	1	+	3633604-3633673	cis-encoded antisense sRNA	2	1.35898	-0.954399	-1.09868	4.01417	2.00718	2.26875	2.59782	-0.757744	1
S._meliloti_chromosome_oligo_12858	1	+	3649395-3649444	trans-encoded sRNA	1	0	0	0	3.24886	2.0072	1.31252	-0.705779	0.30436	1
S._meliloti_chromosome_oligo_10255	1	+	3650879-3650928	trans-encoded sRNA	1	-1.06866	-1.1622	-1.47692	4.16494	-0.798627	-0.328432	-0.890989	-1.52048	1
pSymA_oligo_2449	2	-	106-155	trans-encoded sRNA	2	0.826245	0	0.994971	3.02672	1.95144	1.96079	2.31963	0.735311	1
pSymA_oligo_3251	2	+	375-424	trans-encoded sRNA	2	1.12103	0.636006	2.09974	4.6855	2.277	2.58656	1.56176	2.48242	1
pSymA_oligo_2260	2	+	100793-100842	trans-encoded sRNA	2	2.69365	0.739582	1.29838	3.16647	2.39653	1.70213	2.15151	2.08804	1
pSymA_oligo_2321	2	+	233137-233186	trans-encoded sRNA	2	0	0.59281	0	3.63035	1.36649	1.63981	1.28386	1.08042	1
pSymA_oligo_1965	2	+	280440-280489	trans-encoded sRNA	2	1.57261	1.00289	0	3.06905	2.0136	1.50615	1.03306	1.89382	1
pSymA_oligo_1359	2	+	287761-287810	trans-encoded sRNA	2	1.32496	0.786762	-0.499318	3.02533	2.33519	0.92572	2.11516	0.575864	1
pSymA_oligo_1361	2	-	289630-289679	trans-encoded sRNA	1	2.26584	0.64921	2.68339	4.1617	1.73119	1.46279	2.19034	2.10729	1
pSymA_oligo_1154	2	+	291894-291943	trans-encoded sRNA	2	2.27666	0.919933	2.08786	3.09454	2.49845	1.59335	1.96943	2.26982	1
pSymA_oligo_3427	2	-	393580-393629	trans-encoded sRNA	1	0	0	-0.593464	4.534	2.73308	1.86857	0.419022	0.267864	1
pSymA_oligo_730	2	+	398080-398129	trans-encoded sRNA	2	2.48559	1.86628	2.6098	3.08926	2.09386	2.03345	2.59576	2.90566	1
pSymA_oligo_234	2	-	512796-512845	trans-encoded sRNA	2	0	1.01824	0	3.32392	2.39943	1.47136	1.03821	1.45597	1
pSymA_oligo_251	2	+	590955-591024	cis-encoded antisense sRNA	1	1.55848	0.651593	2.93751	3.03822	2.66228	0.761253	1.10111	2.24997	1
pSymA_oligo_2186	2	+	644555-644604	trans-encoded sRNA	1	2.0744	2.42929	1.55666	3.5766	2.36132	1.09111	1.69615	2.02644	1
pSymA_oligo_2783	2	+	682229-682278	trans-encoded sRNA	1	2.51943	1.38953	1.70228	3.05191	2.64395	1.30794	1.64152	1.6476	1
pSymA_oligo_2282	2	+	692295-692344	trans-encoded sRNA	2	2.37966	0.360607	2.25199	3.13524	2.59515	1.73316	2.204	1.88432	1
pSymA_oligo_2283	2	-	707976-708025	trans-encoded sRNA	2	0.673228	1.12644	1.77578	3.02795	1.45416	1.31759	1.83723	1.04711	1
pSymA_oligo_3336	2	-	741267-741336	cis-encoded antisense sRNA	2	0.676019	0.264539	1.45308	3.80296	2.01568	2.54845	1.42922	1.23668	1
pSymA_oligo_709	2	-	992549-992598	trans-encoded sRNA	2	0	0.399233	1.87442	3.59469	2.14217	0	0	1.78293	1
pSymA_oligo_1540	2	+	1025497-1025546	trans-encoded sRNA	1	0	2.25662	1.45724	4.35997	1.80877	2.20044	2.55059	1.93662	1
pSymA_oligo_365	2	+	1044904-1044953	trans-encoded sRNA	2	1.67357	0	-0.533852	4.16515	2.68475	1.8331	1.10727	0.169402	1
pSymA_oligo_1851	2	-	1113357-1113406	trans-encoded sRNA	2	2.28541	0.830996	1.9577	3.12806	1.25669	2.71555	2.21399	1.46907	1
pSymA_oligo_2457	2	+	1326963-1327012	mRNA leader	0	2.76291	1.19951	1.63454	3.42759	2.81121	2.90927	2.71883	2.76313	1
pSymB_oligo_295	3	-	65334-65383	trans-encoded sRNA	2	0	2.30449	1.12278	4.30726	2.76502	2.11065	2.16959	1.64663	1
pSymB_oligo_533	3	-	133366-133435	mRNA leader	0	0.966915	0.75542	0.811709	3.15217	2.6508	1.04605	2.66256	0.39857	1
pSymB_oligo_400	3	-	134136-134185	trans-encoded sRNA	2	0.650341	0.61152	0.97755	3.67492	2.17559	0.798666	1.88441	0.691348	1
pSymB_oligo_181	3	+	172198-172247	mRNA leader	0	0	0.750326	1.11523	3.10459	0.903073	1.31958	1.33456	1.02877	1
pSymB_oligo_2991	3	+	207933-208002	cis-encoded antisense sRNA	2	2.49204	0.569909	1.16342	3.14583	2.12672	1.71256	2.37213	1.67704	1
pSymB_oligo_2041	3	+	230263-230312	trans-encoded sRNA	2	0	0	0	3.11566	2.51112	2.56573	0	0	1
pSymB_oligo_343	3	+	548821-548870	trans-encoded sRNA	2	1.6501	-0.586833	2.27813	4.18919	1.67417	1.13798	0.888443	1.26026	1
pSymB_oligo_1772	3	-	668391-668440	trans-encoded sRNA	2	1.87889	0.787422	2.95374	3.91043	1.63859	1.50498	1.56564	1.97621	1
pSymB_oligo_550	3	+	782354-782423	cis-encoded antisense sRNA	2	0.552219	0	2.46488	4.81775	1.22982	0.390004	-0.485025	0.706886	1
pSymB_oligo_947	3	-	810515-810564	mRNA leader	0	0	1.02951	1.35756	3.08036	2.44345	0	-0.812985	1.00816	1
pSymB_oligo_396	3	+	930483-930532	trans-encoded sRNA	2	1.36523	0.487577	2.59723	3.38194	1.94657	1.75093	2.5579	2.77826	1
pSymB_oligo_951	3	+	1012503-1012552	mRNA leader	0	0.999676	0.813847	1.72094	3.63337	2.2811	0	2.1466	2.45436	1
pSymB_oligo_1417	3	+	1127942-1127991	mRNA leader	0	0	0	0	4.10688	1.15459	0.504676	0.662404	0	1
pSymB_oligo_2977	3	-	1135351-1135400	trans-encoded sRNA	2	0.708266	1.49114	0	3.58591	2.16946	2.68867	2.50743	0	1
pSymB_oligo_1290	3	+	1201036-1201105	cis-encoded antisense sRNA	2	0	0.924838	1.78588	3.77015	1.26755	-0.689127	1.46214	2.40346	1
pSymB_oligo_3527	3	+	1335185-1335234	trans-encoded sRNA	2	1.53866	-0.445314	1.36926	3.44518	0.832951	0.898058	0.925998	0.787691	1
pSymB_oligo_3816	3	+	1338909-1338958	mRNA leader	0	0	-1.74516	0	3.50006	0.612452	0	0	0.436304	1
pSymB_oligo_2814	3	-	1359213-1359262	trans-encoded sRNA	2	1.97717	0	0.461328	4.18151	1.31378	1.48113	1.71634	1.14755	1
pSymB_oligo_2924	3	+	1359216-1359265	mRNA leader	0	0	1.73347	0	5.86208	0.631719	1.09434	1.25179	0.410875	1
pSymB_oligo_750	3	+	1362995-1363044	mRNA leader	0	0	1.92877	-0.511154	3.46317	0.684294	1.04689	0.69267	0.953911	1
pSymB_oligo_2790	3	+	1364010-1364079	mRNA leader	0	0	0	-0.530618	3.1126	0.530672	0	1.92837	1.63337	1
pSymB_oligo_133	3	-	1370697-1370746	trans-encoded sRNA	2	0.73453	0.154438	0	5.34486	0.665396	0.659306	0	0	1
pSymB_oligo_133	3	+	1370697-1370746	trans-encoded sRNA	2	2.30032	0	0	4.33112	0.836724	1.34453	0.651748	0	1
pSymB_oligo_3083	3	-	1383566-1383615	mRNA leader	0	0	2.4872	0	6.63002	0	0	0	1.16521	1
pSymB_oligo_626	3	+	1383566-1383615	trans-encoded sRNA	1	1.14487	0	-0.838307	3.0452	1.77671	1.4564	1.55812	0.94202	1
pSymB_oligo_2409	3	-	1391107-1391156	trans-encoded sRNA	2	2.00298	0.47094	0	4.11291	1.18188	0.92083	1.24235	0.914361	1
pSymB_oligo_2088	3	+	1412593-1412662	mRNA leader	0	1.42285	0.280831	2.86277	3.78972	1.08083	1.38484	2.10285	2.67286	1
pSymB_oligo_2088	3	-	1412593-1412662	cis-encoded antisense sRNA	1	1.80391	0	1.14345	3.654	1.88205	1.83547	2.25812	2.06823	1
pSymB_oligo_458	3	-	1456506-1456555	trans-encoded sRNA	1	2.9292	0.601433	1.0952	6.83693	0	0	1.89114	1.77068	1
pSymB_oligo_1576	3	+	1460757-1460806	trans-encoded sRNA	2	1.12129	-0.637759	1.18595	3.62907	2.07317	1.53674	1.16243	2.29076	1
pSymB_oligo_3951	3	+	1467168-1467237	cis-encoded antisense sRNA	2	2.12169	0.330875	1.21263	3.62277	2.22467	2.78033	1.39846	1.3765	1
pSymB_oligo_3119	3	-	1506456-1506525	cis-encoded antisense sRNA	2	0	0.325421	1.54453	5.31464	2.21256	1.90102	2.62282	1.7272	1
pSymB_oligo_922	3	-	1515807-1515876	cis-encoded antisense sRNA	2	0	0	0	3.13385	2.11158	1.87504	2.56019	1.0979	1
pSymB_oligo_364	3	-	1543517-1543566	mRNA leader	0	0	0.981105	1.84804	3.05547	0	1.15725	1.32627	1.14736	1
pSymB_oligo_2247	3	-	1636764-1636813	cis-encoded antisense sRNA	3	0	1.27932	0	3.22062	2.35448	1.76156	1.41876	1.27874	1
S._meliloti_chromosome_oligo_14350	1	+	137109-137178	cis-encoded antisense sRNA	2	0	0	-1.2605	0.84809	3.26796	-1.23738	0	-1.22261	1
S._meliloti_chromosome_oligo_660	1	+	274604-274653	trans-encoded sRNA	2	2.06817	1.85138	0.866216	1.37803	4.10915	1.33203	1.38706	0	1
S._meliloti_chromosome_oligo_9424	1	+	312889-312938	trans-encoded sRNA	2	1.72375	0	1.40387	2.9942	3.53791	2.28173	2.45056	0	1
S._meliloti_chromosome_oligo_6874	1	-	371356-371405	mRNA leader	0	2.13254	1.57478	0	1.6855	3.10297	1.22068	1.16055	-1.4693	1
S._meliloti_chromosome_oligo_12308	1	+	532475-532524	trans-encoded sRNA	2	1.90657	0.487472	-1.13981	2.64483	3.13239	1.86952	2.65643	0.402807	1
S._meliloti_chromosome_oligo_3939	1	-	598785-598854	cis-encoded antisense sRNA	2	2.31964	1.1359	1.24106	2.05037	3.17151	1.96507	1.88826	1.57478	1
S._meliloti_chromosome_oligo_2744	1	+	638738-638807	cis-encoded antisense sRNA	2	0	2.99487	0	1.92258	3.25437	2.24123	2.24714	0	1
S._meliloti_chromosome_oligo_8108	1	-	650822-650891	cis-encoded antisense sRNA	2	-3.50479	-1.3341	-1.29628	-1.03459	5.13194	-0.751192	-3.04665	-1.60267	1
S._meliloti_chromosome_oligo_4856	1	-	728030-728099	cis-encoded antisense sRNA	2	0	-0.627518	-1.20006	0	4.42457	0	0	-0.770164	1
S._meliloti_chromosome_oligo_8045	1	+	1077429-1077478	trans-encoded sRNA	1	0	0	0	1.00569	3.02463	1.62917	-1.63553	-0.906087	1
S._meliloti_chromosome_oligo_12927	1	+	1155296-1155365	cis-encoded antisense sRNA	2	0	-0.651328	0.668567	-0.98908	5.05737	0	0	0	1
S._meliloti_chromosome_oligo_3815	1	+	1163661-1163710	trans-encoded sRNA	2	0	0	0	0.445085	4.02229	0.857688	-0.780286	-1.39116	1
S._meliloti_chromosome_oligo_4493	1	+	1175004-1175053	trans-encoded sRNA	2	0	0	0	0.785862	6.81626	-0.979263	0	-0.316945	1
S._meliloti_chromosome_oligo_3672	1	-	1220669-1220718	trans-encoded sRNA	1	0.628527	0	0	2.33217	3.1923	1.49517	2.53089	-8.5716	1
S._meliloti_chromosome_oligo_7848	1	+	1493356-1493405	trans-encoded sRNA	2	2.1074	1.09315	-0.91842	1.5366	3.37651	1.73284	2.30357	0.892255	1
S._meliloti_chromosome_oligo_7198	1	+	1603607-1603656	trans-encoded sRNA	2	0	0	-2.20629	-0.779089	3.29172	2.49015	1.71247	1.98274	1
S._meliloti_chromosome_oligo_9024	1	-	1850099-1850148	trans-encoded sRNA	2	2.65473	-0.951047	-1.44799	2.49652	3.27479	1.1215	0	0.129944	1
S._meliloti_chromosome_oligo_11353	1	-	1856315-1856364	trans-encoded sRNA	1	2.21324	0	0	0	3.48772	0	0	0.967211	1
S._meliloti_chromosome_oligo_9186	1	+	2005930-2005979	trans-encoded sRNA	1	1.50619	0	-1.39662	1.7456	3.65015	0.98092	1.86785	-1.43182	1
S._meliloti_chromosome_oligo_4191	1	+	2012296-2012345	trans-encoded sRNA	1	0	1.31499	-1.58921	1.37496	3.29504	1.84586	1.9295	0	1
S._meliloti_chromosome_oligo_362	1	-	2016206-2016255	mRNA leader	0	2.51007	0.641729	0	1.86106	3.06773	0.982892	0	0.837039	1
S._meliloti_chromosome_oligo_12901	1	-	2019950-2019999	trans-encoded sRNA	2	1.50368	-1.30438	-1.30366	2.33696	3.60465	1.60609	2.11521	0.891761	1
S._meliloti_chromosome_oligo_3687	1	-	2153379-2153428	trans-encoded sRNA	2	-1.10491	0	-1.02944	0.537854	3.10064	1.03709	-1.80879	0	1
S._meliloti_chromosome_oligo_1882	1	+	2158529-2158578	trans-encoded sRNA	2	0.708251	0	-0.690078	0	5.26633	1.15762	2.00274	0	1
S._meliloti_chromosome_oligo_13146	1	+	2181382-2181431	trans-encoded sRNA	2	2.41543	1.73141	0	2.9599	3.77363	2.87627	1.95362	0.580343	1
S._meliloti_chromosome_oligo_11043	1	+	2206238-2206287	trans-encoded sRNA	1	1.82169	0	0.846101	2.12174	3.3301	2.1667	1.88803	0	1
S._meliloti_chromosome_oligo_11044	1	-	2211934-2211983	trans-encoded sRNA	1	0	0	0	2.0063	3.42474	1.35928	2.95008	-0.256735	1
S._meliloti_chromosome_oligo_2969	1	-	2332850-2332899	trans-encoded sRNA	2	1.79997	1.30888	0	1.92096	3.49827	1.03727	1.90309	1.58986	1
S._meliloti_chromosome_oligo_7299	1	-	2349501-2349550	trans-encoded sRNA	2	1.34813	-0.500997	0	2.13632	3.6954	1.28072	2.43301	0	1
S._meliloti_chromosome_oligo_12811	1	+	2356934-2356983	trans-encoded sRNA	1	2.13914	0	-2.46019	1.58958	3.6034	2.59507	0.859947	0.88471	1
S._meliloti_chromosome_oligo_12965	1	+	2490006-2490055	trans-encoded sRNA	2	2.696	0.501832	0.938363	2.44078	4.01887	2.32737	2.06789	-0.941616	1
S._meliloti_chromosome_oligo_7592	1	+	2509278-2509347	cis-encoded antisense sRNA	2	1.8981	2.99073	0.9386	2.96841	4.20893	2.58487	1.18383	0.94193	1
S._meliloti_chromosome_oligo_7444	1	+	2624299-2624348	mRNA leader	0	2.0017	0.893612	1.31533	1.95043	3.48048	1.98941	1.56071	2.08548	1
S._meliloti_chromosome_oligo_2981	1	+	2947447-2947496	trans-encoded sRNA	1	2.57082	0.906295	-1.24262	2.53801	3.35446	2.52428	2.82744	1.27709	1
S._meliloti_chromosome_oligo_12640	1	+	2965716-2965785	cis-encoded antisense sRNA	2	-1.95234	0	1.02905	2.02894	3.49797	1.24978	1.35205	0.961101	1
S._meliloti_chromosome_oligo_3410	1	-	2996395-2996444	cis-encoded antisense sRNA	3	0.175986	2.07872	-0.523466	1.12406	3.37743	0.796845	0.848738	1.60211	1
S._meliloti_chromosome_oligo_4860	1	-	3146793-3146862	cis-encoded antisense sRNA	2	2.79688	-0.575564	-0.846567	1.95141	3.72097	1.51733	0	0.846118	1
S._meliloti_chromosome_oligo_14192	1	-	3188104-3188153	trans-encoded sRNA	2	2.19796	-0.89771	0.497563	1.91202	3.33409	0.704047	0	-0.9501	1
S._meliloti_chromosome_oligo_14020	1	-	3206999-3207048	trans-encoded sRNA	2	0	0	0	2.42559	3.00892	2.31668	1.30551	2.41573	1
S._meliloti_chromosome_oligo_14020	1	+	3206999-3207048	trans-encoded sRNA	2	2.40944	-0.274146	1.00468	2.26339	3.88102	1.09323	1.61999	-0.88207	1
S._meliloti_chromosome_oligo_10834	1	-	3381338-3381407	cis-encoded antisense sRNA	2	0.986313	-0.400958	0	0.899668	3.07778	0.762337	0	-0.83645	1
S._meliloti_chromosome_oligo_10628	1	+	3391548-3391597	cis-encoded antisense sRNA	2	1.1078	-0.323426	0	2.44224	3.48112	1.64845	1.58464	1.14869	1
S._meliloti_chromosome_oligo_8020	1	-	3496303-3496352	mRNA leader	0	0.676676	0.633628	0	2.44081	3.54879	1.62024	2.46612	0.565222	1
S._meliloti_chromosome_oligo_7110	1	+	3637712-3637761	trans-encoded sRNA	2	1.51987	1.9736	0.906878	2.4283	3.44971	0.658265	0	0.992429	1
pSymA_oligo_867	2	+	32523-32572	trans-encoded sRNA	2	2.38815	0.260944	2.05974	2.88683	4.3087	1.35412	1.19416	1.67837	1
pSymA_oligo_2564	2	-	72191-72260	trans-encoded sRNA	2	2.69549	0.875345	2.71162	2.24902	3.28026	1.93616	2.57363	1.83964	1
pSymA_oligo_1619	2	-	77188-77237	trans-encoded sRNA	2	2.83835	0	1.52501	1.9724	3.30846	0	0	1.81031	1
pSymA_oligo_2407	2	+	102595-102644	mRNA leader	0	1.24376	0	1.49326	2.57366	3.77398	2.92092	2.16486	1.89326	1
pSymA_oligo_718	2	-	168958-169007	mRNA leader	0	1.92274	0.397141	1.55933	2.65698	3.90758	1.48137	1.83959	1.60856	1
pSymA_oligo_2459	2	+	174124-174173	trans-encoded sRNA	2	1.40857	0	0.580512	0	3.02568	0.909186	1.39507	1.35021	1
pSymA_oligo_776	2	+	177546-177595	trans-encoded sRNA	2	2.86155	0.419149	1.38726	1.74628	3.3192	1.3837	1.24426	1.22954	1
pSymA_oligo_2978	2	-	240991-241060	cis-encoded antisense sRNA	2	0	0	-1.40365	2.70524	4.41572	1.84614	0.946448	2.17721	1
pSymA_oligo_2866	2	+	304258-304307	trans-encoded sRNA	2	1.12546	0.357556	2.23313	2.70259	3.20329	1.39697	1.3266	1.84525	1
pSymA_oligo_1404	2	-	314161-314210	trans-encoded sRNA	2	0	0.33697	1.11791	2.69231	3.02193	2.89672	1.57878	0.660836	1
pSymA_oligo_2485	2	+	340072-340141	cis-encoded antisense sRNA	2	2.19153	1.20087	2.36974	2.11041	3.05238	1.67091	1.53912	2.44235	1
pSymA_oligo_1177	2	+	370096-370165	cis-encoded antisense sRNA	2	1.14188	0.43148	2.67773	2.3971	3.05702	1.80668	1.24737	2.14813	1
pSymA_oligo_1610	2	+	408643-408692	trans-encoded sRNA	2	1.72952	0.950555	2.82805	2.6633	3.51345	1.93884	2.02216	1.70583	1
pSymA_oligo_230	2	+	410329-410378	mRNA leader	0	1.08984	0.85146	1.77244	2.25742	3.9834	1.57025	0.960833	1.34441	1
pSymA_oligo_2372	2	+	418295-418344	mRNA leader	0	1.72082	0.298221	2.44828	2.41671	3.06417	1.51615	1.75329	2.63999	1
pSymA_oligo_3250	2	-	423162-423211	trans-encoded sRNA	2	2.02797	0.285404	2.47274	2.75851	3.43757	1.50036	1.86276	1.55461	1
pSymA_oligo_1421	2	-	435645-435714	cis-encoded antisense sRNA	2	2.43803	1.47759	2.46799	2.01487	3.88452	1.93641	0	2.0965	1
pSymA_oligo_1729	2	+	479071-479140	cis-encoded antisense sRNA	2	1.4039	0.571267	2.48676	2.51927	4.2759	2.68585	2.13815	2.02989	1
pSymA_oligo_232	2	-	492199-492248	trans-encoded sRNA	2	2.51776	1.23428	2.25689	2.71745	3.22113	1.59738	2.43658	1.51105	1
pSymA_oligo_137	2	+	529651-529700	trans-encoded sRNA	2	0.974553	0	1.66502	2.49627	3.95785	1.84021	0.947304	0.662856	1
pSymA_oligo_2971	2	+	533875-533924	trans-encoded sRNA	2	2.82981	0.356803	1.99596	1.78994	3.5082	1.21317	1.26544	1.37178	1
pSymA_oligo_385	2	+	543652-543701	trans-encoded sRNA	2	1.17797	0	1.67599	2.19534	3.28796	2.08183	2.8507	1.16353	1
pSymA_oligo_3173	2	+	544794-544843	trans-encoded sRNA	1	2.62057	0.780826	1.60318	2.7212	3.17336	2.49378	2.3821	1.49304	1
pSymA_oligo_3119	2	+	628900-628949	mRNA leader	0	1.83514	1.14868	2.42533	2.54891	3.34774	1.7304	1.84743	2.0361	1
pSymA_oligo_3508	2	+	666840-666909	cis-encoded antisense sRNA	2	1.40526	0.602581	2.00438	1.95311	3.56053	1.40942	0.844037	2.11559	1
pSymA_oligo_2518	2	+	670901-670950	trans-encoded sRNA	1	2.89754	1.06171	1.89567	2.90774	3.86343	1.85747	2.04542	2.3219	1
pSymA_oligo_3023	2	+	681102-681171	cis-encoded antisense sRNA	2	1.88182	1.1345	2.71647	2.58194	3.19381	1.40309	0.888104	2.20254	1
pSymA_oligo_1019	2	-	681378-681427	mRNA leader	0	2.82913	0.845116	1.63347	2.69011	3.30159	1.74507	2.16275	2.50586	1
pSymA_oligo_3275	2	-	686685-686754	cis-encoded antisense sRNA	3	2.03965	0.361947	1.14318	2.74607	4.35685	2.9065	2.66542	0.871053	1
pSymA_oligo_2926	2	+	698569-698618	trans-encoded sRNA	1	1.46326	1.849	2.51147	2.62693	4.03567	2.35783	2.48259	1.87902	1
pSymA_oligo_1468	2	-	698630-698679	trans-encoded sRNA	2	1.2228	0.22478	0.441137	1.61971	3.0228	1.65681	1.39959	0.747568	1
pSymA_oligo_3377	2	+	699884-699933	trans-encoded sRNA	2	0	0.831413	0	1.60069	3.12129	2.20012	2.04321	0.467196	1
pSymA_oligo_1763	2	-	701040-701089	trans-encoded sRNA	2	2.81372	0	1.60655	2.83994	4.17146	2.01121	2.34857	2.15433	1
pSymA_oligo_1714	2	+	701106-701155	trans-encoded sRNA	2	1.31029	0	2.34924	2.17329	3.65351	1.67843	1.40854	2.26705	1
pSymA_oligo_1892	2	+	739026-739095	cis-encoded antisense sRNA	2	1.74557	0	1.38643	2.02085	4.65531	2.75159	2.51094	1.17133	1
pSymA_oligo_787	2	-	796100-796149	mRNA leader	0	0	0.688206	0	1.69323	3.40162	2.41161	0.477859	0	1
pSymA_oligo_1186	2	-	838406-838475	cis-encoded antisense sRNA	2	2.22208	0.884468	2.06357	1.87491	3.05097	0	0.745313	1.51731	1
pSymA_oligo_2122	2	-	878532-878581	mRNA leader	0	2.34596	0.766221	2.78017	2.94944	3.02439	1.20728	1.89552	2.53947	1
pSymA_oligo_1040	2	+	878723-878792	cis-encoded antisense sRNA	2	2.73983	2.11657	2.4059	1.61727	3.28496	2.14463	2.80436	1.77554	1
pSymA_oligo_3220	2	-	879262-879311	trans-encoded sRNA	2	0	0.875121	0.948815	1.75331	3.29568	1.50932	0	1.97456	1
pSymA_oligo_972	2	+	882475-882524	trans-encoded sRNA	2	2.034	0.1365	1.51391	1.6389	3.08919	1.35656	1.26663	1.55612	1
pSymA_oligo_644	2	-	882800-882849	trans-encoded sRNA	2	2.0179	0.785605	1.76916	2.43506	3.46595	1.53707	0	1.17388	1
pSymA_oligo_685	2	+	890766-890815	trans-encoded sRNA	2	1.06712	0.1405	1.64256	1.58439	3.09839	0	1.7308	2.40357	1
pSymA_oligo_1985	2	-	893692-893741	trans-encoded sRNA	2	0	1.07882	1.49307	0	3.0473	1.14498	0	1.76229	1
pSymA_oligo_1187	2	-	895771-895840	cis-encoded antisense sRNA	2	0	0.72778	1.746	1.53589	3.30231	-0.578264	2.62838	1.5928	1
pSymA_oligo_2191	2	+	896948-896997	trans-encoded sRNA	2	2.06699	0.32227	1.15728	2.50807	3.3357	2.87711	1.7529	1.22943	1
pSymA_oligo_2800	2	+	913440-913509	trans-encoded sRNA	2	1.99879	0.361635	1.16511	1.7209	3.17175	1.11639	1.65595	1.55012	1
pSymA_oligo_3295	2	-	957841-957890	trans-encoded sRNA	2	2.41049	0.476283	2.19555	2.58405	3.13316	0.786192	2.2595	1.64288	1
pSymA_oligo_1585	2	-	981083-981152	cis-encoded antisense sRNA	2	1.63487	0.57696	2.5153	2.86664	3.23992	1.81663	1.36765	1.15033	1
pSymA_oligo_3459	2	+	992561-992610	trans-encoded sRNA	2	0	0.760442	1.02973	2.75238	4.20151	2.39507	2.73292	0.782967	1
pSymA_oligo_3519	2	+	1008679-1008728	trans-encoded sRNA	2	0.683507	0.99137	1.3223	2.421	3.18189	2.22528	2.52252	1.98743	1
pSymA_oligo_204	2	-	1054396-1054465	cis-encoded antisense sRNA	2	1.62644	1.50391	2.26927	2.10769	4.36874	1.91994	2.34375	2.00169	1
pSymA_oligo_3094	2	+	1092093-1092142	trans-encoded sRNA	2	2.18527	0.879003	1.7094	1.37487	3.31008	2.06167	2.02105	1.35529	1
pSymA_oligo_67	2	-	1098269-1098318	trans-encoded sRNA	2	0	0.270703	1.02549	1.56345	3.68217	1.55495	0	0.773609	1
pSymA_oligo_2910	2	+	1108631-1108680	trans-encoded sRNA	1	2.73504	1.83311	1.67169	2.86361	4.34541	1.89577	2.50526	2.81796	1
pSymA_oligo_1431	2	-	1122307-1122376	cis-encoded antisense sRNA	2	1.30479	0.419939	2.09112	1.88432	3.00186	1.7796	1.79075	1.69121	1
pSymA_oligo_3557	2	-	1123066-1123135	cis-encoded antisense sRNA	2	0	0	1.35617	2.21258	3.06586	2.40831	1.8719	1.74544	1
pSymA_oligo_554	2	+	1177801-1177870	cis-encoded antisense sRNA	2	2.03119	0.20555	1.70176	2.75431	3.22756	1.42866	2.49509	1.42929	1
pSymA_oligo_3524	2	-	1193457-1193506	trans-encoded sRNA	2	1.41885	1.4524	2.47488	1.44528	3.29914	1.55677	2.23417	2.44229	1
pSymA_oligo_1403	2	+	1329799-1329848	trans-encoded sRNA	2	1.51132	0.831803	1.34113	0.543823	3.02159	0.95082	0.41457	0.822448	1
pSymB_oligo_2424	3	+	13499-13568	cis-encoded antisense sRNA	2	2.08782	0.205818	1.6601	2.82939	3.5229	1.1279	2.8719	1.43309	1
pSymB_oligo_469	3	-	15896-15965	cis-encoded antisense sRNA	2	0	0.933552	2.01365	1.47787	3.13047	2.40718	1.326	1.49915	1
pSymB_oligo_2301	3	+	29458-29507	mRNA leader	0	1.15923	2.92114	1.37768	2.36929	3.633	1.95627	1.13684	2.00569	1
pSymB_oligo_1666	3	-	41290-41359	cis-encoded antisense sRNA	2	1.41514	0.743689	1.8455	2.29254	4.36711	2.32124	2.52574	1.52659	1
pSymB_oligo_2227	3	-	53545-53594	trans-encoded sRNA	2	1.60447	1.29891	2.18854	2.71684	3.23614	2.23824	1.5028	1.69684	1
pSymB_oligo_498	3	+	53545-53594	trans-encoded sRNA	2	2.05364	2.32483	1.62715	2.78762	3.11687	2.24439	2.15713	1.84189	1
pSymB_oligo_1251	3	+	60219-60268	mRNA leader	0	2.64567	2.59816	1.04794	1.4518	3.079	1.71192	1.61227	1.95871	1
pSymB_oligo_2457	3	-	65244-65293	trans-encoded sRNA	2	0	0.657304	1.06578	-0.980636	4.55022	-0.923066	0	0.973049	1
pSymB_oligo_3981	3	-	72414-72463	cis-encoded antisense sRNA	3	1.83315	0.408231	1.10606	1.22311	3.00111	2.13796	0	0	1
pSymB_oligo_3981	3	+	72414-72463	mRNA leader	0	1.36217	1.29474	1.11477	2.62595	3.93955	2.75538	2.80379	1.48025	1
pSymB_oligo_1800	3	-	106854-106923	cis-encoded antisense sRNA	2	1.79512	1.01529	1.74996	2.46652	3.05302	1.66165	2.5779	1.76754	1
pSymB_oligo_373	3	+	139573-139642	cis-encoded antisense sRNA	2	1.27758	0.368107	1.74291	1.51398	3.05453	1.1046	1.43775	1.14172	1
pSymB_oligo_1490	3	+	141056-141125	cis-encoded antisense sRNA	2	2.82402	0.759966	2.50826	2.58384	3.69396	2.92549	2.73336	2.04101	1
pSymB_oligo_3418	3	-	223168-223237	cis-encoded antisense sRNA	2	2.04929	0.644066	1.56333	2.67338	3.33113	1.65275	2.05953	1.4398	1
pSymB_oligo_44	3	+	229855-229924	cis-encoded antisense sRNA	2	2.48561	0.540898	1.14708	1.72319	3.20996	2.32637	1.36517	0.927925	1
pSymB_oligo_472	3	-	236704-236773	cis-encoded antisense sRNA	2	0.514587	0.2859	1.03434	1.84191	3.55939	1.7314	1.97712	1.28345	1
pSymB_oligo_2995	3	+	410380-410449	cis-encoded antisense sRNA	2	0	0.605863	1.28919	1.73975	3.06636	1.3844	2.67239	2.35863	1
pSymB_oligo_1103	3	+	413114-413163	mRNA leader	0	1.99923	0.801252	1.29954	2.55308	3.35489	1.81009	2.22434	1.65222	1
pSymB_oligo_3800	3	+	414886-414935	mRNA leader	0	1.8712	0.974887	0.835874	2.13498	3.70743	2.08793	2.98168	0.911548	1
pSymB_oligo_2829	3	-	416640-416709	cis-encoded antisense sRNA	2	0.594662	1.28705	1.22283	1.75121	3.52558	0.921981	2.32018	0.970122	1
pSymB_oligo_3011	3	+	429398-429447	trans-encoded sRNA	2	1.47747	1.7883	1.83291	2.21562	3.22327	1.78159	1.85219	1.44287	1
pSymB_oligo_3666	3	+	431032-431081	mRNA leader	0	1.4256	1.03037	1.15871	2.59564	3.49739	1.5884	1.81742	1.6441	1
pSymB_oligo_2013	3	-	438558-438607	mRNA leader	0	1.96948	1.72965	1.2266	2.81339	3.58607	2.57569	2.13274	2.11176	1
pSymB_oligo_773	3	-	506063-506132	cis-encoded antisense sRNA	2	2.22345	0.463436	2.04247	2.13167	5.49576	2.61413	2.08191	0.974436	1
pSymB_oligo_3904	3	-	535866-535935	cis-encoded antisense sRNA	2	1.90709	0.742152	2.06494	2.72209	3.62503	2.65175	2.55871	2.08562	1
pSymB_oligo_1769	3	+	545721-545770	trans-encoded sRNA	2	2.84124	0	0.985772	2.72484	3.44212	1.86755	1.54203	1.51615	1
pSymB_oligo_1311	3	+	566713-566762	trans-encoded sRNA	2	2.07433	0.15883	0	2.55723	3.22593	0.801844	1.44297	1.52906	1
pSymB_oligo_1177	3	+	567901-567950	trans-encoded sRNA	2	1.04986	0.784291	0	1.68796	3.26719	1.51078	0.773516	0.70035	1
pSymB_oligo_660	3	+	571011-571060	trans-encoded sRNA	1	1.87816	0.54593	1.72868	1.67494	3.01405	0.635612	0.64927	1.21411	1
pSymB_oligo_3669	3	-	571222-571271	trans-encoded sRNA	2	1.0216	0.953868	1.82831	2.52062	3.14949	1.70342	1.99888	2.15694	1
pSymB_oligo_1179	3	+	573631-573680	trans-encoded sRNA	2	1.51268	1.075	2.4336	1.88754	3.89201	2.48829	2.30006	2.23929	1
pSymB_oligo_3728	3	-	573784-573833	trans-encoded sRNA	2	2.0727	1.36701	1.65004	2.03167	3.04571	2.01052	2.48726	1.21245	1
pSymB_oligo_664	3	-	654529-654578	trans-encoded sRNA	1	2.34919	0.740447	1.02706	2.36973	3.02621	1.67539	0.563651	1.9843	1
pSymB_oligo_2511	3	+	654582-654631	mRNA leader	0	0.908063	1.33877	1.90226	2.09629	3.20104	1.98634	1.72729	1.45527	1
pSymB_oligo_3928	3	-	669022-669071	trans-encoded sRNA	2	2.68358	0.921287	0.983116	2.02621	3.39231	1.51168	1.44624	1.37246	1
pSymB_oligo_3793	3	+	689136-689205	cis-encoded antisense sRNA	2	1.20791	0.77591	1.5587	1.32895	4.70257	1.45721	0	1.09624	1
pSymB_oligo_3716	3	-	716988-717057	cis-encoded antisense sRNA	2	0	0	1.47987	1.65969	3.06949	0.97411	0.870048	0.459446	1
pSymB_oligo_2221	3	-	765698-765767	cis-encoded antisense sRNA	2	1.04218	1.30765	1.32981	1.50106	3.61101	2.63489	2.31827	2.07161	1
pSymB_oligo_805	3	-	825366-825415	trans-encoded sRNA	2	0	1.85206	0.968469	2.53834	3.01107	2.85522	1.46966	1.08758	1
pSymB_oligo_1679	3	-	902825-902894	cis-encoded antisense sRNA	2	0.781465	0.342652	1.23591	2.21816	4.12969	1.83114	1.35102	0.481057	1
pSymB_oligo_2858	3	+	1078345-1078394	mRNA leader	0	1.87632	2.31811	1.45365	2.28077	3.56227	1.60929	2.31386	1.83771	1
pSymB_oligo_2564	3	+	1088037-1088086	mRNA leader	0	1.3257	2.34008	0.771175	1.93247	3.04681	1.92606	2.11927	1.2516	1
pSymB_oligo_1317	3	-	1091355-1091404	trans-encoded sRNA	1	1.95402	0.422517	2.29518	1.71669	3.08861	1.00278	1.59038	1.00138	1
pSymB_oligo_152	3	-	1150494-1150563	cis-encoded antisense sRNA	2	1.94342	0.607588	0.924306	2.76517	3.64691	0	2.0508	1.25451	1
pSymB_oligo_2130	3	+	1197524-1197593	cis-encoded antisense sRNA	2	2.17128	1.27529	1.70588	2.60994	4.52736	2.58397	1.09515	2.21363	1
pSymB_oligo_1231	3	+	1227663-1227732	cis-encoded antisense sRNA	2	0.435736	0.598139	1.55413	1.4064	4.52788	1.14501	1.70151	1.02769	1
pSymB_oligo_2568	3	+	1263649-1263698	trans-encoded sRNA	2	2.38154	0.527503	2.91329	2.02456	4.33107	1.73287	2.05927	1.93368	1
pSymB_oligo_1999	3	-	1267164-1267233	cis-encoded antisense sRNA	2	2.31451	0	1.34963	2.12889	3.36737	2.46158	2.11351	1.86813	1
pSymB_oligo_1782	3	-	1287920-1287969	trans-encoded sRNA	2	2.18018	0.91803	0.67252	1.84436	3.67083	1.37544	1.08886	1.52394	1
pSymB_oligo_569	3	+	1287920-1287969	trans-encoded sRNA	2	2.72963	1.26918	0.832988	2.6917	3.94681	2.36488	2.13405	1.61244	1
pSymB_oligo_1906	3	-	1291225-1291274	trans-encoded sRNA	2	2.83955	0.668777	0.735283	1.90086	5.09373	2.12366	1.84181	1.60058	1
pSymB_oligo_1841	3	+	1291249-1291298	trans-encoded sRNA	2	2.00737	0.927858	0	1.68216	3.54002	1.34877	1.63528	0.466447	1
pSymB_oligo_2406	3	-	1299992-1300041	mRNA leader	0	2.91386	1.34495	0	2.47505	3.98229	1.78034	2.08128	1.39566	1
pSymB_oligo_1783	3	-	1302878-1302927	mRNA leader	0	2.651	0.733612	0.883894	2.16181	3.5299	1.6528	2.18468	0.898793	1
pSymB_oligo_2571	3	-	1380914-1380963	trans-encoded sRNA	1	0	-0.42818	0	0	9.13289	0	0	0	1
pSymB_oligo_4048	3	+	1448141-1448190	trans-encoded sRNA	1	1.56321	1.76041	0	1.68157	3.97029	1.5939	0.366878	0.59881	1
pSymB_oligo_3995	3	+	1455586-1455635	trans-encoded sRNA	2	1.44009	0.267671	1.16173	1.60212	3.27925	1.27518	1.02114	1.19264	1
pSymB_oligo_4019	3	-	1458279-1458348	cis-encoded antisense sRNA	2	1.25165	0.708534	0.937474	1.4631	3.15617	1.24206	1.51151	1.07614	1
pSymB_oligo_275	3	+	1479854-1479923	cis-encoded antisense sRNA	2	0	0.205034	1.16282	1.67716	3.26265	1.75216	-1.15895	0.670221	1
pSymB_oligo_1449	3	+	1499688-1499757	cis-encoded antisense sRNA	2	2.56884	0	0.952481	1.76089	3.00356	1.44432	0.915313	1.16745	1
pSymB_oligo_406	3	-	1576420-1576469	cis-encoded antisense sRNA	1	2.96809	1.72988	1.88456	2.78019	3.14683	1.77073	2.0051	2.6607	1
pSymB_oligo_3242	3	-	1636603-1636672	cis-encoded antisense sRNA	2	1.54433	0.428889	1.1759	2.74786	3.16897	2.32733	1.66413	0.575917	1
pSymB_oligo_478	3	+	1654968-1655037	cis-encoded antisense sRNA	2	0.813831	0	1.0858	0.840935	4.25301	0.851596	1.91126	1.70975	1
pSymB_oligo_4052	3	+	1656216-1656265	trans-encoded sRNA	2	0	1.16093	1.19855	1.84069	3.30081	1.87831	1.05559	0.576843	1
pSymB_oligo_1953	3	+	1670015-1670064	trans-encoded sRNA	2	1.11556	1.41572	0	2.11335	3.12107	2.39656	2.55555	0.383324	1
pSymB_oligo_758	3	+	1676238-1676287	cis-encoded antisense sRNA	1	0	-0.488545	0	2.59997	3.70109	2.92172	2.70011	0	1
S._meliloti_chromosome_oligo_9424	1	-	312889-312938	trans-encoded sRNA	1	1.379	-0.626097	0	1.80695	2.10893	3.31651	1.52276	0	1
S._meliloti_chromosome_oligo_3096	1	+	1315072-1315121	trans-encoded sRNA	2	-2.11287	0	0	0	1.8523	3.25074	-2.09342	-1.18725	1
S._meliloti_chromosome_oligo_6052	1	-	1377994-1378043	trans-encoded sRNA	1	0	1.83419	0	1.21741	0	3.2223	2.96917	0	1
S._meliloti_chromosome_oligo_10707	1	+	1965489-1965538	trans-encoded sRNA	2	2.9518	0	1.87934	2.94805	1.55768	3.10983	0	2.4182	1
S._meliloti_chromosome_oligo_12848	1	-	3527028-3527077	trans-encoded sRNA	2	0	0.340911	0	-0.460231	2.91781	3.37208	2.05375	0	1
pSymA_oligo_2602	2	+	64552-64601	trans-encoded sRNA	2	0	1.06865	2.83119	1.50176	1.93765	3.35481	2.24186	0.904744	1
pSymA_oligo_3477	2	-	175175-175224	trans-encoded sRNA	2	0	0	0	1.34981	1.67117	3.19211	-0.395521	-0.201292	1
pSymA_oligo_179	2	+	409094-409143	trans-encoded sRNA	2	0	2.50354	2.41379	1.83257	2.37616	3.17123	2.52908	2.3056	1
pSymA_oligo_80	2	+	441454-441503	trans-encoded sRNA	2	0	0	1.49693	1.49524	1.21285	3.06347	1.81863	0.916838	1
pSymA_oligo_2278	2	+	546046-546095	trans-encoded sRNA	1	0	0.593088	1.66367	1.93445	2.8473	3.05334	2.34297	1.1382	1
pSymA_oligo_3257	2	+	554126-554175	trans-encoded sRNA	2	2.99621	0.550292	2.12147	1.7753	1.28262	3.07531	2.8389	1.52157	1
pSymA_oligo_2665	2	-	570901-570970	cis-encoded antisense sRNA	2	2.36833	0.717813	2.21111	1.62299	2.54268	3.09526	2.28305	2.05084	1
pSymA_oligo_3064	2	-	661732-661781	trans-encoded sRNA	2	0	0	0.431665	2.52022	0.781312	3.05505	-0.232258	0	1
pSymA_oligo_1280	2	-	687201-687250	trans-encoded sRNA	2	-2.27438	1.46888	-0.557027	1.40203	1.85129	3.26141	1.0376	0.824164	1
pSymA_oligo_3040	2	+	1085359-1085408	trans-encoded sRNA	2	0	1.6938	2.04501	1.97112	1.96287	3.02619	2.9509	1.53362	1
pSymA_oligo_2688	2	-	1193593-1193642	trans-encoded sRNA	2	1.86542	1.74438	1.53716	1.48982	2.02183	3.06061	2.51051	1.531	1
pSymB_oligo_3942	3	+	132383-132452	cis-encoded antisense sRNA	2	-0.490944	1.00571	1.06643	1.37052	1.53887	3.0028	2.98043	1.05174	1
pSymB_oligo_3084	3	+	141562-141611	trans-encoded sRNA	2	0	1.2347	1.96191	2.13379	1.55304	3.19774	2.72105	0.961883	1
pSymB_oligo_3897	3	+	243409-243478	cis-encoded antisense sRNA	2	0.891906	1.09812	1.3361	1.64953	1.0356	4.21713	2.56599	1.69426	1
pSymB_oligo_2674	3	+	343071-343140	cis-encoded antisense sRNA	2	0	0	0.681152	0	0.979917	3.01401	2.87828	0.716878	1
pSymB_oligo_537	3	-	364049-364118	cis-encoded antisense sRNA	2	2.80217	1.07186	1.97441	2.97459	2.73728	3.19126	2.78736	1.39255	1
pSymB_oligo_499	3	+	442345-442394	mRNA leader	0	2.96123	0.424693	1.13652	2.21369	2.63427	3.25586	0.906269	0.906985	1
pSymB_oligo_1105	3	-	442345-442394	trans-encoded sRNA	1	2.11189	0	1.1479	1.96861	2.36095	3.61357	1.80387	0.490426	1
pSymB_oligo_2014	3	-	467266-467315	cis-encoded antisense sRNA	3	0	0.851298	2.12491	0.737164	2.20726	3.02818	1.76864	0.643137	1
pSymB_oligo_2747	3	-	575697-575746	trans-encoded sRNA	1	2.00161	0	0.736791	2.41679	1.09142	3.64054	2.85476	1.48315	1
pSymB_oligo_2563	3	-	671173-671222	trans-encoded sRNA	2	0	0.541675	2.18696	1.39139	0	3.17931	1.95237	0.226321	1
pSymB_oligo_2233	3	-	671814-671863	trans-encoded sRNA	2	2.2202	0.824544	0.574356	2.75944	2.47016	3.0044	2.34295	0.662971	1
pSymB_oligo_2262	3	+	1280360-1280429	cis-encoded antisense sRNA	2	-0.594818	0	1.55233	1.56118	0.99552	3.03408	1.90667	2.23945	1
pSymB_oligo_808	3	-	1317652-1317701	trans-encoded sRNA	2	0.959183	0	1.13079	1.47663	1.94551	3.21644	1.86579	1.11399	1
S._meliloti_chromosome_oligo_10567	1	+	100995-101064	cis-encoded antisense sRNA	2	0	1.26243	-1.27449	-1.13749	0	0.870001	4.9297	-1.69824	1
S._meliloti_chromosome_oligo_7200	1	-	207139-207188	trans-encoded sRNA	2	1.86775	2.12865	0	1.41772	0.71514	1.86019	3.23119	2.87898	1
S._meliloti_chromosome_oligo_7886	1	-	239188-239257	cis-encoded antisense sRNA	2	-1.57238	-0.900989	-1.15053	0	-0.940982	-1.59629	3.00645	-1.41136	1
S._meliloti_chromosome_oligo_8796	1	+	270171-270220	mRNA leader	0	0	0.795001	1.30952	2.59995	1.2374	0.982797	4.03777	1.55127	1
S._meliloti_chromosome_oligo_458	1	-	277113-277162	trans-encoded sRNA	1	0	0.987055	0.622333	0	0	0.383288	3.60408	0.151774	1
S._meliloti_chromosome_oligo_6874	1	+	371356-371405	trans-encoded sRNA	1	2.1017	-0.30748	0	2.62517	2.91512	1.62798	3.73062	-0.57208	1
S._meliloti_chromosome_oligo_4310	1	-	443572-443621	trans-encoded sRNA	1	0	0.419502	0.965559	1.92887	0.79709	1.16958	3.08373	0.695621	1
S._meliloti_chromosome_oligo_8229	1	+	976606-976675	cis-encoded antisense sRNA	2	0	0.390866	0	0.736885	0	1.55289	3.05814	2.14096	1
S._meliloti_chromosome_oligo_11845	1	+	1057522-1057571	mRNA leader	0	1.93643	-0.702205	-1.06339	1.56015	2.37234	1.73398	3.90047	1.9156	1
S._meliloti_chromosome_oligo_5202	1	-	1088886-1088955	cis-encoded antisense sRNA	2	0	-0.471025	0	1.1021	0	1.79729	3.54026	0.296308	1
S._meliloti_chromosome_oligo_2875	1	+	1214819-1214868	trans-encoded sRNA	2	0	0	0	1.30587	1.86522	0.560295	4.72112	0	1
S._meliloti_chromosome_oligo_11384	1	+	1421746-1421815	cis-encoded antisense sRNA	2	1.084	1.02486	0	0	1.33034	2.28486	3.93245	0.975136	1
S._meliloti_chromosome_oligo_1090	1	+	1423748-1423817	cis-encoded antisense sRNA	2	2.47698	1.11708	0.623179	2.69012	2.11764	2.82395	3.36514	1.71269	1
S._meliloti_chromosome_oligo_223	1	+	1525763-1525812	trans-encoded sRNA	2	2.38299	-0.978876	0	-0.964609	-1.45215	-1.01205	3.15718	-1.113	1
S._meliloti_chromosome_oligo_2581	1	-	1562649-1562718	cis-encoded antisense sRNA	2	0	0	-0.541429	-1.45372	-1.20682	1.25643	3.48778	-1.17214	1
S._meliloti_chromosome_oligo_7850	1	-	1614181-1614230	trans-encoded sRNA	1	0	-1.68108	-1.73227	0	0	1.86105	3.09606	-0.882638	1
S._meliloti_chromosome_oligo_2069	1	+	1739225-1739274	trans-encoded sRNA	2	0	-1.87094	0	0	1.89912	2.01928	4.40173	-2.14208	1
S._meliloti_chromosome_oligo_10327	1	+	1744237-1744286	trans-encoded sRNA	2	1.84693	0	0	2.57653	1.69932	2.55855	4.62286	0	1
S._meliloti_chromosome_oligo_9033	1	-	1804357-1804426	cis-encoded antisense sRNA	2	0	0.991528	0.550518	1.29427	0.741758	1.26927	3.31369	2.93796	1
S._meliloti_chromosome_oligo_2579	1	+	1887339-1887408	cis-encoded antisense sRNA	2	2.37604	1.4504	1.11299	1.95899	1.37112	2.26188	3.89281	2.99468	1
S._meliloti_chromosome_oligo_1685	1	-	2035437-2035486	trans-encoded sRNA	2	2.27181	0.872509	0	1.32131	0	1.58772	3.7623	0	1
S._meliloti_chromosome_oligo_14323	1	+	2158529-2158578	trans-encoded sRNA	2	0	0	0	0.706269	1.33027	2.24402	3.07954	-0.856687	1
S._meliloti_chromosome_oligo_12000	1	-	2191659-2191728	cis-encoded antisense sRNA	2	-0.886902	-1.23986	-1.36826	0.714116	2.90115	1.45622	3.134	0	1
S._meliloti_chromosome_oligo_9081	1	-	2198381-2198430	trans-encoded sRNA	2	2.25843	0	0.64231	2.0319	2.13322	2.45941	3.18252	1.19398	1
S._meliloti_chromosome_oligo_10590	1	-	2203481-2203530	trans-encoded sRNA	2	1.00346	-0.18314	0	1.86992	2.17258	2.10354	3.11677	-1.21995	1
S._meliloti_chromosome_oligo_11044	1	+	2211934-2211983	trans-encoded sRNA	2	2.57919	2.61528	0	2.37289	2.8575	1.95463	3.34255	1.5368	1
S._meliloti_chromosome_oligo_2733	1	+	2316876-2316945	cis-encoded antisense sRNA	2	1.1013	1.31532	-0.867974	1.0296	0.506931	2.71077	3.39259	-0.748281	1
S._meliloti_chromosome_oligo_2969	1	+	2332850-2332899	trans-encoded sRNA	1	0	0.599366	0	0.853528	2.68004	1.97584	3.19426	0	1
S._meliloti_chromosome_oligo_982	1	+	2352665-2352714	trans-encoded sRNA	1	0	0	0	2.05806	1.73494	1.62555	3.03834	0.515793	1
S._meliloti_chromosome_oligo_7959	1	+	2358526-2358575	cis-encoded antisense sRNA	3	0	1.05796	0.931271	0.733643	0.803478	1.2477	3.9169	-1.0138	1
S._meliloti_chromosome_oligo_2819	1	+	2383954-2384003	mRNA leader	0	0.193363	1.2365	0.702632	-0.670579	-0.887206	0	3.38175	0	1
S._meliloti_chromosome_oligo_3934	1	-	2385110-2385179	cis-encoded antisense sRNA	2	0.624616	0.4475	0	1.31203	-1.46398	2.54752	3.03077	0	1
S._meliloti_chromosome_oligo_6659	1	+	2416825-2416894	cis-encoded antisense sRNA	2	-1.24747	0	-1.07097	0.504709	-0.472607	0.919381	4.10921	0	1
S._meliloti_chromosome_oligo_7010	1	-	2438962-2439031	cis-encoded antisense sRNA	2	-1.11589	0	-0.95487	-1.18893	-1.49084	1.90952	3.14848	0	1
S._meliloti_chromosome_oligo_849	1	-	2448061-2448110	mRNA leader	0	2.27525	1.35996	1.71713	2.92444	2.5091	2.05979	4.0445	2.89513	1
S._meliloti_chromosome_oligo_14127	1	-	2490456-2490525	cis-encoded antisense sRNA	2	0.897255	1.41533	-1.0543	2.82796	2.46619	2.18013	3.06608	1.55616	1
S._meliloti_chromosome_oligo_851	1	+	2501720-2501769	trans-encoded sRNA	1	2.44823	0	0.520465	1.30451	0.700561	2.42537	4.58842	0.527068	1
S._meliloti_chromosome_oligo_2734	1	+	2521995-2522064	cis-encoded antisense sRNA	2	-1.34282	0	0	0	0	2.151	3.19628	0	1
S._meliloti_chromosome_oligo_613	1	-	2595788-2595857	cis-encoded antisense sRNA	2	0	0	0	0	0	2.63756	5.10338	-1.07799	1
S._meliloti_chromosome_oligo_2176	1	+	2893309-2893358	trans-encoded sRNA	2	0	0.760443	0.411606	2.66125	2.09005	2.05473	3.08324	0	1
S._meliloti_chromosome_oligo_12745	1	-	2901256-2901325	cis-encoded antisense sRNA	2	1.08302	0.829558	1.24425	1.39569	0.62947	2.61956	3.68206	-0.817772	1
S._meliloti_chromosome_oligo_1404	1	-	3121808-3121857	trans-encoded sRNA	2	0	2.00265	0	0.790084	1.34631	1.19995	3.05794	1.02659	1
S._meliloti_chromosome_oligo_9661	1	+	3326713-3326762	trans-encoded sRNA	2	0	-0.917585	2.26763	1.97724	1.08891	1.32127	3.06066	0	1
S._meliloti_chromosome_oligo_13658	1	+	3438939-3438988	mRNA leader	0	0	0	1.20744	2.46717	0.934736	0.99212	3.83387	2.85238	1
S._meliloti_chromosome_oligo_2851	1	-	3467389-3467438	trans-encoded sRNA	1	1.93523	1.3506	0	1.07859	2.26541	1.15357	3.7038	1.05572	1
S._meliloti_chromosome_oligo_8020	1	+	3496303-3496352	cis-encoded antisense sRNA	1	0	-0.617906	0	1.40708	0	2.08472	3.54959	-0.674892	1
S._meliloti_chromosome_oligo_7495	1	-	3505912-3505961	trans-encoded sRNA	1	0	0.718184	1.59201	1.70224	0.473424	0.879596	3.23758	0.528964	1
S._meliloti_chromosome_oligo_7495	1	+	3505912-3505961	trans-encoded sRNA	2	1.9929	1.90842	0.633322	0.740768	0	1.68185	3.96971	0	1
pSymA_oligo_2774	2	-	590-639	trans-encoded sRNA	2	2.23385	1.2885	2.34466	2.15478	1.93897	2.17304	3.13018	2.80987	1
pSymA_oligo_144	2	-	2794-2863	cis-encoded antisense sRNA	2	1.13448	0.721884	2.61614	2.09068	2.58901	2.62737	6.19856	2.62162	1
pSymA_oligo_1365	2	-	21247-21296	trans-encoded sRNA	2	0	0.985341	0.717728	1.04526	1.42173	2.00881	3.023	0.834239	1
pSymA_oligo_1365	2	+	21247-21296	trans-encoded sRNA	2	0	0.496126	1.52059	0	0.891595	1.25555	3.89696	2.73505	1
pSymA_oligo_3209	2	-	21279-21328	trans-encoded sRNA	2	2.96953	1.03305	1.08037	2.1523	2.49618	2.0846	3.43406	0.696918	1
pSymA_oligo_3362	2	-	23156-23205	trans-encoded sRNA	2	1.12807	0.862853	0.931024	1.4025	0.941242	1.97653	4.13557	0.604654	1
pSymA_oligo_147	2	-	38180-38249	cis-encoded antisense sRNA	2	2.39721	0	1.86679	1.3885	1.16077	1.93866	4.62013	1.98749	1
pSymA_oligo_1755	2	-	41983-42032	cis-encoded antisense sRNA	3	2.87054	1.7148	2.03029	1.63783	1.68082	2.64912	4.00606	1.42607	1
pSymA_oligo_3057	2	-	51085-51134	mRNA leader	0	0.990431	2.39348	1.73254	2.07565	1.26344	2.57703	3.32633	2.27552	1
pSymA_oligo_493	2	-	62523-62592	cis-encoded antisense sRNA	2	2.56094	0	2.36041	1.66962	1.49068	1.56089	3.06596	2.77933	1
pSymA_oligo_2244	2	-	63752-63821	cis-encoded antisense sRNA	2	2.47585	2.26379	2.50242	1.36037	1.51113	1.90139	4.7791	2.44851	1
pSymA_oligo_1273	2	+	64552-64601	trans-encoded sRNA	2	2.79426	0	1.4865	2.02937	1.62163	2.67936	4.2354	1.66462	1
pSymA_oligo_2125	2	-	76051-76120	cis-encoded antisense sRNA	2	1.91424	0.715678	2.00875	1.77972	1.0551	2.45149	3.01495	2.15744	1
pSymA_oligo_3259	2	-	78830-78879	mRNA leader	0	1.24152	0	1.76673	2.19428	1.14393	2.95033	3.43346	1.25539	1
pSymA_oligo_3436	2	-	81936-82005	cis-encoded antisense sRNA	2	1.69251	0.538359	2.76052	1.65461	0	1.7961	4.50556	2.24177	1
pSymA_oligo_1332	2	-	95505-95554	trans-encoded sRNA	2	2.17232	0	2.40703	2.36596	1.23954	2.61712	4.15444	1.09468	1
pSymA_oligo_1497	2	-	96945-96994	trans-encoded sRNA	2	2.60617	0.192624	1.68407	2.18454	0.739788	1.13109	3.37997	1.07559	1
pSymA_oligo_994	2	+	97087-97136	trans-encoded sRNA	1	2.79195	0.570288	0.624364	2.26694	0.796415	1.14154	3.47173	1.37783	1
pSymA_oligo_2358	2	+	103628-103677	trans-encoded sRNA	2	0	0.772735	2.34639	0	0	1.13803	3.46913	2.14636	1
pSymA_oligo_2546	2	-	126337-126386	trans-encoded sRNA	1	1.12483	1.84329	1.47169	2.58344	2.39002	1.24497	3.69843	1.51073	1
pSymA_oligo_3381	2	+	133401-133470	cis-encoded antisense sRNA	2	0.844794	0.74447	2.63954	0.63361	1.2095	0.734569	3.33825	2.54103	1
pSymA_oligo_2864	2	-	137193-137242	trans-encoded sRNA	1	1.60657	1.66241	2.24568	2.4697	2.00802	0.715421	3.60314	1.29442	1
pSymA_oligo_3223	2	-	138741-138810	cis-encoded antisense sRNA	2	1.3649	0.569539	2.18888	1.99918	1.96798	2.7134	5.81382	1.6535	1
pSymA_oligo_1703	2	-	186306-186355	mRNA leader	0	1.9708	0.696327	0	1.71607	1.62001	2.85681	3.20077	0.547851	1
pSymA_oligo_2918	2	-	189041-189090	trans-encoded sRNA	2	1.6482	0	1.22542	1.55188	1.1705	1.79361	4.31724	0.58843	1
pSymA_oligo_2009	2	-	194505-194554	mRNA leader	0	0	1.92168	1.23502	1.51004	1.34612	2.33182	3.88384	1.06069	1
pSymA_oligo_2729	2	-	198196-198245	trans-encoded sRNA	2	0.967235	0.9946	1.23955	1.93467	0.922731	1.28976	4.08189	1.5975	1
pSymA_oligo_720	2	+	198265-198314	trans-encoded sRNA	2	1.29294	0	0.687451	1.83618	0	1.54662	3.36092	0.382945	1
pSymA_oligo_1156	2	+	198692-198741	trans-encoded sRNA	2	1.46527	0.583878	0.74807	1.37742	1.23583	1.63584	3.11649	0.695937	1
pSymA_oligo_2316	2	+	198896-198945	trans-encoded sRNA	2	2.91083	0.415676	1.18378	2.14231	2.51739	2.43131	5.47564	0.575078	1
pSymA_oligo_3426	2	-	202223-202272	cis-encoded antisense sRNA	2	0	1.59715	0.615624	1.22529	0	1.57798	4.7573	1.50551	1
pSymA_oligo_1081	2	-	205551-205620	cis-encoded antisense sRNA	2	1.81122	1.06494	1.97252	1.84773	0.980367	1.78748	3.81508	2.01733	1
pSymA_oligo_3363	2	-	207102-207151	trans-encoded sRNA	2	0	0	0	2.01337	0	1.81914	3.56361	1.66782	1
pSymA_oligo_1606	2	-	211130-211179	trans-encoded sRNA	1	1.90366	2.6801	1.04872	0.696674	0	1.93615	5.50161	2.54748	1
pSymA_oligo_1258	2	+	287238-287287	cis-encoded antisense sRNA	2	2.23553	1.17418	0	2.38105	2.77484	2.77912	3.48083	0.671811	1
pSymA_oligo_3365	2	-	345004-345053	trans-encoded sRNA	1	1.2459	0	1.16417	1.43864	1.25132	0.811152	3.41184	1.32305	1
pSymA_oligo_2486	2	-	346167-346236	cis-encoded antisense sRNA	2	1.99628	0.722712	2.15494	1.57547	1.04927	1.74767	4.56918	2.17477	1
pSymA_oligo_1120	2	-	349321-349370	trans-encoded sRNA	2	1.23933	0.393256	2.63924	1.07612	0.328587	0.574184	3.58217	1.53645	1
pSymA_oligo_151	2	+	362028-362097	cis-encoded antisense sRNA	2	1.09102	0	2.20371	0.942991	-0.528712	1.58414	3.49464	1.69558	1
pSymA_oligo_193	2	-	436677-436746	cis-encoded antisense sRNA	2	1.35556	0.747068	2.51376	2.44257	1.9138	2.7393	3.95612	2.3299	1
pSymA_oligo_1382	2	-	437310-437379	cis-encoded antisense sRNA	2	0.709545	0	1.54673	2.13989	1.4251	1.88412	3.16291	2.13174	1
pSymA_oligo_3053	2	-	443185-443234	trans-encoded sRNA	2	0	0	1.14269	2.18544	1.1296	1.81367	4.07918	1.08184	1
pSymA_oligo_325	2	-	443794-443843	mRNA leader	0	1.15805	0	1.82191	2.62108	1.57512	1.70794	4.48737	0.838697	1
pSymA_oligo_2463	2	+	443802-443851	trans-encoded sRNA	1	1.47725	0.545835	2.80505	2.75415	1.67489	1.84444	3.42859	1.3935	1
pSymA_oligo_1160	2	-	451419-451468	trans-encoded sRNA	2	2.36074	0.633276	2.24628	2.01075	2.8812	2.74014	3.06856	2.29045	1
pSymA_oligo_3304	2	+	452048-452097	trans-encoded sRNA	2	2.46002	2.16884	2.62117	2.87096	1.15705	1.84117	4.78882	2.43659	1
pSymA_oligo_3428	2	-	452062-452111	trans-encoded sRNA	2	0.548516	0.456485	1.48154	1.64017	0	1.24273	3.33118	1.54231	1
pSymA_oligo_3170	2	-	452530-452579	trans-encoded sRNA	2	2.22998	1.24027	1.83691	2.22601	1.29316	2.22691	5.80426	2.82377	1
pSymA_oligo_2291	2	-	457981-458050	cis-encoded antisense sRNA	2	0.643	0.387836	1.70966	1.27215	1.49413	2.62539	3.95282	1.43112	1
pSymA_oligo_3486	2	-	459371-459420	trans-encoded sRNA	1	1.97625	0.539404	1.59506	2.00355	1.79033	1.7619	3.29603	0.931451	1
pSymA_oligo_1179	2	-	460031-460100	cis-encoded antisense sRNA	2	2.0894	0.545205	2.0199	1.86162	1.40744	1.33191	4.0134	2.53091	1
pSymA_oligo_523	2	+	460545-460594	trans-encoded sRNA	2	2.66036	0	1.93783	2.89264	1.5948	1.78598	6.37439	1.59016	1
pSymA_oligo_1408	2	+	464162-464211	trans-encoded sRNA	2	2.23813	1.37412	1.48079	1.62808	1.43281	1.75258	4.8571	1.49009	1
pSymA_oligo_1561	2	+	465798-465847	trans-encoded sRNA	2	0	1.02061	0.821184	0	0	2.24022	4.06764	0.879695	1
pSymA_oligo_3171	2	-	467498-467547	trans-encoded sRNA	2	1.67622	1.00234	1.53326	1.78364	1.63625	2.20411	4.22237	0.670563	1
pSymA_oligo_1211	2	-	476945-476994	trans-encoded sRNA	2	2.75756	1.33853	2.13824	1.88832	1.76486	2.14939	3.01137	2.21111	1
pSymA_oligo_2620	2	-	499020-499089	cis-encoded antisense sRNA	2	2.7856	0	2.04094	1.0311	0	1.09622	5.22652	1.35962	1
pSymA_oligo_829	2	+	503144-503193	mRNA leader	0	0	0.604229	1.1694	1.7294	0.31529	0.737994	3.15084	0.669683	1
pSymA_oligo_3270	2	-	504528-504597	cis-encoded antisense sRNA	2	2.14415	0.719272	2.0333	2.10069	2.01608	2.42821	3.53562	1.57325	1
pSymA_oligo_1067	2	-	512104-512153	trans-encoded sRNA	2	1.24554	1.0907	0	1.69193	2.20249	1.88236	3.25897	1.07107	1
pSymA_oligo_430	2	+	512490-512539	trans-encoded sRNA	2	1.58585	2.19431	1.27815	2.43882	2.36845	1.61136	3.06424	2.15817	1
pSymA_oligo_1633	2	-	525496-525565	cis-encoded antisense sRNA	2	2.58667	0.758009	2.06889	2.87554	1.5649	2.20058	3.00368	1.86381	1
pSymA_oligo_590	2	-	526061-526130	cis-encoded antisense sRNA	2	1.89701	0	1.57975	1.70906	0.757047	1.50161	6.78209	1.9023	1
pSymA_oligo_3113	2	+	528844-528893	trans-encoded sRNA	2	0	0	1.10727	1.54396	2.57277	2.0617	3.27203	0	1
pSymA_oligo_2292	2	+	531474-531543	cis-encoded antisense sRNA	2	0.726083	0	1.39384	0.843759	1.14919	1.20909	3.12111	0.912945	1
pSymA_oligo_3332	2	+	532415-532484	cis-encoded antisense sRNA	2	2.28384	0.400255	1.66728	1.73225	0	2.08048	5.88649	1.2992	1
pSymA_oligo_2842	2	+	532926-532995	cis-encoded antisense sRNA	2	0.71255	2.39946	1.40524	1.27419	1.18026	1.28133	4.5276	1.59691	1
pSymA_oligo_969	2	+	541871-541920	mRNA leader	0	0	0.83599	1.60791	2.58406	2.36547	2.87294	5.46364	0.671041	1
pSymA_oligo_385	2	-	543652-543701	trans-encoded sRNA	2	0.650832	0.264319	0	1.80862	1.92462	2.11781	3.1924	0.547412	1
pSymA_oligo_2279	2	+	546296-546345	trans-encoded sRNA	1	0	-0.320874	0.620643	0.719246	1.82393	1.35191	3.24288	1.60388	1
pSymA_oligo_681	2	+	549132-549181	trans-encoded sRNA	2	2.73828	0	0	1.09067	2.48679	2.05972	3.04965	0	1
pSymA_oligo_1014	2	+	549132-549181	trans-encoded sRNA	2	2.1396	0.620272	2.04105	1.17205	1.96546	2.38976	5.95914	1.74039	1
pSymA_oligo_1482	2	-	549947-550016	cis-encoded antisense sRNA	2	0	1.46754	2.50441	1.88628	1.30556	2.10481	4.10247	2.32889	1
pSymA_oligo_2331	2	+	551158-551207	trans-encoded sRNA	1	2.6164	0.576182	1.78348	2.64314	1.28159	2.85763	3.19789	0.961187	1
pSymA_oligo_2056	2	-	552752-552801	trans-encoded sRNA	2	0	0	1.95021	1.36177	1.13516	2.04785	3.25831	0.315098	1
pSymA_oligo_881	2	-	554126-554175	trans-encoded sRNA	1	1.85579	0	1.47777	1.27482	0	2.74021	3.08151	0.648028	1
pSymA_oligo_342	2	+	556504-556573	cis-encoded antisense sRNA	2	1.4489	0.295779	2.01929	0	-0.84402	0.822465	3.63723	1.60996	1
pSymA_oligo_1124	2	+	558371-558420	trans-encoded sRNA	2	1.15785	0	1.2307	2.05334	1.34567	1.88228	3.4948	1.29371	1
pSymA_oligo_3114	2	+	560601-560650	mRNA leader	0	0.673467	0.166226	0.664991	1.68499	0.827403	1.92103	3.90179	0.282418	1
pSymA_oligo_2972	2	+	565039-565088	mRNA leader	0	2.0111	0	1.66252	1.83431	0	2.77486	3.31898	0.473342	1
pSymA_oligo_1374	2	-	565660-565709	cis-encoded antisense sRNA	3	1.78649	1.18691	2.1425	2.46926	1.17453	2.96706	5.02856	2.4326	1
pSymA_oligo_1710	2	-	575734-575783	trans-encoded sRNA	2	0	0	1.98259	1.05654	0	0.521384	3.73362	1.92873	1
pSymA_oligo_748	2	-	598979-599048	cis-encoded antisense sRNA	2	1.48844	0.813444	1.47887	1.43043	1.15172	1.43182	3.05063	0.888356	1
pSymA_oligo_592	2	+	599592-599661	cis-encoded antisense sRNA	2	2.35488	0.256904	2.74586	2.2263	1.04297	1.1056	4.08295	1.84817	1
pSymA_oligo_3228	2	-	606559-606628	cis-encoded antisense sRNA	1	1.55722	0.443307	2.38262	1.51772	0	0.978186	3.64571	0.995516	1
pSymA_oligo_750	2	-	650443-650512	cis-encoded antisense sRNA	2	1.54917	1.32951	1.85963	2.33817	1.38835	2.62674	4.31551	1.7626	1
pSymA_oligo_2529	2	+	656429-656498	cis-encoded antisense sRNA	2	1.78308	0.295868	1.61917	1.49398	0.93607	1.66536	3.18626	1.59123	1
pSymA_oligo_1293	2	+	673168-673237	cis-encoded antisense sRNA	2	2.1465	0.213313	1.41803	0.739856	2.27538	1.07102	3.19266	1.34597	1
pSymA_oligo_898	2	+	676915-676984	cis-encoded antisense sRNA	2	1.25241	0.540561	2.2484	1.35978	1.53909	1.94371	3.36581	2.05077	1
pSymA_oligo_2570	2	+	683350-683419	cis-encoded antisense sRNA	2	0	1.36259	2.28278	1.55555	0.812722	2.49911	5.25561	1.67316	1
pSymA_oligo_3187	2	+	695938-696007	cis-encoded antisense sRNA	2	2.35242	1.29177	1.73834	0.851112	1.79428	1.95874	3.04053	1.66623	1
pSymA_oligo_841	2	+	701733-701802	cis-encoded antisense sRNA	2	1.15617	1.82598	1.62162	1.88384	0.843403	2.47981	4.14806	2.59946	1
pSymA_oligo_2887	2	+	707490-707559	cis-encoded antisense sRNA	2	1.63037	0.720653	1.75101	1.77177	0	1.43761	3.68351	1.83755	1
pSymA_oligo_2077	2	+	717381-717450	cis-encoded antisense sRNA	2	0.946952	0.524442	2.01626	1.32447	1.48819	2.27679	3.00498	2.14307	1
pSymA_oligo_1930	2	+	726006-726055	trans-encoded sRNA	1	2.47389	0	2.05473	1.80404	1.50291	2.36355	4.09707	1.74165	1
pSymA_oligo_786	2	+	726169-726218	trans-encoded sRNA	1	2.34271	0.34388	2.01602	1.4026	0.932911	2.33323	4.43141	1.81265	1
pSymA_oligo_2757	2	+	727848-727917	cis-encoded antisense sRNA	2	0.431638	0.787193	2.0822	1.0314	1.09426	1.92156	3.12159	1.84194	1
pSymA_oligo_794	2	-	736881-736950	cis-encoded antisense sRNA	2	0.492121	0	1.57173	1.70597	2.13421	1.78869	3.70068	2.04274	1
pSymA_oligo_3014	2	-	742235-742284	trans-encoded sRNA	2	0	0	0.904469	0.639297	0	1.6658	5.85181	1.05144	1
pSymA_oligo_1571	2	-	745403-745452	trans-encoded sRNA	2	0	0	1.01219	1.08029	1.38674	1.37535	4.74063	0.729137	1
pSymA_oligo_1023	2	+	745794-745843	trans-encoded sRNA	1	1.57417	0.350873	1.1133	1.42765	0.642043	1.07387	3.13934	0.866686	1
pSymA_oligo_1184	2	+	793018-793087	cis-encoded antisense sRNA	2	1.09171	0.464586	2.13491	0.987104	1.76417	2.66397	3.23569	1.27307	1
pSymA_oligo_2491	2	-	801516-801585	cis-encoded antisense sRNA	2	0.907449	0.756566	1.4429	2.02251	0.883712	1.62322	3.05934	1.36376	1
pSymA_oligo_1387	2	+	811405-811474	cis-encoded antisense sRNA	2	2.59881	1.10785	2.60767	1.85773	1.41789	2.57704	5.56477	2.9219	1
pSymA_oligo_595	2	+	826285-826354	cis-encoded antisense sRNA	2	1.88623	0.92803	1.79932	2.30285	1.34108	2.47489	4.41337	2.38579	1
pSymA_oligo_1039	2	+	842136-842205	cis-encoded antisense sRNA	2	2.20786	1.64563	1.41715	1.23	1.24916	2.76174	6.45873	1.52772	1
pSymA_oligo_3278	2	+	844573-844642	cis-encoded antisense sRNA	2	0.691396	0	1.92555	1.93777	2.16251	0.994984	3.49492	2.16049	1
pSymA_oligo_2799	2	+	852973-853042	cis-encoded antisense sRNA	2	0.967347	0.48571	1.65591	1.92211	1.5184	2.64809	3.52601	1.40952	1
pSymA_oligo_302	2	-	859915-859984	cis-encoded antisense sRNA	2	0.629099	0.620479	1.89983	2.39667	1.73622	2.34447	5.09823	2.14363	1
pSymA_oligo_2299	2	-	863383-863452	cis-encoded antisense sRNA	2	0	0.551211	1.59434	2.85562	1.44786	0.892155	3.63412	1.89579	1
pSymA_oligo_3080	2	+	891448-891517	cis-encoded antisense sRNA	2	0	0.895825	2.23575	0.741461	0	1.08706	4.0753	1.6914	1
pSymA_oligo_2878	2	-	891722-891771	mRNA leader	0	2.85885	1.05318	0	2.92395	2.65516	1.71808	3.25829	0.648269	1
pSymA_oligo_1875	2	+	909029-909078	trans-encoded sRNA	2	2.56535	0.51653	1.48463	2.03396	1.56987	2.85419	3.06678	1.07067	1
pSymA_oligo_1876	2	+	911020-911069	trans-encoded sRNA	2	1.2604	0	1.47663	1.48375	1.16356	2.91247	4.57903	2.07896	1
pSymA_oligo_2928	2	+	911434-911483	trans-encoded sRNA	2	0	-0.54662	0.824909	0.680931	0	1.66073	3.00514	-0.591485	1
pSymA_oligo_1395	2	-	922916-922965	trans-encoded sRNA	2	1.7144	0	1.01373	1.39911	0.504618	1.67064	5.54015	0.844848	1
pSymA_oligo_310	2	-	926701-926750	trans-encoded sRNA	2	2.4875	0.646804	1.94521	2.70587	1.24368	1.75546	5.10022	2.11043	1
pSymA_oligo_2719	2	-	933128-933177	trans-encoded sRNA	2	1.93287	0.709492	1.96245	2.40661	1.65563	1.95429	4.23024	2.40886	1
pSymA_oligo_1487	2	-	938408-938477	cis-encoded antisense sRNA	2	0	1.02733	1.54402	1.12929	1.58166	0.555384	3.49201	1.14752	1
pSymA_oligo_418	2	-	943293-943342	trans-encoded sRNA	2	2.9826	1.10158	0.807626	2.35987	1.63358	1.26722	3.66095	1.55762	1
pSymA_oligo_860	2	+	1011942-1011991	trans-encoded sRNA	2	0	1.17653	2.25856	1.76966	1.63516	2.0939	3.06994	1.64118	1
pSymA_oligo_810	2	-	1012213-1012262	trans-encoded sRNA	2	1.52942	0	1.67946	2.43228	1.39973	1.96775	3.73132	1.23459	1
pSymA_oligo_1398	2	+	1015987-1016036	trans-encoded sRNA	2	1.23235	1.33387	1.46448	1.85703	1.07797	2.55197	3.72386	0	1
pSymA_oligo_466	2	+	1015987-1016036	trans-encoded sRNA	2	0	1.81409	2.85536	1.97186	1.7213	2.63386	3.41367	1.6876	1
pSymA_oligo_2450	2	-	1017462-1017511	trans-encoded sRNA	1	1.7235	0.794726	1.82678	1.58503	1.78929	2.17777	3.76458	1.73367	1
pSymA_oligo_63	2	+	1017935-1017984	trans-encoded sRNA	2	1.18751	1.59611	1.1982	1.9717	0.809919	2.85021	5.63469	2.0289	1
pSymA_oligo_64	2	+	1021460-1021509	trans-encoded sRNA	2	2.27088	0	2.03863	2.61607	1.44784	1.8739	4.09978	0.782404	1
pSymA_oligo_64	2	-	1021460-1021509	trans-encoded sRNA	2	0	0.745214	1.81989	0.940551	1.43949	1.22456	3.162	1.23166	1
pSymA_oligo_1399	2	-	1024152-1024201	trans-encoded sRNA	2	1.97588	-0.858798	0	2.6182	1.16847	2.11319	3.28453	1.5048	1
pSymA_oligo_1244	2	+	1025904-1025973	cis-encoded antisense sRNA	2	0.202883	0.791663	1.92699	1.35732	2.48688	1.15579	3.18494	1.1552	1
pSymA_oligo_1059	2	-	1215947-1215996	trans-encoded sRNA	1	2.47156	0.446295	-0.157989	0.643912	1.45733	0.403662	3.00362	0	1
pSymA_oligo_716	2	+	1236104-1236153	trans-encoded sRNA	1	2.30005	0.863441	1.626	1.8975	1.51719	2.10846	3.02851	0.797621	1
pSymA_oligo_1746	2	+	1259988-1260037	trans-encoded sRNA	2	2.55693	0.657591	1.72026	1.53768	1.14386	2.48986	5.22696	2.22989	1
pSymA_oligo_2100	2	+	1260254-1260303	trans-encoded sRNA	2	1.6874	0.744506	0.681132	1.33944	0.956421	2.81896	5.42901	1.23721	1
pSymA_oligo_1970	2	-	1270818-1270867	trans-encoded sRNA	2	1.97732	0.923034	0.701211	1.6071	0	1.5347	4.91648	1.9329	1
pSymA_oligo_1747	2	-	1278063-1278112	trans-encoded sRNA	1	0	1.42097	1.44297	1.85852	1.88947	1.99789	3.46421	0.771036	1
pSymA_oligo_1747	2	+	1278063-1278112	mRNA leader	0	0	0.92269	1.43847	1.58212	2.31188	2.88533	5.99878	1.20819	1
pSymA_oligo_176	2	-	1281827-1281876	trans-encoded sRNA	2	1.03065	0.438041	0	1.61685	0	1.08317	3.50515	2.11228	1
pSymA_oligo_2644	2	+	1328579-1328628	trans-encoded sRNA	2	0	1.38407	0.854394	2.06656	2.75045	2.17654	3.14863	1.02648	1
pSymA_oligo_3238	2	-	1331944-1332013	cis-encoded antisense sRNA	2	2.40413	0.920483	0.789073	1.73668	2.11015	2.11461	5.41042	1.19378	1
pSymB_oligo_2989	3	-	12458-12527	cis-encoded antisense sRNA	2	0	0.72371	1.33709	1.39743	0.756644	0	3.56833	1.6719	1
pSymB_oligo_593	3	-	30927-30996	cis-encoded antisense sRNA	2	1.8837	0.874728	1.49537	2.10459	2.38253	1.15814	3.19839	1.72134	1
pSymB_oligo_2822	3	-	35015-35084	cis-encoded antisense sRNA	2	0.976685	0	0.838812	2.60289	1.30351	2.84327	4.22342	1.00134	1
pSymB_oligo_4008	3	-	36403-36472	cis-encoded antisense sRNA	2	1.11901	0	0.921236	1.17259	0.821112	1.5285	3.24885	1.043	1
pSymB_oligo_1216	3	+	42370-42439	cis-encoded antisense sRNA	2	0	0.366543	1.35495	0	0.705466	1.44524	3.80637	2.07478	1
pSymB_oligo_267	3	-	70155-70224	cis-encoded antisense sRNA	2	0	0.715505	0.722546	-0.769086	-1.19274	2.20178	3.04334	1.844	1
pSymB_oligo_87	3	-	92395-92464	cis-encoded antisense sRNA	2	2.15994	0.591491	1.06755	2.62668	0	2.76489	4.94061	1.72139	1
pSymB_oligo_3852	3	+	116269-116338	cis-encoded antisense sRNA	2	2.65899	0.561817	0.702472	0	0	1.50246	3.45697	0	1
pSymB_oligo_1333	3	+	136898-136967	cis-encoded antisense sRNA	2	2.89	2.99069	1.53944	2.74828	2.70683	2.13013	3.72556	2.85061	1
pSymB_oligo_41	3	-	142778-142847	cis-encoded antisense sRNA	2	1.03492	0.372369	1.40792	0.944976	0	1.66796	3.90808	0.762477	1
pSymB_oligo_1523	3	+	147441-147490	trans-encoded sRNA	2	0	0.398503	1.26689	2.23919	1.12043	2.49765	5.25224	1.30325	1
pSymB_oligo_2205	3	+	150925-150994	cis-encoded antisense sRNA	2	0.674198	0.335403	1.21329	1.17192	-0.790667	0	5.24145	2.14362	1
pSymB_oligo_2169	3	+	157231-157300	cis-encoded antisense sRNA	2	0.569633	0	0.544582	1.48778	0.888489	2.63514	3.28639	0.356928	1
pSymB_oligo_1609	3	+	157786-157855	cis-encoded antisense sRNA	2	2.46471	0	1.54456	1.96024	2.06265	1.73828	3.33429	1.24207	1
pSymB_oligo_3114	3	-	163260-163329	cis-encoded antisense sRNA	2	0	0	1.1451	0	0	2.59906	4.18252	1.26986	1
pSymB_oligo_2310	3	+	170812-170881	cis-encoded antisense sRNA	2	0	0.903904	1.46987	0	0	0.601322	4.23011	2.1257	1
pSymB_oligo_2761	3	-	180297-180366	cis-encoded antisense sRNA	2	0	0.328472	1.03098	0.513208	2.64782	0.73967	3.20738	1.31313	1
pSymB_oligo_1124	3	+	188239-188288	trans-encoded sRNA	2	0	0.31728	0	2.6813	0	1.8875	4.19554	0	1
pSymB_oligo_2040	3	-	188357-188406	cis-encoded antisense sRNA	1	0	-1.02726	2.42921	1.3194	0.629077	1.36345	3.2285	0	1
pSymB_oligo_1444	3	-	196045-196114	cis-encoded antisense sRNA	2	1.45889	1.34652	1.15497	2.17216	0.852459	2.4846	3.85609	1.06082	1
pSymB_oligo_1083	3	-	214228-214297	cis-encoded antisense sRNA	2	1.88611	0.74455	1.46342	0.936313	1.51943	2.30344	3.40928	1.45253	1
pSymB_oligo_817	3	-	233467-233536	cis-encoded antisense sRNA	2	0	2.76055	0.595092	1.9651	2.04375	2.06559	4.23424	1.76431	1
pSymB_oligo_2762	3	-	238013-238082	cis-encoded antisense sRNA	2	1.73132	0	1.14359	1.56802	0.777474	2.07157	4.6078	1.85442	1
pSymB_oligo_2063	3	+	250840-250909	cis-encoded antisense sRNA	2	0	0	1.49998	0.725118	0	2.95228	5.8836	1.39505	1
pSymB_oligo_2171	3	-	263753-263822	cis-encoded antisense sRNA	2	1.64263	1.06564	1.35834	1.86534	1.05139	1.82036	3.39021	1.19451	1
pSymB_oligo_3234	3	-	275251-275320	cis-encoded antisense sRNA	2	1.56007	0	1.1308	0.907477	0.545911	2.08474	3.09887	1.28308	1
pSymB_oligo_2763	3	-	276037-276106	cis-encoded antisense sRNA	2	0.743621	0.969252	2.2123	0.626157	-0.46083	1.67238	4.2166	2.03496	1
pSymB_oligo_2253	3	+	293788-293857	cis-encoded antisense sRNA	2	2.04366	0.441372	0.697501	2.31226	1.72775	2.95558	3.10103	0.834594	1
pSymB_oligo_3650	3	-	296302-296371	cis-encoded antisense sRNA	2	1.07698	1.02919	1.1575	1.21169	2.54135	2.07189	3.47227	1.18975	1
pSymB_oligo_271	3	-	301723-301792	cis-encoded antisense sRNA	2	-0.584794	0.796065	0.920911	0.840936	0	2.55217	3.42947	0.414436	1
pSymB_oligo_290	3	-	309981-310030	mRNA leader	0	2.43473	2.05654	-0.382187	2.36737	2.36149	2.25282	3.5969	2.0596	1
pSymB_oligo_3945	3	-	329238-329307	cis-encoded antisense sRNA	2	1.99226	1.00611	0.646281	0.935816	0.931809	2.88077	5.04448	1.39474	1
pSymB_oligo_698	3	-	358895-358964	cis-encoded antisense sRNA	2	1.51309	0.417363	0.96232	0.753915	0	2.45204	5.49604	0.755284	1
pSymB_oligo_2723	3	+	373657-373726	cis-encoded antisense sRNA	2	2.10841	1.2003	0	1.77107	0	2.88311	4.63242	2.18681	1
pSymB_oligo_2478	3	+	388650-388719	cis-encoded antisense sRNA	2	1.36721	0.989679	1.52851	1.66262	2.60893	1.86371	3.25509	1.6528	1
pSymB_oligo_375	3	-	413507-413576	cis-encoded antisense sRNA	2	0.938621	0.432251	1.57945	1.36312	0.598673	1.66937	3.47466	1.09371	1
pSymB_oligo_597	3	-	460767-460836	cis-encoded antisense sRNA	2	0.953519	0	1.07021	1.39169	0	0.806053	3.10971	1.1682	1
pSymB_oligo_2501	3	+	461177-461226	mRNA leader	0	-0.402419	0.535221	1.59916	1.08969	0	1.45047	3.32367	1.58354	1
pSymB_oligo_2314	3	-	462003-462072	cis-encoded antisense sRNA	2	0	0.181554	0.860428	0	0	-0.865291	3.1134	1.1683	1
pSymB_oligo_2677	3	+	465936-466005	cis-encoded antisense sRNA	2	2.04272	0	1.32136	1.24715	0.734991	2.49363	5.23012	1.13613	1
pSymB_oligo_1819	3	-	467988-468037	mRNA leader	0	2.95715	1.63822	0.959262	1.92513	1.18374	2.24706	3.14065	0.991009	1
pSymB_oligo_794	3	+	479567-479616	trans-encoded sRNA	2	1.80122	1.37327	2.57971	1.2881	1.3971	2.64746	4.984	2.48332	1
pSymB_oligo_3553	3	+	486893-486962	cis-encoded antisense sRNA	2	1.05228	0	1.54815	1.66153	0.488038	1.20051	3.48694	1.60042	1
pSymB_oligo_2174	3	+	487883-487952	cis-encoded antisense sRNA	2	0	1.02549	2.04836	1.86194	0	2.44956	3.76104	1.38976	1
pSymB_oligo_702	3	-	494073-494142	cis-encoded antisense sRNA	2	0	1.39644	1.00918	1.3647	0	1.00713	3.74424	1.40196	1
pSymB_oligo_3926	3	+	514950-514999	trans-encoded sRNA	2	1.30732	1.60224	0.913219	1.47205	0	1.40852	3.91621	2.35709	1
pSymB_oligo_320	3	-	548547-548616	cis-encoded antisense sRNA	2	2.21775	0	0	0.472645	0	0.983967	3.66956	1.37892	1
pSymB_oligo_342	3	-	549096-549145	trans-encoded sRNA	2	1.34203	1.44272	1.43852	2.22445	2.32566	0.493321	3.26864	1.78925	1
pSymB_oligo_3044	3	+	553844-553913	cis-encoded antisense sRNA	2	2.49933	0.87787	1.01599	1.44208	2.04564	2.66121	5.42857	1.49469	1
pSymB_oligo_2316	3	-	555260-555329	cis-encoded antisense sRNA	2	0	0.829916	-0.557751	1.0782	0	0	3.91307	1.38294	1
pSymB_oligo_1640	3	+	573782-573831	trans-encoded sRNA	2	1.38328	0	0	1.31338	0.918139	1.90431	3.92136	-1.36774	1
pSymB_oligo_3729	3	+	576796-576845	trans-encoded sRNA	1	1.57391	1.43803	0.756799	2.16389	1.12681	1.66984	4.81034	1.69219	1
pSymB_oligo_345	3	+	577948-577997	trans-encoded sRNA	2	0	0.918475	1.05454	0.914576	0	1.66787	4.45766	0.741632	1
pSymB_oligo_1701	3	+	579270-579319	trans-encoded sRNA	2	0.974728	0.498261	1.72353	1.23279	1.90111	1.9516	4.39667	0.995733	1
pSymB_oligo_4035	3	+	580191-580240	trans-encoded sRNA	2	0.319237	1.1395	2.05886	1.39823	0	1.22513	4.02764	1.62663	1
pSymB_oligo_886	3	-	582153-582202	trans-encoded sRNA	2	0	-0.367576	0.872957	0.895736	0	1.22323	3.0822	0	1
pSymB_oligo_379	3	+	582435-582504	cis-encoded antisense sRNA	2	1.0736	-0.864489	0.547305	1.33892	0	1.66546	5.40934	0.254896	1
pSymB_oligo_2486	3	+	628163-628232	cis-encoded antisense sRNA	2	1.80109	1.09817	0	1.2157	0	2.54834	3.43625	1.4128	1
pSymB_oligo_1183	3	+	668838-668887	trans-encoded sRNA	1	0	1.13762	0.931143	1.56634	1.57356	2.27051	3.53164	0.770518	1
pSymB_oligo_1356	3	+	670262-670311	trans-encoded sRNA	2	0	0	1.41137	0.839697	0	1.77064	4.12695	0	1
pSymB_oligo_3316	3	+	670923-670972	trans-encoded sRNA	2	1.35093	0	0.951763	1.62821	1.08188	1.96647	3.57306	0	1
pSymB_oligo_3364	3	-	672476-672525	trans-encoded sRNA	2	2.31726	2.50198	0.734436	1.893	1.38387	2.98115	4.4695	0	1
pSymB_oligo_891	3	+	675270-675319	trans-encoded sRNA	2	1.08462	0	0	1.16125	0	0.671293	3.26925	0.905573	1
pSymB_oligo_2702	3	-	679661-679710	cis-encoded antisense sRNA	2	0.464855	0.331902	1.30304	1.3841	0.50761	0.901153	3.05768	0.594813	1
pSymB_oligo_2803	3	+	716327-716376	trans-encoded sRNA	2	1.84873	2.39117	0.697109	2.86956	2.16987	1.56846	3.00848	1.97516	1
pSymB_oligo_72	3	+	830894-830943	trans-encoded sRNA	2	2.60358	0	1.07935	2.63713	1.32622	2.09183	4.75395	2.3078	1
pSymB_oligo_1902	3	+	935276-935325	trans-encoded sRNA	1	1.19754	2.43041	1.99628	1.29306	1.01062	0.989915	3.46544	1.44776	1
pSymB_oligo_2331	3	+	961980-962049	cis-encoded antisense sRNA	2	1.69437	0.614728	1.46261	2.42111	1.51156	2.5659	3.22335	0.965401	1
pSymB_oligo_3524	3	-	1093042-1093091	trans-encoded sRNA	1	0	1.07355	0	1.43851	2.57563	2.52772	3.36924	0.68262	1
pSymB_oligo_1090	3	+	1194602-1194671	cis-encoded antisense sRNA	2	0	1.31692	1.37065	1.68966	2.2866	0.637521	3.72927	1.51331	1
pSymB_oligo_2106	3	-	1236434-1236483	mRNA leader	0	2.91206	1.38037	0	1.823	2.72039	1.84396	3.81948	0	1
pSymB_oligo_2488	3	-	1247604-1247673	cis-encoded antisense sRNA	2	2.0778	0.200434	1.01115	1.50009	2.09245	1.52873	3.19362	1.23093	1
pSymB_oligo_2431	3	+	1270279-1270348	cis-encoded antisense sRNA	2	2.27265	0.731452	1.53609	2.27683	1.86262	0.740214	3.0829	1.67836	1
pSymB_oligo_3461	3	+	1279979-1280028	trans-encoded sRNA	1	1.85495	0	0	1.64654	2.72577	1.66321	3.21731	0	1
pSymB_oligo_2709	3	+	1304227-1304276	trans-encoded sRNA	2	1.07186	2.42119	0	1.23853	1.35885	1.58878	3.8707	1.17265	1
pSymB_oligo_3634	3	+	1304227-1304276	trans-encoded sRNA	2	0	0	0.640158	1.59006	2.68307	2.15772	4.33773	0	1
pSymB_oligo_2569	3	+	1316811-1316860	trans-encoded sRNA	2	0	-1.04852	0	0.700712	0	0	3.03776	-3.92826	1
pSymB_oligo_3990	3	-	1329847-1329896	trans-encoded sRNA	2	1.25863	1.2393	0.958314	1.46227	1.60381	1.85551	3.52446	1.49826	1
pSymB_oligo_1369	3	-	1334043-1334092	trans-encoded sRNA	1	0	0	-0.412836	0	-0.895287	1.19719	4.07724	-1.09121	1
pSymB_oligo_3679	3	+	1334441-1334490	trans-encoded sRNA	2	0	1.80358	0	1.40969	1.03359	1.71069	3.03119	0.760337	1
pSymB_oligo_3680	3	-	1345799-1345848	trans-encoded sRNA	2	-0.91968	0	0.668988	1.06058	0	0.727268	3.26463	1.19306	1
pSymB_oligo_1708	3	+	1441186-1441235	trans-encoded sRNA	1	2.13503	1.04731	0	2.27754	2.29117	0.911022	3.2604	0.292289	1
pSymB_oligo_3856	3	-	1469536-1469605	cis-encoded antisense sRNA	2	1.51436	-0.377586	0.746916	1.16519	0	-1.0148	5.55745	0.743131	1
pSymB_oligo_1951	3	-	1480652-1480701	mRNA leader	0	2.95791	1.64646	1.25292	2.48378	1.4939	2.36502	3.38226	1.20864	1
pSymB_oligo_3607	3	+	1482759-1482828	cis-encoded antisense sRNA	2	2.24006	0.415699	1.0945	2.04055	2.45852	2.73633	3.54818	1.52532	1
pSymB_oligo_1272	3	-	1496775-1496824	mRNA leader	0	1.46366	1.26775	1.28712	2.29427	0.867337	2.92581	4.01443	1.54603	1
pSymB_oligo_573	3	+	1507078-1507127	trans-encoded sRNA	2	0.978683	1.2275	0	0.741163	0	2.05767	4.12213	0.455995	1
pSymB_oligo_2152	3	+	1511015-1511064	trans-encoded sRNA	2	0	1.76805	0	0.682416	0	1.47801	3.00386	1.24433	1
pSymB_oligo_2633	3	-	1513768-1513837	cis-encoded antisense sRNA	2	1.95851	0	1.17255	1.95456	1.74317	2.97613	3.44712	1.97992	1
pSymB_oligo_3936	3	-	1518209-1518258	trans-encoded sRNA	2	1.1217	1.39212	0.855408	2.54738	0	1.93634	3.2256	1.80288	1
pSymB_oligo_1161	3	+	1532749-1532818	cis-encoded antisense sRNA	2	0	0.363203	1.80049	1.52793	0.909617	0	4.15803	1.78724	1
pSymB_oligo_2755	3	-	1543507-1543556	mRNA leader	0	1.01763	1.5365	1.59109	1.81713	1.46957	1.57496	3.14596	2.34415	1
pSymB_oligo_364	3	+	1543517-1543566	trans-encoded sRNA	1	2.33641	1.43767	1.78505	1.49299	1.2305	1.10362	3.34649	2.06616	1
pSymB_oligo_3373	3	-	1567194-1567243	mRNA leader	0	0	1.48562	1.20992	0	0.902023	1.49207	4.12684	1.24241	1
pSymB_oligo_3046	3	-	1598996-1599065	cis-encoded antisense sRNA	2	0.98523	0.821124	0	1.03446	1.47452	0	3.16091	1.65699	1
pSymB_oligo_2319	3	-	1603023-1603092	cis-encoded antisense sRNA	2	2.31563	0.279704	1.51295	2.10288	1.35916	2.61959	5.76192	2.49894	1
pSymB_oligo_2584	3	+	1626849-1626918	cis-encoded antisense sRNA	2	0.696924	0	0.981734	0.956112	0	2.33705	3.28147	1.52049	1
S._meliloti_chromosome_oligo_2818	1	+	16702-16751	mRNA leader	0	0.54709	0	2.70463	0.572078	-1.14316	0.799767	1.02968	3.69762	1
S._meliloti_chromosome_oligo_12074	1	+	81452-81501	trans-encoded sRNA	2	1.23645	-0.301734	1.0231	2.20586	1.00244	1.13121	1.31721	3.02696	1
S._meliloti_chromosome_oligo_11570	1	+	83382-83431	trans-encoded sRNA	2	0	-0.740769	1.50131	2.56456	1.09143	0.991035	2.16354	3.45346	1
S._meliloti_chromosome_oligo_6039	1	+	87665-87714	trans-encoded sRNA	2	1.37154	-0.958481	0.656645	-1.54557	-0.492085	1.36276	0.629102	3.20584	1
S._meliloti_chromosome_oligo_12661	1	+	317615-317664	trans-encoded sRNA	2	0.800893	1.80929	1.4858	1.12938	0.740651	0.416783	0.886566	4.70192	1
S._meliloti_chromosome_oligo_12484	1	-	360427-360476	trans-encoded sRNA	2	-0.496108	0	0	-0.920124	-0.752014	-0.747407	1.0544	4.23377	1
S._meliloti_chromosome_oligo_10355	1	+	363525-363594	cis-encoded antisense sRNA	2	0.822852	0	0.880704	0.601967	-1.24565	0.690316	0.815004	3.12955	1
S._meliloti_chromosome_oligo_12313	1	+	632988-633037	trans-encoded sRNA	2	1.40174	0.912473	-1.01602	1.03663	1.42881	1.06391	2.56028	3.0025	1
S._meliloti_chromosome_oligo_3065	1	+	633481-633530	trans-encoded sRNA	2	-1.33646	0.488404	0.66674	0.887713	-0.763986	-0.824363	0.590609	4.33819	1
S._meliloti_chromosome_oligo_250	1	-	886182-886251	cis-encoded antisense sRNA	2	2.38102	2.18679	1.27637	2.35738	1.34027	2.00164	1.98403	3.30094	1
S._meliloti_chromosome_oligo_8910	1	-	933827-933896	cis-encoded antisense sRNA	2	1.71758	1.73792	1.47571	2.16154	1.19067	1.41434	2.26299	3.34068	1
S._meliloti_chromosome_oligo_9698	1	-	937979-938028	cis-encoded antisense sRNA	3	-0.333251	0.720195	0.888811	-0.388244	-0.789793	0	0	4.89263	1
S._meliloti_chromosome_oligo_238	1	-	997792-997861	cis-encoded antisense sRNA	2	2.69685	0.876367	1.52238	2.72239	1.94503	1.91711	1.80719	3.17723	1
S._meliloti_chromosome_oligo_9552	1	-	1000050-1000119	cis-encoded antisense sRNA	2	1.47618	1.44441	2.05117	1.14448	1.38113	1.25541	1.50482	3.78129	1
S._meliloti_chromosome_oligo_5702	1	-	1010951-1011020	cis-encoded antisense sRNA	2	2.3761	1.98941	1.68688	2.26145	1.52301	1.14297	0	3.48548	1
S._meliloti_chromosome_oligo_3090	1	+	1015671-1015720	trans-encoded sRNA	2	0.63009	0	2.81965	1.61481	1.81965	1.19875	1.57083	5.52945	1
S._meliloti_chromosome_oligo_5832	1	+	1081431-1081480	trans-encoded sRNA	2	1.98808	1.10189	1.97484	2.00244	2.81542	2.66879	2.09008	4.43299	1
S._meliloti_chromosome_oligo_2937	1	-	1195652-1195721	cis-encoded antisense sRNA	2	2.35869	2.69567	0.888105	2.23601	1.63348	1.30516	1.12981	3.51832	1
S._meliloti_chromosome_oligo_2750	1	+	1204856-1204925	cis-encoded antisense sRNA	2	-0.644711	0.541079	-1.15382	0.740511	0.858524	0.959611	0.870349	3.21947	1
S._meliloti_chromosome_oligo_13071	1	+	1293948-1293997	cis-encoded antisense sRNA	3	0.842116	1.2468	0	0.362604	0.608664	0.585275	-0.858194	3.63904	1
S._meliloti_chromosome_oligo_6605	1	+	1333409-1333458	trans-encoded sRNA	2	-1.47783	1.06982	0	-0.82528	0	-0.965872	-1.08518	5.39807	1
S._meliloti_chromosome_oligo_2049	1	+	1428617-1428666	mRNA leader	0	2.25821	2.28382	1.45765	1.97904	1.70861	1.63121	1.45549	3.11352	1
S._meliloti_chromosome_oligo_12433	1	+	1436467-1436536	cis-encoded antisense sRNA	2	1.90205	1.73936	1.65124	2.88577	1.93661	2.05045	1.2214	3.67628	1
S._meliloti_chromosome_oligo_13795	1	+	1441337-1441406	cis-encoded antisense sRNA	2	2.50084	1.76611	1.81305	2.38796	2.50805	1.87026	1.52007	3.34613	1
S._meliloti_chromosome_oligo_12710	1	+	1452318-1452367	trans-encoded sRNA	2	1.73561	1.45209	1.56491	0.964567	0.941055	0	0.540767	3.20862	1
S._meliloti_chromosome_oligo_1440	1	+	1527765-1527814	trans-encoded sRNA	2	0	0	2.90558	-0.597189	-0.890047	1.04824	0.845883	5.51077	1
S._meliloti_chromosome_oligo_6086	1	+	1547600-1547669	cis-encoded antisense sRNA	2	2.45849	1.45039	1.59914	2.19509	2.93698	1.63063	1.64357	3.71943	1
S._meliloti_chromosome_oligo_7201	1	+	1667467-1667516	trans-encoded sRNA	2	2.11681	0.914721	1.0985	2.07384	1.01536	1.37888	1.82307	3.03943	1
S._meliloti_chromosome_oligo_7202	1	+	1680163-1680212	mRNA leader	0	2.6243	2.43157	2.19347	2.4731	2.3127	2.14788	2.39127	4.30071	1
S._meliloti_chromosome_oligo_6203	1	-	1712406-1712455	mRNA leader	0	-1.4526	-1.91343	2.40859	-0.952528	-1.49312	-1.17507	-1.20057	3.45935	1
S._meliloti_chromosome_oligo_5656	1	-	1743895-1743944	trans-encoded sRNA	2	1.14783	0	1.41665	0.96831	-1.4424	1.08864	1.42521	3.47169	1
S._meliloti_chromosome_oligo_2705	1	+	1760878-1760927	trans-encoded sRNA	2	-2.06514	-2.70441	-1.63176	-1.87021	-2.11567	-1.01693	-2.0853	3.21221	1
S._meliloti_chromosome_oligo_1897	1	-	1780177-1780246	cis-encoded antisense sRNA	2	0	0	0	-0.491466	-0.812362	-0.844864	0	3.86999	1
S._meliloti_chromosome_oligo_5205	1	-	1997805-1997874	cis-encoded antisense sRNA	2	2.15457	2.09424	1.77289	2.87527	2.26468	1.79064	2.93557	3.79801	1
S._meliloti_chromosome_oligo_10524	1	+	2010873-2010922	mRNA leader	0	2.5502	-0.907985	0	2.66899	2.32788	1.33579	1.82531	3.4052	1
S._meliloti_chromosome_oligo_9358	1	-	2116049-2116098	mRNA leader	0	0	0	1.16407	1.8837	1.49747	1.939	1.36199	7.26158	1
S._meliloti_chromosome_oligo_12226	1	+	2199366-2199415	mRNA leader	0	2.19492	0	2.23381	1.42123	1.7372	1.69088	2.43638	3.48481	1
S._meliloti_chromosome_oligo_7296	1	-	2229080-2229129	mRNA leader	0	0	1.49437	1.10268	-0.413077	1.57941	0.938654	-0.724681	3.71152	1
S._meliloti_chromosome_oligo_9416	1	-	2236634-2236683	mRNA leader	0	0	2.04644	2.15894	-0.804676	0	0	0.793606	3.67073	1
S._meliloti_chromosome_oligo_9245	1	-	2292888-2292937	trans-encoded sRNA	1	0.702014	0.403961	2.10455	2.42582	1.182	0	1.66055	3.07798	1
S._meliloti_chromosome_oligo_3196	1	-	2340429-2340478	mRNA leader	0	-2.31115	0	-1.45275	-0.650032	-1.10479	-0.953944	-0.438277	4.20646	1
S._meliloti_chromosome_oligo_2616	1	-	2362454-2362503	cis-encoded antisense sRNA	1	2.25541	2.17985	2.00219	2.42237	1.41006	1.99704	2.5951	4.10326	1
S._meliloti_chromosome_oligo_10407	1	+	2371696-2371745	trans-encoded sRNA	2	0	0	0	0.893027	1.18851	1.0782	1.17074	5.0793	1
S._meliloti_chromosome_oligo_8950	1	-	2374080-2374129	trans-encoded sRNA	2	1.48973	0	2.29075	2.18456	1.32026	1.87597	1.56554	3.65892	1
S._meliloti_chromosome_oligo_395	1	+	2404652-2404721	cis-encoded antisense sRNA	2	1.08246	1.74173	0.586632	2.45976	1.91689	2.33876	2.92482	5.03453	1
S._meliloti_chromosome_oligo_2928	1	-	2450788-2450857	cis-encoded antisense sRNA	2	2.64003	0.58464	1.14053	2.52083	1.84793	0.896306	1.58414	3.31794	1
S._meliloti_chromosome_oligo_10595	1	-	2499850-2499899	mRNA leader	0	2.59722	1.45594	1.84357	2.18816	1.37199	1.87809	2.4693	3.39453	1
S._meliloti_chromosome_oligo_8142	1	+	2543041-2543090	trans-encoded sRNA	2	0	-0.797367	1.75871	1.44216	1.08265	0	0	3.45232	1
S._meliloti_chromosome_oligo_12967	1	+	2683230-2683279	cis-encoded antisense sRNA	3	-1.01292	-0.630309	-1.8103	-0.851682	-1.10325	-0.716703	-0.661241	5.31956	1
S._meliloti_chromosome_oligo_7974	1	-	2761183-2761232	trans-encoded sRNA	2	0.805266	0.337046	1.36803	1.01382	1.79416	0.874759	1.11627	4.40287	1
S._meliloti_chromosome_oligo_11059	1	-	2805540-2805589	trans-encoded sRNA	2	1.40833	-0.759173	1.70894	0.846972	1.24403	-0.804571	0	4.88141	1
S._meliloti_chromosome_oligo_5413	1	-	2811643-2811692	trans-encoded sRNA	2	0	-0.857319	-0.645163	0.80501	-0.484324	-0.370545	0.498644	3.14614	1
S._meliloti_chromosome_oligo_5121	1	-	2811753-2811802	trans-encoded sRNA	2	0.59555	-0.480807	1.64351	2.6189	1.79787	1.51639	1.01214	4.73447	1
S._meliloti_chromosome_oligo_10233	1	+	2812113-2812162	mRNA leader	0	-1.32655	-0.400493	2.85431	0.538377	1.19393	2.1944	1.75673	3.09017	1
S._meliloti_chromosome_oligo_8225	1	+	2904513-2904582	cis-encoded antisense sRNA	2	0	0	0	0	0	-0.925151	0	3.00201	1
S._meliloti_chromosome_oligo_12033	1	-	2908962-2909011	cis-encoded antisense sRNA	1	2.18273	0.823168	1.22809	1.80055	1.67842	0.62634	0.954622	3.15851	1
S._meliloti_chromosome_oligo_1555	1	-	2921720-2921769	trans-encoded sRNA	2	1.05938	0	1.87263	1.51987	1.48188	1.51869	1.36357	3.39393	1
S._meliloti_chromosome_oligo_11273	1	+	2921825-2921874	trans-encoded sRNA	2	0	-0.324008	-1.49357	1.41366	1.02291	0.995855	1.05493	3.35121	1
S._meliloti_chromosome_oligo_7311	1	+	3026599-3026648	cis-encoded antisense sRNA	1	0	0.59962	1.45146	1.16381	2.28591	1.41771	0.63685	4.00782	1
S._meliloti_chromosome_oligo_6732	1	+	3048859-3048908	trans-encoded sRNA	2	0	0.235808	1.97218	1.73939	1.30018	2.33022	1.53542	3.82063	1
S._meliloti_chromosome_oligo_11282	1	+	3058962-3059011	mRNA leader	0	0	0	1.27259	1.09975	-0.33561	-0.48941	0.332418	3.16383	1
S._meliloti_chromosome_oligo_11073	1	-	3114608-3114657	cis-encoded antisense sRNA	3	0	1.52814	2.31145	2.24472	1.33756	1.58383	1.5268	3.1521	1
S._meliloti_chromosome_oligo_5065	1	-	3138710-3138779	cis-encoded antisense sRNA	2	-1.14262	2.19195	-2.15212	2.0649	1.68943	2.26946	2.33265	5.04235	1
S._meliloti_chromosome_oligo_4612	1	-	3208394-3208443	trans-encoded sRNA	2	1.15119	0.206288	2.37218	1.31675	0.786933	1.77675	2.40356	5.25049	1
S._meliloti_chromosome_oligo_6738	1	-	3211897-3211946	trans-encoded sRNA	2	1.0068	-0.649615	1.77468	2.2469	1.47257	1.1756	1.85042	3.09063	1
S._meliloti_chromosome_oligo_10046	1	-	3214607-3214656	trans-encoded sRNA	2	0	-0.96554	1.49592	2.0673	1.08163	0.880121	0.731635	3.23562	1
S._meliloti_chromosome_oligo_5129	1	+	3215945-3215994	trans-encoded sRNA	2	0	-0.682425	2.08808	1.42107	-0.781034	-0.825168	-1.12145	3.55126	1
S._meliloti_chromosome_oligo_12681	1	+	3283880-3283929	mRNA leader	0	1.03542	0	2.69102	0.696145	1.16133	-0.568294	0	4.42806	1
S._meliloti_chromosome_oligo_8779	1	-	3284618-3284687	cis-encoded antisense sRNA	2	0	1.9665	-0.801064	2.05622	1.84372	1.743	1.63989	3.45348	1
S._meliloti_chromosome_oligo_7265	1	+	3318811-3318880	cis-encoded antisense sRNA	2	-0.860485	2.54343	-0.399771	0.726894	0	0	-1.48651	3.032	1
S._meliloti_chromosome_oligo_6553	1	-	3330687-3330736	mRNA leader	0	-0.708621	0.756343	0.905774	1.9666	0.413038	-0.654163	1.93361	4.59305	1
S._meliloti_chromosome_oligo_7318	1	+	3370151-3370200	trans-encoded sRNA	1	0	1.10617	0.677046	2.86744	2.46487	1.89076	0.6995	3.2107	1
S._meliloti_chromosome_oligo_5791	1	-	3390268-3390317	cis-encoded antisense sRNA	2	0.662445	0.258232	0	1.27233	1.89543	0.56288	-0.84993	3.05196	1
S._meliloti_chromosome_oligo_8166	1	-	3433033-3433082	trans-encoded sRNA	2	-2.13806	0.695696	0	2.19177	1.21486	0.835493	1.40783	3.20449	1
S._meliloti_chromosome_oligo_7820	1	+	3438898-3438947	mRNA leader	0	0.650219	0.396352	2.52118	1.49103	0.65907	0.707551	1.60191	4.38426	1
S._meliloti_chromosome_oligo_2850	1	-	3446451-3446500	cis-encoded antisense sRNA	3	1.08951	1.94319	2.63955	2.64817	2.30517	1.36413	1.92163	3.51451	1
S._meliloti_chromosome_oligo_12688	1	-	3471100-3471149	trans-encoded sRNA	1	1.55682	1.57878	0.99066	2.64602	2.4709	1.95016	2.55308	3.86022	1
pSymA_oligo_1028	2	+	19274-19343	cis-encoded antisense sRNA	2	1.42385	1.21422	2.50723	1.95202	1.47433	1.91432	2.1538	3.10959	1
pSymA_oligo_3496	2	-	22139-22208	cis-encoded antisense sRNA	2	0.680336	1.0545	2.28368	1.1792	0	0	1.13267	3.05246	1
pSymA_oligo_33	2	-	25108-25177	cis-encoded antisense sRNA	2	1.54608	1.78272	1.9463	0.795169	1.51121	1.40918	0.983229	3.038	1
pSymA_oligo_1933	2	+	25995-26064	cis-encoded antisense sRNA	2	1.44033	1.47522	2.67502	2.27148	1.12208	2.0434	2.3191	3.48635	1
pSymA_oligo_146	2	-	33066-33135	cis-encoded antisense sRNA	2	0.859806	0.95312	2.33323	0.708029	0.967152	1.49272	2.38069	3.25396	1
pSymA_oligo_2745	2	-	36276-36345	cis-encoded antisense sRNA	2	0	0.876409	2.54498	1.53527	2.31678	1.25358	0	3.79146	1
pSymA_oligo_3481	2	-	41981-42030	cis-encoded antisense sRNA	3	2.00383	1.55966	2.32013	2.13984	2.55674	1.64579	0.965454	3.41358	1
pSymA_oligo_1476	2	+	88002-88071	cis-encoded antisense sRNA	2	1.69473	0.777797	2.73248	1.67883	2.16388	1.80938	2.06927	3.07345	1
pSymA_oligo_768	2	-	100394-100443	trans-encoded sRNA	2	1.51199	0	1.68759	1.94932	2.0868	1.97237	2.58787	3.17303	1
pSymA_oligo_2704	2	-	113947-114016	cis-encoded antisense sRNA	2	0.977111	0.582592	1.93035	2.06034	0	0.564226	1.317	3.01724	1
pSymA_oligo_2021	2	+	116018-116087	cis-encoded antisense sRNA	2	1.88564	0.99333	2.93072	1.86373	1.39535	1.80268	1.63693	3.48028	1
pSymA_oligo_2791	2	-	141219-141288	cis-encoded antisense sRNA	2	1.45307	1.15529	2.93763	1.25645	1.60418	0.698754	1.69838	3.23655	1
pSymA_oligo_975	2	+	187637-187706	cis-encoded antisense sRNA	2	2.0394	1.36038	1.96607	2.0203	2.1878	1.87218	2.31858	3.17796	1
pSymA_oligo_3165	2	+	206708-206757	trans-encoded sRNA	2	0	0.95676	2.81357	1.70232	0.853741	1.13431	1.12658	3.05686	1
pSymA_oligo_2338	2	+	209167-209236	cis-encoded antisense sRNA	2	0.477353	1.16174	2.17624	0.714362	-0.646471	0.352433	0.475789	3.15104	1
pSymA_oligo_1366	2	-	223346-223395	trans-encoded sRNA	2	1.82761	2.47502	2.81623	1.75174	1.49609	1.60396	1.31145	3.6006	1
pSymA_oligo_278	2	+	223706-223755	trans-encoded sRNA	2	0	2.00146	2.82523	0	0.986537	0	2.50423	3.40098	1
pSymA_oligo_2129	2	-	226990-227059	cis-encoded antisense sRNA	2	1.75929	1.46178	2.4849	1.25562	2.38641	1.42373	2.15555	3.29418	1
pSymA_oligo_1826	2	+	244114-244183	trans-encoded sRNA	2	1.9927	0.429794	2.31477	1.49779	1.48511	1.15371	1.09548	3.24116	1
pSymA_oligo_2482	2	-	282049-282118	cis-encoded antisense sRNA	2	2.17313	0.773336	2.56732	1.29915	0.864536	1.05527	1.70894	3.12645	1
pSymA_oligo_1338	2	-	285726-285795	cis-encoded antisense sRNA	2	2.59548	2.27697	2.91557	1.48855	1.70529	2.171	2.70186	3.77778	1
pSymA_oligo_2920	2	+	318024-318073	cis-encoded antisense sRNA	3	0.641124	0	2.1568	1.24307	1.09035	1.53312	1.34596	3.09625	1
pSymA_oligo_400	2	+	337964-338033	cis-encoded antisense sRNA	2	1.21259	1.14199	1.78618	2.02056	1.55004	2.13243	2.33182	3.3753	1
pSymA_oligo_2981	2	-	433091-433160	cis-encoded antisense sRNA	2	0.923715	0.523425	1.40149	2.45149	1.32405	1.8518	2.11991	3.01413	1
pSymA_oligo_2795	2	-	437901-437970	cis-encoded antisense sRNA	2	2.15525	0.787541	2.32405	2.26574	2.59318	1.36077	2.01324	3.86701	1
pSymA_oligo_3004	2	-	467498-467547	trans-encoded sRNA	2	-0.884235	1.51253	1.65693	1.97144	-1.48577	-1.07645	-2.22634	3.01378	1
pSymA_oligo_3171	2	+	467498-467547	trans-encoded sRNA	2	2.83479	1.30735	1.30195	2.32697	2.09296	2.31249	2.79977	3.00081	1
pSymA_oligo_3388	2	-	502891-502960	cis-encoded antisense sRNA	2	2.63833	1.29987	2.72541	2.45598	1.84261	1.7	2.55602	3.78098	1
pSymA_oligo_1274	2	+	567348-567397	trans-encoded sRNA	1	1.78639	0.864441	2.7456	1.72904	1.5745	1.43563	2.13938	3.78792	1
pSymA_oligo_1710	2	+	575734-575783	trans-encoded sRNA	2	-1.98371	0.334672	2.50877	-0.368886	0	0	1.1013	3.38573	1
pSymA_oligo_1467	2	+	583231-583280	trans-encoded sRNA	2	2.21682	2.52736	1.49103	1.84305	1.60733	1.69437	2.19229	3.64464	1
pSymA_oligo_930	2	-	588415-588464	mRNA leader	0	0	0	1.06781	1.04753	-1.46983	-1.7057	-2.41851	3.36971	1
pSymA_oligo_3446	2	-	619175-619244	cis-encoded antisense sRNA	2	0	0.927873	0.999021	1.31149	1.55356	1.31339	1.50607	3.66799	1
pSymA_oligo_1780	2	-	621730-621799	cis-encoded antisense sRNA	2	2.69042	0.785623	2.9013	2.89626	2.35326	2.20052	2.50875	3.21012	1
pSymA_oligo_2875	2	-	699638-699687	trans-encoded sRNA	2	1.3417	0	2.50407	2.88296	2.2223	1.29211	1.295	3.23373	1
pSymA_oligo_2253	2	+	804524-804593	cis-encoded antisense sRNA	2	2.71212	1.8173	2.52547	2.77995	2.01463	2.10397	2.15019	3.30394	1
pSymA_oligo_740	2	+	880419-880468	trans-encoded sRNA	2	1.11412	1.17885	1.29658	1.25034	1.5682	0.995455	0.890727	3.03389	1
pSymA_oligo_844	2	-	913870-913939	cis-encoded antisense sRNA	2	1.00126	0.601055	2.09174	1.82319	1.61898	1.55298	1.08283	3.56915	1
pSymA_oligo_2627	2	-	914320-914389	cis-encoded antisense sRNA	2	2.00076	0.991698	2.27581	1.23556	1.16615	1.77071	1.1108	3.1251	1
pSymA_oligo_421	2	-	1019122-1019171	trans-encoded sRNA	1	0	0.58802	1.03589	1.66983	1.16766	1.33945	1.37783	3.07593	1
pSymA_oligo_614	2	+	1021567-1021616	trans-encoded sRNA	2	0	1.41591	0	1.14423	0.846027	1.26776	2.01365	3.42818	1
pSymA_oligo_3412	2	+	1161789-1161838	trans-encoded sRNA	1	0	1.0538	0.664051	0.737979	0.503095	0.756365	0.836746	3.93097	1
pSymA_oligo_372	2	+	1172875-1172924	trans-encoded sRNA	1	2.31609	1.82099	2.15954	1.83369	1.77162	1.56721	2.12019	3.66003	1
pSymA_oligo_2816	2	-	1296266-1296315	trans-encoded sRNA	2	2.08624	2.34257	1.91673	1.99514	1.31744	1.37791	1.73563	3.86529	1
pSymA_oligo_1505	2	-	1319161-1319210	trans-encoded sRNA	2	2.33596	1.14189	2.2706	2.09471	1.52734	1.17885	1.71348	3.15229	1
pSymB_oligo_3136	3	+	66249-66298	trans-encoded sRNA	2	1.75767	2.9496	1.36299	2.86425	2.42367	1.41535	2.85069	3.29322	1
pSymB_oligo_172	3	+	73565-73614	trans-encoded sRNA	2	0.9581	0	1.48897	1.60575	1.18803	1.15861	1.20632	4.45074	1
pSymB_oligo_955	3	+	95380-95429	mRNA leader	0	0.885958	2.55573	1.20681	-0.566187	-0.633159	1.21265	0	3.69074	1
pSymB_oligo_183	3	+	194832-194881	trans-encoded sRNA	2	0.702642	0	1.63138	1.86688	1.90622	1.35217	1.43393	3.70324	1
pSymB_oligo_2945	3	-	220129-220198	cis-encoded antisense sRNA	2	2.14619	0.684321	1.49783	2.21876	1.97225	0.828605	1.78174	3.04181	1
pSymB_oligo_1873	3	+	226656-226725	cis-encoded antisense sRNA	2	0	0.804477	2.38745	1.3836	1.3408	1.31746	2.43756	3.06405	1
pSymB_oligo_1954	3	+	231466-231515	trans-encoded sRNA	2	0	0.187024	1.0536	0	0	-0.606778	0.72998	3.74226	1
pSymB_oligo_1614	3	+	287325-287394	cis-encoded antisense sRNA	2	0	0	1.2977	0	0	1.90013	1.90361	3.08192	1
pSymB_oligo_3011	3	-	429398-429447	trans-encoded sRNA	2	1.98694	1.1231	1.95399	1.81901	2.09288	2.01761	1.57826	3.05832	1
pSymB_oligo_772	3	-	504857-504926	cis-encoded antisense sRNA	2	1.79665	1.132	1.40338	1.43782	1.96242	1.54656	1.41583	3.25124	1
pSymB_oligo_3441	3	-	545117-545166	trans-encoded sRNA	1	2.13914	2.12202	1.83128	2.14016	2.4427	1.97336	2.3379	3.43659	1
pSymB_oligo_2508	3	-	574528-574577	trans-encoded sRNA	1	0	0.913617	2.7634	1.15584	0.980513	1.06937	1.043	3.90199	1
pSymB_oligo_999	3	+	577732-577781	trans-encoded sRNA	2	1.25809	1.37182	1.5343	1.63247	0.96324	1.74523	2.75294	3.35242	1
pSymB_oligo_1941	3	+	584596-584645	trans-encoded sRNA	2	0.853716	1.36648	2.7537	0	1.07744	0.855147	1.56593	3.02664	1
pSymB_oligo_502	3	+	599673-599722	trans-encoded sRNA	2	1.82387	1.21708	1.42793	2.09302	1.54693	1.7329	2.07883	3.36425	1
pSymB_oligo_1111	3	-	636350-636399	trans-encoded sRNA	2	1.11789	1.25913	2.16575	1.87048	1.49846	1.68056	1.2684	3.26417	1
pSymB_oligo_3072	3	+	652231-652280	trans-encoded sRNA	2	0	1.48517	0	1.14824	1.2066	0	-1.21008	5.05225	1
pSymB_oligo_3725	3	+	667430-667499	cis-encoded antisense sRNA	2	1.45418	0.896825	1.89252	1.89497	2.31645	1.62041	2.21646	3.93895	1
pSymB_oligo_2234	3	-	671592-671641	trans-encoded sRNA	2	0	1.26646	2.76356	1.85574	2.0096	2.0237	1.46732	3.34621	1
pSymB_oligo_3920	3	-	673816-673885	cis-encoded antisense sRNA	2	1.44741	2.16532	1.97726	1.30263	0.865135	1.25723	2.2457	3.97238	1
pSymB_oligo_2198	3	+	767514-767563	cis-encoded antisense sRNA	3	1.21649	0.83598	1.50227	1.6893	1.28853	1.19073	0	3.08023	1
pSymB_oligo_735	3	-	783539-783588	mRNA leader	0	0.533073	0.350628	1.37543	1.83829	0	-1.19287	0	3.67735	1
pSymB_oligo_617	3	+	786492-786541	trans-encoded sRNA	2	0	0.505532	0	0.632637	-1.18026	-0.776613	-1.15722	3.16307	1
pSymB_oligo_2351	3	-	807900-807949	trans-encoded sRNA	2	0.82672	0.374271	1.26059	1.32095	2.76936	0.791299	0.881644	3.30124	1
pSymB_oligo_1681	3	-	847408-847477	cis-encoded antisense sRNA	2	1.57906	1.70552	1.49748	2.31528	1.26826	1.89314	2.57437	3.25838	1
pSymB_oligo_2903	3	-	851472-851541	cis-encoded antisense sRNA	2	1.12448	-0.22605	0	1.39957	1.2472	1.51263	1.31553	4.19795	1
pSymB_oligo_284	3	-	855136-855205	cis-encoded antisense sRNA	2	2.23162	2.27296	2.71857	2.03756	1.94632	1.99417	2.11264	3.69625	1
pSymB_oligo_2514	3	+	855676-855725	mRNA leader	0	2.43504	1.42591	2.06259	2.33002	2.47595	2.23678	2.67573	3.6757	1
pSymB_oligo_3247	3	+	859387-859456	cis-encoded antisense sRNA	2	1.37133	1.508	1.82231	1.6658	1.08642	1.6993	1.90342	3.64307	1
pSymB_oligo_2734	3	+	867398-867467	cis-encoded antisense sRNA	2	0.874632	1.3334	1.2235	1.87742	1.59175	1.36538	1.53809	3.38623	1
pSymB_oligo_1750	3	+	872040-872109	cis-encoded antisense sRNA	1	1.71048	0.61441	1.70721	1.23842	0.729802	0	0	3.09891	1
pSymB_oligo_157	3	+	944240-944309	cis-encoded antisense sRNA	2	0	0.888956	1.64097	1.3931	-0.890811	1.04128	1.16485	3.99971	1
pSymB_oligo_646	3	+	976803-976872	cis-encoded antisense sRNA	2	2.49055	1.32426	2.21423	2.74293	2.23458	1.88019	1.87828	3.41384	1
pSymB_oligo_2390	3	-	986171-986240	cis-encoded antisense sRNA	2	2.37173	1.5472	1.89393	2.21171	1.71487	2.07816	2.12165	4.51926	1
pSymB_oligo_2551	3	+	997382-997451	cis-encoded antisense sRNA	2	1.61679	1.38668	1.17928	1.43619	0	1.40665	1.54644	3.09545	1
pSymB_oligo_3522	3	-	1003835-1003884	trans-encoded sRNA	1	0.617101	0.784408	1.75746	2.35432	1.65586	1.17315	1.36995	3.81426	1
pSymB_oligo_568	3	-	1020904-1020953	mRNA leader	0	0.865171	1.24581	1.48495	1.48973	1.3185	1.38439	1.39293	3.13283	1
pSymB_oligo_553	3	-	1022615-1022684	cis-encoded antisense sRNA	2	2.29093	1.39492	1.57214	1.17892	1.84153	1.13181	1.48774	3.61322	1
pSymB_oligo_2236	3	-	1024365-1024414	mRNA leader	0	2.05274	2.23557	1.33954	1.8755	1.348	1.23499	1.37223	3.64151	1
pSymB_oligo_3304	3	-	1024608-1024677	cis-encoded antisense sRNA	2	2.27244	0	1.70332	2.1682	1.41067	2.39824	2.52274	3.40068	1
pSymB_oligo_2789	3	-	1026302-1026371	cis-encoded antisense sRNA	2	0	2.65026	2.63548	2.86822	1.99621	2.10035	2.26974	5.03058	1
pSymB_oligo_3354	3	-	1026930-1026999	cis-encoded antisense sRNA	2	2.34148	1.58553	2.54098	1.97604	1.94204	1.73989	1.86511	3.54381	1
pSymB_oligo_1757	3	-	1066357-1066426	cis-encoded antisense sRNA	2	1.4092	2.23591	2.00532	2.85785	2.47424	1.8566	2.05977	3.51611	1
pSymB_oligo_1552	3	-	1091606-1091675	cis-encoded antisense sRNA	2	2.07174	0	1.57106	1.99727	2.1139	1.92112	1.80634	3.7383	1
pSymB_oligo_1264	3	+	1106774-1106823	mRNA leader	0	1.3534	2.75016	2.05821	1.74469	1.28822	1.59342	0.972363	4.40442	1
pSymB_oligo_3062	3	-	1111523-1111592	cis-encoded antisense sRNA	2	2.97794	1.79247	2.40366	2.97676	1.98963	2.2803	2.31655	4.27524	1
pSymB_oligo_2327	3	-	1160692-1160761	cis-encoded antisense sRNA	2	1.27679	0.833358	1.06572	1.17269	1.49912	1.32845	1.69208	3.40027	1
pSymB_oligo_3456	3	-	1167795-1167844	trans-encoded sRNA	2	-0.859577	0	-0.722452	-0.597402	-0.879065	-0.524844	-1.08856	3.41786	1
pSymB_oligo_279	3	-	1192125-1192194	cis-encoded antisense sRNA	2	1.00753	0.728669	1.9164	1.23062	1.9824	0.925793	1.13023	3.19193	1
pSymB_oligo_4042	3	-	1230091-1230140	trans-encoded sRNA	2	1.60955	0.539594	1.7881	1.87988	2.08862	0.947544	1.59162	3.10949	1
pSymB_oligo_2466	3	-	1230920-1230969	trans-encoded sRNA	2	0	1.03752	1.67971	0.89506	1.30204	0.928313	1.69892	3.14466	1
pSymB_oligo_871	3	-	1265965-1266034	cis-encoded antisense sRNA	2	1.24023	1.53217	1.6599	1.77571	1.70469	1.49013	1.4661	3.70676	1
pSymB_oligo_2443	3	-	1306394-1306463	cis-encoded antisense sRNA	2	1.50737	1.51515	1.08062	1.74138	1.35329	0.697028	0.529152	3.52075	1
pSymB_oligo_1519	3	-	1324533-1324582	trans-encoded sRNA	2	0	0.274028	2.15104	2.60256	1.68109	1.78861	1.67203	4.3661	1
pSymB_oligo_2554	3	-	1335616-1335685	cis-encoded antisense sRNA	2	1.90135	0.753745	1.43051	1.89089	1.97827	1.02699	1.37449	3.45943	1
pSymB_oligo_2269	3	-	1347081-1347150	cis-encoded antisense sRNA	2	0	1.32299	1.88564	1.22087	1.68119	0	0	3.44599	1
pSymB_oligo_3721	3	-	1353495-1353564	cis-encoded antisense sRNA	2	1.38591	1.80949	1.39469	1.41165	1.74891	1.10974	1.34504	3.12368	1
pSymB_oligo_332	3	+	1358370-1358439	cis-encoded antisense sRNA	2	0	1.85148	0.981453	-0.615661	0.504984	0	0.531345	3.58626	1
pSymB_oligo_334	3	+	1394879-1394948	cis-encoded antisense sRNA	2	2.62734	2.13253	1.93839	2.4574	1.83112	1.4246	2.15028	3.73114	1
pSymB_oligo_59	3	-	1397218-1397287	cis-encoded antisense sRNA	2	1.6794	1.66459	2.81978	2.93373	1.41403	1.88808	2.2654	3.88602	1
pSymB_oligo_649	3	-	1402240-1402309	cis-encoded antisense sRNA	2	2.24597	2.16125	1.48089	2.6663	1.92861	1.95379	2.31459	3.8824	1
pSymB_oligo_555	3	-	1406400-1406469	cis-encoded antisense sRNA	2	2.24162	1.70879	1.80006	2.14217	1.52682	0.923337	1.46571	3.28517	1
pSymB_oligo_287	3	+	1426343-1426412	cis-encoded antisense sRNA	2	1.34352	2.01382	0.615325	1.10327	0.92289	0.823379	1.13097	3.48018	1
pSymB_oligo_1301	3	-	1433620-1433689	cis-encoded antisense sRNA	2	2.85391	2.06567	2.0901	2.85625	1.82326	2.05028	2.44367	3.58424	1
pSymB_oligo_1374	3	+	1557225-1557274	trans-encoded sRNA	2	1.29329	0.602019	1.97654	1.84949	1.10824	0.912059	1.80338	3.28008	1
pSymB_oligo_459	3	+	1580508-1580557	cis-encoded antisense sRNA	3	0	2.68768	1.99982	0	-0.962899	0	1.8358	3.0875	1
pSymB_oligo_2575	3	-	1626464-1626513	cis-encoded antisense sRNA	3	1.66646	1.18843	2.31788	0.821679	0	0.908088	0	3.02726	1
pSymB_oligo_3157	3	+	1633770-1633819	trans-encoded sRNA	2	0	0.735598	1.90249	1.32564	1.56387	1.46369	0.717193	3.70018	1
pSymB_oligo_1426	3	-	1656215-1656264	mRNA leader	0	1.32664	0.594149	1.63561	1.7824	1.19053	1.37768	0	3.20321	1
pSymB_oligo_219	3	+	1677556-1677625	cis-encoded antisense sRNA	2	2.97559	0.867275	2.32109	2.52372	2.39221	2.3443	2.21993	3.12288	1
S._meliloti_chromosome_oligo_9117	1	-	3046647-3046696	trans-encoded sRNA	2	3.21109	3.21151	0.835944	2.58402	2.92125	0	1.59483	0.899998	2
pSymA_oligo_1172	2	-	180342-180411	cis-encoded antisense sRNA	2	3.12242	0.82523	3.3243	2.06245	2.9796	2.89719	2.30837	2.20032	2
pSymA_oligo_636	2	+	491974-492023	trans-encoded sRNA	1	3.36274	1.14718	4.03598	1.8231	2.53568	2.5886	1.25622	2.05115	2
S._meliloti_chromosome_oligo_7821	1	+	396152-396201	mRNA leader	0	3.19388	0	0.726864	3.18066	2.74241	1.857	2.75738	-1.64067	2
S._meliloti_chromosome_oligo_1137	1	+	2963404-2963453	trans-encoded sRNA	1	3.37904	0	0	4.46922	2.99905	1.96221	2.57208	0	2
S._meliloti_chromosome_oligo_5420	1	-	2972187-2972236	trans-encoded sRNA	2	3.64883	0	0.30643	5.49562	2.32436	1.18315	1.40896	1.25447	2
S._meliloti_chromosome_oligo_2852	1	+	3499838-3499887	trans-encoded sRNA	2	3.10951	0	-1.28596	3.98334	2.74244	2.56691	1.62715	0	2
pSymA_oligo_1878	2	-	42517-42586	cis-encoded antisense sRNA	2	3.39566	0.716858	2.47301	3.2176	2.70592	1.7659	1.67093	2.89526	2
pSymA_oligo_2174	2	+	397495-397544	trans-encoded sRNA	2	3.10837	0	2.1382	3.48091	2.22459	1.21425	1.35381	2.06353	2
pSymA_oligo_2780	2	-	621118-621167	mRNA leader	0	3.16041	0.99739	2.20341	3.14659	2.46329	1.42096	1.34483	2.88936	2
pSymA_oligo_1513	2	+	680781-680830	trans-encoded sRNA	1	3.33979	0.660898	2.29041	3.02148	2.78633	1.45659	1.49571	2.59893	2
pSymA_oligo_908	2	+	1004252-1004301	trans-encoded sRNA	2	3.27421	0.780682	1.80259	3.49952	1.73237	1.08993	1.40993	1.69342	2
pSymA_oligo_1260	2	-	1103342-1103391	trans-encoded sRNA	2	3.06991	0.450328	1.74029	3.1143	2.90637	1.30507	1.96243	1.68766	2
pSymB_oligo_2887	3	-	50735-50804	cis-encoded antisense sRNA	2	3.07964	-0.500182	1.10277	3.15835	2.30732	1.36891	2.53942	1.63567	2
pSymB_oligo_885	3	+	440211-440260	trans-encoded sRNA	1	3.43986	0.973929	2.57531	3.45711	2.83025	1.53372	2.13626	2.65388	2
pSymB_oligo_3117	3	-	470928-470997	cis-encoded antisense sRNA	2	3.00047	0.227675	1.714	3.71793	2.72023	0.58954	0	1.37325	2
pSymB_oligo_1179	3	-	573631-573680	trans-encoded sRNA	2	4.72606	1.21554	0.75019	3.05375	2.93895	2.5291	1.4707	2.02207	2
pSymB_oligo_3630	3	-	666942-666991	trans-encoded sRNA	2	3.1187	-0.530378	1.04596	3.03777	2.91399	1.07267	2.01249	1.05517	2
S._meliloti_chromosome_oligo_2008	1	+	388320-388369	trans-encoded sRNA	2	3.1567	0	0	1.9946	3.12505	2.38298	2.08536	-1.28154	2
S._meliloti_chromosome_oligo_10198	1	+	689410-689479	cis-encoded antisense sRNA	2	3.00213	0.493786	0	1.6776	3.34414	1.39181	2.11834	1.3694	2
S._meliloti_chromosome_oligo_7453	1	-	2920078-2920127	trans-encoded sRNA	2	3.137	1.10935	1.27238	2.90862	3.72932	2.7293	2.59618	1.19012	2
pSymA_oligo_817	2	+	168959-169008	mRNA leader	0	3.17685	1.44621	1.72662	2.40027	3.4418	2.28185	2.16415	1.38588	2
pSymA_oligo_1322	2	-	171775-171824	trans-encoded sRNA	2	5.98148	0.359902	2.34927	1.7618	3.05525	2.48047	2.65263	1.44744	2
pSymA_oligo_2222	2	-	175174-175223	trans-encoded sRNA	2	3.47725	1.63885	1.29887	2.47996	4.17412	1.58968	2.48479	2.42554	2
pSymA_oligo_3477	2	+	175175-175224	trans-encoded sRNA	2	3.58835	2.85989	0	2.31342	3.89349	2.52097	2.39891	2.14982	2
pSymA_oligo_1934	2	+	183246-183315	cis-encoded antisense sRNA	2	3.66993	0.510421	2.29818	2.10628	3.16635	1.40593	1.97754	2.20895	2
pSymA_oligo_1775	2	-	220249-220318	cis-encoded antisense sRNA	2	3.34607	0.949622	2.72644	2.95961	3.67155	2.29483	2.36513	2.87315	2
pSymA_oligo_782	2	+	540790-540839	trans-encoded sRNA	2	3.27092	0	1.94904	2.98804	3.13806	2.06755	2.59089	1.29079	2
pSymA_oligo_3006	2	-	544747-544796	trans-encoded sRNA	2	3.54248	0.892609	2.49	2.64227	4.09415	2.25443	2.29941	2.08863	2
pSymA_oligo_2061	2	+	667229-667278	trans-encoded sRNA	1	3.09306	0	1.21939	2.73531	3.0447	1.78088	1.75896	1.01614	2
pSymA_oligo_199	2	+	809531-809600	cis-encoded antisense sRNA	2	3.23516	2.29776	2.45136	2.04713	3.20856	2.1069	1.57904	2.28297	2
pSymA_oligo_833	2	+	879065-879114	trans-encoded sRNA	1	4.04395	0.614313	0.862087	1.8701	3.20743	2.38305	2.99133	1.35001	2
pSymA_oligo_2635	2	-	1099470-1099519	mRNA leader	0	4.07834	0.601839	1.6436	2.8179	3.14499	2.35104	2.28197	1.95431	2
pSymA_oligo_2910	2	-	1108631-1108680	trans-encoded sRNA	2	3.66205	0.544748	1.79279	1.30626	3.48129	1.84033	1.67909	0	2
pSymA_oligo_3144	2	+	1170501-1170570	cis-encoded antisense sRNA	2	4.09917	0.396171	1.38732	2.93323	3.72229	2.45457	2.5419	1.87093	2
pSymA_oligo_1651	2	+	1228279-1228328	trans-encoded sRNA	1	5.1611	0.646523	0	2.76286	3.32712	2.37343	2.85819	0.9484	2
pSymA_oligo_2581	2	-	1345991-1346060	cis-encoded antisense sRNA	2	3.6789	2.2198	1.98937	2.91089	5.24468	2.38767	2.06546	1.30575	2
pSymB_oligo_413	3	+	137881-137950	cis-encoded antisense sRNA	2	3.02602	0.594697	1.13408	1.60089	3.07164	2.02044	2.65085	1.38847	2
pSymB_oligo_751	3	+	138900-138949	trans-encoded sRNA	1	3.06647	1.46656	0.562059	2.61392	3.06982	1.96401	1.43108	1.56779	2
pSymB_oligo_915	3	+	203553-203622	cis-encoded antisense sRNA	2	4.32852	0.260708	1.67284	2.47369	3.30777	1.7297	2.69995	2.07825	2
pSymB_oligo_3439	3	-	406440-406489	mRNA leader	0	4.87285	1.20002	1.59666	1.85502	3.56253	2.40776	0.828622	1.27865	2
pSymB_oligo_2912	3	+	419892-419941	trans-encoded sRNA	2	3.07042	0	0	2.77131	3.13791	2.55442	2.98656	1.31977	2
pSymB_oligo_3668	3	-	562297-562346	mRNA leader	0	3.08653	1.04276	0.514598	2.24989	3.39055	2.40809	2.546	1.46358	2
pSymB_oligo_3362	3	-	571222-571271	trans-encoded sRNA	2	3.83726	0.814713	1.78808	1.68807	3.11274	1.74053	0	0.414192	2
pSymB_oligo_235	3	+	1115775-1115824	trans-encoded sRNA	1	3.80667	1.13018	1.08572	1.84848	3.08558	2.98325	2.57852	0	2
pSymB_oligo_962	3	+	1668928-1668977	trans-encoded sRNA	1	3.39728	1.89161	1.58509	2.98959	3.24871	1.73113	2.063	2.34878	2
pSymA_oligo_578	2	+	540790-540839	trans-encoded sRNA	2	6.7317	0.306099	1.65748	2.30726	2.49588	3.00816	2.47744	1.29997	2
S._meliloti_chromosome_oligo_332	1	-	516937-516986	mRNA leader	0	3.66946	0	-1.29568	2.29429	2.90283	1.88975	3.27992	0.752614	2
S._meliloti_chromosome_oligo_13497	1	-	892617-892666	trans-encoded sRNA	2	4.25827	0	0	-0.69533	-0.609734	-1.25127	3.91298	-0.275693	2
S._meliloti_chromosome_oligo_7850	1	+	1614181-1614230	trans-encoded sRNA	2	3.72029	-3.11752	-1.45917	2.18274	1.58811	0	3.6782	0	2
S._meliloti_chromosome_oligo_4794	1	-	1979919-1979968	trans-encoded sRNA	2	3.57845	0	1.61118	2.80557	2.93212	1.89061	3.73245	2.09002	2
S._meliloti_chromosome_oligo_9248	1	+	2360995-2361044	trans-encoded sRNA	2	3.68262	2.0913	1.52942	2.97535	2.4654	2.81071	5.94445	0.507992	2
S._meliloti_chromosome_oligo_14196	1	+	3283879-3283928	mRNA leader	0	5.24479	0	1.60938	1.15499	1.72221	1.27225	3.50102	0.732451	2
S._meliloti_chromosome_oligo_10253	1	+	3617262-3617311	mRNA leader	0	4.95943	0.342058	-0.718981	-0.574786	-0.688641	-1.13412	4.82074	0.688452	2
pSymA_oligo_495	2	-	221290-221357	trans-encoded sRNA	1	3.19981	0.54509	0.736	0.890724	1.31931	1.00969	5.06951	0.742731	2
pSymA_oligo_724	2	+	318024-318073	cis-encoded antisense sRNA	3	3.66383	1.775	1.25196	1.55015	2.16327	2.63343	3.37661	1.73633	2
pSymA_oligo_2870	2	+	375558-375607	trans-encoded sRNA	2	4.10401	0.884791	2.52464	2.73119	2.87712	2.42383	3.04497	2.64911	2
pSymA_oligo_926	2	-	380811-380860	trans-encoded sRNA	2	4.45662	0.762827	0.889523	1.75264	2.29232	1.93015	3.33219	0.535669	2
pSymA_oligo_2823	2	+	407626-407675	trans-encoded sRNA	2	3.66169	0	1.18288	1.48214	2.39887	1.76096	3.80682	0.99025	2
pSymA_oligo_1015	2	-	555649-555698	cis-encoded antisense sRNA	3	3.4923	0	1.77952	2.00304	0	2.6291	4.1879	1.38033	2
pSymA_oligo_3007	2	-	604539-604588	trans-encoded sRNA	2	4.38043	2.18109	1.12702	2.37844	2.2015	1.8231	3.28736	0.403216	2
pSymA_oligo_1034	2	+	633142-633211	cis-encoded antisense sRNA	2	3.00854	0.899088	2.42186	1.99629	0.916383	1.67528	4.24465	1.74949	2
pSymA_oligo_500	2	+	810852-810921	cis-encoded antisense sRNA	2	3.12275	-0.580084	1.9752	1.72644	0	1.52468	4.22941	2.08229	2
pSymA_oligo_3548	2	-	910932-910981	trans-encoded sRNA	2	3.91431	0	1.22955	1.13253	1.33964	1.94118	5.38591	1.05941	2
pSymA_oligo_417	2	+	935072-935121	mRNA leader	0	4.6234	1.1028	0.934397	1.35696	2.46063	2.01778	3.38062	0.591833	2
pSymA_oligo_2677	2	-	964869-964918	trans-encoded sRNA	2	4.9191	0.599538	1.0747	1.8336	1.6014	1.08924	5.21867	1.58769	2
pSymA_oligo_1457	2	+	1328418-1328467	trans-encoded sRNA	2	3.83147	0.707214	1.24241	1.21844	1.50652	1.32947	3.47573	0.278615	2
pSymA_oligo_1457	2	-	1328418-1328467	trans-encoded sRNA	1	4.28544	0.872803	0	2.67593	2.88187	1.94112	4.06511	1.49199	2
pSymB_oligo_1152	3	+	62539-62608	cis-encoded antisense sRNA	2	3.41465	0	1.0213	1.20324	0	2.76189	5.88981	1.80262	2
pSymB_oligo_2826	3	-	202524-202593	cis-encoded antisense sRNA	2	3.36286	0.536176	1.5596	0	2.67889	1.17134	3.10187	1.62418	2
pSymB_oligo_863	3	+	401456-401525	cis-encoded antisense sRNA	2	3.02099	0.206455	1.50114	1.99688	2.15087	2.30244	3.42208	1.56836	2
pSymB_oligo_798	3	+	556514-556563	trans-encoded sRNA	2	4.34707	0	0	-1.27854	-1.14168	-1.02914	3.7959	1.18427	2
pSymB_oligo_53	3	-	654162-654231	cis-encoded antisense sRNA	2	5.30859	0	1.43539	2.82308	1.03986	1.66559	3.29286	2.47533	2
pSymB_oligo_1187	3	+	800563-800612	trans-encoded sRNA	1	3.07261	0.991738	-0.961698	1.88393	2.61228	1.50994	3.5701	0.890009	2
pSymB_oligo_2956	3	+	918749-918818	cis-encoded antisense sRNA	2	3.83293	0.67097	0.24158	0.279271	2.95923	1.87732	3.62179	0	2
pSymB_oligo_750	3	-	1362995-1363044	cis-encoded antisense sRNA	1	3.29605	0.358216	0	2.76404	1.53433	1.20329	3.9757	0	2
pSymB_oligo_2410	3	+	1471961-1472010	trans-encoded sRNA	2	4.49503	1.89345	1.55667	1.04099	0	0	5.46342	1.46735	2
S._meliloti_chromosome_oligo_9934	1	+	793030-793099	cis-encoded antisense sRNA	2	3.76814	2.06562	1.66444	2.28307	2.70377	2.23654	2.71653	3.00562	2
S._meliloti_chromosome_oligo_3817	1	+	1364352-1364401	trans-encoded sRNA	2	3.77889	1.70081	2.20175	2.01593	1.10887	1.27132	1.9503	3.22966	2
S._meliloti_chromosome_oligo_12387	1	+	1505744-1505793	trans-encoded sRNA	1	3.02402	1.7666	1.0648	1.15887	1.18382	2.44354	2.63832	3.20235	2
S._meliloti_chromosome_oligo_13995	1	-	2632886-2632935	mRNA leader	0	3.66408	1.64271	1.35779	0.988082	1.46195	0.905456	1.05765	3.18924	2
S._meliloti_chromosome_oligo_12663	1	-	2809043-2809092	trans-encoded sRNA	2	3.52454	-0.724372	2.95958	1.26412	1.02709	-0.65117	-0.407793	3.56351	2
pSymA_oligo_938	2	+	160695-160764	cis-encoded antisense sRNA	2	3.10672	0.860361	2.97053	0.871084	1.09569	0.694623	0.677244	3.30317	2
pSymA_oligo_334	2	-	824264-824313	trans-encoded sRNA	1	3.32454	1.23707	1.86029	2.23354	2.03291	1.33457	2.93292	3.52483	2
pSymA_oligo_2255	2	+	1026130-1026199	cis-encoded antisense sRNA	2	3.39729	0.994401	1.76794	1.37876	2.26279	0	1.47619	3.11027	2
pSymB_oligo_3871	3	-	624108-624157	trans-encoded sRNA	2	3.30628	2.12363	1.81986	2.74752	2.58586	2.41911	2.20169	3.59521	2
pSymB_oligo_2908	3	-	1106572-1106641	mRNA leader	0	3.12359	2.38916	2.75586	2.39671	2.83642	1.83784	2.23409	4.07141	2
pSymB_oligo_2532	3	-	1660154-1660203	mRNA leader	0	0	3.46693	3.7448	1.04909	0	-1.13461	0	1.89323	2
S._meliloti_chromosome_oligo_8746	1	-	2165272-2165321	trans-encoded sRNA	2	1.72893	3.71617	-1.03322	5.35157	0	0.573559	0.953754	0.594557	2
pSymB_oligo_748	3	+	130521-130570	cis-encoded antisense sRNA	3	1.09128	3.38928	-7.92429	3.72608	0.60253	0.989431	2.12509	1.65012	2
pSymB_oligo_3082	3	-	1338909-1338958	trans-encoded sRNA	1	0	3.3977	0	5.72954	0	0.998774	2.10342	0.945251	2
pSymB_oligo_2864	3	+	1361749-1361798	cis-encoded antisense sRNA	3	0.45115	6.04262	0	4.54468	1.22102	0	0.735523	1.69816	2
S._meliloti_chromosome_oligo_8468	1	+	2312126-2312175	mRNA leader	0	0	5.26343	0	1.68125	3.08113	0.666141	1.49683	1.16456	2
S._meliloti_chromosome_oligo_4247	1	-	2339584-2339633	trans-encoded sRNA	2	2.73347	3.38777	0.886292	2.88199	3.59631	2.44253	1.38341	1.35166	2
S._meliloti_chromosome_oligo_10632	1	+	3487509-3487558	trans-encoded sRNA	2	1.59937	4.0947	0	1.34022	3.25292	0	0	0	2
pSymA_oligo_3375	2	-	70963-71012	cis-encoded antisense sRNA	3	2.3074	3.02572	1.53796	1.7932	3.00075	1.52917	2.90171	2.22415	2
pSymA_oligo_1272	2	+	414102-414151	mRNA leader	0	0.974755	4.3263	1.83291	2.7955	3.62901	1.92495	0.895639	2.11185	2
pSymA_oligo_489	2	+	681378-681427	trans-encoded sRNA	1	1.96507	4.61163	1.90408	2.53007	3.2532	2.30523	2.96822	1.68186	2
pSymB_oligo_3362	3	+	571222-571271	trans-encoded sRNA	1	1.89248	5.11183	-0.625746	2.46451	3.93728	1.95762	1.46993	1.54176	2
pSymB_oligo_3717	3	-	759421-759490	cis-encoded antisense sRNA	2	2.91072	6.60973	0.931362	2.37428	3.9748	2.82997	2.14552	2.13689	2
pSymB_oligo_480	3	-	1519923-1519992	cis-encoded antisense sRNA	2	0	4.12012	2.14997	0	6.16501	0	0	-0.96157	2
S._meliloti_chromosome_oligo_2649	1	+	3044599-3044648	trans-encoded sRNA	2	0.837824	4.05894	1.2474	1.72183	2.91589	3.03336	1.15686	2.21186	2
S._meliloti_chromosome_oligo_1404	1	+	3121808-3121857	trans-encoded sRNA	1	0.899666	6.28205	1.21905	1.15545	1.78774	1.20176	3.1902	1.35927	2
pSymA_oligo_3262	2	-	766066-766115	mRNA leader	0	2.12752	3.08382	0	2.21983	0.883462	1.04004	3.7421	2.35878	2
pSymB_oligo_3792	3	+	641196-641265	cis-encoded antisense sRNA	2	1.77019	3.23672	1.26449	2.17788	1.44231	1.23307	3.00033	2.23575	2
pSymB_oligo_1500	3	+	960536-960605	cis-encoded antisense sRNA	2	0.386951	3.24849	0	1.26804	2.13632	2.09576	3.10265	1.90743	2
pSymB_oligo_627	3	-	1475968-1476017	trans-encoded sRNA	2	1.18885	3.35548	1.40439	1.58241	0.720848	2.88404	3.65843	2.17164	2
pSymB_oligo_3818	3	-	1494999-1495048	trans-encoded sRNA	2	2.03192	3.48219	1.51972	2.00473	1.03069	2.47921	3.66978	2.26728	2
S._meliloti_chromosome_oligo_10271	1	+	138751-138800	mRNA leader	0	2.8649	3.21465	1.94396	2.67945	1.91279	2.15909	2.82601	3.96969	2
S._meliloti_chromosome_oligo_755	1	+	1045010-1045059	mRNA leader	0	2.44804	3.14756	2.08635	2.45448	2.55477	1.9914	2.59012	3.951	2
S._meliloti_chromosome_oligo_14371	1	-	2845858-2845907	trans-encoded sRNA	2	0	4.37109	0.567218	0	0.487286	0	1.31128	3.19325	2
S._meliloti_chromosome_oligo_9809	1	+	2984768-2984817	mRNA leader	0	0	3.7283	0.581128	1.02866	0.947496	1.52723	1.38021	3.96856	2
S._meliloti_chromosome_oligo_4609	1	-	2998726-2998775	trans-encoded sRNA	1	1.48903	3.43768	1.83841	2.03946	2.12706	1.23688	1.97669	3.26651	2
S._meliloti_chromosome_oligo_11783	1	-	3234163-3234212	cis-encoded antisense sRNA	3	0.397531	5.30317	1.07136	2.82782	1.42982	1.91897	2.8034	3.75501	2
pSymB_oligo_1126	3	+	225232-225281	trans-encoded sRNA	2	2.55528	3.63344	2.43735	2.50616	2.74603	2.4801	2.68573	4.46885	2
pSymB_oligo_4100	3	+	610867-610916	trans-encoded sRNA	2	2.12891	3.07164	1.98369	2.00873	1.0726	1.0887	2.13797	3.3545	2
pSymB_oligo_1650	3	-	1043476-1043525	mRNA leader	0	1.25461	3.73215	1.48568	0.848459	0	0.758636	0	4.01329	2
pSymB_oligo_3214	3	-	1203314-1203363	mRNA leader	0	2.48834	4.63036	1.17941	1.91839	2.03428	1.66375	2.63631	3.79987	2
pSymB_oligo_4050	3	+	1565777-1565826	mRNA leader	0	2.71154	3.00234	1.97483	0.926799	1.68003	1.43825	2.33551	4.44667	2
pSymB_oligo_408	3	+	1680333-1680382	mRNA leader	0	0.490313	4.56306	2.2774	1.24143	0.936932	1.21815	1.57103	4.49703	2
S._meliloti_chromosome_oligo_8209	1	-	2059745-2059794	trans-encoded sRNA	2	0	0	5.21955	3.74808	0.961224	0.502913	1.89975	0	2
S._meliloti_chromosome_oligo_13297	1	+	3215944-3215993	trans-encoded sRNA	2	0	0.26071	4.17161	3.99697	0.888208	-0.635447	-1.69165	2.97874	2
S._meliloti_chromosome_oligo_3423	1	+	3289096-3289145	mRNA leader	0	1.79762	-0.940722	4.52585	4.44287	0	-0.809391	-0.577793	-1.21269	2
pSymA_oligo_3219	2	+	707977-708026	trans-encoded sRNA	1	0.753649	0.657581	4.92131	4.07439	-1.69077	1.09515	1.37671	0.922116	2
pSymA_oligo_2538	2	+	1210901-1210970	cis-encoded antisense sRNA	2	0.876587	0.872998	5.05245	3.50868	1.49204	1.11242	1.14157	1.42481	2
pSymA_oligo_539	2	-	91890-91959	cis-encoded antisense sRNA	2	2.88782	1.85173	3.1688	2.47095	3.78656	2.7682	1.10521	2.60481	2
pSymA_oligo_937	2	+	129636-129705	cis-encoded antisense sRNA	2	2.3624	1.17677	3.55809	2.58771	3.29632	2.9312	2.11399	2.07521	2
pSymA_oligo_95	2	-	195770-195839	cis-encoded antisense sRNA	2	2.53185	1.10874	4.06008	2.88194	3.61746	2.38341	2.58879	2.33275	2
pSymA_oligo_1555	2	-	375407-375456	trans-encoded sRNA	2	1.40052	1.65719	3.07003	2.63357	3.04005	2.45174	2.84002	2.97052	2
pSymA_oligo_589	2	-	503953-504022	cis-encoded antisense sRNA	2	1.08838	0.417231	3.79551	1.6084	3.33396	0	0.599925	2.0716	2
pSymB_oligo_1577	3	+	30222-30271	trans-encoded sRNA	2	0	0	3.98757	1.73287	3.02641	0	0	0	2
S._meliloti_chromosome_oligo_7839	1	-	927342-927391	trans-encoded sRNA	2	0	0	6.07894	1.00928	-1.0424	-0.967814	3.02069	2.449	2
S._meliloti_chromosome_oligo_14242	1	-	937983-938032	cis-encoded antisense sRNA	3	0	0	5.67039	0.764667	1.49065	1.63077	3.23146	0	2
pSymA_oligo_1622	2	+	108903-108972	cis-encoded antisense sRNA	2	2.09883	1.11521	3.10064	1.87134	2.47158	1.57328	3.01239	2.90825	2
pSymA_oligo_1660	2	-	358381-358430	trans-encoded sRNA	1	2.43112	1.24409	3.30622	2.06556	2.32998	1.84264	3.14801	2.75045	2
S._meliloti_chromosome_oligo_8819	1	+	317614-317663	trans-encoded sRNA	2	-1.73337	-0.485081	3.02135	-1.30572	-0.806934	-1.02498	-1.73177	3.50558	2
S._meliloti_chromosome_oligo_1332	1	-	982861-982930	cis-encoded antisense sRNA	2	1.7875	1.0812	5.75367	2.7513	0	2.15852	2.85597	4.79625	2
S._meliloti_chromosome_oligo_6051	1	-	1367246-1367295	trans-encoded sRNA	1	0	0	5.14309	2.73645	1.8369	0.990308	2.90532	4.08898	2
S._meliloti_chromosome_oligo_3532	1	+	1411689-1411738	trans-encoded sRNA	2	-1.3072	1.65849	4.72935	0.832383	2.24538	1.69606	2.23718	7.02557	2
S._meliloti_chromosome_oligo_8197	1	+	1527759-1527808	trans-encoded sRNA	2	0	0	4.59896	1.57761	0.500866	-0.601796	0.72432	3.17134	2
S._meliloti_chromosome_oligo_12590	1	-	1972041-1972090	trans-encoded sRNA	2	0	0	3.65754	2.4791	1.85974	2.04946	2.43818	3.37176	2
S._meliloti_chromosome_oligo_9359	1	-	2129216-2129265	trans-encoded sRNA	1	0	-1.64058	3.01492	1.02087	2.0896	1.92793	1.03742	4.25092	2
S._meliloti_chromosome_oligo_6293	1	+	2222160-2222209	trans-encoded sRNA	2	0	-0.333641	3.70749	0.963509	0	-0.531219	1.88634	3.23827	2
S._meliloti_chromosome_oligo_10228	1	+	2291223-2291272	trans-encoded sRNA	2	0.795866	0.280395	7.06143	2.274	1.12019	0.660264	0.813761	5.02898	2
S._meliloti_chromosome_oligo_1746	1	-	2356456-2356505	trans-encoded sRNA	2	1.26985	0.330555	3.29974	1.80312	2.24442	1.65882	1.65725	6.32046	2
S._meliloti_chromosome_oligo_7080	1	-	2356521-2356570	trans-encoded sRNA	2	0	0	4.40573	1.10292	0.473762	0.689363	0.940884	3.47117	2
pSymA_oligo_3131	2	-	152268-152337	cis-encoded antisense sRNA	2	0.877523	1.24375	3.19049	1.41653	2.74385	1.38217	2.2527	3.00068	2
pSymA_oligo_2168	2	-	154730-154779	cis-encoded antisense sRNA	3	0	0.826125	3.62101	1.33849	0	-1.55404	0	4.0156	2
pSymA_oligo_717	2	+	292020-292069	trans-encoded sRNA	2	2.28872	1.31213	3.01143	2.43244	2.36704	1.69522	1.50712	3.23599	2
pSymA_oligo_2273	2	+	313991-314040	trans-encoded sRNA	2	0	1.4412	3.28348	2.32912	1.77812	1.71887	2.3182	3.86893	2
pSymA_oligo_2822	2	+	371288-371337	trans-encoded sRNA	1	2.25351	0.928465	3.24631	2.15219	1.51283	1.99494	1.9045	3.02809	2
pSymA_oligo_1631	2	-	413825-413894	cis-encoded antisense sRNA	2	1.10278	0.760951	3.01764	2.60262	2.78329	2.70434	1.7982	3.10969	2
pSymA_oligo_638	2	-	526338-526387	trans-encoded sRNA	1	1.96219	0.942198	3.20095	1.07023	2.26392	1.21102	0.833893	3.26563	2
pSymA_oligo_1354	2	-	992715-992764	trans-encoded sRNA	2	0	0.737584	4.96098	1.97125	1.46124	1.54233	1.03062	4.28671	2
pSymB_oligo_2465	3	-	1092980-1093029	trans-encoded sRNA	1	2.68219	2.68554	3.90688	2.38425	2.76866	2.38565	2.33035	4.80133	2
pSymB_oligo_3525	3	-	1165658-1165707	mRNA leader	0	0	0	3.0286	2.90062	1.40823	1.20787	0.926344	3.40844	2
S._meliloti_chromosome_oligo_5797	1	+	411082-411131	trans-encoded sRNA	1	0	0	0	3.82763	3.21378	2.10453	0	-1.22712	2
S._meliloti_chromosome_oligo_7331	1	+	695035-695084	mRNA leader	0	0	0.901947	0	4.35824	3.82915	2.18955	2.49037	1.73681	2
S._meliloti_chromosome_oligo_4142	1	-	1621933-1621982	trans-encoded sRNA	2	0	-1.23516	0.762529	4.32555	3.7729	0	0	-0.801404	2
S._meliloti_chromosome_oligo_13553	1	+	2048422-2048471	trans-encoded sRNA	1	1.82909	0	-0.951042	4.44071	3.21538	1.5799	2.32394	0	2
S._meliloti_chromosome_oligo_9239	1	+	2121056-2121125	cis-encoded antisense sRNA	2	0.889767	-1.42899	-1.21742	4.94879	3.25914	2.99779	0.602853	-1.18185	2
S._meliloti_chromosome_oligo_6725	1	-	2323858-2323907	mRNA leader	0	2.9224	2.03331	1.60252	3.4791	4.2091	1.95185	1.94407	2.03707	2
S._meliloti_chromosome_oligo_3391	1	-	2356826-2356875	trans-encoded sRNA	2	2.6419	0	-1.908	5.02415	3.08435	2.51027	2.53132	1.52397	2
S._meliloti_chromosome_oligo_8143	1	+	2635623-2635672	trans-encoded sRNA	2	2.17443	0.400582	1.29695	3.54116	3.14344	1.32591	2.07856	0.862826	2
S._meliloti_chromosome_oligo_3401	1	-	2775759-2775808	mRNA leader	0	2.5738	0.829544	1.32896	3.1845	3.35561	2.54157	1.99961	2.51909	2
S._meliloti_chromosome_oligo_1399	1	+	3001968-3002017	trans-encoded sRNA	2	0	0	0	4.20602	3.44868	2.26569	1.31425	0	2
pSymA_oligo_1066	2	-	59584-59633	trans-encoded sRNA	2	1.61938	0.990509	2.49862	3.24472	3.77946	2.85575	2.50693	2.37811	2
pSymA_oligo_2225	2	+	408443-408492	trans-encoded sRNA	2	1.29146	0.396356	2.32458	4.74766	3.76547	2.36401	1.54601	1.7545	2
pSymA_oligo_3113	2	-	528844-528893	trans-encoded sRNA	1	2.59973	0.618683	1.71395	3.45132	4.33511	2.15007	2.76939	1.59716	2
pSymA_oligo_1566	2	+	534767-534816	mRNA leader	0	2.56596	0.76145	1.36729	3.13195	3.50505	1.33579	2.0248	2.28767	2
pSymA_oligo_2828	2	-	546937-546986	mRNA leader	0	2.88116	0.282047	1.58914	3.56619	3.49293	2.2426	2.3188	1.81975	2
pSymA_oligo_1216	2	-	603743-603792	trans-encoded sRNA	2	2.48232	1.02567	1.44141	3.1047	3.23181	2.71632	2.90487	1.07574	2
pSymA_oligo_1940	2	+	642487-642556	cis-encoded antisense sRNA	2	2.9868	0.457176	2.5726	3.59876	3.88668	2.94692	2.50638	2.22719	2
pSymA_oligo_2701	2	+	644557-644606	trans-encoded sRNA	1	2.28368	-0.314749	2.29851	3.54279	3.82236	2.39161	2.90733	1.70852	2
pSymA_oligo_3010	2	-	682481-682530	trans-encoded sRNA	2	1.74694	1.30824	1.94576	3.52209	3.62658	1.78287	2.6691	2.61465	2
pSymA_oligo_235	2	-	684978-685027	trans-encoded sRNA	2	2.59784	0.573961	1.70968	3.23582	3.71922	2.0865	2.57509	1.03001	2
pSymA_oligo_1620	2	-	690201-690250	trans-encoded sRNA	2	1.77731	0.597219	2.28096	3.67374	3.15221	1.77367	1.07945	2.14389	2
pSymA_oligo_1020	2	+	691257-691306	trans-encoded sRNA	2	2.48463	0	1.29514	4.28052	4.11884	1.75845	2.03314	2.07348	2
pSymA_oligo_3377	2	-	699884-699933	trans-encoded sRNA	2	2.40733	1.13502	2.63802	3.20275	3.52842	2.07617	2.32192	2.08903	2
pSymA_oligo_2283	2	+	707976-708025	trans-encoded sRNA	1	0	1.01728	1.51628	3.86254	3.00692	2.02622	2.30174	1.88469	2
pSymA_oligo_2080	2	+	851730-851799	cis-encoded antisense sRNA	2	1.66602	0.339767	2.8994	3.87065	3.55368	2.9024	1.81071	0.947112	2
pSymA_oligo_1651	2	-	1228279-1228328	trans-encoded sRNA	2	2.77866	0.400777	2.23697	3.61916	4.64329	1.82222	1.81133	0.994221	2
pSymB_oligo_3802	3	-	8916-8965	cis-encoded antisense sRNA	3	1.62974	1.11364	1.28327	3.1134	3.48187	2.43616	2.06112	1.86195	2
pSymB_oligo_2301	3	-	29458-29507	mRNA leader	0	2.13229	1.7427	1.30748	3.45917	3.33878	2.47664	2.6395	1.35114	2
pSymB_oligo_3158	3	+	228459-228508	cis-encoded antisense sRNA	2	0	0	0	4.54327	4.09354	2.27799	1.02641	0.549331	2
pSymB_oligo_1670	3	+	260884-260953	cis-encoded antisense sRNA	2	2.60007	0.953895	0	3.18392	4.21028	2.76443	2.95843	1.59067	2
pSymB_oligo_2966	3	-	314655-314704	mRNA leader	0	0	0.6996	1.61916	3.61023	3.34707	2.86268	1.83485	2.85704	2
pSymB_oligo_1535	3	-	320975-321044	cis-encoded antisense sRNA	2	2.70974	-0.268905	1.13874	3.05579	3.2904	1.91826	2.20216	1.10101	2
pSymB_oligo_1616	3	+	325668-325737	cis-encoded antisense sRNA	2	2.61988	0	1.14596	3.11179	4.22971	2.31904	2.65894	1.48318	2
pSymB_oligo_2378	3	+	348608-348677	cis-encoded antisense sRNA	2	1.53791	0.347337	2.33132	3.23819	3.21122	2.72283	1.69053	1.7478	2
pSymB_oligo_1105	3	+	442345-442394	mRNA leader	0	2.59162	0.727345	1.41904	3.82885	3.70465	2.53514	2.87845	1.72021	2
pSymB_oligo_1745	3	+	635005-635074	cis-encoded antisense sRNA	2	0.092466	-1.5111	-1.25977	3.60873	3.51215	0.639642	0	0	2
pSymB_oligo_429	3	-	660770-660839	cis-encoded antisense sRNA	2	-0.741304	0.623041	2.21915	3.44054	4.31983	2.09351	1.98769	1.09804	2
pSymB_oligo_1183	3	-	668838-668887	trans-encoded sRNA	2	2.43584	2.75266	1.30788	3.3602	3.03441	2.60378	2.25824	1.89698	2
pSymB_oligo_1186	3	+	725042-725091	trans-encoded sRNA	2	0	0	0	3.29454	3.39098	2.98612	1.44478	0.703856	2
pSymB_oligo_3141	3	+	855676-855725	mRNA leader	0	1.86417	0.959845	1.11425	3.73514	3.14318	2.05236	2.84371	0.668321	2
pSymB_oligo_3306	3	-	1140232-1140301	cis-encoded antisense sRNA	2	1.57712	0	0.98051	3.04763	3.06764	2.78545	2.37554	2.18988	2
pSymB_oligo_2240	3	-	1276290-1276339	cis-encoded antisense sRNA	2	0	0.353069	0.801052	4.32037	3.77477	2.92124	2.24858	2.18012	2
pSymB_oligo_3681	3	-	1376744-1376793	mRNA leader	0	0	1.34065	0.795789	3.81474	3.71398	2.18364	1.41687	1.17242	2
pSymB_oligo_3295	3	+	1493406-1493475	cis-encoded antisense sRNA	2	1.1297	0	1.0925	3.78055	3.75741	1.06481	1.28816	0	2
pSymB_oligo_2384	3	-	1531156-1531225	cis-encoded antisense sRNA	2	2.84789	0	0.690428	3.83365	4.00315	2.09937	2.69118	0.840959	2
S._meliloti_chromosome_oligo_3959	1	-	292865-292914	mRNA leader	0	2.96985	0.758552	1.58526	3.29168	2.73293	3.17168	2.80928	-0.892149	2
S._meliloti_chromosome_oligo_10186	1	+	772671-772740	cis-encoded antisense sRNA	2	1.68262	0	0.381658	3.30514	2.59522	3.10932	2.18379	0	2
S._meliloti_chromosome_oligo_5297	1	-	775080-775129	trans-encoded sRNA	1	2.4605	0.0321534	-1.18065	3.77952	2.5811	3.11886	2.23705	-1.5839	2
S._meliloti_chromosome_oligo_3667	1	-	856182-856231	cis-encoded antisense sRNA	1	0	-1.04344	1.10024	3.3685	2.88095	3.6571	1.62051	1.1109	2
S._meliloti_chromosome_oligo_3896	1	+	1733322-1733371	trans-encoded sRNA	2	0	0	0	3.93437	0	4.34148	-1.78204	-0.444584	2
S._meliloti_chromosome_oligo_4430	1	-	2645049-2645098	cis-encoded antisense sRNA	1	1.65397	0.538979	0.971642	3.52678	1.73874	3.7133	2.8841	0	2
pSymA_oligo_2648	2	+	443334-443383	trans-encoded sRNA	2	2.8641	1.3627	2.90401	4.28433	2.1604	3.07561	2.56286	2.3371	2
S._meliloti_chromosome_oligo_11575	1	+	1071456-1071505	trans-encoded sRNA	1	1.99896	0.0312782	0	4.82775	1.40692	2.24925	3.01563	-1.76176	2
S._meliloti_chromosome_oligo_10993	1	-	1845274-1845323	cis-encoded antisense sRNA	3	1.53084	0	0	4.63863	2.53132	2.2952	3.22202	2.29555	2
S._meliloti_chromosome_oligo_8210	1	-	2163605-2163654	trans-encoded sRNA	2	1.49183	0	0	6.15788	0	2.08214	3.11828	0	2
S._meliloti_chromosome_oligo_12654	1	+	2363188-2363237	mRNA leader	0	2.87588	1.57365	1.93218	4.2939	2.43009	2.77465	4.79307	2.35955	2
pSymA_oligo_3498	2	-	93136-93205	cis-encoded antisense sRNA	2	2.77887	0.954246	2.02767	3.04326	1.74671	1.94903	3.78778	2.10086	2
pSymA_oligo_2462	2	+	429408-429457	mRNA leader	0	2.82992	0.267658	2.04515	3.96674	2.40502	1.93821	5.47476	2.1945	2
pSymA_oligo_80	2	-	441454-441503	trans-encoded sRNA	1	1.99464	0	1.67946	3.44559	1.76792	2.94894	5.23701	0.943601	2
pSymA_oligo_2873	2	+	472610-472659	trans-encoded sRNA	2	2.50626	2.14411	1.05397	3.46534	1.98564	2.07307	4.2664	2.18166	2
pSymA_oligo_733	2	+	508579-508628	trans-encoded sRNA	2	0	2.60504	1.68682	3.18626	2.85188	2.57204	3.35002	2.98972	2
pSymA_oligo_1241	2	+	755763-755832	cis-encoded antisense sRNA	2	2.53788	0.758424	1.74263	3.57039	2.76729	2.61548	5.03721	2.18957	2
pSymA_oligo_1786	2	+	1315073-1315142	cis-encoded antisense sRNA	2	2.65321	0	0.664957	3.37015	1.59744	2.08981	5.02636	0	2
pSymA_oligo_2210	2	+	1331081-1331150	cis-encoded antisense sRNA	2	2.92302	1.11431	1.35111	4.08232	1.48394	2.32663	6.19868	1.49395	2
pSymB_oligo_1798	3	-	37657-37726	cis-encoded antisense sRNA	2	2.91051	1.31512	0.869159	3.09019	1.74996	2.21104	6.02794	2.22105	2
pSymB_oligo_3935	3	-	1316819-1316868	trans-encoded sRNA	2	2.80256	1.24817	0.617125	3.30263	1.68329	2.67717	3.50243	1.22237	2
pSymB_oligo_2107	3	-	1432993-1433042	mRNA leader	0	2.02299	0.398602	1.11598	3.2279	2.8086	1.33129	3.03508	0	2
S._meliloti_chromosome_oligo_1789	1	+	702023-702072	trans-encoded sRNA	2	2.06497	1.90441	1.52895	3.00633	1.6844	1.96064	2.64459	3.00336	2
S._meliloti_chromosome_oligo_9529	1	-	1398340-1398389	trans-encoded sRNA	2	-2.67083	0	-1.3628	4.57018	0.554313	-0.630602	-0.734758	3.58385	2
S._meliloti_chromosome_oligo_14193	1	-	3212677-3212726	trans-encoded sRNA	2	1.0278	-0.602842	2.39774	3.40552	0.832543	1.45912	2.54454	5.0494	2
pSymA_oligo_2481	2	+	268278-268347	cis-encoded antisense sRNA	2	0.828823	2.69029	2.98263	3.38473	1.39127	1.76762	2.97738	4.27108	2
pSymA_oligo_2601	2	-	511495-511544	trans-encoded sRNA	1	1.91522	0.967784	2.6094	4.3792	2.06077	0.587905	0.904724	3.22353	2
pSymA_oligo_2989	2	-	1243793-1243862	cis-encoded antisense sRNA	2	1.76238	1.10316	1.60102	3.2778	2.84532	1.8403	2.60994	3.18096	2
pSymB_oligo_1232	3	+	642833-642902	cis-encoded antisense sRNA	2	1.74051	1.14215	2.95937	4.17275	0.385868	2.4622	2.57453	3.97609	2
pSymB_oligo_3912	3	+	801292-801361	cis-encoded antisense sRNA	2	2.49116	2.3133	2.65529	3.16069	2.98836	2.43041	2.46906	4.02453	2
pSymB_oligo_491	3	-	1228373-1228442	cis-encoded antisense sRNA	2	2.5326	0.502354	2.44174	3.13906	1.67106	2.54281	2.59917	4.24703	2
pSymB_oligo_2980	3	-	1448792-1448841	trans-encoded sRNA	2	2.5917	0.848032	1.97349	3.36548	2.7693	2.35855	2.58087	6.42626	2
pSymB_oligo_1463	3	+	1669269-1669338	cis-encoded antisense sRNA	2	2.83017	2.05722	2.63632	3.61073	1.76147	2.43209	2.92969	4.33925	2
S._meliloti_chromosome_oligo_11631	1	-	500739-500808	cis-encoded antisense sRNA	2	2.6601	0.597833	0	1.71357	4.39213	3.09645	0.872921	2.40721	2
S._meliloti_chromosome_oligo_10553	1	+	1335793-1335862	cis-encoded antisense sRNA	2	1.22053	0.9272	0	1.94844	3.01044	3.69369	0.918497	1.37504	2
S._meliloti_chromosome_oligo_8232	1	-	1519996-1520065	cis-encoded antisense sRNA	2	0	1.00743	0	0	6.57307	4.89602	1.98827	1.66861	2
S._meliloti_chromosome_oligo_7202	1	-	1680163-1680212	trans-encoded sRNA	2	0	0	0	2.75605	3.1192	3.12845	0	2.06728	2
S._meliloti_chromosome_oligo_13890	1	-	1857602-1857651	cis-encoded antisense sRNA	3	2.17633	0	0	1.51064	3.10398	3.22507	2.56756	0	2
pSymA_oligo_1405	2	-	368741-368790	trans-encoded sRNA	2	0	2.57951	0	2.99975	3.12158	4.83522	2.8025	2.49256	2
pSymA_oligo_3374	2	-	546932-546981	mRNA leader	0	0	0	1.08592	2.73479	3.2972	3.17142	2.69492	0	2
pSymA_oligo_3392	2	-	830974-831043	cis-encoded antisense sRNA	2	0.500678	0.418433	1.44663	2.18159	3.50362	3.02018	2.07992	1.52201	2
pSymA_oligo_2352	2	-	1112636-1112705	cis-encoded antisense sRNA	2	0.865014	2.01075	1.71909	2.62502	4.16024	3.00559	2.39733	2.32016	2
pSymA_oligo_1191	2	+	1140094-1140163	cis-encoded antisense sRNA	2	2.72241	1.96913	1.44989	1.55853	4.18854	3.27994	2.47535	2.29366	2
pSymB_oligo_700	3	-	449434-449503	cis-encoded antisense sRNA	2	2.35551	0.648416	1.34801	2.12268	3.90834	3.10637	2.71318	1.19195	2
pSymB_oligo_2955	3	+	744272-744341	cis-encoded antisense sRNA	2	2.31449	0.718235	1.67657	2.47992	3.18745	3.216	1.26359	1.76256	2
pSymB_oligo_1517	3	-	1240513-1240562	mRNA leader	0	0	0	0	-0.683367	3.22055	3.08475	0	0	2
S._meliloti_chromosome_oligo_8045	1	-	1077429-1077478	trans-encoded sRNA	2	1.44269	2.93237	0	1.88521	3.30883	2.35801	4.13057	0.79793	2
S._meliloti_chromosome_oligo_3487	1	+	1162529-1162578	trans-encoded sRNA	1	0	0.710154	-1.13076	2.79938	3.64373	1.35145	3.31121	-0.977004	2
S._meliloti_chromosome_oligo_3672	1	+	1220669-1220718	mRNA leader	0	0	0	0	1.40139	3.39122	1.63391	3.29462	0	2
S._meliloti_chromosome_oligo_2274	1	-	1359214-1359263	trans-encoded sRNA	2	0	0	0	2.30405	3.08171	0.981498	3.1057	0	2
S._meliloti_chromosome_oligo_2069	1	-	1739225-1739274	trans-encoded sRNA	2	1.32802	0	0	2.71345	4.31115	2.58972	4.52165	0.847444	2
S._meliloti_chromosome_oligo_11000	1	-	2161320-2161369	trans-encoded sRNA	2	0	0.95679	0	2.57664	3.93525	2.94438	3.16085	1.56752	2
S._meliloti_chromosome_oligo_11001	1	-	2161320-2161369	trans-encoded sRNA	2	2.37789	0	-2.57586	2.55629	4.25269	2.45397	6.76169	-0.796624	2
pSymA_oligo_1066	2	+	59584-59633	trans-encoded sRNA	2	0	1.52107	1.95206	1.23847	3.6458	2.53733	3.68774	1.22249	2
pSymA_oligo_2651	2	+	502047-502096	trans-encoded sRNA	2	0	1.32439	2.15144	1.19479	3.45037	1.63495	5.19262	1.24696	2
pSymA_oligo_436	2	+	654684-654733	mRNA leader	0	2.08418	0	1.46933	2.40302	3.60054	2.45168	3.27963	1.73781	2
pSymA_oligo_2544	2	-	1005335-1005384	trans-encoded sRNA	1	0	1.17731	1.65666	1.52604	4.7119	2.70233	4.18509	0.938655	2
pSymB_oligo_592	3	+	7517-7586	cis-encoded antisense sRNA	2	2.52792	0.643778	1.18641	2.40379	3.51649	0.811142	3.96018	2.08425	2
pSymB_oligo_38	3	+	24484-24553	cis-encoded antisense sRNA	2	2.4017	0.653844	1.50776	2.50078	5.33957	2.21433	4.35146	1.06692	2
pSymB_oligo_1330	3	+	40316-40385	cis-encoded antisense sRNA	2	2.71232	0.656517	1.36056	2.9671	3.3076	0	4.03712	2.03569	2
pSymB_oligo_2892	3	-	241900-241969	cis-encoded antisense sRNA	2	0.806017	0.971178	1.09359	1.29144	3.26397	1.45409	3.55664	2.02623	2
pSymB_oligo_917	3	-	355885-355954	cis-encoded antisense sRNA	2	2.45238	0.390485	1.29247	2.77808	3.01931	2.67839	3.08523	1.84187	2
pSymB_oligo_1805	3	+	394895-394964	cis-encoded antisense sRNA	2	1.502	0.307347	1.56257	2.04806	3.72759	2.99322	3.3575	1.29792	2
pSymB_oligo_2511	3	-	654582-654631	trans-encoded sRNA	1	2.95806	2.12331	0.535003	2.62398	3.35296	1.58808	4.20896	1.68855	2
S._meliloti_chromosome_oligo_5133	1	+	3271220-3271269	mRNA leader	0	2.43423	0.607293	0.753902	1.96453	3.16652	1.62038	1.8206	5.63178	2
pSymA_oligo_2187	2	+	684979-685028	trans-encoded sRNA	2	2.95138	1.318	2.91887	2.91979	3.44202	1.68255	2.75435	3.47802	2
pSymB_oligo_2922	3	+	1070327-1070376	trans-encoded sRNA	2	0	1.8704	2.97911	2.33267	3.85597	2.13914	0	4.32216	2
S._meliloti_chromosome_oligo_9369	1	+	306392-306461	cis-encoded antisense sRNA	2	1.39385	0	0	1.86205	-1.84148	3.96785	3.11102	0	2
S._meliloti_chromosome_oligo_5949	1	-	314488-314537	trans-encoded sRNA	1	2.25356	2.04053	0	1.52406	0	3.9188	4.27188	1.15447	2
S._meliloti_chromosome_oligo_8403	1	-	408967-409036	cis-encoded antisense sRNA	2	1.14827	1.38728	0	-0.348531	0.847297	3.03807	3.9193	0	2
S._meliloti_chromosome_oligo_7744	1	-	1542039-1542108	cis-encoded antisense sRNA	2	0	0	0	0.87712	0	3.80374	4.11602	1.37142	2
S._meliloti_chromosome_oligo_9100	1	+	2360992-2361041	trans-encoded sRNA	2	0	0.453438	1.10215	1.45364	1.58098	3.32436	4.007	0.713781	2
S._meliloti_chromosome_oligo_9100	1	-	2360992-2361041	trans-encoded sRNA	2	-0.315303	0.361302	1.33997	1.72155	2.32763	3.76449	3.525	1.63181	2
S._meliloti_chromosome_oligo_11955	1	+	2511180-2511249	cis-encoded antisense sRNA	2	1.09054	0.976629	0	-1.43941	0	3.15382	4.4335	-0.55716	2
S._meliloti_chromosome_oligo_7737	1	+	2931127-2931196	cis-encoded antisense sRNA	2	1.54849	1.73059	0.560422	1.27834	1.95625	4.05935	5.01707	0.816367	2
pSymA_oligo_1723	2	+	18098-18167	cis-encoded antisense sRNA	2	1.4722	1.39044	2.58973	2.265	2.13838	3.17844	3.61757	2.42625	2
pSymA_oligo_1077	2	-	43286-43355	cis-encoded antisense sRNA	2	1.0043	1.54849	2.41846	2.004	1.42817	3.64089	3.95274	2.58058	2
pSymA_oligo_2414	2	-	48017-48066	trans-encoded sRNA	1	0.740456	1.91726	2.02195	2.01665	1.6423	3.71514	5.73397	2.73286	2
pSymA_oligo_623	2	-	179070-179119	cis-encoded antisense sRNA	1	0	0	0	2.49242	2.79133	3.14268	6.73387	1.35218	2
pSymA_oligo_1524	2	-	386805-386874	cis-encoded antisense sRNA	2	2.13559	0	2.26353	1.31702	0.835369	3.12928	4.40988	2.38647	2
pSymA_oligo_1341	2	-	391243-391312	cis-encoded antisense sRNA	2	1.80405	1.87418	2.69241	1.87492	2.1103	3.95735	3.42352	2.65394	2
pSymA_oligo_1864	2	-	453339-453388	cis-encoded antisense sRNA	3	1.92312	1.69617	1.42199	2.22308	1.96294	3.59581	4.3445	1.49243	2
pSymA_oligo_2753	2	-	497235-497304	cis-encoded antisense sRNA	2	2.23934	0	2.0811	1.65749	1.25546	3.30457	3.41081	1.29102	2
pSymA_oligo_3227	2	+	578317-578386	cis-encoded antisense sRNA	2	0.746448	2.46793	2.3708	2.03027	1.54352	4.1856	5.7639	1.9138	2
pSymA_oligo_345	2	+	614196-614265	cis-encoded antisense sRNA	2	1.23253	1.47041	1.57773	2.18452	1.77812	3.47505	5.15844	2.06975	2
pSymA_oligo_2075	2	-	626699-626768	cis-encoded antisense sRNA	2	2.12584	1.20729	1.76316	2.03043	1.56508	3.63863	4.77064	2.12281	2
pSymA_oligo_1680	2	-	692611-692680	cis-encoded antisense sRNA	2	1.97162	0	1.38198	1.69021	1.31892	3.24781	4.53534	2.30098	2
pSymA_oligo_891	2	-	905933-905982	mRNA leader	0	2.36708	1.39217	1.68453	1.52286	0.706691	3.42365	5.2199	1.61363	2
pSymA_oligo_712	2	-	1019375-1019424	trans-encoded sRNA	1	1.68416	0	0.73224	2.2163	0.718051	3.3135	5.36704	1.50778	2
pSymA_oligo_1153	2	+	1236104-1236153	trans-encoded sRNA	1	2.09977	0	0	2.42329	2.89137	3.08668	3.04189	0	2
pSymA_oligo_2411	2	-	1240557-1240606	mRNA leader	0	1.94782	0.574027	0	2.42351	1.61113	4.014	3.49093	2.06778	2
pSymA_oligo_814	2	-	1245489-1245538	trans-encoded sRNA	1	2.60524	1.39034	0	1.80777	1.33848	3.19754	4.47987	1.41941	2
pSymA_oligo_558	2	-	1348708-1348777	cis-encoded antisense sRNA	2	2.06814	0	0.691706	2.8775	1.7611	3.20738	5.55034	1.08813	2
pSymB_oligo_2475	3	+	74938-75007	cis-encoded antisense sRNA	2	0.660101	1.84584	0	2.42462	1.33603	3.35117	5.27259	1.6595	2
pSymB_oligo_1669	3	-	257245-257314	cis-encoded antisense sRNA	2	1.7582	1.03925	0.993787	2.31444	1.50565	4.2483	4.59191	1.4913	2
pSymB_oligo_3775	3	+	322125-322194	cis-encoded antisense sRNA	2	1.38866	1.10025	1.13022	1.98955	1.11821	3.1514	3.49756	1.58844	2
pSymB_oligo_3903	3	+	323209-323278	cis-encoded antisense sRNA	2	1.92503	0.513228	1.02529	2.35757	2.37595	3.55103	5.81354	2.05628	2
pSymB_oligo_2477	3	+	349503-349572	cis-encoded antisense sRNA	2	0.91569	0.888904	1.72496	2.48137	1.45107	4.23231	5.62877	1.71381	2
pSymB_oligo_1917	3	-	368890-368959	cis-encoded antisense sRNA	2	1.71678	0.8964	1.3062	2.62952	2.89035	3.71372	5.96618	1.40415	2
pSymB_oligo_474	3	+	386320-386389	cis-encoded antisense sRNA	2	0.793819	0.602846	0.985313	2.04552	1.0358	3.49345	3.46721	1.91832	2
pSymB_oligo_98	3	-	432646-432715	cis-encoded antisense sRNA	2	2.05992	0.55967	1.03114	1.61391	1.29595	3.32984	4.96936	1.93195	2
pSymB_oligo_2897	3	+	606665-606734	cis-encoded antisense sRNA	2	0.949805	0.485503	1.03838	2.291	2.0109	3.72615	3.14177	1.45607	2
pSymB_oligo_2512	3	-	670612-670661	trans-encoded sRNA	2	0.592858	1.22239	1.27078	2.15156	1.28444	3.46095	4.68043	1.2042	2
pSymB_oligo_1624	3	-	739967-740036	cis-encoded antisense sRNA	2	0.882957	0.978274	0.782742	1.24017	0	3.19652	4.53152	1.35781	2
pSymB_oligo_1680	3	-	919482-919551	cis-encoded antisense sRNA	2	1.83272	1.23028	1.22271	2.40735	1.20966	3.42202	6.18624	1.82138	2
pSymB_oligo_2782	3	-	933296-933365	cis-encoded antisense sRNA	2	1.38701	0.896938	1.47133	2.3697	1.40275	3.06615	3.31234	2.85799	2
pSymB_oligo_3611	3	+	1164763-1164832	cis-encoded antisense sRNA	2	2.62355	1.07029	1.25802	2.23193	1.46632	4.18033	4.39742	2.1007	2
pSymB_oligo_547	3	-	1245108-1245177	cis-encoded antisense sRNA	2	2.41316	0.986958	1.05843	2.5516	1.11792	3.39332	4.47634	1.59452	2
S._meliloti_chromosome_oligo_4391	1	-	1765882-1765951	cis-encoded antisense sRNA	2	2.32862	2.1794	1.42582	2.75344	1.41914	2.17162	3.35066	4.22671	2
pSymA_oligo_2833	2	-	35218-35287	cis-encoded antisense sRNA	2	1.39579	1.47498	2.90189	2.82219	2.08008	2.31307	3.26331	4.14855	2
pSymA_oligo_2475	2	-	180677-180746	cis-encoded antisense sRNA	2	2.50423	1.22442	2.62644	1.7854	1.59119	2.24865	3.33081	3.05667	2
pSymA_oligo_1289	2	+	265598-265667	cis-encoded antisense sRNA	2	1.38378	1.04735	2.96204	1.48968	1.29395	1.56394	3.34797	3.02591	2
pSymA_oligo_2793	2	-	332624-332693	cis-encoded antisense sRNA	2	2.38588	1.20432	2.89325	2.26562	1.78814	2.26915	3.85212	3.17517	2
pSymA_oligo_1616	2	-	559378-559427	trans-encoded sRNA	2	2.7503	0	2.83731	1.78197	1.27119	2.62852	5.1635	4.13112	2
pSymA_oligo_2709	2	+	747762-747831	cis-encoded antisense sRNA	2	1.59015	2.97024	2.45859	2.89243	1.54451	2.13143	4.65717	3.98293	2
pSymB_oligo_1988	3	-	67346-67415	cis-encoded antisense sRNA	2	1.31824	1.97086	1.33986	2.16717	2.94046	2.48506	3.23132	4.18313	2
pSymB_oligo_2142	3	-	476939-476988	mRNA leader	0	0	2.13992	1.72817	0.993016	1.91609	2.84939	3.17205	3.08864	2
pSymB_oligo_1253	3	-	583108-583157	trans-encoded sRNA	2	1.86037	1.03886	2.00076	2.50163	0	2.26928	6.34426	3.56613	2
pSymB_oligo_1628	3	+	1019117-1019186	cis-encoded antisense sRNA	2	2.15878	1.51045	1.51894	1.70837	0.92999	1.61607	4.10423	3.38583	2
pSymB_oligo_1020	3	+	1514190-1514239	trans-encoded sRNA	2	2.08134	1.88927	2.38961	1.74813	1.03192	1.44188	3.33438	3.33841	2
S._meliloti_chromosome_oligo_515	1	-	633043-633092	trans-encoded sRNA	1	3.67238	3.29954	1.85093	3.63725	2.82221	1.94227	2.08871	2.37945	3
S._meliloti_chromosome_oligo_7310	1	+	2987386-2987435	trans-encoded sRNA	2	3.32195	3.58134	0	2.83145	2.82944	3.92118	2.87306	1.87145	3
S._meliloti_chromosome_oligo_3694	1	-	1822647-1822716	cis-encoded antisense sRNA	2	3.05486	3.06618	1.79446	2.97976	2.66475	2.37644	2.16323	4.49186	3
S._meliloti_chromosome_oligo_5296	1	+	731133-731182	trans-encoded sRNA	2	3.24696	0	3.42227	5.62542	1.71303	2.89409	2.97127	2.01779	3
S._meliloti_chromosome_oligo_11908	1	-	1840348-1840397	trans-encoded sRNA	2	4.18004	2.38371	3.56935	5.34589	2.73998	0	0	0	3
pSymA_oligo_179	2	-	409094-409143	trans-encoded sRNA	1	3.27231	2.42737	3.86864	2.71585	3.54753	2.6996	2.83321	2.65497	3
pSymA_oligo_2841	2	-	412119-412188	cis-encoded antisense sRNA	2	3.07804	1.12491	3.0617	1.63168	3.49191	2.16383	2.43076	1.82472	3
pSymA_oligo_3083	2	-	1047358-1047427	cis-encoded antisense sRNA	2	3.69105	0.746851	3.1815	1.77049	2.90927	1.59623	1.98273	3.77069	3
pSymB_oligo_1315	3	+	999422-999471	trans-encoded sRNA	2	3.27274	2.9444	3.26476	2.86064	2.83137	2.63992	2.40812	4.79317	3
S._meliloti_chromosome_oligo_5695	1	+	259931-259980	cis-encoded antisense sRNA	2	4.32245	1.59428	0	6.98098	3.0507	1.92643	2.84583	2.14859	3
pSymA_oligo_2600	2	+	58265-58314	mRNA leader	0	4.39222	0.935864	2.34382	3.20701	3.54062	1.90457	2.80909	1.96327	3
pSymA_oligo_2405	2	+	97925-97974	trans-encoded sRNA	1	4.66656	1.78609	0	4.64865	3.03731	2.07951	2.48323	0.674233	3
pSymA_oligo_1625	2	+	263823-263892	cis-encoded antisense sRNA	2	3.75202	0.71116	2.97265	3.70028	4.32826	2.72857	2.67459	2.74851	3
pSymA_oligo_3489	2	+	546059-546108	trans-encoded sRNA	1	4.15287	2.25167	1.9493	3.37554	3.82349	2.96953	2.84262	2.58052	3
pSymA_oligo_498	2	-	611446-611515	cis-encoded antisense sRNA	2	4.59708	1.70529	2.55521	3.90524	3.75521	2.08195	1.9073	2.84657	3
pSymA_oligo_3078	2	-	632337-632406	cis-encoded antisense sRNA	2	5.48081	0.675673	2.55531	3.3631	3.89245	1.41486	1.84922	2.94338	3
pSymA_oligo_2076	2	-	710583-710652	cis-encoded antisense sRNA	2	5.38331	0.566292	1.91269	4.12069	3.92645	2.94271	1.67819	1.68003	3
pSymA_oligo_2758	2	+	746983-747052	cis-encoded antisense sRNA	2	3.74831	0.893018	2.33924	7.00332	4.05903	2.97688	2.37668	2.52344	3
pSymA_oligo_710	2	-	1008679-1008728	trans-encoded sRNA	2	3.50659	0.672098	1.68738	4.45279	3.78551	2.15142	1.89059	2.02657	3
pSymB_oligo_2665	3	-	29441-29490	mRNA leader	0	4.6655	2.19933	1.2219	3.9349	3.05316	1.9073	1.86621	1.73415	3
pSymB_oligo_40	3	+	100289-100358	cis-encoded antisense sRNA	2	4.10034	0.786688	2.67213	3.28924	3.91197	2.89062	2.92645	2.73504	3
pSymB_oligo_2719	3	-	121368-121437	cis-encoded antisense sRNA	2	3.63755	0.627535	2.14581	3.67656	3.23994	2.86286	2.81086	2.25134	3
pSymB_oligo_3439	3	+	406440-406489	mRNA leader	0	3.95198	2.12563	1.98503	3.87314	3.91853	2.80689	1.93322	2.07775	3
pSymB_oligo_1361	3	-	800763-800812	trans-encoded sRNA	2	3.55078	1.20132	2.06235	3.63113	3.44383	1.79445	1.84457	2.84309	3
pSymB_oligo_3950	3	-	1625871-1625940	cis-encoded antisense sRNA	2	3.48746	0.403957	1.19704	3.47558	3.57674	1.95312	1.62364	1.82263	3
pSymB_oligo_2362	3	-	1668885-1668934	mRNA leader	0	3.29331	2.77143	1.14458	3.07816	4.04623	2.96052	2.51206	1.71577	3
S._meliloti_chromosome_oligo_6428	1	+	267010-267059	trans-encoded sRNA	2	3.42908	0.27545	0	3.71925	0	3.36301	2.46632	0	3
S._meliloti_chromosome_oligo_14133	1	+	2325283-2325352	cis-encoded antisense sRNA	2	3.14067	0	0	4.07335	2.84258	3.71923	2.31209	-2.07505	3
S._meliloti_chromosome_oligo_14085	1	-	820383-820432	trans-encoded sRNA	2	3.3598	1.62283	-0.95149	3.39532	2.93799	1.99757	3.53548	0.795164	3
pSymA_oligo_81	2	-	451913-451962	trans-encoded sRNA	2	3.40684	0.483809	2.32346	3.92059	2.45027	2.91439	6.84398	1.91778	3
pSymA_oligo_3279	2	-	890214-890283	cis-encoded antisense sRNA	2	5.3884	0	1.96913	4.01053	1.18914	2.0879	5.80767	2.41563	3
pSymA_oligo_1051	2	+	938192-938241	trans-encoded sRNA	2	3.41371	1.49845	1.4708	3.22799	2.10246	1.84334	3.18684	0.752352	3
pSymA_oligo_2585	2	-	1021845-1021894	trans-encoded sRNA	2	3.60575	0	1.59034	3.00964	1.63248	2.11538	3.8246	0.848246	3
pSymA_oligo_921	2	+	1328808-1328857	trans-encoded sRNA	2	3.11082	1.32753	0	3.4773	2.59135	1.79114	3.84737	2.02082	3
S._meliloti_chromosome_oligo_14036	1	+	684735-684784	trans-encoded sRNA	2	3.72939	0.960879	1.97692	3.76516	2.80858	1.11546	1.24564	3.36306	3
S._meliloti_chromosome_oligo_3150	1	-	758159-758228	cis-encoded antisense sRNA	2	3.33079	2.13814	1.51615	3.0811	2.4432	2.70394	2.94731	4.69349	3
S._meliloti_chromosome_oligo_1832	1	+	1300972-1301021	trans-encoded sRNA	2	3.12942	2.28781	1.25695	3.15832	2.75202	2.14354	2.28991	3.60886	3
S._meliloti_chromosome_oligo_10406	1	-	2321429-2321478	trans-encoded sRNA	1	5.69414	1.68651	2.24543	4.25291	2.79868	2.03033	2.80871	4.53693	3
S._meliloti_chromosome_oligo_9407	1	+	3509357-3509426	cis-encoded antisense sRNA	2	3.53795	1.12835	2.71799	3.98795	2.99438	2.03456	2.51568	3.86152	3
pSymA_oligo_926	2	+	380811-380860	trans-encoded sRNA	2	3.01766	1.77912	2.9239	3.2004	2.55639	2.38831	2.35575	3.84999	3
pSymA_oligo_3520	2	-	1018072-1018121	trans-encoded sRNA	1	3.05207	1.14794	1.8231	3.33163	2.00132	2.4595	2.87136	3.71371	3
pSymA_oligo_507	2	-	1312086-1312155	cis-encoded antisense sRNA	2	3.82289	0.535349	2.66383	5.01184	2.94181	1.03068	0	3.33706	3
pSymB_oligo_726	3	-	63897-63946	mRNA leader	0	3.06473	2.75226	2.47155	3.28868	1.90307	2.5862	2.59871	4.13531	3
pSymB_oligo_105	3	-	846894-846963	cis-encoded antisense sRNA	2	3.24935	1.4005	2.59097	3.03507	2.85623	2.07112	1.47266	3.33876	3
pSymB_oligo_506	3	-	930368-930417	cis-encoded antisense sRNA	3	3.59161	0.684527	2.86558	4.09948	2.24598	2.58626	2.38488	3.69798	3
pSymB_oligo_2818	3	+	1620464-1620513	trans-encoded sRNA	1	3.33849	2.16289	2.56543	3.34983	2.40656	1.67146	1.90421	4.4423	3
pSymA_oligo_578	2	-	540790-540839	mRNA leader	0	4.15897	1.06442	2.01123	2.70015	4.11118	3.19604	2.52676	1.81959	3
pSymA_oligo_3256	2	+	546316-546365	trans-encoded sRNA	1	4.76753	0.992633	1.82412	2.41842	3.69563	3.13093	2.05473	1.14655	3
S._meliloti_chromosome_oligo_13907	1	-	251729-251778	trans-encoded sRNA	2	3.41945	0	0	2.92018	3.7001	1.9132	4.31144	0.854091	3
S._meliloti_chromosome_oligo_8530	1	-	1220671-1220720	trans-encoded sRNA	1	3.44665	2.26161	-0.937753	2.86091	3.65745	2.66914	3.94522	0	3
S._meliloti_chromosome_oligo_2561	1	+	1857743-1857792	trans-encoded sRNA	2	3.41764	0	0	1.48214	3.50567	2.50143	3.60805	0.432594	3
S._meliloti_chromosome_oligo_4422	1	+	2334085-2334134	trans-encoded sRNA	1	5.80069	1.57677	0	2.00694	3.22594	2.29599	3.07917	0.72119	3
S._meliloti_chromosome_oligo_7801	1	+	2743386-2743435	trans-encoded sRNA	2	4.25599	-0.187814	-1.3107	1.46324	3.13784	2.03803	3.24935	0.411278	3
S._meliloti_chromosome_oligo_10052	1	-	3369807-3369856	trans-encoded sRNA	2	4.3891	1.47751	0	2.70783	3.9063	2.52143	4.10397	1.73924	3
pSymA_oligo_3536	2	-	471403-471452	trans-encoded sRNA	1	4.94355	2.57669	1.57791	1.64518	3.52633	2.88196	3.66818	1.81519	3
pSymA_oligo_3350	2	+	976833-976882	cis-encoded antisense sRNA	3	4.42344	2.45933	0	2.71501	4.10032	2.65388	4.46937	1.6711	3
pSymA_oligo_111	2	-	1006259-1006308	trans-encoded sRNA	2	4.37454	1.01243	1.21929	2.63065	3.5162	2.92308	3.55017	0.384543	3
pSymA_oligo_516	2	-	1216122-1216171	trans-encoded sRNA	1	3.45994	1.27151	0	0.890054	3.20674	2.31382	3.11652	1.21052	3
pSymB_oligo_571	3	+	24845-24894	trans-encoded sRNA	1	3.47529	1.84156	0	2.91069	3.73974	2.38211	3.57279	1.09193	3
pSymB_oligo_2854	3	-	75956-76005	trans-encoded sRNA	1	3.71444	2.40454	-0.545561	1.40395	3.01503	2.31744	3.37016	1.78052	3
pSymB_oligo_3337	3	-	162096-162165	cis-encoded antisense sRNA	2	5.01607	0.523984	1.41775	2.69556	3.80641	2.52633	3.28843	1.17647	3
pSymB_oligo_197	3	-	189886-189955	cis-encoded antisense sRNA	2	4.34973	0.339567	1.52876	1.67547	3.82492	2.97861	3.67773	1.94499	3
pSymB_oligo_3943	3	-	214877-214946	cis-encoded antisense sRNA	2	3.14779	1.95941	0.572002	2.67765	3.58579	2.27818	3.37053	2.07894	3
pSymB_oligo_290	3	+	309981-310030	trans-encoded sRNA	1	4.20943	1.64983	0	1.66103	3.6316	2.68194	5.35278	0.761742	3
pSymB_oligo_3902	3	+	313869-313938	cis-encoded antisense sRNA	2	4.37397	0.542093	1.64587	2.91809	4.07089	2.74154	3.35414	1.44311	3
pSymB_oligo_3605	3	+	552395-552464	cis-encoded antisense sRNA	2	4.98052	0.283541	1.25739	2.68965	4.02442	1.7058	4.17964	1.42692	3
pSymB_oligo_1705	3	-	922102-922151	mRNA leader	0	4.53873	1.92708	1.14832	2.49033	3.87375	2.68429	4.38747	1.24499	3
pSymB_oligo_2612	3	+	1100119-1100168	trans-encoded sRNA	1	4.6749	1.25547	0	2.81054	3.79605	1.88179	6.09766	1.34526	3
pSymA_oligo_3254	2	+	528881-528930	trans-encoded sRNA	2	4.32675	1.3307	2.25933	2.11912	3.40047	1.89844	1.68467	3.18852	3
pSymB_oligo_1498	3	+	653667-653736	cis-encoded antisense sRNA	2	3.37309	1.8715	2.60912	2.58959	3.01607	2.46354	2.56903	3.70022	3
pSymA_oligo_441	2	-	54813-54882	cis-encoded antisense sRNA	2	3.78787	0.632954	2.28797	1.93934	1.86066	3.00557	4.53012	2.42812	3
pSymA_oligo_1574	2	+	81170-81239	cis-encoded antisense sRNA	2	3.1633	0.660128	2.61069	2.74667	1.66121	3.88405	7.09262	1.72961	3
pSymA_oligo_900	2	+	786060-786129	cis-encoded antisense sRNA	2	3.11944	0.778609	2.18424	1.3077	0.775381	3.17557	4.18755	1.92878	3
pSymA_oligo_2390	2	+	838957-839026	cis-encoded antisense sRNA	2	4.28525	0.638315	2.05949	2.30763	1.43616	3.12781	6.16486	2.00582	3
pSymA_oligo_2703	2	-	904249-904298	cis-encoded antisense sRNA	3	3.43467	0.663582	1.74697	2.92817	1.44437	3.00612	5.66987	1.36033	3
pSymA_oligo_1797	2	-	1006645-1006694	trans-encoded sRNA	2	5.89965	0.868806	1.48067	0.922238	2.61846	3.1843	8.4271	0.432762	3
pSymA_oligo_1145	2	+	1006645-1006694	trans-encoded sRNA	2	7.97243	0.395063	1.62026	1.85676	2.3806	3.81238	3.96334	0.347435	3
pSymA_oligo_466	2	-	1015987-1016036	trans-encoded sRNA	2	3.20179	1.59342	2.07414	2.19876	1.4563	3.81599	6.01837	2.34024	3
pSymA_oligo_596	2	-	1056247-1056316	cis-encoded antisense sRNA	2	3.07774	0.973898	1.60816	2.95017	1.72119	4.83845	6.53318	1.9235	3
pSymB_oligo_860	3	-	122982-123051	cis-encoded antisense sRNA	2	3.28647	0.948513	1.17977	1.32935	1.80507	4.39677	7.29798	1.79292	3
pSymB_oligo_3290	3	+	218732-218801	cis-encoded antisense sRNA	2	3.04379	0.502089	1.32893	2.32648	1.51858	3.71776	5.01995	2.36474	3
pSymB_oligo_46	3	-	308486-308555	cis-encoded antisense sRNA	2	3.25934	0	0.768703	2.53169	1.58131	3.50674	4.38629	1.02431	3
pSymB_oligo_1951	3	+	1480652-1480701	cis-encoded antisense sRNA	3	4.74005	1.83987	0.60758	2.63502	1.44991	4.03125	4.16376	1.54753	3
pSymA_oligo_1017	2	-	560600-560649	trans-encoded sRNA	1	3.10586	1.33096	2.63178	1.6911	1.57743	2.28567	4.57238	3.05359	3
pSymA_oligo_187	2	+	724382-724431	trans-encoded sRNA	1	4.9405	1.02618	2.62428	2.81824	1.6278	2.0707	3.77163	3.28358	3
pSymB_oligo_3940	3	+	125507-125576	cis-encoded antisense sRNA	2	3.5915	1.73645	2.17546	2.08303	2.28178	1.56421	4.74603	3.41324	3
pSymB_oligo_2652	3	+	595526-595575	mRNA leader	0	3.05203	2.50786	1.30941	2.06664	1.52229	1.72022	3.57503	3.01501	3
S._meliloti_chromosome_oligo_12699	1	+	731136-731185	trans-encoded sRNA	2	0.92542	3.75123	3.15266	1.4424	-0.829101	1.24056	2.51785	4.2776	3
pSymB_oligo_2456	3	+	572815-572864	trans-encoded sRNA	2	2.37627	3.09799	1.57704	3.49803	3.37847	2.07612	2.47696	1.22465	3
pSymB_oligo_3134	3	+	615888-615937	trans-encoded sRNA	2	2.31794	3.15173	0	3.34271	0	1.35752	4.44358	1.86867	3
pSymA_oligo_1372	2	-	512371-512420	trans-encoded sRNA	2	1.74377	3.58637	1.6762	2.4804	3.07364	1.64228	3.02581	2.48098	3
S._meliloti_chromosome_oligo_14315	1	+	1745423-1745472	trans-encoded sRNA	2	0	4.29909	0	0	0	3.70984	4.58573	0	3
pSymB_oligo_3084	3	-	141562-141611	trans-encoded sRNA	2	2.26851	3.72587	0	2.63291	2.2615	3.36994	3.02432	1.74583	3
pSymA_oligo_728	2	+	396887-396936	cis-encoded antisense sRNA	3	2.43886	4.03524	2.71207	1.66194	2.90306	2.64693	3.48628	3.68098	3
pSymB_oligo_1871	3	-	48263-48332	cis-encoded antisense sRNA	2	0.989659	4.64337	1.37844	2.08918	1.71039	2.14638	3.41961	3.07186	3
S._meliloti_chromosome_oligo_8472	1	-	2575914-2575963	trans-encoded sRNA	2	0	0	4.28875	4.21853	3.02829	2.52665	1.25076	1.12935	3
S._meliloti_chromosome_oligo_2075	1	-	2047493-2047542	trans-encoded sRNA	2	2.02402	0	3.5366	3.02958	2.82312	2.68258	3.68517	2.78753	3
pSymA_oligo_1727	2	-	325417-325486	cis-encoded antisense sRNA	2	1.81341	0.909317	3.34955	4.04459	2.1431	2.44694	3.39573	2.62406	3
S._meliloti_chromosome_oligo_4901	1	+	309870-309919	trans-encoded sRNA	2	0	0	3.11208	3.20239	2.10428	2.85995	2.63296	5.36784	3
S._meliloti_chromosome_oligo_6080	1	-	904752-904821	mRNA leader	0	0	0	4.07231	3.26775	1.55528	1.13709	1.32469	3.07152	3
S._meliloti_chromosome_oligo_7457	1	+	3048434-3048483	trans-encoded sRNA	2	0	0.974032	4.38933	3.12507	2.3916	2.01573	2.83285	3.77909	3
pSymA_oligo_1313	2	+	120310-120359	cis-encoded antisense sRNA	1	0	1.13634	3.77122	3.56087	-1.33797	-1.9614	-1.82566	7.56249	3
pSymA_oligo_1525	2	-	550792-550861	trans-encoded sRNA	2	2.98189	0.872005	3.73534	4.9636	1.6908	1.5907	2.50264	4.35362	3
pSymA_oligo_2490	2	-	776528-776597	cis-encoded antisense sRNA	2	1.17943	1.05994	3.06186	2.47297	4.8891	2.82791	3.2375	2.27764	3
pSymA_oligo_1774	2	-	213856-213925	cis-encoded antisense sRNA	2	2.21109	1.03609	3.40991	2.14052	3.67274	2.05449	1.76171	3.49703	3
S._meliloti_chromosome_oligo_6045	1	-	1091865-1091914	trans-encoded sRNA	1	0	0.860226	4.24664	-0.5258	-1.49462	-1.12546	4.65403	4.58978	3
S._meliloti_chromosome_oligo_9188	1	-	2116051-2116100	mRNA leader	0	0	-1.22815	3.15331	2.57408	2.13041	1.93906	3.41135	4.96082	3
pSymB_oligo_1844	3	-	1448619-1448668	mRNA leader	0	1.78779	-0.670294	4.9544	2.36204	1.18078	0.920711	4.29162	4.36548	3
S._meliloti_chromosome_oligo_4489	1	-	948755-948804	trans-encoded sRNA	2	0	0	0	4.7063	3.58987	3.17141	1.90856	0	3
S._meliloti_chromosome_oligo_10692	1	+	1281382-1281431	trans-encoded sRNA	2	0	0.710906	1.87853	3.48429	3.526	3.71891	2.08147	2.20003	3
S._meliloti_chromosome_oligo_9736	1	+	1956254-1956323	cis-encoded antisense sRNA	2	1.56389	0	-0.8619	3.45858	3.60744	3.20114	2.65161	0.73704	3
S._meliloti_chromosome_oligo_11607	1	-	2020266-2020335	cis-encoded antisense sRNA	2	1.89903	2.04304	2.31416	4.42656	3.50496	4.69638	1.73919	1.235	3
S._meliloti_chromosome_oligo_12830	1	+	2896292-2896341	trans-encoded sRNA	2	0.856441	0	1.45782	4.57422	3.45976	4.05316	1.65671	1.78899	3
S._meliloti_chromosome_oligo_3217	1	+	3159781-3159830	trans-encoded sRNA	2	0	0	0.818291	4.47381	3.89026	3.58285	1.49057	2.07484	3
pSymA_oligo_723	2	+	314162-314211	trans-encoded sRNA	2	1.7693	0.283639	1.41236	3.41096	3.23526	3.02389	1.40503	0.5822	3
pSymA_oligo_3314	2	-	643417-643466	trans-encoded sRNA	2	2.35493	2.11667	0	3.33039	3.27553	4.78488	2.33773	2.43783	3
pSymA_oligo_2624	2	+	720944-721013	cis-encoded antisense sRNA	2	2.69911	0.595851	2.7115	4.20488	5.77287	3.99896	2.74317	1.72523	3
pSymA_oligo_111	2	+	1006259-1006308	trans-encoded sRNA	2	2.98305	1.3436	1.79144	3.56509	3.89134	3.10105	2.55873	2.16702	3
pSymB_oligo_2094	3	-	299312-299361	trans-encoded sRNA	2	0	2.40463	2.06242	3.50219	3.90506	5.27027	2.77596	2.52559	3
pSymB_oligo_3211	3	+	741486-741535	mRNA leader	0	0	0.631674	0.820557	5.71044	4.10834	4.59128	1.92719	1.36321	3
pSymB_oligo_359	3	+	1116843-1116892	trans-encoded sRNA	2	0	0	0	4.79061	4.73916	4.39751	2.77159	1.55739	3
pSymB_oligo_3147	3	-	1203317-1203366	mRNA leader	0	1.65574	0.519407	0.886281	5.36828	3.9683	3.74827	2.07154	0.590604	3
pSymB_oligo_962	3	-	1668928-1668977	trans-encoded sRNA	2	0	1.51766	0.996011	3.29689	3.0418	3.08333	2.30325	1.43658	3
S._meliloti_chromosome_oligo_8031	1	+	544865-544914	trans-encoded sRNA	2	2.28981	0	-0.804383	4.53878	3.45505	2.31421	4.01145	1.45119	3
S._meliloti_chromosome_oligo_3248	1	-	1148451-1148500	trans-encoded sRNA	2	2.96645	1.13254	0	3.0779	4.05626	2.59453	3.27578	1.09978	3
S._meliloti_chromosome_oligo_8355	1	+	1456753-1456802	trans-encoded sRNA	2	1.66412	0	-1.75623	3.71036	3.87967	2.48288	3.85214	1.513	3
S._meliloti_chromosome_oligo_14321	1	+	2027877-2027926	trans-encoded sRNA	2	1.4018	-3.15912	0	3.29387	3.73989	-1.19845	4.29302	-1.58856	3
S._meliloti_chromosome_oligo_9624	1	-	2801335-2801384	mRNA leader	0	2.57697	1.62195	1.28977	3.84648	3.91047	2.47918	3.34962	1.74841	3
S._meliloti_chromosome_oligo_12684	1	+	3381899-3381948	trans-encoded sRNA	2	2.26487	1.92402	0	4.04325	3.08141	2.9402	3.07062	0	3
pSymA_oligo_3296	2	-	100394-100443	trans-encoded sRNA	2	0	0	1.561	3.28291	3.63952	2.57378	3.68187	2.91255	3
pSymA_oligo_2546	2	+	126337-126386	mRNA leader	0	2.43945	1.42316	1.17113	5.71248	3.64805	2.73539	3.8254	0.571997	3
pSymA_oligo_223	2	+	183051-183100	cis-encoded antisense sRNA	2	2.71423	0.359192	2.13647	3.38844	3.78685	2.29282	3.21697	1.31986	3
pSymA_oligo_2527	2	-	565500-565569	cis-encoded antisense sRNA	2	2.60593	0.365506	2.53248	3.55739	4.184	2.29069	3.10779	2.15159	3
pSymA_oligo_1890	2	+	599463-599532	cis-encoded antisense sRNA	3	1.85803	0	-0.99137	3.52182	3.94624	2.82415	3.79588	0.805034	3
pSymA_oligo_2607	2	-	691255-691304	trans-encoded sRNA	2	2.44441	0.438619	1.94487	3.17729	3.32154	2.21049	3.05818	2.33785	3
pSymA_oligo_995	2	-	1003243-1003292	trans-encoded sRNA	2	2.00757	0.794981	0.582096	3.63755	4.12403	2.75742	3.45988	1.78954	3
pSymA_oligo_2544	2	+	1005335-1005384	trans-encoded sRNA	2	2.73123	1.22805	1.95496	4.40687	4.64298	2.98117	4.53922	1.8624	3
pSymA_oligo_3040	2	-	1085359-1085408	trans-encoded sRNA	2	2.58824	0.998813	2.7783	3.17692	3.10289	1.88621	3.33016	2.17797	3
pSymA_oligo_618	2	-	1094228-1094277	trans-encoded sRNA	2	2.82977	1.80729	0.235807	3.27173	3.15236	2.20832	3.11061	1.5375	3
pSymA_oligo_2688	2	+	1193593-1193642	trans-encoded sRNA	2	1.44268	1.58028	2.59998	3.84653	3.08997	2.24922	3.84524	1.9575	3
pSymA_oligo_1153	2	-	1236104-1236153	mRNA leader	0	2.55909	0	2.1269	3.91902	3.98827	2.76969	3.67031	1.24682	3
pSymB_oligo_1332	3	-	119907-119976	cis-encoded antisense sRNA	2	2.51454	0.52204	2.30147	3.4137	3.60181	0.905385	4.79682	1.58819	3
pSymB_oligo_2535	3	+	210669-210738	cis-encoded antisense sRNA	2	2.20188	0.339606	2.22781	5.69557	3.84627	2.69916	3.04323	1.7188	3
pSymB_oligo_2312	3	-	304322-304391	cis-encoded antisense sRNA	2	1.41447	1.50689	1.6523	3.57644	3.43286	2.70318	3.01705	2.53788	3
pSymB_oligo_771	3	+	347836-347905	cis-encoded antisense sRNA	2	2.03887	1.03865	2.40003	3.05612	3.39423	2.93772	3.43803	1.66005	3
pSymB_oligo_3925	3	-	419910-419959	mRNA leader	0	0	2.03286	2.88643	3.07617	3.67436	2.71745	3.26069	1.71902	3
S._meliloti_chromosome_oligo_1176	1	-	3186816-3186865	trans-encoded sRNA	2	0	0	0	5.29157	3.20908	2.23097	1.8099	4.23346	3
S._meliloti_chromosome_oligo_739	1	+	3355536-3355585	trans-encoded sRNA	1	0	0	2.88028	4.8898	4.08249	2.56291	1.58835	3.07324	3
pSymB_oligo_3941	3	+	128846-128915	cis-encoded antisense sRNA	2	2.33138	2.40108	2.37916	3.37172	3.27121	2.82007	2.9927	3.50017	3
pSymB_oligo_870	3	-	1539866-1539935	cis-encoded antisense sRNA	2	2.52531	1.59636	2.09682	4.01036	4.16508	2.45368	2.5573	3.31242	3
S._meliloti_chromosome_oligo_2311	1	-	1744881-1744930	trans-encoded sRNA	1	0	0	1.81529	4.30924	-3.03971	4.14256	3.25681	-2.45455	3
S._meliloti_chromosome_oligo_997	1	-	3261801-3261850	trans-encoded sRNA	2	2.62198	0.901259	0	4.19946	2.73733	3.10026	3.54384	-0.529356	3
pSymA_oligo_2012	2	-	330513-330562	trans-encoded sRNA	1	2.61646	0.728558	1.76715	3.60445	2.26699	3.41	4.16263	1.83614	3
pSymA_oligo_1509	2	-	429290-429339	trans-encoded sRNA	2	2.88169	2.19221	1.24343	3.31018	1.27959	3.0375	3.60378	1.97291	3
pSymA_oligo_2734	2	-	548806-548855	trans-encoded sRNA	2	2.67012	0	1.9119	3.93684	2.12244	4.48576	4.66541	1.17951	3
pSymA_oligo_1715	2	-	703381-703430	mRNA leader	0	1.94791	2.26109	1.19214	4.59761	2.61873	4.27063	4.16532	2.19683	3
pSymA_oligo_612	2	+	1012051-1012100	trans-encoded sRNA	2	2.67272	2.03563	1.69144	4.82361	2.39092	4.04221	4.62889	1.57225	3
pSymA_oligo_2091	2	+	1012276-1012325	trans-encoded sRNA	2	2.4062	0.314682	1.92834	3.32604	2.65651	3.8727	3.32348	1.77609	3
pSymB_oligo_88	3	-	96250-96319	cis-encoded antisense sRNA	2	0.52352	0.611781	1.54964	3.31854	2.67234	4.33816	4.71704	0.949444	3
pSymB_oligo_362	3	-	141719-141768	trans-encoded sRNA	2	2.67472	0	1.18011	3.28845	1.72579	3.18345	5.90357	1.43916	3
pSymB_oligo_596	3	-	306250-306319	cis-encoded antisense sRNA	2	1.66342	0	1.35297	3.01117	2.45386	3.34754	3.86678	1.66994	3
pSymB_oligo_2563	3	+	671173-671222	trans-encoded sRNA	2	0	0.715516	0.916135	3.1641	2.32434	3.87547	3.6852	1.32642	3
pSymB_oligo_1037	3	+	1290508-1290577	cis-encoded antisense sRNA	2	1.55018	0.811031	1.85145	4.34037	0	5.07281	5.4395	1.10588	3
pSymB_oligo_2178	3	+	1500559-1500628	cis-encoded antisense sRNA	2	2.6327	0.974826	2.20501	3.47151	2.00284	3.24298	3.28927	1.15606	3
pSymA_oligo_1829	2	-	470843-470912	cis-encoded antisense sRNA	2	2.08112	1.20444	2.84899	3.23151	1.89442	2.93805	4.09752	3.17773	3
pSymA_oligo_884	2	-	730276-730325	mRNA leader	0	2.59076	1.05986	2.57345	3.45051	2.4717	2.2241	4.82776	3.8955	3
pSymA_oligo_457	2	-	973555-973624	cis-encoded antisense sRNA	2	0.985334	1.27094	1.90575	3.46952	2.19043	2.94625	3.05254	4.38662	3
pSymB_oligo_3709	3	-	1492181-1492250	cis-encoded antisense sRNA	2	1.16986	2.167	1.88612	3.30736	2.95883	2.66034	3.05725	4.88709	3
S._meliloti_chromosome_oligo_885	1	-	735636-735685	trans-encoded sRNA	1	2.97975	1.63513	0	2.68878	3.50738	4.09348	4.5539	1.79037	3
S._meliloti_chromosome_oligo_1432	1	+	1025870-1025919	trans-encoded sRNA	2	0	0	0	2.88567	4.86126	3.74305	3.09495	2.10844	3
S._meliloti_chromosome_oligo_5415	1	+	2855722-2855771	trans-encoded sRNA	2	0	2.62832	-0.995139	-1.20971	3.43571	3.16918	3.73449	2.70353	3
pSymA_oligo_1159	2	-	398626-398675	mRNA leader	0	0	1.76176	2.18986	1.87225	3.59657	5.74899	5.34471	1.0692	3
pSymA_oligo_2734	2	+	548806-548855	trans-encoded sRNA	2	0	0	0.946017	2.80633	3.21666	3.67415	5.14841	0.848214	3
pSymA_oligo_1665	2	+	559378-559427	trans-encoded sRNA	2	2.62298	-0.231937	1.53111	2.32854	3.0918	4.32327	3.20356	1.41163	3
pSymA_oligo_3121	2	+	698899-698948	cis-encoded antisense sRNA	3	0	1.18454	2.00303	1.93102	3.39089	3.10649	4.20185	0.870817	3
pSymA_oligo_2808	2	+	934993-935042	trans-encoded sRNA	2	2.95915	1.98676	1.29503	2.49908	3.36778	3.21249	4.59833	2.62167	3
pSymA_oligo_1797	2	+	1006645-1006694	trans-encoded sRNA	2	0	1.54648	1.32173	1.1477	7.60522	4.7875	3.55291	2.48307	3
pSymB_oligo_2580	3	-	76584-76653	cis-encoded antisense sRNA	2	1.64956	1.95644	1.24833	0.895144	3.43938	3.46748	4.6048	1.77129	3
pSymB_oligo_2142	3	+	476939-476988	trans-encoded sRNA	1	2.20683	2.32267	1.88242	2.80713	3.30895	3.09227	3.05628	1.3164	3
pSymB_oligo_2773	3	+	1211040-1211109	cis-encoded antisense sRNA	2	2.24011	1.67146	2.56237	1.929	4.07474	3.05067	3.32103	2.30235	3
S._meliloti_chromosome_oligo_14237	1	+	87964-88013	trans-encoded sRNA	2	0	2.403	-8.34582	2.0941	3.2962	2.78565	3.09825	5.78426	3
pSymA_oligo_383	2	+	423246-423295	trans-encoded sRNA	1	1.96198	0.826618	2.80745	2.71234	3.63087	2.03933	3.78258	3.04579	3
pSymA_oligo_880	2	+	552905-552954	trans-encoded sRNA	2	2.241	2.53737	2.16135	2.6549	2.01854	4.73783	5.48179	3.15288	3
pSymB_oligo_1936	3	+	508088-508137	cis-encoded antisense sRNA	2	0	2.47084	2.06479	1.87145	1.65965	3.18144	3.18464	3.20114	3
S._meliloti_chromosome_oligo_4039	1	+	360094-360143	trans-encoded sRNA	2	3.37684	3.08559	0	2.66403	3.16422	1.46944	3.18526	1.01367	4
S._meliloti_chromosome_oligo_9724	1	-	2015458-2015507	mRNA leader	0	5.40995	4.40319	0	2.66877	3.23264	2.18071	3.48709	2.80989	4
S._meliloti_chromosome_oligo_9792	1	+	2376928-2376977	mRNA leader	0	4.0612	3.63634	2.59519	2.43744	1.34845	1.76242	3.51216	4.42879	4
pSymA_oligo_2967	2	+	375156-375205	trans-encoded sRNA	2	3.76384	0.825535	3.49907	3.34001	3.10284	1.95512	1.21517	2.82031	4
pSymA_oligo_130	2	-	491991-492040	trans-encoded sRNA	2	5.4936	0.941277	3.15942	3.75545	3.24051	2.87424	2.86057	1.91274	4
pSymA_oligo_3145	2	+	1170976-1171045	cis-encoded antisense sRNA	2	5.70882	2.05415	3.25885	3.05848	3.53792	1.97108	2.88981	2.78996	4
pSymB_oligo_1908	3	-	1370943-1370992	trans-encoded sRNA	2	3.55865	2.55526	3.07642	7.55937	2.67659	2.69767	2.38015	4.69964	4
pSymA_oligo_2384	2	-	182420-182489	cis-encoded antisense sRNA	2	4.99024	1.21381	3.13082	2.64769	3.48153	1.43872	3.36391	2.52064	4
pSymA_oligo_291	2	-	137993-138062	cis-encoded antisense sRNA	2	3.39313	2.11671	3.10331	1.8707	4.52616	1.68481	1.47388	3.38114	4
pSymA_oligo_2278	2	-	546046-546095	trans-encoded sRNA	2	4.07068	0.74001	1.66021	4.69293	3.84535	4.03371	2.8849	2.21861	4
pSymA_oligo_102	2	+	691684-691753	cis-encoded antisense sRNA	2	3.36016	0	1.87579	5.35008	4.14813	3.05881	2.15257	1.39498	4
pSymA_oligo_3449	2	-	733288-733357	cis-encoded antisense sRNA	2	3.32411	0.307453	2.19359	3.34827	4.96463	3.46113	2.36004	2.7116	4
pSymA_oligo_256	2	+	872532-872601	cis-encoded antisense sRNA	2	3.1209	0.999286	2.51289	3.16857	4.66857	3.14372	2.10797	2.26147	4
pSymB_oligo_3199	3	+	433926-433975	mRNA leader	0	3.7315	1.21848	2.47122	4.2931	4.57195	3.51679	2.97567	2.5935	4
pSymB_oligo_499	3	-	442345-442394	trans-encoded sRNA	1	3.50879	0.940576	1.89591	3.35317	4.12053	3.18461	2.40754	1.42279	4
pSymB_oligo_3209	3	-	702436-702485	trans-encoded sRNA	2	5.00385	0	0	5.52061	4.51749	5.20081	2.92634	1.56707	4
S._meliloti_chromosome_oligo_8353	1	+	1359212-1359261	mRNA leader	0	3.88267	1.7312	-1.34578	3.88182	3.9466	2.35555	4.26533	0.559652	4
S._meliloti_chromosome_oligo_974	1	+	2180977-2181026	mRNA leader	0	4.17696	0.741788	0	3.24465	3.78899	2.45498	3.37709	0.854028	4
S._meliloti_chromosome_oligo_501	1	-	3375318-3375367	trans-encoded sRNA	2	4.13373	1.94476	-0.761787	3.74603	3.51479	1.96918	4.18821	0.938436	4
pSymA_oligo_817	2	-	168959-169008	mRNA leader	0	3.90418	1.1021	1.1303	3.24236	3.65783	2.89065	3.64662	1.04271	4
pSymA_oligo_3182	2	-	430905-430974	cis-encoded antisense sRNA	2	5.89246	0	2.77799	4.56386	4.73508	2.37378	3.93817	1.47176	4
pSymA_oligo_1510	2	+	500720-500769	mRNA leader	0	4.06262	0.336673	1.88446	3.27554	4.17247	1.90674	3.75469	0.96229	4
pSymA_oligo_1065	2	+	508678-508727	trans-encoded sRNA	2	3.34231	1.67449	0.822365	3.15896	3.10014	2.83646	3.05292	1.73493	4
pSymA_oligo_932	2	+	661109-661158	trans-encoded sRNA	1	3.17501	2.11844	0.847707	3.30188	4.24482	2.44602	3.51548	2.42388	4
pSymA_oligo_514	2	-	1193429-1193478	trans-encoded sRNA	2	3.1357	2.59329	0	3.17264	3.28042	2.26021	3.69811	1.54025	4
pSymB_oligo_1937	3	-	58859-58908	trans-encoded sRNA	2	3.65384	2.39444	0.570375	5.15135	3.27415	1.98818	3.66161	2.16941	4
pSymB_oligo_1081	3	-	176767-176836	cis-encoded antisense sRNA	2	4.64648	1.91669	1.76168	3.27543	5.26596	2.59019	4.67393	2.75804	4
pSymB_oligo_1897	3	-	554837-554886	trans-encoded sRNA	2	4.22303	1.16129	1.06815	3.64877	3.04019	1.61075	3.71285	0.593553	4
S._meliloti_chromosome_oligo_4422	1	-	2334085-2334134	trans-encoded sRNA	2	3.74955	1.26856	2.79261	3.13901	3.21344	1.92458	2.44622	5.26298	4
pSymA_oligo_1826	2	-	244114-244183	trans-encoded sRNA	1	3.76819	1.18005	2.04264	4.51222	3.03207	2.46686	2.48289	3.43416	4
pSymB_oligo_1564	3	+	77711-77760	trans-encoded sRNA	1	4.3513	2.69741	2.95979	3.77562	3.95674	2.7171	2.98779	4.18302	4
pSymB_oligo_2912	3	-	419892-419941	mRNA leader	0	3.59021	2.07348	2.45901	3.26369	3.4074	2.60858	2.59474	3.82825	4
pSymB_oligo_2700	3	-	566933-566982	trans-encoded sRNA	1	3.75547	1.78617	1.77301	4.36239	4.62927	2.49006	2.60233	3.17334	4
pSymA_oligo_2602	2	-	64552-64601	trans-encoded sRNA	1	3.80449	1.82756	2.04309	4.40779	2.02718	5.52898	6.35228	2.45579	4
pSymA_oligo_2694	2	-	227671-227720	cis-encoded antisense sRNA	2	3.90627	1.12561	2.85752	3.00968	1.19062	4.42006	7.085	2.5402	4
pSymA_oligo_1827	2	+	319351-319420	cis-encoded antisense sRNA	1	3.58317	0.807932	2.91526	3.17529	2.85663	3.35085	6.06145	2.1041	4
pSymA_oligo_2056	2	+	552752-552801	trans-encoded sRNA	2	3.24646	2.17665	1.78994	3.31102	2.04995	4.12736	5.52569	1.46525	4
pSymA_oligo_1469	2	+	706696-706745	trans-encoded sRNA	2	3.30201	1.97308	1.2983	3.83375	2.77497	3.9135	6.03751	1.70496	4
pSymA_oligo_531	2	-	711073-711122	trans-encoded sRNA	2	3.19533	1.48585	1.99537	4.06455	2.15651	3.28431	4.72261	2.64977	4
pSymA_oligo_3137	2	+	740454-740523	cis-encoded antisense sRNA	2	3.02298	0.919183	1.96412	3.67301	2.85256	4.29125	3.11747	1.27993	4
pSymA_oligo_394	2	-	909978-910027	trans-encoded sRNA	2	3.21064	1.21643	1.59267	4.0763	2.95956	4.16782	5.83189	1.90811	4
pSymA_oligo_860	2	-	1011942-1011991	mRNA leader	0	3.58615	0.944612	2.91193	3.99844	2.81533	3.38757	3.51236	2.22562	4
pSymB_oligo_3701	3	+	81659-81728	cis-encoded antisense sRNA	2	3.17084	0	1.7411	3.27067	2.24714	4.75912	4.07888	1.15614	4
S._meliloti_chromosome_oligo_12697	1	-	713923-713972	trans-encoded sRNA	1	3.65978	2.17999	0	2.99541	3.90059	3.50797	4.74195	1.93894	4
S._meliloti_chromosome_oligo_11586	1	+	1626201-1626250	trans-encoded sRNA	2	3.13232	-1.04552	0	1.89183	6.06919	3.46695	5.16314	1.87972	4
S._meliloti_chromosome_oligo_6134	1	-	2886047-2886096	trans-encoded sRNA	2	4.43974	2.30304	-1.06691	2.48718	4.97103	3.36499	4.76618	1.97397	4
pSymA_oligo_2067	2	-	13886-13935	trans-encoded sRNA	2	3.49902	0.841563	1.69191	2.40141	3.21907	3.61879	5.53143	2.06605	4
pSymA_oligo_623	2	+	179070-179119	mRNA leader	0	3.97731	0	0	2.94561	5.32788	3.66456	3.91489	1.64568	4
pSymA_oligo_157	2	-	730832-730901	cis-encoded antisense sRNA	2	4.8396	1.15123	1.36069	2.45465	3.66273	3.19092	4.49461	1.94338	4
pSymB_oligo_3524	3	+	1093042-1093091	trans-encoded sRNA	2	4.56987	0.96397	1.4929	2.66908	3.50701	3.13925	3.13058	1.32219	4
pSymB_oligo_3949	3	+	1595178-1595247	cis-encoded antisense sRNA	2	3.10616	1.04352	2.0895	2.23635	3.08686	3.08296	5.40255	1.8046	4
S._meliloti_chromosome_oligo_1003	1	+	3496450-3496499	cis-encoded antisense sRNA	3	4.35188	2.30038	2.52654	2.79866	3.40219	1.92251	3.70253	4.45544	4
S._meliloti_chromosome_oligo_2817	1	-	2357083-2357132	trans-encoded sRNA	2	1.9362	5.15261	3.25597	3.18001	3.01182	2.00996	1.93658	-1.17414	4
S._meliloti_chromosome_oligo_793	1	-	1904934-1905003	cis-encoded antisense sRNA	2	0.743963	4.03005	6.41819	6.06785	0.368904	0	1.41172	5.20355	4
pSymA_oligo_728	2	-	396887-396936	mRNA leader	0	2.97251	3.53228	4.11706	2.01863	3.07321	2.25253	2.87818	3.56976	4
pSymB_oligo_2923	3	+	1150360-1150409	mRNA leader	0	0	5.02067	8.54159	1.64206	1.29959	2.23088	6.1273	5.93563	4
S._meliloti_chromosome_oligo_9446	1	-	3353893-3353942	trans-encoded sRNA	2	2.077	3.24728	-0.328464	3.07255	3.05072	3.059	2.77658	2.89439	4
S._meliloti_chromosome_oligo_2653	1	-	3206995-3207044	trans-encoded sRNA	2	2.41384	3.01341	2.93507	4.17788	3.23088	2.85826	3.3454	1.53007	4
pSymB_oligo_3634	3	-	1304227-1304276	trans-encoded sRNA	2	0.803574	3.71321	0.727632	3.4672	4.94164	2.58926	3.10717	1.71945	4
S._meliloti_chromosome_oligo_10412	1	+	2658789-2658838	trans-encoded sRNA	1	2.24848	6.90313	0	3.04571	0.896127	3.50817	3.75532	0.800408	4
S._meliloti_chromosome_oligo_3752	1	+	3044595-3044644	trans-encoded sRNA	2	0	3.48495	1.35096	2.80992	3.40832	2.70262	3.02495	4.17509	4
S._meliloti_chromosome_oligo_12478	1	+	2919057-2919106	trans-encoded sRNA	1	2.4161	3.80977	2.13642	2.87928	2.81577	4.32533	3.54245	3.03906	4
S._meliloti_chromosome_oligo_7124	1	+	843459-843508	trans-encoded sRNA	2	2.6288	1.75452	5.86649	6.36831	3.24847	1.04461	3.37646	2.09218	4
pSymA_oligo_2388	2	+	667885-667954	cis-encoded antisense sRNA	2	2.25033	0.405866	3.15669	3.78221	4.63905	0	3.4948	1.9259	4
S._meliloti_chromosome_oligo_7519	1	-	1398340-1398389	trans-encoded sRNA	2	-2.34726	1.87225	6.93607	4.72835	3.22604	1.86366	2.41553	8.86241	4
pSymA_oligo_701	2	+	727407-727476	cis-encoded antisense sRNA	2	2.53852	1.43586	3.27918	4.37911	4.05009	2.51736	2.41876	3.4795	4
pSymA_oligo_2131	2	+	372315-372384	trans-encoded sRNA	1	2.6392	1.2109	3.20654	3.84802	1.71536	3.3643	5.10038	2.18964	4
S._meliloti_chromosome_oligo_9138	1	+	714040-714089	mRNA leader	0	-3.50518	0.424318	4.03347	3.68411	2.33425	2.94155	3.68871	4.79924	4
S._meliloti_chromosome_oligo_9420	1	+	2266595-2266644	trans-encoded sRNA	2	0	2.37287	5.21992	3.78256	2.08885	1.73349	4.66968	6.27941	4
S._meliloti_chromosome_oligo_5115	1	-	2809823-2809872	trans-encoded sRNA	2	2.34701	-0.65947	3.29488	3.69006	2.23556	1.67919	3.19751	4.30562	4
S._meliloti_chromosome_oligo_733	1	+	2845064-2845113	trans-encoded sRNA	1	0	0.632368	4.61099	3.59205	2.15763	2.38683	3.04573	5.44228	4
pSymA_oligo_3204	2	+	120295-120344	cis-encoded antisense sRNA	1	0	0	6.31899	7.28691	2.12631	2.67912	5.88967	6.33443	4
pSymA_oligo_3090	2	+	1005305-1005354	trans-encoded sRNA	2	2.74341	0	3.86185	3.39026	2.94029	2.91284	3.52602	5.31074	4
pSymA_oligo_2687	2	+	1191465-1191514	cis-encoded antisense sRNA	2	1.38176	0.339574	3.47549	1.24754	3.63232	3.48159	3.50755	2.79576	4
pSymA_oligo_935	2	+	108346-108415	cis-encoded antisense sRNA	2	2.96409	1.30388	3.0994	2.74296	3.47356	1.88467	3.66763	3.16298	4
pSymA_oligo_1665	2	-	559378-559427	trans-encoded sRNA	2	1.77248	-0.483547	7.22653	2.7022	2.55703	3.07442	3.2817	4.73065	4
S._meliloti_chromosome_oligo_8518	1	-	446068-446117	trans-encoded sRNA	1	0	0.450164	0	5.5455	5.21377	5.79246	3.17994	1.63987	4
S._meliloti_chromosome_oligo_12202	1	-	1354708-1354777	cis-encoded antisense sRNA	2	1.81449	0	-0.702855	4.37785	3.22515	3.22272	3.93529	0	4
S._meliloti_chromosome_oligo_4654	1	+	1505744-1505793	trans-encoded sRNA	1	2.78182	0	0	5.1294	3.46123	3.30051	3.45103	1.28991	4
S._meliloti_chromosome_oligo_4191	1	-	2012296-2012345	mRNA leader	0	2.12434	0	0	4.68858	4.24972	4.43175	3.94925	2.18786	4
S._meliloti_chromosome_oligo_11039	1	+	2205744-2205813	cis-encoded antisense sRNA	2	1.57349	-0.914476	-1.56003	5.92092	3.60488	3.2419	5.5751	0	4
S._meliloti_chromosome_oligo_8951	1	+	2404241-2404290	trans-encoded sRNA	1	2.94891	2.6206	0	4.05287	4.21852	3.79311	5.23853	1.94125	4
S._meliloti_chromosome_oligo_2822	1	+	2489260-2489309	trans-encoded sRNA	1	2.89198	2.65081	1.7731	3.15646	4.21379	3.02306	4.1983	0	4
S._meliloti_chromosome_oligo_1750	1	+	2498738-2498787	trans-encoded sRNA	1	0.804416	0.534254	1.17593	3.33278	3.67778	3.98237	3.97409	-1.06467	4
S._meliloti_chromosome_oligo_6319	1	-	3106535-3106584	cis-encoded antisense sRNA	3	2.18452	0	0	5.83807	3.58959	4.03596	4.15813	0	4
pSymA_oligo_3135	2	+	664722-664791	cis-encoded antisense sRNA	2	1.65647	0.943893	2.46014	3.85133	4.09996	3.16907	4.06309	2.13722	4
pSymA_oligo_455	2	-	858677-858746	cis-encoded antisense sRNA	2	2.44434	1.31001	2.65337	4.22112	4.40416	3.75818	3.2752	1.66232	4
pSymA_oligo_1389	2	+	865792-865861	cis-encoded antisense sRNA	2	1.81383	0.54155	1.9608	3.90154	6.59682	3.89216	3.70487	1.63059	4
pSymB_oligo_4058	3	+	194780-194829	trans-encoded sRNA	2	0	0	2.14594	5.85766	5.87547	6.22681	4.90322	0.782574	4
pSymB_oligo_1637	3	-	478165-478214	mRNA leader	0	2.55102	2.21605	1.08984	3.47746	3.86732	3.39357	3.57886	2.12425	4
pSymB_oligo_2103	3	-	870813-870862	trans-encoded sRNA	2	2.60073	0	1.27025	3.00666	3.90741	4.31285	3.75138	2.89739	4
pSymB_oligo_1504	3	-	1112856-1112925	cis-encoded antisense sRNA	2	2.18308	1.86063	2.33614	3.86913	3.02578	3.1061	2.72137	3.64523	4
S._meliloti_chromosome_oligo_14315	1	-	1745423-1745472	trans-encoded sRNA	1	0	0	0	5.01265	3.52406	2.48595	3.85159	4.49131	4
S._meliloti_chromosome_oligo_6064	1	+	1821286-1821335	trans-encoded sRNA	2	0	0	2.85128	4.33451	3.75177	2.96799	4.26947	4.19018	4
S._meliloti_chromosome_oligo_1535	1	-	3634313-3634382	cis-encoded antisense sRNA	2	2.69505	1.98549	2.15993	4.08096	2.43997	3.06954	3.10618	3.83936	4
pSymB_oligo_1283	3	-	1606409-1606478	cis-encoded antisense sRNA	2	2.78736	1.35779	2.51758	1.79557	3.76103	3.06187	3.09179	3.56549	4
pSymB_oligo_2796	3	-	554831-554880	trans-encoded sRNA	2	4.16838	3.44595	4.64713	2.87908	3.3039	2.39758	2.94221	5.73015	5
pSymA_oligo_2276	2	+	408818-408867	trans-encoded sRNA	2	3.76605	3.02412	3.81037	2.30171	2.79066	2.45845	3.92928	4.62913	5
pSymA_oligo_2276	2	-	408818-408867	trans-encoded sRNA	1	3.19714	3.46946	5.23219	2.82734	2.98211	2.32026	3.05965	4.4611	5
S._meliloti_chromosome_oligo_7841	1	+	969867-969916	trans-encoded sRNA	1	3.4776	3.58984	-0.929611	4.58831	4.04297	2.80757	3.98673	2.03679	5
pSymA_oligo_3254	2	-	528881-528930	trans-encoded sRNA	1	7.37982	3.44265	1.6109	3.49445	5.02933	2.94704	4.95276	1.7622	5
S._meliloti_chromosome_oligo_10620	1	+	2999865-2999914	trans-encoded sRNA	2	3.97453	3.62464	2.49407	4.22283	3.25298	2.94059	2.49922	5.21468	5
pSymB_oligo_2860	3	+	1135357-1135406	trans-encoded sRNA	1	4.17456	3.1278	0	4.66586	2.72444	3.3064	3.648	0	5
S._meliloti_chromosome_oligo_2167	1	+	2264609-2264658	trans-encoded sRNA	2	3.24903	4.42806	2.87551	3.37129	2.61696	2.93944	3.17716	5.38725	5
pSymB_oligo_2600	3	-	1023334-1023403	cis-encoded antisense sRNA	2	3.18782	3.25394	2.83136	3.62125	2.46754	1.69099	3.49632	4.24753	5
pSymA_oligo_573	2	-	1329870-1329919	trans-encoded sRNA	1	5.46761	4.16661	0	1.76558	2.3385	3.15198	3.53217	3.77418	5
pSymA_oligo_1159	2	+	398626-398675	trans-encoded sRNA	1	6.92118	1.64511	3.08369	3.75272	5.20105	2.50046	7.02746	2.70668	5
pSymB_oligo_3294	3	-	1487922-1487991	cis-encoded antisense sRNA	2	4.16913	2.03439	3.5779	4.39408	3.73967	2.61035	2.94417	4.74376	5
pSymA_oligo_3391	2	+	604346-604415	cis-encoded antisense sRNA	2	3.70625	2.66233	3.48354	3.58078	2.98657	2.5824	5.30859	4.14875	5
pSymA_oligo_2063	2	-	737067-737116	trans-encoded sRNA	2	3.05336	2.16922	3.76866	3.47684	2.86306	2.8961	4.29833	4.5534	5
pSymB_oligo_4007	3	-	10656-10725	cis-encoded antisense sRNA	2	3.8997	2.36791	3.56361	3.70591	2.42474	2.72563	6.67467	4.19367	5
S._meliloti_chromosome_oligo_3387	1	+	272994-273043	mRNA leader	0	4.96656	2.59263	1.61839	5.7869	4.56118	5.57006	4.86363	1.6763	5
S._meliloti_chromosome_oligo_3819	1	-	1450453-1450502	cis-encoded antisense sRNA	3	4.95925	1.73607	-1.52152	5.36127	5.51454	3.89062	4.38851	2.68653	5
S._meliloti_chromosome_oligo_5189	1	-	1860389-1860438	trans-encoded sRNA	1	3.1745	2.34907	0	5.10388	3.33331	3.149	4.10879	0	5
S._meliloti_chromosome_oligo_14097	1	+	2059745-2059794	trans-encoded sRNA	2	3.37197	0	-0.810246	5.17201	4.09128	4.29271	4.35195	1.63796	5
S._meliloti_chromosome_oligo_3686	1	-	2092474-2092523	mRNA leader	0	5.79604	0	0	4.11496	4.80014	4.56241	3.76754	1.71049	5
S._meliloti_chromosome_oligo_1745	1	+	2198381-2198430	trans-encoded sRNA	1	4.39577	0.904419	1.45657	5.84808	3.99121	3.43828	5.2394	0	5
S._meliloti_chromosome_oligo_6723	1	+	2284006-2284055	trans-encoded sRNA	1	3.42019	0	1.55098	7.66268	5.42916	6.22026	3.77581	1.12526	5
S._meliloti_chromosome_oligo_295	1	-	2643491-2643540	trans-encoded sRNA	2	4.55582	0	1.99367	6.40228	5.64817	5.7276	4.89616	2.17787	5
S._meliloti_chromosome_oligo_8010	1	+	2917576-2917625	trans-encoded sRNA	1	3.46156	1.88758	1.63265	4.10831	4.31536	4.56656	4.21972	1.69407	5
S._meliloti_chromosome_oligo_7310	1	-	2987386-2987435	trans-encoded sRNA	2	3.12695	2.18345	1.96707	3.30306	4.02059	3.08758	3.4008	1.33309	5
S._meliloti_chromosome_oligo_3056	1	+	3374069-3374118	trans-encoded sRNA	2	6.92668	2.76246	-1.41868	4.32949	6.46935	6.07227	6.29025	2.5864	5
S._meliloti_chromosome_oligo_10894	1	-	3381899-3381948	trans-encoded sRNA	1	5.41748	1.44566	0.966196	6.00024	5.58597	5.98957	5.21698	1.6745	5
S._meliloti_chromosome_oligo_2005	1	+	3383027-3383076	trans-encoded sRNA	2	3.44456	-0.321555	0	5.19312	3.78543	3.04795	3.80299	-0.896126	5
pSymA_oligo_292	2	-	223007-223076	trans-encoded sRNA	2	6.13647	1.83317	0.816595	3.82796	4.53463	4.14543	4.71235	2.50211	5
pSymA_oligo_2369	2	-	317561-317610	trans-encoded sRNA	2	4.14488	0	1.80845	4.34596	3.89369	4.21472	5.10797	2.46073	5
pSymA_oligo_733	2	-	508579-508628	trans-encoded sRNA	1	3.01719	2.87109	2.40407	4.2247	3.93917	3.8307	4.20979	1.22075	5
pSymA_oligo_969	2	-	541871-541920	trans-encoded sRNA	1	3.93292	1.48343	2.16319	3.84617	5.3186	3.10095	3.48988	2.30605	5
pSymA_oligo_1525	2	+	550792-550861	trans-encoded sRNA	1	5.84428	1.28949	0	4.36549	4.12487	3.62655	5.02002	1.19103	5
pSymA_oligo_3314	2	+	643417-643466	trans-encoded sRNA	1	3.43206	2.98356	0.747398	4.18894	4.34015	4.39839	3.90774	1.07782	5
pSymA_oligo_184	2	+	674983-675032	trans-encoded sRNA	2	4.66388	1.80174	0	3.13632	4.2456	3.58367	3.92856	2.79334	5
pSymA_oligo_3024	2	+	699415-699484	cis-encoded antisense sRNA	2	6.56632	0.681371	2.8427	6.85493	8.17356	4.32525	5.30415	2.18898	5
pSymA_oligo_453	2	+	716059-716128	cis-encoded antisense sRNA	2	3.20157	0.694024	2.48277	6.32918	5.58493	5.90494	4.01204	1.27315	5
pSymA_oligo_2800	2	-	913440-913509	trans-encoded sRNA	1	5.42338	0.810794	0	3.89596	5.58355	4.12288	6.27655	2.22661	5
pSymA_oligo_359	2	-	960353-960402	trans-encoded sRNA	2	4.30815	1.05623	0	3.94427	3.3657	3.85249	4.23789	1.38301	5
pSymA_oligo_1145	2	-	1006645-1006694	trans-encoded sRNA	2	4.71547	0.147352	1.6761	3.7386	4.36922	3.03809	3.27994	1.95661	5
pSymA_oligo_1052	2	+	1010824-1010873	cis-encoded antisense sRNA	3	3.96494	1.70165	2.18632	6.593	6.15669	5.14006	4.52865	2.11767	5
pSymA_oligo_612	2	-	1012051-1012100	trans-encoded sRNA	2	3.97843	1.03257	2.09522	5.8451	3.50875	4.27703	4.91843	1.05423	5
pSymB_oligo_532	3	+	31700-31769	cis-encoded antisense sRNA	2	4.80045	0.646043	2.24909	5.70738	6.37052	3.89622	5.64469	1.98459	5
pSymB_oligo_2583	3	-	199826-199895	cis-encoded antisense sRNA	2	5.85974	1.46077	1.36949	4.47211	4.88833	3.65582	4.69807	2.26643	5
pSymB_oligo_3289	3	+	204150-204219	cis-encoded antisense sRNA	2	3.87196	0.827741	2.0577	4.91939	3.33448	3.4377	3.19507	2.77393	5
pSymB_oligo_861	3	-	291658-291727	cis-encoded antisense sRNA	2	3.45374	0.535666	2.51922	4.06327	7.18615	3.57275	5.02499	1.50461	5
pSymB_oligo_1335	3	+	397550-397619	cis-encoded antisense sRNA	2	4.26634	0	1.12596	4.02711	3.70941	5.87775	5.45131	1.53692	5
pSymB_oligo_2426	3	-	427154-427223	mRNA leader	0	4.52763	1.97652	-1.20331	3.9399	5.61694	3.8722	4.38895	2.08501	5
pSymB_oligo_952	3	-	1044121-1044170	trans-encoded sRNA	2	4.27672	1.79562	0	3.19278	3.81169	3.00628	3.57991	1.38901	5
S._meliloti_chromosome_oligo_6990	1	-	2027158-2027227	cis-encoded antisense sRNA	2	3.24401	2.77831	2.80938	3.2428	3.85387	2.73529	3.40164	3.63049	5
pSymB_oligo_534	3	+	133822-133891	cis-encoded antisense sRNA	2	5.45638	1.08587	2.68044	6.27669	4.14658	2.54662	3.238	3.66137	5
pSymB_oligo_3500	3	+	1204411-1204480	cis-encoded antisense sRNA	2	3.68582	2.92378	2.2205	4.1842	3.61816	2.94285	4.80252	4.49034	5
pSymA_oligo_3207	2	-	1237236-1237285	mRNA leader	0	3.19591	2.67648	1.73435	3.43703	2.02869	3.0478	4.74665	3.71137	5
S._meliloti_chromosome_oligo_12690	1	+	3522279-3522328	trans-encoded sRNA	2	5.08765	1.67306	2.40986	2.42819	4.28788	3.82666	4.43105	3.2791	5
pSymB_oligo_2245	3	-	1535012-1535061	trans-encoded sRNA	2	4.649	2.14851	0.721675	2.85909	3.90957	3.1644	4.97733	3.07271	5
S._meliloti_chromosome_oligo_4190	1	-	1960263-1960312	trans-encoded sRNA	1	0	3.09017	4.52466	3.85479	0	3.40271	3.34626	-8.13197	5
pSymB_oligo_1559	3	-	486652-486701	trans-encoded sRNA	2	0	4.91065	4.10378	1.8868	1.95437	3.28596	6.1016	5.88817	5
S._meliloti_chromosome_oligo_454	1	+	2180560-2180609	trans-encoded sRNA	2	0	5.47149	0	3.61004	3.23564	4.90217	6.06027	0	5
pSymB_oligo_3925	3	+	419910-419959	mRNA leader	0	1.06305	3.5252	2.58718	3.2004	4.42108	4.00002	1.72757	3.55708	5
S._meliloti_chromosome_oligo_10192	1	+	1502404-1502473	cis-encoded antisense sRNA	2	0.679201	3.34004	0.828114	5.11992	2.77073	3.74126	4.3601	3.39767	5
S._meliloti_chromosome_oligo_3589	1	+	3426044-3426113	cis-encoded antisense sRNA	2	-0.323593	3.16291	0	4.79034	2.64744	3.4103	4.67669	3.7961	5
pSymA_oligo_2425	2	+	584651-584700	trans-encoded sRNA	2	0	3.06948	0	3.96542	2.27204	5.38787	4.2232	3.83754	5
pSymA_oligo_3354	2	+	1161789-1161838	trans-encoded sRNA	1	0	2.86567	6.23013	3.37459	3.43803	3.86261	2.06393	4.12378	5
S._meliloti_chromosome_oligo_3099	1	-	1332725-1332774	mRNA leader	0	0	0	4.60416	3.65233	3.30717	2.53704	4.06049	5.51496	5
pSymB_oligo_3022	3	+	128117-128166	cis-encoded antisense sRNA	1	0	-0.51542	5.61107	4.5829	3.48576	2.15894	3.8302	3.12057	5
pSymB_oligo_4036	3	-	767427-767476	cis-encoded antisense sRNA	3	2.14187	2.57049	4.33437	4.20906	3.2923	2.65858	3.51478	4.074	5
S._meliloti_chromosome_oligo_6175	1	+	81568-81617	trans-encoded sRNA	2	2.68851	0	7.66966	5.63699	2.71473	4.80443	5.78581	5.31518	5
S._meliloti_chromosome_oligo_9648	1	-	3214491-3214540	trans-encoded sRNA	2	2.353	0.713847	7.00543	5.58159	2.87613	4.46335	5.98578	6.07589	5
S._meliloti_chromosome_oligo_5138	1	+	3527032-3527081	trans-encoded sRNA	2	2.02389	2.18412	3.05935	3.71244	2.86464	3.52048	3.42405	3.90235	5
pSymA_oligo_2983	2	-	556009-556078	cis-encoded antisense sRNA	2	2.2393	1.62461	3.16318	3.94235	2.61237	3.61114	6.6871	3.22229	5
S._meliloti_chromosome_oligo_3251	1	+	1218576-1218625	trans-encoded sRNA	2	1.95952	0	1.05916	3.48849	3.33051	3.09499	3.22887	3.24496	5
S._meliloti_chromosome_oligo_3254	1	+	1411684-1411733	trans-encoded sRNA	2	0	2.28411	0	4.86536	3.64783	3.2932	3.91024	4.30866	5
pSymA_oligo_3114	2	-	560601-560650	trans-encoded sRNA	1	2.19165	1.59282	1.19218	4.2764	3.53499	3.50434	3.63909	3.00727	5
pSymA_oligo_1033	2	-	605479-605548	cis-encoded antisense sRNA	2	1.36889	2.78371	2.93089	3.52966	3.90196	3.13302	4.13089	4.62654	5
pSymB_oligo_4101	3	-	653851-653900	mRNA leader	0	1.59197	2.54441	1.90016	4.8724	4.34899	3.91425	4.1097	3.37129	5
pSymA_oligo_2510	2	+	396483-396532	trans-encoded sRNA	2	4.81275	4.49039	4.1619	2.22028	3.27655	2.70638	3.67208	3.37504	6
pSymA_oligo_2510	2	-	396483-396532	trans-encoded sRNA	2	3.49397	5.14648	3.91028	2.76371	3.8063	2.41432	4.13088	3.67018	6
S._meliloti_chromosome_oligo_3896	1	-	1733322-1733371	trans-encoded sRNA	2	6.74361	5.92834	-1.08054	4.42399	9.91865	5.07608	5.75418	1.26067	6
pSymA_oligo_1405	2	+	368741-368790	trans-encoded sRNA	1	4.38458	4.36756	1.68868	5.37465	4.56005	5.4299	4.24624	1.96224	6
pSymA_oligo_3374	2	+	546932-546981	trans-encoded sRNA	1	4.02758	5.59317	2.74826	6.6514	5.3228	4.43571	3.99159	0	6
pSymA_oligo_1280	2	+	687201-687250	trans-encoded sRNA	2	3.67386	3.0501	1.84555	4.22484	4.52952	3.63519	3.01175	1.68777	6
pSymA_oligo_346	2	+	757327-757396	cis-encoded antisense sRNA	2	3.38217	3.17379	2.07384	3.79728	3.73482	3.36508	5.18385	2.52957	6
pSymA_oligo_573	2	+	1329870-1329919	mRNA leader	0	3.93563	3.88399	2.51716	4.57621	4.63936	4.35988	3.71844	1.87705	6
pSymB_oligo_3210	3	+	75326-75375	trans-encoded sRNA	2	4.50475	3.13853	2.73643	3.70793	5.34206	4.32185	4.00016	1.71616	6
S._meliloti_chromosome_oligo_9679	1	+	648313-648362	trans-encoded sRNA	2	4.78555	4.59356	2.90181	4.92943	3.77934	3.81376	2.35224	5.84403	6
S._meliloti_chromosome_oligo_11104	1	+	843459-843508	trans-encoded sRNA	2	4.51383	3.66183	2.83245	7.55037	4.44074	1.71811	6.32842	6.43064	6
S._meliloti_chromosome_oligo_4828	1	-	1540875-1540944	cis-encoded antisense sRNA	2	3.04652	3.67324	2.7442	3.55843	3.22383	2.69171	3.63578	3.72889	6
S._meliloti_chromosome_oligo_2074	1	-	2042211-2042260	trans-encoded sRNA	2	4.11267	3.07363	2.04628	3.89331	3.01065	2.88309	4.39155	3.54601	6
pSymA_oligo_1356	2	-	102595-102644	trans-encoded sRNA	1	4.85822	5.97953	1.49728	3.44129	4.42357	2.96729	3.87247	3.02194	6
pSymB_oligo_3870	3	-	618271-618320	trans-encoded sRNA	1	3.16726	3.19706	2.67808	3.2042	3.01928	2.60573	3.4243	4.08442	6
pSymB_oligo_2147	3	-	717412-717461	trans-encoded sRNA	1	4.14915	3.05201	1.30802	3.22998	4.09537	2.11574	4.34818	4.33247	6
S._meliloti_chromosome_oligo_8991	1	-	397966-398015	cis-encoded antisense sRNA	3	3.10631	4.2165	0	3.80684	2.94526	4.91797	4.92114	5.20237	6
S._meliloti_chromosome_oligo_213	1	+	1377381-1377430	trans-encoded sRNA	2	4.04223	3.93144	2.65998	3.4636	2.63797	3.02642	4.71	5.35026	6
S._meliloti_chromosome_oligo_10214	1	-	3255045-3255114	cis-encoded antisense sRNA	2	3.00065	3.3651	2.76416	3.70624	2.492	3.23673	3.72498	5.47231	6
pSymA_oligo_321	2	-	398047-398096	cis-encoded antisense sRNA	3	4.22943	2.61025	3.06581	3.43904	4.35168	3.67097	3.20556	2.63803	6
pSymB_oligo_1011	3	-	80878-80927	trans-encoded sRNA	2	6.54337	0	3.90283	6.36808	6.30092	5.63256	6.1318	2.81964	6
S._meliloti_chromosome_oligo_8916	1	-	457400-457469	cis-encoded antisense sRNA	2	3.05114	2.32695	3.13752	3.06413	4.75368	2.90951	3.23107	3.75991	6
S._meliloti_chromosome_oligo_12709	1	-	1378210-1378259	cis-encoded antisense sRNA	1	4.21987	0	3.58694	3.85562	4.00967	2.38819	4.35211	3.475	6
S._meliloti_chromosome_oligo_9266	1	+	2920078-2920127	trans-encoded sRNA	2	3.49722	2.89339	3.38096	3.5882	3.50882	2.85701	3.16492	3.68988	6
S._meliloti_chromosome_oligo_2852	1	-	3499838-3499887	trans-encoded sRNA	2	4.73183	2.3732	3.93716	4.28217	4.25007	2.94535	3.1577	5.10259	6
pSymA_oligo_2845	2	+	576202-576271	cis-encoded antisense sRNA	2	4.47746	1.84213	3.0245	4.84252	3.27182	2.827	5.07106	3.67252	6
pSymB_oligo_2380	3	+	437887-437956	cis-encoded antisense sRNA	2	3.13662	2.31516	3.35563	3.08112	3.05454	1.75906	4.16348	5.15731	6
S._meliloti_chromosome_oligo_2319	1	+	255058-255107	trans-encoded sRNA	2	3.62644	2.13966	5.70557	3.9303	2.35048	3.12074	4.85399	5.20237	6
S._meliloti_chromosome_oligo_1075	1	+	1813943-1814012	cis-encoded antisense sRNA	2	4.90805	2.37109	2.26371	4.94339	4.37566	3.57373	4.29089	3.58445	6
S._meliloti_chromosome_oligo_6512	1	+	2204131-2204180	trans-encoded sRNA	1	6.30746	2.11633	0	6.4796	6.53616	5.92212	6.26989	4.18247	6
pSymA_oligo_2250	2	-	626010-626079	cis-encoded antisense sRNA	2	4.60402	1.37312	2.96181	4.93778	5.88424	3.54799	4.53624	3.13715	6
S._meliloti_chromosome_oligo_11219	1	-	703937-704006	cis-encoded antisense sRNA	2	2.46948	3.56761	3.09026	5.72828	3.74085	5.63425	3.02404	-2.16443	6
S._meliloti_chromosome_oligo_454	1	-	2180560-2180609	trans-encoded sRNA	2	1.64886	5.81889	7.32703	8.44635	5.33912	6.35443	3.17325	0	6
S._meliloti_chromosome_oligo_12811	1	-	2356934-2356983	trans-encoded sRNA	2	2.20939	4.27103	4.78304	4.76972	4.11477	3.80407	4.07247	-0.61893	6
pSymA_oligo_1766	2	-	789044-789093	mRNA leader	0	2.91426	3.4315	3.74176	3.47122	3.17003	2.54413	3.20651	5.21129	6
pSymB_oligo_2861	3	-	1157627-1157676	trans-encoded sRNA	2	0	3.04999	4.49887	4.41361	3.38037	2.50362	3.25175	3.00524	6
pSymB_oligo_3672	3	-	672071-672120	trans-encoded sRNA	2	0	4.68039	4.15315	4.55779	0	6.45033	4.6654	4.62263	6
S._meliloti_chromosome_oligo_3961	1	+	2442830-2442879	mRNA leader	0	2.965	3.50385	1.16758	3.18101	4.21632	3.16334	5.4562	3.94385	6
S._meliloti_chromosome_oligo_850	1	+	2475181-2475230	trans-encoded sRNA	2	0	4.49446	0	6.06378	4.45662	6.01723	5.40292	4.53064	6
pSymA_oligo_1745	2	+	1250099-1250148	cis-encoded antisense sRNA	3	0	3.46982	2.52629	3.32684	4.59348	4.7508	4.62213	3.63962	6
pSymB_oligo_3210	3	-	75326-75375	trans-encoded sRNA	2	0	3.66798	1.58467	3.44534	3.0734	3.58602	3.69522	4.43817	6
pSymB_oligo_1011	3	+	80878-80927	trans-encoded sRNA	1	2.72061	3.95251	0	4.54283	3.53267	3.89691	4.67016	4.11336	6
pSymB_oligo_2701	3	+	571058-571107	trans-encoded sRNA	1	0	4.08515	0	5.47548	4.30995	6.55214	4.21354	3.80965	6
S._meliloti_chromosome_oligo_8734	1	-	1356090-1356139	trans-encoded sRNA	2	0	0.407959	4.96909	5.6853	4.39778	4.13111	4.50502	6.10713	6
S._meliloti_chromosome_oligo_6205	1	+	1823158-1823207	trans-encoded sRNA	2	0	1.08698	3.93349	4.22716	3.26999	3.5189	3.80906	5.66176	6
pSymA_oligo_1106	2	+	260565-260614	trans-encoded sRNA	2	2.41303	1.64467	4.99447	3.88584	3.43759	3.47584	3.88564	6.5661	6
pSymA_oligo_1830	2	-	510915-510984	cis-encoded antisense sRNA	2	0	0.759454	4.85026	3.76602	3.37832	3.85796	3.17882	3.65602	6
pSymA_oligo_363	2	+	1021556-1021605	trans-encoded sRNA	2	0	2.91463	6.58698	3.21292	3.4037	3.63463	3.55037	4.24843	6
pSymA_oligo_2917	2	+	1351295-1351344	cis-encoded antisense sRNA	3	0	1.3054	7.87371	6.05645	4.68956	4.60179	4.4154	5.17696	6
pSymB_oligo_1246	3	+	56471-56520	trans-encoded sRNA	1	0	2.01603	7.71166	3.97931	4.0192	4.35272	6.71992	7.7593	6
S._meliloti_chromosome_oligo_850	1	-	2475181-2475230	trans-encoded sRNA	2	6.99854	4.29853	5.88553	7.08342	7.43731	7.29398	7.39455	0	7
S._meliloti_chromosome_oligo_11265	1	-	2625277-2625326	trans-encoded sRNA	2	5.00521	3.78687	3.22244	4.4638	4.64432	4.18976	4.58408	1.68497	7
pSymA_oligo_3534	2	+	447591-447640	trans-encoded sRNA	1	6.46453	3.7759	4.49002	6.11968	6.20178	5.98802	5.61257	2.5261	7
pSymA_oligo_1070	2	-	552880-552929	trans-encoded sRNA	2	5.83692	3.54471	4.81448	5.46786	5.67377	5.09493	5.34545	2.88655	7
pSymA_oligo_2425	2	-	584651-584700	trans-encoded sRNA	1	4.37785	3.31516	3.48972	4.91416	4.70913	4.05264	4.64274	0	7
pSymA_oligo_831	2	+	603959-604008	trans-encoded sRNA	2	5.19228	4.27548	4.40639	5.26171	5.56552	5.68276	4.76673	2.99798	7
pSymB_oligo_840	3	+	668692-668741	trans-encoded sRNA	1	6.83726	3.34583	5.16181	6.03471	5.31207	5.99494	7.15473	2.43253	7
pSymB_oligo_3672	3	+	672071-672120	trans-encoded sRNA	2	5.37996	4.32245	4.73938	5.2629	5.03247	6.1036	5.54652	2.63016	7
pSymA_oligo_3100	2	+	161492-161541	trans-encoded sRNA	2	3.88433	3.72367	3.38678	4.41151	3.83108	3.30046	2.94837	6.10682	7
pSymB_oligo_445	3	+	608642-608691	mRNA leader	0	4.37415	3.30245	3.12795	4.83987	3.23293	2.82779	5.07973	5.28179	7
S._meliloti_chromosome_oligo_6256	1	+	253522-253591	cis-encoded antisense sRNA	2	4.07043	3.38406	1.795	3.65951	3.2024	3.0457	3.35813	3.81555	7
S._meliloti_chromosome_oligo_11265	1	+	2625277-2625326	trans-encoded sRNA	2	3.13691	3.61571	1.8933	3.41209	3.37346	4.86198	3.53165	3.39742	7
S._meliloti_chromosome_oligo_12769	1	-	3220025-3220094	cis-encoded antisense sRNA	2	4.02662	4.93622	2.6534	4.51957	3.49951	3.59295	5.45476	6.0485	7
pSymA_oligo_1208	2	+	40811-40860	trans-encoded sRNA	2	5.06146	5.22626	2.658	6.78026	4.98152	7.43677	6.73867	6.72819	7
pSymA_oligo_3534	2	-	447591-447640	trans-encoded sRNA	2	5.003	3.40029	2.79328	5.43781	3.8434	6.6752	5.26636	5.21541	7
pSymA_oligo_1070	2	+	552880-552929	trans-encoded sRNA	2	4.51851	3.6278	2.89706	4.56877	4.1841	5.13976	3.89776	4.26701	7
pSymA_oligo_3418	2	+	1248742-1248791	trans-encoded sRNA	2	5.67361	3.53385	2.58973	6.2438	5.08663	7.16806	5.37671	5.01375	7
pSymB_oligo_2911	3	-	339247-339296	trans-encoded sRNA	2	5.55322	3.48066	1.26169	4.25072	4.33493	4.67424	6.05463	4.11192	7
pSymB_oligo_1559	3	+	486652-486701	trans-encoded sRNA	2	7.30714	4.96046	2.82561	7.14305	6.47107	7.21298	6.65824	3.75387	7
pSymB_oligo_2505	3	+	543808-543857	trans-encoded sRNA	2	5.62417	3.87844	0	5.97494	5.85571	5.15494	5.13885	3.83641	7
S._meliloti_chromosome_oligo_8088	1	-	831584-831653	cis-encoded antisense sRNA	2	4.97823	2.51163	3.09268	6.68698	5.4718	6.55991	6.25282	4.60675	7
S._meliloti_chromosome_oligo_9935	1	+	841981-842050	cis-encoded antisense sRNA	2	5.20245	2.88374	4.10427	5.57881	4.74222	4.31801	4.83152	5.8865	7
S._meliloti_chromosome_oligo_8918	1	-	1433563-1433632	cis-encoded antisense sRNA	2	5.09258	2.19776	3.69566	5.32171	4.41639	4.14178	4.44647	5.71435	7
S._meliloti_chromosome_oligo_5118	1	-	2811637-2811686	trans-encoded sRNA	2	3.803	0.384057	7.63065	5.9584	4.03249	4.93848	6.69711	6.40523	7
pSymA_oligo_2288	2	+	190274-190343	cis-encoded antisense sRNA	2	3.70211	2.00094	3.14892	4.39377	3.92816	3.29456	3.33332	4.05918	7
pSymA_oligo_2852	2	-	1059948-1060017	cis-encoded antisense sRNA	2	4.61316	2.70689	4.18302	5.2191	4.11773	3.40293	3.57556	5.1437	7
pSymA_oligo_1898	2	+	1113640-1113709	cis-encoded antisense sRNA	2	4.08171	2.33631	3.32611	4.85326	3.45937	3.89562	3.86422	5.26925	7
pSymA_oligo_3236	2	-	1243376-1243445	cis-encoded antisense sRNA	2	3.89355	1.7149	3.21715	4.36019	3.57745	3.00555	3.22418	4.80495	7
pSymB_oligo_3868	3	+	574622-574671	trans-encoded sRNA	2	5.49286	1.9986	4.20953	4.96751	4.01259	3.86397	4.27626	6.05919	7
pSymB_oligo_2458	3	+	619116-619165	mRNA leader	0	4.58681	2.23043	4.05341	4.81298	3.63842	3.02343	5.45	4.58043	7
S._meliloti_chromosome_oligo_5416	1	-	2921017-2921066	cis-encoded antisense sRNA	3	2.97765	3.68273	3.21839	3.41887	3.14633	3.18908	4.68836	4.67575	7
S._meliloti_chromosome_oligo_4607	1	-	2972187-2972236	trans-encoded sRNA	2	0.333084	5.48158	4.32199	5.73308	4.41453	4.59743	4.71061	5.42168	7
S._meliloti_chromosome_oligo_4608	1	+	2986459-2986508	trans-encoded sRNA	2	1.77956	4.2091	6.70673	4.15152	4.36605	4.00054	4.1582	7.66922	7
pSymA_oligo_831	2	-	603959-604008	trans-encoded sRNA	2	0	4.77764	3.31731	3.71297	3.91377	5.67532	4.98378	5.45877	7
pSymB_oligo_616	3	-	653887-653936	trans-encoded sRNA	2	2.19318	3.54999	6.76966	5.88926	6.01623	5.59589	6.01679	5.52448	7
S._meliloti_chromosome_oligo_5019	1	+	259944-259993	cis-encoded antisense sRNA	2	5.21834	4.39969	6.48722	5.55378	5.60667	5.97203	6.22698	7.46811	8
S._meliloti_chromosome_oligo_4039	1	-	360094-360143	trans-encoded sRNA	2	3.3814	5.059	6.8305	6.17331	4.36842	4.11435	4.28086	6.2888	8
S._meliloti_chromosome_oligo_8184	1	+	695035-695084	mRNA leader	0	6.25315	4.00885	4.33551	6.96042	6.50202	5.03192	5.54339	6.09114	8
S._meliloti_chromosome_oligo_4650	1	+	1376526-1376575	trans-encoded sRNA	2	4.66782	4.2682	3.80907	5.21816	4.12521	4.07038	4.84205	5.43888	8
S._meliloti_chromosome_oligo_2585	1	+	1513178-1513247	cis-encoded antisense sRNA	2	4.14515	3.61699	3.16456	5.01885	3.78695	3.54378	4.36353	5.03691	8
S._meliloti_chromosome_oligo_7783	1	-	2236956-2237025	cis-encoded antisense sRNA	2	3.97489	3.23554	3.0909	4.17841	3.4761	3.70981	4.33032	5.11881	8
S._meliloti_chromosome_oligo_13934	1	+	2656835-2656904	cis-encoded antisense sRNA	2	6.04376	3.36591	6.4384	7.56012	5.90029	6.2257	4.88406	8.79827	8
S._meliloti_chromosome_oligo_12478	1	-	2919057-2919106	trans-encoded sRNA	2	4.34841	3.31556	3.4637	4.11612	4.45903	4.51396	4.43306	4.19974	8
S._meliloti_chromosome_oligo_12986	1	-	3098520-3098569	mRNA leader	0	4.11313	3.01269	4.14744	4.20377	3.4664	3.48978	3.59334	4.47889	8
pSymA_oligo_3319	2	+	16399-16468	cis-encoded antisense sRNA	2	4.14304	3.14867	5.41912	4.8472	4.4262	3.48806	4.12005	5.91418	8
pSymA_oligo_1208	2	-	40811-40860	trans-encoded sRNA	1	7.07168	5.77568	6.78031	7.9751	6.49252	7.60045	8.04103	5.26927	8
pSymA_oligo_1982	2	+	80845-80894	trans-encoded sRNA	1	4.64345	3.90382	4.15159	4.52395	4.23581	5.68178	4.92683	4.8776	8
pSymA_oligo_1982	2	-	80845-80894	mRNA leader	0	5.54654	4.61147	3.89732	5.55194	4.73649	4.98676	5.99848	3.21102	8
pSymA_oligo_491	2	-	88287-88336	mRNA leader	0	5.15348	3.51254	4.70508	6.20285	3.97794	3.62444	4.73243	5.40681	8
pSymA_oligo_2047	2	-	159014-159063	trans-encoded sRNA	2	7.31429	4.89702	4.65786	7.42604	5.93991	7.34191	7.03881	6.96566	8
pSymA_oligo_2047	2	+	159014-159063	trans-encoded sRNA	2	6.63876	5.08295	7.92027	7.42585	6.7415	7.21541	7.57159	4.68474	8
pSymA_oligo_1924	2	-	159480-159529	trans-encoded sRNA	2	6.93039	5.59109	9.96365	8.11252	7.4859	7.13852	6.62418	7.19974	8
pSymA_oligo_1924	2	+	159480-159529	trans-encoded sRNA	1	5.81023	6.22914	7.14861	6.95898	6.69275	6.93838	6.71612	4.93363	8
pSymA_oligo_318	2	+	351946-351995	trans-encoded sRNA	2	4.87413	4.17855	3.47403	6.25694	5.14816	7.29116	5.37961	5.42371	8
pSymA_oligo_318	2	-	351946-351995	mRNA leader	0	7.21868	4.50444	5.4932	6.79777	6.09774	6.91491	7.02845	3.43483	8
pSymA_oligo_967	2	+	506334-506383	trans-encoded sRNA	2	5.96962	4.57373	4.75043	7.05855	7.16182	6.83164	7.43556	4.50367	8
pSymA_oligo_967	2	-	506334-506383	trans-encoded sRNA	2	4.60926	4.26368	3.59149	5.86122	5.05856	7.24909	6.3554	4.88358	8
pSymA_oligo_105	2	+	876936-877005	cis-encoded antisense sRNA	2	4.08977	3.04249	3.74517	3.79965	3.32162	3.18805	3.44198	5.11373	8
pSymA_oligo_3398	2	-	1121935-1122004	cis-encoded antisense sRNA	2	4.08953	3.53842	3.93018	4.32782	3.92178	3.57866	3.73441	5.79846	8
pSymA_oligo_3418	2	-	1248742-1248791	trans-encoded sRNA	2	6.96162	4.71638	5.42401	7.05606	6.45865	6.77479	6.36338	4.03505	8
pSymA_oligo_2167	2	+	1351299-1351348	cis-encoded antisense sRNA	3	5.04301	4.63468	9.90319	6.1814	6.80253	6.25436	6.00502	10.813	8
pSymB_oligo_940	3	+	56491-56540	cis-encoded antisense sRNA	3	3.69157	8.462	10.2361	5.92299	5.91657	6.09556	5.79806	10.9028	8
pSymB_oligo_696	3	+	163898-163967	cis-encoded antisense sRNA	2	4.75622	4.61963	3.68443	5.60468	5.08574	4.3234	5.0826	6.04546	8
pSymB_oligo_2275	3	-	295588-295637	mRNA leader	0	4.32675	4.26414	3.48646	4.56237	3.59857	4.16544	4.29237	5.6917	8
pSymB_oligo_2094	3	+	299312-299361	trans-encoded sRNA	1	4.24061	3.87991	3.11587	5.35007	5.72616	5.16751	4.69121	3.60155	8
pSymB_oligo_2701	3	-	571058-571107	trans-encoded sRNA	2	6.4638	5.14617	5.62058	7.31287	6.78885	6.6592	6.46093	3.63094	8
pSymB_oligo_840	3	-	668692-668741	trans-encoded sRNA	2	4.59546	5.41248	3.6643	4.62668	5.25503	6.63116	5.31266	6.3666	8
pSymB_oligo_2923	3	-	1150360-1150409	trans-encoded sRNA	1	8.03356	5.52437	7.82073	8.06087	7.75928	7.85018	6.7369	5.77443	8
pSymB_oligo_2861	3	+	1157627-1157676	mRNA leader	0	4.49091	5.0895	4.74549	4.67056	3.90354	3.30581	3.76311	7.04576	8
pSymB_oligo_1089	3	-	1183671-1183740	cis-encoded antisense sRNA	2	6.48077	3.53184	5.86581	6.63045	6.25842	4.76603	5.17444	7.65392	8
pSymB_oligo_1190	3	-	1311403-1311452	trans-encoded sRNA	2	4.72806	3.25324	3.37202	4.30425	3.7104	3.35989	4.05738	5.22036	8
pSymB_oligo_302	3	-	1318583-1318632	cis-encoded antisense sRNA	3	3.80337	4.17111	5.38909	3.94004	4.07872	3.05646	3.62967	6.59547	8

## Sheet: legend
Table S6: Sorting of microarray data of sRNA candidates identified in at least one of the conditions analyzed by microarray hybridizations.
m values are listed for exponential growth (log), stationary phase (stat), heat shock (heat) at 40°C, cold shock (cold) at 20 °C, pH5.8 (acidic), pH8.5 (basic), 10 mM H2O2 (oxidative), and salt shock (salt) 400 mM NaCl. total no. stresses, total number of conditions in which the respective sRNA candidate was detected.
