# Supplementary material for: A genome-wide survey of sRNAs in the symbiotic nitrogen-fixing alpha-proteobacterium Sinorhizobium meliloti
Source: BMC Genomics. 2010 Apr 17;11:245. doi: 10.1186/1471-2164-11-245 (PMC2873474; doi:10.1186/1471-2164-11-245)
Supplement: Additional file 7 — Table S7: Small protein analysis. sRNA candidates with open reading frames larger than 60 nt. [file 1471-2164-11-245-S7.XLS]

## Sheet: Table S7
RNA ID	Type	Position	Replicon	Strand	ORF position	Start codon	Stop codon	frame	ORF length (nt)	ORF overlapping CDS	Frame	CDS position	RBS start	RBS stop	Energy	RBS sequence	RBS ref sequence
SmelA064	trans-encoded sRNA	1087019-1087179	2	+	1087081-1087176	ATG	TAA	0	96	0
SmelB130	trans-encoded sRNA	1341059-1341222	3	-	1341100-1341162	TTG	TAG	0	63	0			1341172	1341169	-3.60793	GGAG	CCUC
SmelC181	trans-encoded sRNA	923658-923856	1	-	923723-923788	GTG	TAA	1	66	0
SmelC226	trans-encoded sRNA	1091100-1091291	1	+	1091169-1091231	TTG	TGA	2	63	0
SmelC337	trans-encoded sRNA	1518791-1518985	1	+	1518856-1518945	GTG	TGA	0	90	0
SmelC500	trans-encoded sRNA	2180099-2180274	1	-	2180177-2180236	GTG	TGA	1	60	0
SmelC525	trans-encoded sRNA	2291226-2291466	1	+	2291352-2291423	ATG	TAA	2	72	0
SmelC666	trans-encoded sRNA	2968909-2969078	1	-	2968929-2969075	ATG	TAA	2	147	0			2969089	2969086	-3.59838	AGGU	UCCA
SmelC706	trans-encoded sRNA	3105298-3105445	1	-	3105320-3105421	GTG	TGA	1	102	0			3105423	3105420	-4.24662	GGGU	UCCA
SmelC191	cis-encoded antisense sRNA	984440-984573	1	+	984487-984561	GTG	TGA	0	75	0
SmelC193	cis-encoded antisense sRNA	991057-991271	1	-	991106-991243	GTG	TAA	1	138	1	1	991636-991106
SmelC420	cis-encoded antisense sRNA	1728266-1728455	1	+	1728335-1728418	ATG	TGA	1	84	0
SmelC457	cis-encoded antisense sRNA	1963705-1963962	1	+	1963758-1963829	TTG	TAA	2	72	0
SmelC566	cis-encoded antisense sRNA	2496512-2496760	1	+	2496587-2496730	GTG	TGA	1	144	0
SmelC599	cis-encoded antisense sRNA	2625149-2625280	1	-	2625200-2625271	GTG	TAG	1	72	0			2625283	2625280	-3.64662	GGGU	UCCA
SmelC535	sense sRNA	2334269-2334442	1	-	2334321-2334380	GTG	TGA	2	60	0
SmelA093	sense sRNA	1316535-1316780	2	+	1316613-1316672	TTG	TGA	2	60	1	1	1315745-1317985
SmelC029	sense sRNA	211474-211740	1	+	211625-211708	ATG	TGA	1	84	1	0	209764-211689
SmelC047	sense sRNA	309525-309723	1	+	309557-309670	ATG	TGA	1	114	1	1	309005-309670
SmelC080	sense sRNA	447314-447482	1	+	447406-447471	TTG	TAA	0	66	1	0	446191-447471
SmelC083	sense sRNA	455549-455753	1	+	455619-455738	TTG	TGA	2	120	1	1	455537-456073	455611	455614	-3.60793	GGAG	CCUC
SmelC093	sense sRNA	526711-526891	1	+	526759-526833	TTG	TGA	0	75	1	2	526203-527063
SmelC136	sense sRNA	805248-805509	1	-	805302-805451	GTG	TGA	2	150	1	2	806345-805302	805468	805465	-3.59838	AGGU	UCCA
SmelC285	sense sRNA	1379907-1380040	1	+	1379961-1380029	TTG	TGA	2	69	1	1	1379873-1381063	1379956	1379959	-3.60793	GGAG	CCUC
SmelC301	sense sRNA	1458022-1458176	1	+	1458047-1458127	ATG	TAA	1	81	1	1	1456952-1458127
SmelC327	sense sRNA	1488228-1488400	1	+	1488271-1488363	TTG	TGA	0	93	1	2	1487883-1488353	1488256	1488259	-3.59838	AGGU	UCCA
SmelC338	sense sRNA	1522158-1522280	1	-	1522188-1522268	ATG	TGA	2	81	1	0	1523652-1522150
SmelC359	sense sRNA	1592040-1592219	1	-	1592083-1592187	GTG	TGA	0	105	1	0	1593108-1592083
SmelC373	sense sRNA	1622034-1622196	1	-	1622054-1622143	ATG	TGA	1	90	1	2	1623410-1622121
SmelC376	sense sRNA	1630909-1631063	1	+	1630962-1631042	GTG	TAA	2	81	1	2	1629672-1631042
SmelC400	sense sRNA	1680901-1681112	1	-	1681005-1681067	ATG	TGA	2	63	1	2	1684796-1681005
SmelC459	sense sRNA	1972738-1972955	1	-	1972800-1972871	GTG	TGA	2	72	1	2	1973675-1972800
SmelC550	sense sRNA	2371815-2371974	1	-	2371854-2371955	ATG	TAG	2	102	1	0	2372826-2371885
SmelC577	sense sRNA	2527893-2528021	1	-	2527920-2528006	GTG	TGA	2	87	1	1	2528566-2527748
SmelC622	sense sRNA	2814141-2814278	1	-	2814190-2814264	GTG	TAA	0	75	1	0	2816796-2814190
SmelC656	sense sRNA	2942773-2943115	1	-	2943015-2943101	ATG	TGA	2	87	1	0	2944119-2942182	2943107	2943104	-4.19838	AGGU	UCCA
SmelC682	sense sRNA	3001691-3001836	1	-	3001735-3001821	ATG	TGA	0	87	1	1	3001885-3001448
SmelC782	sense sRNA	3539784-3540131	1	-	3539948-3540082	GTG	TGA	1	135	1	0	3540366-3539797
SmelC787	sense sRNA	3545654-3545824	1	-	3545701-3545778	GTG	TGA	0	78	1	0	3546426-3545701
SmelC201	mRNA leader	1008969-1009125	1	-	1009036-1009125	ATG	TAG	0	90	1	0	1010436-1009036
SmelC212	mRNA leader	1037870-1038168	1	-	1037909-1038010	TTG	TGA	1	102	1	2	1038146-1037349
SmelA080	mRNA leader	1304774-1305065	2	+	1304912-1305001	GTG	TGA	1	90	1	0	1304824-1306119
SmelC296	mRNA leader	1434975-1435111	1	-	1435034-1435093	ATG	TGA	1	60	1	2	1435037-1434423
SmelC324	mRNA leader	1485800-1486018	1	+	1485865-1485939	ATG	TGA	0	75	1	2	1485603-1486001	1485859	1485862	-3.64662	GGGU	UCCA
SmelC326	mRNA leader	1486756-1487057	1	+	1486877-1486942	GTG	TGA	1	66	1	0	1486588-1486950
SmelC344	mRNA leader	1549026-1549173	1	+	1549099-1549170	TTG	TGA	0	72	1	2	1549170-1549655
SmelC361	mRNA leader	1592951-1593200	1	-	1593026-1593148	GTG	TGA	1	123	1	0	1593108-1592083
SmelC364	mRNA leader	1598809-1599088	1	+	1598985-1599056	TTG	TGA	2	72	1	1	1598843-1599196	1598976	1598979	-4.00793	AGGA	UCCU
SmelC368	mRNA leader	1607641-1607850	1	+	1607704-1607844	TTG	TGA	0	141	1	2	1607757-1608524
SmelC408	mRNA leader	1689645-1689880	1	+	1689746-1689817	TTG	TGA	1	72	1	0	1689793-1690317
SmelC584	mRNA leader	2566793-2566968	1	-	2566843-2566968	ATG	TGA	0	126	1	2	2566919-2566782
SmelC586	mRNA leader	2573483-2573739	1	-	2573551-2573637	TTG	TGA	0	87	1	1	2575786-2573597
SmelC006	mRNA leader	26215-26450	1	+	26301-26429	ATG	TGA	2	129	1	0	26383-27138
SmelC722	mRNA leader	3256065-3256388	1	-	3256255-3256329	TTG	TAG	0	75	1	2	3256262-3255783
SmelC723	mRNA leader	3268133-3268315	1	-	3268202-3268279	GTG	TGA	1	78	1	2	3268205-3267726
SmelC730	mRNA leader	3291042-3291351	1	-	3291078-3291284	TTG	TGA	2	207	1	0	3292656-3291142
SmelC747	mRNA leader	3368040-3368294	1	-	3368080-3368166	GTG	TAA	0	87	1	1	3368254-3367412
SmelC759	mRNA leader	3452037-3452260	1	-	3452141-3452242	ATG	TGA	1	102	1	2	3452228-3451917
SmelC794	mRNA leader	3616682-3616928	1	-	3616741-3616890	TTG	TGA	0	150	1	1	3616900-3616640
SmelC010	mRNA leader	41809-42004	1	-	41874-41942	TTG	TAG	2	69	1	0	41967-41236
SmelC082	mRNA leader	449173-449320	1	-	449197-449271	TTG	TGA	0	75	1	2	449264-448833
SmelC014	mRNA leader	48450-48607	1	-	48485-48589	TTG	TGA	1	105	1	0	48528-48127	48601	48598	-4.19838	AGGU	UCCA
SmelC163	mRNA leader	901570-901788	1	-	901627-901728	GTG	TGA	0	102	1	1	901630-900992
SmelC171	mRNA leader	917702-917981	1	+	917816-917905	ATG	TGA	1	90	1	2	917775-918002	917807	917810	-3.59838	AGGU	UCCA
SmelA055	mRNA leader	934971-935117	2	+	934992-935063	GTG	TAA	2	72	0
SmelA059	mRNA leader	1004233-1004334	2	-	1004268-1004327	TTG	TAA	2	60	0
SmelB117	mRNA leader	1230762-1230982	3	-	1230840-1230905	GTG	TGA	2	66	0
SmelC004	mRNA leader	24253-24414	1	+	24343-24411	ATG	TGA	0	69	0
SmelC011	mRNA leader	46011-46166	1	-	46042-46119	ATG	TGA	0	78	0
SmelC230	mRNA leader	1107144-1107301	1	+	1107165-1107227	ATG	TAG	2	63	0
SmelC246	mRNA leader	1238618-1238804	1	-	1238653-1238712	GTG	TAA	0	60	0
SmelC308	mRNA leader	1462903-1463079	1	+	1462955-1463023	GTG	TGA	1	69	0
SmelC311	mRNA leader	1464122-1464318	1	+	1464164-1464229	ATG	TGA	1	66	0
SmelC322	mRNA leader	1483741-1484018	1	+	1483936-1484004	ATG	TGA	0	69	0
SmelC328	mRNA leader	1490493-1490795	1	+	1490539-1490619	TTG	TGA	0	81	0			1490524	1490528	-5.7311	GGGAG	UCCUC
SmelC375	mRNA leader	1629533-1629745	1	+	1629601-1629660	TTG	TGA	0	60	0
SmelC509	mRNA leader	2221799-2221920	1	+	2221820-2221879	TTG	TGA	1	60	0
SmelC510	mRNA leader	2222129-2222255	1	+	2222176-2222241	TTG	TAA	0	66	0
SmelC565	mRNA leader	2490793-2490998	1	+	2490902-2490988	TTG	TAA	1	87	0
SmelC593	mRNA leader	2616210-2616344	1	+	2616240-2616305	ATG	TAA	2	66	0			2616229	2616232	-3.65617	GGGA	UCCU
SmelC594	mRNA leader	2620514-2620665	1	+	2620542-2620601	GTG	TGA	2	60	0
SmelC642	mRNA leader	2921789-2922084	1	+	2921826-2921918	GTG	TGA	2	93	0
SmelC719	mRNA leader	3242620-3242739	1	-	3242659-3242733	ATG	TGA	0	75	0
SmelC783	mRNA leader	3540385-3540632	1	-	3540425-3540487	TTG	TGA	1	63	0
SmelB093	mRNA leader	946385-946657	3	+	946488-946616	ATG	TAA	2	129	0
SmelC087	mRNA leader	482590-482777	1	-	482686-482757	ATG	TAA	0	72	0
SmelC395	mRNA leader	1666230-1666477	1	-	1666285-1666428	ATG	TAG	0	144	0			1666439	1666436	-4.00793	AGGA	UCCU
SmelC692	mRNA leader	3053051-3053155	1	-	3053090-3053155	ATG	TGA	1	66	0			3053166	3053162	-6.08286	AGGAG	UCCUC

## Sheet: legend
Table S7: Small protein analysis
sRNA candidates with open reading frames larger than 60 nt. Replicon: 1, chromosome; 2, pSymA; 3, pSymB
