# Supplementary material for: A genome-wide survey of sRNAs in the symbiotic nitrogen-fixing alpha-proteobacterium Sinorhizobium meliloti
Source: BMC Genomics. 2010 Apr 17;11:245. doi: 10.1186/1471-2164-11-245 (PMC2873474; doi:10.1186/1471-2164-11-245)
Supplement: Additional file 8 — Table S8: Predicted sRNA structures of short derivatives of full length sRNAs shown in Figures11 and12 [file 1471-2164-11-245-S8.XLS]

## Sheet: Table S8
		start	stop	strand	replicon
RNA ID	SmelB064	678026	677946	-	3
sequence	AGCCATTCGAGCCTCCTGTCGGCTCGTTTCGGTCAGGGCCTCGCGGTAGTGCAAACACCCGCTTGAGGCCCGATTTTACTT
				shape probability	MFE	shape
a)	.(((...((((((.......))))))....)))..(((((((((((..((....))..))))..)))))))..........	678026	677946	0.9961618	-36.10	[][]
b)	.(((...((((((.......))))))....)))..(((((((((((..((....))..))))..)))))))......	678026	677950	0.9998360	-36.10	[][]
c)	.(((...((((((.......))))))....)))..(((((((((((..((....))..))))..))))))).....	678026	677951	0.9998997	-36.10	[][]
d)	.(((...((((((.......))))))....)))..(((((((((((..((....))..))))..))))))).	678026	677955	1.0	-36.10	[][]
e)	.(((...((((((.......))))))....(((....)))....))).....	678026	677975	0.7454596	-16.90	[[][]]
		start	stop	strand	replicon
RNA ID	SmelC775	3509658	3509803	+	1
sequence	CGCTGCCGGACAGAGTCGTTGCCACCGTATGTCCGGCCAGCCGTCATGCTGCGGGAGGTTCTCGAACGCAGACATGGCTGGTTCGGTCCGGTAACTTCGAACCCTCAGCCCCAGCCCCTCGATGCTGCCGGGCCGAACCATCCCCT
				shape probability	MFE	shape
a)	.(((((((((((....((.......))..)))))))).))).(((((((((((.(((...)))...))))).)))))).((((((((((((((...((((.......((....))...))))...)))))))))))))).......	3509658	3509803	0.9929910	-67.70	[][][]
b)	.(((((((((((....((.......))..)))))))).))).(((((((((((.(((...)))...))))).)))))).((((((((((((((...((((.......((....))...))))...))))))))))))))	3509658	3509796	0.9930151	-66.00	[][][]
c)	.(((((((((((....((.......))..)))))))).))).(((((((((((.(((...)))...))))).)))))).((((((((((((((...((((.......((....))...))))...))))))))))))))..	3509658	3509798	0.9930147	-67.70	[][][]
d)	.(((((((((((....((.......))..)))))))).))).(((((((((((.(((...)))...))))).)))))).((((((((((((((...((((.......((....))...))))...))))))))))))))......	3509658	3509802	0.9930154	-67.70	[][][]
e)	(((((((((((....((.......))..)))))))).))).(((((((((((.(((...)))...))))).)))))).((((((((((((((...((((.......((....))...))))...))))))))))))))	3509659	3509796	0.9930144	-65.70	[][][]
f)	(((((((((((....((.......))..)))))))).))).(((((((((((.(((...)))...))))).)))))).((((((((((((((...((((.......((....))...))))...))))))))))))))..	3509659	3509798	0.9930143	-67.40	[][][]
g)	(((((((((((....((.......))..)))))))).))).(((((((((((.(((...)))...))))).)))))).((((((((((((((...((((.......((....))...))))...))))))))))))))....	3509659	3509800	0.9930143	-67.40	[][][]
h)	(((((((((((....((.......))..)))))))).))).(((((((((((.(((...)))...))))).)))))).((((((((((((((...((((.......((....))...))))...))))))))))))))......	3509659	3509802	0.9930145	-67.40	[][][]
i)	(((((((((((....((.......))..)))))))).))).(((((((((((.(((...)))...))))).)))))).((((((((((((((...((((.......((....))...))))...)))))))))))))).......	3509659	3509803	0.9929748	-67.40	[][][]
j)	..((((((((....((.......))..)))))))).....(((((((((((.(((...)))...))))).)))))).((((((((((((((...((((.......((....))...))))...))))))))))))))	3509660	3509796	0.9930199	-62.20	[][][]
k)	..((((((((....((.......))..)))))))).....(((((((((((.(((...)))...))))).)))))).((((((((((((((...((((.......((....))...))))...))))))))))))))..	3509660	3509798	0.9930198	-63.90	[][][]
l)	..((((((((....((.......))..)))))))).....(((((((((((.(((...)))...))))).)))))).((((((((((((((...((((.......((....))...))))...))))))))))))))......	3509660	3509802	0.9930180	-63.90	[][][]
m)	..((((((((....((.......))..)))))))).....(((((((((((.(((...)))...))))).)))))).((((((((((((((...((((.......((....))...))))...)))))))))))))).......	3509660	3509803	0.9856882	-63.90	[][][]
n)	......(((((((((((.(((...)))...))))).)))))).((((((((((((((...((((.......((....))...))))...))))))))))))))	3509694	3509796	0.9930295	-46.70	[][]
o)	......(((((((((((.(((...)))...))))).)))))).((((((((((((((...((((.......((....))...))))...))))))))))))))..	3509694	3509798	0.9930338	-48.40	[][]
p)	......(((((((((((.(((...)))...))))).)))))).((((((((((((((...((((.......((....))...))))...))))))))))))))....	3509694	3509800	0.9930315	-48.40	[][]
q)	......(((((((((((.(((...)))...))))).)))))).((((((((((((((...((((.......((....))...))))...))))))))))))))......	3509694	3509802	0.9930184	-48.40	[][]
r)	......(((((((((((.(((...)))...))))).)))))).((((((((((((((...((((.......((....))...))))...)))))))))))))).......	3509694	3509803	0.9635275	-48.40	[][]
		start	stop	strand	replicon
RNA ID	SmelB169	1633737	1633873	+	3
sequence	ATTCACCAGGGGGGTCCCGGCAAGGGGCTGAGATACTGCTAGAGCGCGCAGTGACCCGTTGAACCTGATCCAGTTCACACTGGCGTAGGGACGGTGCAGACGTGCGACAGCCAGGATTCCGTGTACCCGCGATCCGT
				shape probability	MFE	shape
a)	.....((.(((....))))).....(((((...((((((........))))))..(((((...((((..(((((....)))))..))))))))).(((....)))..))))).((((..((((....))))))))..	1633737	1633873	0.1986841	-45.40	[][[][][]][]
b)	........(((.((((((.....))))))....((((((........)))))).)))...	1633737	1633796	0.9991232	-21.90	[[][]]
c)	...((((.(((.((((((.....))))))....((((((........)))))).)))......((((..(((((....)))))..))))...)))).	1633737	1633833	0.9950442	-37.90	[[[][]][]]
d)	...((((.(((.((((((.....))))))....((((((........)))))).)))......((((..(((((....)))))..))))...))))...	1633737	1633835	0.9952761	-37.90	[[[][]][]]
e)	.....((.....((((((.....))))))........(((...(((((...((..(((((...((((..(((((....)))))..)))))))))..))..)))))...)))..))....	1633737	1633855	0.4126354	-40.10	[[][]]
		start	stop	strand	replicon
RNA ID	SmelA075	1220693	1220808	+	2
sequence	TGTCGAAGCGCTGTACCTCCTCCCACGGCGCAAGACGCCGATCGGTTCACTCCTCCTCCCAGGACCGATCTAGTTCAGAGACCCCGATGCACCTCCTCCCGCATCGGGGTCTTTCT
				shape probability	MFE	shape
a)	.(((...(((((((..........)))))))..)))...(((((((((.............)))))))))......((((((((((((((..........))))))))))))))..	1220693	1220808	0.9959623	-51.42	[][][]
b)	.(((...(((((((..........)))))))..))).((....))...	1220693	1220740	0.6926298	-14.10	[][]
c)	.(((...(((((((..........)))))))..))).((....)).......	1220693	1220744	0.7602319	-14.10	[][]
d)	.(((...(((((((..........)))))))..))).......((......)).......	1220693	1220752	0.8695636	-14.70	[][]
e)	.(((...(((((((..........)))))))..)))...(((((((((.............))))))))).	1220693	1220763	0.9999938	-26.62	[][]
f)	.(((...(((((((..........)))))))..)))...(((((((((.............))))))))).....	1220693	1220767	0.9999721	-26.62	[][]
g)	.(((...(((((((..........)))))))..)))...(((((((((.............)))))))))......	1220693	1220768	0.9994107	-26.62	[][]
h)	(((...(((((((..........)))))))..))).((....))...	1220694	1220740	0.7587017	-14.10	[][]
i)	(((...(((((((..........)))))))..))).((....)).......	1220694	1220744	0.7949825	-14.10	[][]
j)	(((...(((((((..........)))))))..))).......((......)).......	1220694	1220752	0.8568313	-14.70	[][]
k)	(((...(((((((..........)))))))..)))...(((((((((.............))))))))).	1220694	1220763	0.9999921	-26.62	[][]
l)	(((...(((((((..........)))))))..)))...(((((((((.............))))))))).....	1220694	1220767	0.9999626	-26.62	[][]
m)	(((...(((((((..........)))))))..)))...(((((((((.............)))))))))......	1220694	1220768	0.9990671	-26.62	[][]
n)	(((...(((((((..........)))))))..)))...(((((((((.............)))))))))......((((((((((((((..........))))))))))))))	1220694	1220806	0.9961981	-51.32	[][][]
o)	(((...(((((((..........)))))))..)))...(((((((((.............)))))))))......((((((((((((((..........)))))))))))))).	1220694	1220807	0.9961857	-51.42	[][][]
p)	(((...(((((((..........)))))))..)))...(((((((((.............)))))))))......((((((((((((((..........))))))))))))))..	1220694	1220808	0.9937132	-51.42	[][][]
		start	stop	strand	replicon
RNA ID	SmelB032	379136	379275	+	3
sequence	TGCACCGACACATCTTCTTGCATCGCTATGGCTTGTAATGGGCTGTGCTGGAGAACGTATTGCCGTGTCCGTGCTCTCTTATTGAGCTGGTGGGAACTGAATGGGGCCCTGACCGATACCGGTCGGGGCCTTTCGCTCGG
				shape probability	MFE	shape
a)	.((((.(((((......(((((..((....)).)))))..(((.((((........)))).)))))))).))))........(((((.(((....)))....(((((((((((((....)))))))))))))..))))).	379136	379275	0.7671329	-57.00	[[][]][[][]]
b)	....(((.((((.((..(((((..((....)).)))))..)).)))).))).......	379136	379193	0.9995029	-15.50	[]
c)	.((((.(((((......(((((..((....)).)))))..(((.((((........)))).)))))))).))))..(((((((.....))))))).......(((((((((((((....))))))))))))).	379136	379268	0.6277762	-53.40	[[][]][][]
d)	.((((.(((((......(((((..((....)).)))))..(((.((((........)))).)))))))).))))..(((((((.....))))))).......(((((((((((((....)))))))))))))..	379136	379269	0.6309946	-53.40	[[][]][][]
e)	.((((.(((((......(((((..((....)).)))))..(((.((((........)))).)))))))).))))..(((((((.....)))))))...(((..((((((((((((....))))))))))))))).	379136	379270	0.6463463	-54.30	[[][]][][]
f)	...(((.((((.((..(((((..((....)).)))))..)).)))).))).......	379137	379193	0.9998472	-15.50	[]
g)	((((.(((((......(((((..((....)).)))))..(((.((((........)))).)))))))).))))..(((((((.....))))))).......(((((((((((((....))))))))))))).	379137	379268	0.6285775	-53.40	[[][]][][]
h)	((((.(((((......(((((..((....)).)))))..(((.((((........)))).)))))))).))))..(((((((.....))))))).......(((((((((((((....)))))))))))))..	379137	379269	0.6317921	-53.40	[[][]][][]
i)	((((.(((((......(((((..((....)).)))))..(((.((((........)))).)))))))).))))..(((((((.....)))))))...(((..((((((((((((....))))))))))))))).	379137	379270	0.6471465	-54.30	[[][]][][]
j)	((((.(((((......(((((..((....)).)))))..(((.((((........)))).)))))))).))))........(((((.(((....)))....(((((((((((((....)))))))))))))..))))).	379137	379275	0.7673396	-57.00	[[][]][[][]]
		start	stop	strand	replicon
RNA ID	SmelA060	1021534	1021641	+	2
sequence	AGTTCCTATTCAGACGGAAGTTCTCCGCTGAAACGTTGGCTTAGCGGACAATCGCACAAGTCGACCAACTGCAGCGCTCCTTTTCAATCCGGGAGCGCTGCCCTTCTT
	shrep			shape probability	MFE	shape
a)	((((....(((((.((((.....)))))))))..((((((((.(((......)))..)))))))).))))(((((((((((.........))))))))))).......	1021534	1021641	0.5846500	-43.20	[[][]][]
b)	((((....(((((.((((.....)))))))))..((((((((.(((......)))..)))))))).))))(((((((((((.........)))))))))))....	1021534	1021638	0.5895098	-43.20	[[][]][]
c)	((((....(((((.((((.....)))))))))..((((((((.(((......)))..)))))))).))))(((((((((((.........))))))))))).....	1021534	1021639	0.5883334	-43.20	[[][]][]
d)	((((....(((((.((((.....)))))))))..((((((((.(((......)))..)))))))).))))(((((((((((.........)))))))))))......	1021534	1021640	0.5853810	-43.20	[[][]][]
e)	.......(((((.((((.....)))))))))..((((((((.(((......)))..)))))))).....(((((((((((.........)))))))))))....	1021535	1021638	0.6990947	-43.50	[][][]
f)	.......(((((.((((.....)))))))))..((((((((.(((......)))..)))))))).....(((((((((((.........))))))))))).....	1021535	1021639	0.7000949	-43.50	[][][]
g)	.......(((((.((((.....)))))))))..((((((((.(((......)))..)))))))).....(((((((((((.........)))))))))))......	1021535	1021640	0.7000416	-43.50	[][][]
h)	.......(((((.((((.....)))))))))..((((((((.(((......)))..)))))))).....(((((((((((.........))))))))))).......	1021535	1021641	0.7001047	-43.50	[][][]
i)	.(((((.((((.....)))))))))..((((((((.(((......)))..)))))))).....(((((((((((.........)))))))))))....	1021541	1021638	0.9999414	-43.50	[][][]
j)	.(((((.((((.....)))))))))..((((((((.(((......)))..)))))))).....(((((((((((.........))))))))))).....	1021541	1021639	0.9999191	-43.50	[][][]
k)	.(((((.((((.....)))))))))..((((((((.(((......)))..)))))))).....(((((((((((.........)))))))))))......	1021541	1021640	0.9998104	-43.50	[][][]
l)	.(((((.((((.....)))))))))..((((((((.(((......)))..)))))))).....(((((((((((.........))))))))))).......	1021541	1021641	0.9997670	-43.50	[][][]
		start	stop	strand	replicon
RNA ID	SmelC549	2371597	2371855	+	1
sequence	GTCAACGCAGGGAGGATCAGCTTATGGGACTTACACACTCGTTGAACGTCCTTATGATCAGTGCAGCGTTCGCATTCGTGGCCGTAATGCTTTTCGTGTGATCCAGGGCCACTGACAGTCCAGCCGAAACGGGGACTTTAATTTCCGGAAAATCCATTTTTGCAGCGAGGCATGTCTGACGGCCGCTCAGGCGCAATAGTTCGACAGGCTGCAACAATCAGAAAGCCCATGAATGCTGCGGCACTCATGGGCTTTCGCT
				shape probability	MFE	shape
a)	.((((((.((.(((..(((.....)))..))).....)))))))).........((((...((((((...(((....((((((((.(((((..((((((((..(((.....)))..(((((..(((...)))))))).........((.....))....))))).)))))))).....))))))))....))).....((...))..))))))...))))((((((((((((.(((....))).))))))))))))...	2371597	2371855	0.3005496	-89.90	[][[[][][]][]][]
b)	.((((((.((.(((..(((.....)))..))).....))))))))...................	2371597	2371660	0.8499001	-12.30	[]
c)	.....((((.(((.(((((......(((((..((......)).....)))))..)))))...((((((..(((....)))..)))..)))..))).))))....	2371597	2371700	0.9037842	-26.80	[[][]]
d)	.((((((.((.(((..(((.....)))..))).....)))))))).........((((...((((((...(((....((((((((.(((((..((((((((..(((.....)))..(((((..(((...)))))))).........((.....))....))))).)))))))).....))))))))....))).....((...))..))))))...))))((((((((((((.(((....))).)))))))))))).	2371597	2371853	0.3070202	-89.90	[][[[][][]][]][]
e)	....(((((((......((((.(((.((.((....))))....))).)))).)))))))......((((((((((((.(((....))).)))))))))))).	2371752	2371853	0.9045912	-45.40	[][]
f)	....(((((((......((((.(((.((.((....))))....))).)))).)))))))......((((((((((((.(((....))).))))))))))))...	2371752	2371855	0.9010109	-45.40	[][]
g)	..(((((((......((((.(((.((.((....))))....))).)))).)))))))......((((((((((((.(((....))).)))))))))))).	2371754	2371853	0.9045648	-45.40	[][]
h)	..(((((((......((((.(((.((.((....))))....))).)))).)))))))......((((((((((((.(((....))).))))))))))))...	2371754	2371855	0.8980882	-45.40	[][]
i)	.(((((((......((((.(((.((.((....))))....))).)))).)))))))......((((((((((((.(((....))).)))))))))))).	2371755	2371853	0.9045753	-45.40	[][]
j)	.(((((((......((((.(((.((.((....))))....))).)))).)))))))......((((((((((((.(((....))).))))))))))))...	2371755	2371855	0.8979485	-45.40	[][]
		start	stop	strand	replicon
RNA ID	SmelB047	545471	545360	-	3
sequence	GTTCCTATTTCAGAAGGTTGTTTTCTCCTCTGGATTTCGACTCGCGAACAATCGCACATGTCGGACAACTGCAGCGCTTCGTATCGCATCTGCCGGAGCGCTGCTTTTCTTT
				shape probability	MFE	shape
a)	........(((((.(((.........)))))))).((((((..((((....))))....)))))).....(((((((((((....((....)))))))))))))........	545471	545360	0.5924606	-38.10	[][][]
b)	.((((((..((((....))))....)))))).....(((((((((((....((....)))))))))))))........	545437	545360	0.9999306	-31.90	[][]
c)	.((((((..((((....))))....)))))).....(((((((((((....((....))))))))))))).......	545437	545361	0.9999315	-31.90	[][]
d)	........(((((.(((.........)))))))).((((((..((((....))))....)))))).....(((((((((((....((....))))))))))))).......	545471	545361	0.5934862	-38.10	[][][]
e)	.((((((..((((....))))....)))))).....(((((((((((....((....))))))))))))).....	545437	545363	0.9999640	-31.90	[][]
f)	........(((((.(((.........)))))))).((((((..((((....))))....)))))).....(((((((((((....((....))))))))))))).....	545471	545363	0.6241541	-38.10	[][][]
g)	.((((((..((((....))))....)))))).....(((((((((((....((....)))))))))))))....	545437	545364	0.9999699	-31.90	[][]
h)	........(((((.(((.........)))))))).((((((..((((....))))....)))))).....(((((((((((....((....)))))))))))))....	545471	545364	0.6228227	-38.10	[][][]
i)	.((((((..((((....))))....)))))).....(((((((((((....((....)))))))))))))...	545437	545365	0.9999677	-31.90	[][]
j)	........(((((.(((.........)))))))).((((((..((((....))))....)))))).....(((((((((((....((....)))))))))))))...	545471	545365	0.6068954	-38.10	[][][]
k)	(((.....(((((.(((.........))))))))....))).....	545471	545426	0.9868888	-7.20	[]
		start	stop	strand	replicon
RNA ID	SmelB044	541909	541771	-	3
sequence	ATGCAACGACACATCTTCTAGCCTAGCCATTGCTTGTAGTGGGCTTTGCGGTGGACCGTATTTCCGTGTCCTTGCTCTATATTGCGAAAATCCAATTGGTACAGGAGCCCTGACCGGAGACGGTCAGGGCTCCTGCCTC
				shape probability	MFE	shape
a)	..((((.(((((.......((((((..((.....))...)))))).(((((....))))).....))))).)))).(((.((((.((...)))))))))..(((((((((((((((....)))))))))))))))....	541909	541771	0.6643555	-62.60	[[][]][][]
b)	((((.(((((.......((((((..((.....))...)))))).(((((....))))).....))))).)))).(((.((((.((...)))))))))..(((((((((((((((....)))))))))))))))....	541907	541771	0.6667269	-62.60	[[][]][][]
c)	((((.(((((.......((((((..((.....))...)))))).(((((....))))).....))))).)))).(((.((((.((...)))))))))..(((((((((((((((....)))))))))))))))...	541907	541772	0.6736233	-62.60	[[][]][][]
d)	..((((.(((((.......((((((..((.....))...)))))).(((((....))))).....))))).)))).(((.((((.((...)))))))))..(((((((((((((((....)))))))))))))))...	541909	541772	0.6712204	-62.60	[[][]][][]
e)	((((.(((((.......((((((..((.....))...)))))).(((((....))))).....))))).)))).(((.((((.((...)))))))))..(((((((((((((((....)))))))))))))))..	541907	541773	0.8036243	-62.60	[[][]][][]
f)	..((((.(((((.......((((((..((.....))...)))))).(((((....))))).....))))).)))).(((.((((.((...)))))))))..(((((((((((((((....)))))))))))))))..	541909	541773	0.8007501	-62.60	[[][]][][]
g)	...(((...((((....((((((..((.....))...))))))....))))...))).....	541907	541846	0.8902808	-13.40	[]
h)	.....(((...((((....((((((..((.....))...))))))....))))...))).....	541909	541846	0.8660811	-13.40	[]
i)	...(((...((((....((((((..((.....))...))))))....))))...)))....	541907	541847	0.8947595	-13.40	[]
j)	.....(((...((((....((((((..((.....))...))))))....))))...)))....	541909	541847	0.8700819	-13.40	[]
k)	...(((...((((....((((((..((.....))...))))))....))))...)))	541907	541851	0.9731932	-12.70	[]
l)	.....(((...((((....((((((..((.....))...))))))....))))...)))	541909	541851	0.9577469	-12.70	[]
m)	.......(((........((..((((((((....)))))).))..)).))).	541907	541856	0.9686198	-11.10	[]
n)	.........(((........((..((((((((....)))))).))..)).))).	541909	541856	0.9248924	-11.10	[]
o)	.................((((((..((.....))...))))))..	541907	541863	0.8170204	-6.30	[]
p)	...................((((((..((.....))...))))))..	541909	541863	0.7273473	-6.30	[]
		start	stop	strand	replicon
RNA ID	SmelA036	559398	559340	-	2
sequence	GCTTTCCATCATTGTTCACCAATAACACGCGCCGTTGCGACGGCGCGTGTTTAGCGGCT
				shape probability	MFE	shape
a)	(((.......((((.....))))((((((((((((....)))))))))))).)))....	559398	559340	0.6904518	-23.00	[[][]]
b)	(((.......((((.....))))((((((((((((....)))))))))))).)))...	559398	559341	0.6288172	-23.00	[[][]]
c)	.......................((((((((((((....)))))))))))).	559398	559347	0.6149970	-21.60	[]
		start	stop	strand	replicon
RNA ID	SmelB156	1532409	1532536	+	3
sequence	ATCGAATAGAAAACGAAAGCGAGCAAGAGATGACCAGCAAGAACCGCATGGGCTTCATCGGCCGCGCCTTCGCCGTGCTCGGCGCCGCAACCGCTGCTGCCGCCGCCGTTGAAGGCCATCGCCGTCCC
				shape probability	MFE	shape
a)	........((...(((..(((.((....((((((((((.......)).)))...))))).)))))(((((((.((.((.((((((.((....)).)).))))..)))).)))))))..)))...))..	1532409	1532536	0.6834491	-43.70	[[][]]
b)	.(((.........)))..((...((.....))....)).........	1532409	1532455	0.5891089	-1.70	[][]
c)	.............(((..(((.((....((((((((((.......)).)))...))))).)))))(((((((.((.((.((((((.((....)).)).))))..)))).)))))))..)))..	1532409	1532531	0.6350009	-42.80	[[][]]
d)	.......(((...(((((((.((.((.((((((.((....)).)).))))..)))).)))))))....)))	1532461	1532531	0.8457232	-29.80	[]
e)	......((((...(((((((.((.((.((((((.((....)).)).))))..)))).)))))))....))))....	1532461	1532536	0.9956153	-32.60	[]
		start	stop	strand	replicon
RNA ID	SmelA038	588458	588240	-	2
sequence	ACGAAAAGGAGTTTGCGACGTGCTCTCTGATACGCTGTCTACCGAGCTCCAGCGCTACGCGATCGGCCCTCGTATTAAGGCCCTGCGCCTGAGAAAGAAGCTGGGACTGGTGCAGTTGGCTGGCCATACAGGGCTCTCGCCTGCGATGCTCTCGAAGATCGAGCGCGGGCAGATGTTTCCAACACTGCCCACGCTGCTTCGGATCGCCATGGTTTTCGG
				shape probability	MFE	shape
a)	.(((((((((..(((((((((((.((((.(((((((((.....))).)))))).))))....))))))....)))))..((((.((((((((((....((((..(((((((...................)))))))))))...)))).))))))..)))).))))...((((((((...((((((..........)).)))).)))))))).))))).	588458	588240	0.4542899	-87.51	[[[][]][]]
b)	.(((...((((((((.((((.((..........))))))...)))))))).(((...)))..)))........	588458	588386	0.9691848	-19.80	[[][]]

## Sheet: legend
Table S8: Predicted sRNA structures of short derivatives of full length sRNAs shown in Figures 11 and 12
Secondary structures of alternative transcripts derived from sample 1 and 2, respectively. Each transcript start was combined with each transcript stop per sample and the sequence was folded with RNAshapes. Only the shapes of top ranking probability are shown.
RNA ID: transcript name. Sequence: nucleotide sequence of the transcript. Shrep: secondary structure in Vienna dot bracket notation of the shape representative (structure with minimum free energy among all members of that shape class). Start: transcription start. Stop: transcription stop. MFE: minimum free energy within the shape class. Shape probability: accumulated Boltzmann probability of all …
Strand: DNA strand. Replicon: 1=chromosome, 2=pSymA, 3=pSymB. Shape: Level 5 shape string of the shape class with the highest probability (e.g. a Y-shape [[][]]).
