# Supplementary material for: A genome-wide survey of sRNAs in the symbiotic nitrogen-fixing alpha-proteobacterium Sinorhizobium meliloti
Source: BMC Genomics. 2010 Apr 17;11:245. doi: 10.1186/1471-2164-11-245 (PMC2873474; doi:10.1186/1471-2164-11-245)
Supplement: Additional file 9 — Table S9: BLAST search results. BLAST results for different cut-off criteria as shown in Table 3 are given. [file 1471-2164-11-245-S9.XLS]

## Sheet: Table S9
E-value 0.2
tax_group	known	cis-encoded antisense sRNA	mRNA leader	open reading frame	sense sRNA	trans-encoded sRNA
Sinorhizobium meliloti	n	202	799	113	602	325
Sinorhizobium meliloti	n	5	45	8	86	17
Sinorhizobium meliloti	y	16	84	8	169	23
Sinorhizobium	n	125	570	88	499	176
Sinorhizobium	y	4	47	0	362	3
Sinorhizobium/EnsiferGroup	n	0	9	0	0	0
Sinorhizobium/EnsiferGroup	y	0	0	0	89	0
Rhizobiaceae	n	652	2488	111	2481	586
Rhizobiaceae	y	20	107	3	1266	26
Rhizobiales	n	658	2260	197	5008	659
Rhizobiales	y	24	165	1	2327	4
Alphaproteobacteria	n	209	813	71	2424	100
Alphaproteobacteria	y	7	19	1	123	2
		0.0412791	0.0638717	0.0266393	0.292301	0.0363409
Gammaproteobacteria	n	402	1439	53	4004	51
Gammaproteobacteria	y	53	128	2	1182	18
Betaproteobacteria	n	638	1559	76	4155	22
Betaproteobacteria	y	3	7	1	866	5
delta/epsilonSubdivisions	n	67	331	4	924	0
delta/epsilonSubdivisions	y	0	7	0	295	0
unclassified Proteobacteria	n	2	6	0	10	0
unclassified Proteobacteria	y	0	0	0	1	0
Bacteria	n	516	1180	21	3719	20
Bacteria	y	19	63	0	1194	0
other	n	110	248	5	955	16
other	y	40	930	4	3456	19
E-value 7e-15
tax_group	known	cis-encoded antisense sRNA	mRNA leader	open reading frame	sense sRNA	trans-encoded sRNA
Sinorhizobium meliloti	n	104	388	45	473	205
Sinorhizobium meliloti	n	2	38	2	75	13
Sinorhizobium meliloti	y	8	45	3	152	15
Sinorhizobium	n	54	311	16	339	100
Sinorhizobium	y	2	38	0	309	0
Sinorhizobium/EnsiferGroup	n	0	0	0	0	0
Sinorhizobium/EnsiferGroup	y	0	9	0	72	0
Rhizobiaceae	n	115	712	65	1187	210
Rhizobiaceae	y	1	46	2	931	18
Rhizobiales	n	104	518	95	1824	253
Rhizobiales	y	6	145	0	1541	3
Alphaproteobacteria	n	10	144	35	811	18
Alphaproteobacteria	y	1	5	0	45	0
		0.0594059	0.143212	0.0229358	0.418611	0.0571429
Gammaproteobacteria	n	0	299	4	762	0
Gammaproteobacteria	y	0	50	0	226	0
Betaproteobacteria	n	6	197	40	957	0
Betaproteobacteria	y	0	2	0	557	0
delta/epsilonSubdivisions	n	0	38	0	234	0
delta/epsilonSubdivisions	y	0	2	0	212	0
unclassified Proteobacteria	n	0	0	0	2	0
unclassified Proteobacteria	y	0	0	0	1	0
Bacteria	n	0	49	0	630	0
Bacteria	y	0	7	0	448	0
other	n	1	18	2	119	3
other	y	1	137	1	649	5

## Sheet: Tabelle1
Table S9: BLAST search results
This table shows the results of the BLAST search with sRNA trancripts against sequence databases with different E-value cut-offs and the requirement that the hit covers at least 70 % of the query. Hits are classified as known (marked y in the “known“column) if annotation information is associated with the database sequence. Hit counts are given in taxonomic order. Hits to the taxonomic group do n…
