# Supplementary material for: A genome-wide survey of sRNAs in the symbiotic nitrogen-fixing alpha-proteobacterium Sinorhizobium meliloti
Source: BMC Genomics. 2010 Apr 17;11:245. doi: 10.1186/1471-2164-11-245 (PMC2873474; doi:10.1186/1471-2164-11-245)
Supplement: Additional file 10 — Table S10: Secondary structure predictions of trans-encoded sRNAs. [file 1471-2164-11-245-S10.XLS]

## Sheet: Table S10
region ID	position	strand	replicon	RNA class	type nb	size	shape	mfe	shape probability	shape probability zscore	shrep
SmelC001	3760-3917	+	S.mel.1021 chromosome	sense sRNA	2	158	[][[[][]][]]	-67.2	0.803459	1.07845	.(((....)))......((((...((((((((((...(((..((((((((.....))))))))...(((((((....)).)))))...))).))))))))))....((..(((.((..(((.(((((.......)))))))))).)))..))..))))
SmelC002	5820-5897	+	S.mel.1021 chromosome	sense sRNA	2	78	[[][]]	-29.3	0.791957	0.1527	.....(((.((((((((..((((........((....))...(((........)))..)))))))))))).)))....
SmelC003	6592-6697	+	S.mel.1021 chromosome	sense sRNA	2	106	[][]	-52.1	0.99861	1.37014	....(((((((..(((((.((((....((.(((.(((((........)))))))))).)))).)))))))))).))..(((((((((........)))))))))..
SmelC004	24253-24414	+	S.mel.1021 chromosome	cis-encoded mRNA leader		162	[][[][]]	-50.43	0.323857	-1.32176	..((((((.................))))))...((((((...((((((((((((....((((((..((.....))...((((((..((...((((((..........))))))..))..))))))..)).)))).))))))).))))).......))))))
SmelC005	25814-25960	+	S.mel.1021 chromosome	cis-encoded mRNA leader		147	[][[[][[][]]][]]	-55	0.435343	-0.214078	..((((((((.....))))))))......((..(((((((...((((......))))(((((.((((((((.....)))))..(((((...)))))..)))))))).)))))))....((((..((((....)))).))))..))..
SmelC006	26215-26450	+	S.mel.1021 chromosome	cis-encoded mRNA leader		236	[][][][[][]][]	-104.9	0.696031		......(((.(((.((((....)))).))))))..(((((((..(((....((((((......)))))).)))...)))))))....((((((((((((((((....))))))))))))))))...(((((.((((((.(((((((..((...((((.....))))..(((....)))...)).)).)))))..)))))))))))....(((((((((((....))))))))))).
SmelC007	27376-27446	+	S.mel.1021 chromosome	sense sRNA	2	71	[][][]	-23.5	0.729857	0.233934	..(((.(((((........)))))..)))....(((((....))))).(((((((....))))))).....
SmelC008	34038-34285	-	S.mel.1021 chromosome	sense sRNA	3	248	[][[[][[][]]][]]	-113.9	0.542984		......(((((((...))))))).((((....((((.........((((((((....)))))).))..(((((.((.((((((.(((((.(((...((.(((((((((((......))))))......)))))))...)))...........(((((((.....)))))))....)))))...)))))).)).)))))))))....(((((((.((((.........)))).)))))))....)))).
SmelC009	34313-34482	-	S.mel.1021 chromosome	cis-encoded mRNA leader		170	[][]	-52.9	0.24118	-1.74799	.....(((((((....((.(((....))).))...)).)))))....(((((((((.(((((....(((((((.((((......(((.....(((....(((((((.....)))))))...))))))..)))).))))))).)))))...)))))))))...........
SmelC010	41809-42004	-	S.mel.1021 chromosome	cis-encoded mRNA leader		196	[][][[][]]	-74.71	0.553366	0.0779456	.(((((((((........))))).......)))).....(((((.(((((......)))))..)).)))(((.((((((((((((..(((((.(((..(((((..((.((....)).))..))).))....((((((((.((.....)).))...))))))....))).))))).))))))))..))))..)))..
SmelC011	46011-46166	-	S.mel.1021 chromosome	cis-encoded mRNA leader		156	[[][]][[][]]	-67.46	0.988843	1.8525	.((((((((((..((((((.(((.....))).)))))).(((((.........((((((((((......)))))...)))))......)))))..)))).))))))....(((.(((((((......)))))))...((((....))))...))).
SmelC012	46215-46337	-	S.mel.1021 chromosome	sense sRNA	3	123	[][][]	-43.11	0.402749	-1.08562	...........((.....)).((.((((.........((((........))))..........))))..))...............((((((((((((((.....))))))))))))))....
SmelC013	47655-47765	-	S.mel.1021 chromosome	cis-encoded mRNA leader		111	[][[][][]]	-44.3	0.723057	0.839675	..(((.(((((....))))).)))...(((..(((((....(((((....))))).))))).(((((.....))))).........((((.....)))).)))........
SmelC014	48450-48607	-	S.mel.1021 chromosome	cis-encoded mRNA leader		158	[[][]][][]	-54.3	0.445072	-0.557083	.(((((.(((((..((.(((((......))))).))...))))).......(((....)))))))).....((....((((((...(((........)))..))))))....)).((((((......(((((((((....)))))))))...))))))
SmelC015	52153-52228	-	S.mel.1021 chromosome	cis-encoded mRNA leader		76	[]	-29.2	0.796867	0.0332607	.((.((((........(((((((((.(((....((..((.....))..))))).))))))))))))).))......
SmelC016	81242-81329	+	S.mel.1021 chromosome	trans-encoded sRNA	2	88	[[][]]	-24.4	0.796393	0.20949	....((((.((((((((((..((((...))))..(((..(((....)))...)))......))))).)))))))))............
SmelC017	109002-109063	-	S.mel.1021 chromosome	sense sRNA	2	62	[]	-26.9	0.939408	0.647778	.........((((.....((((.(((((((.((((((...))))))))))).))))))))))
SmelC018	157068-157146	-	S.mel.1021 chromosome	cis-encoded mRNA leader		79	[][]	-27	0.513297	-1.3063	....((((((....))))))....((((..(((..((((..((((((.....)))...))).))))..)))...)))).
SmelC019	160646-160727	+	S.mel.1021 chromosome	cis-encoded mRNA leader		82	[][][]	-14.4	0.870921	0.951807	.((((.(((((.......))).))))))((.(((..((.....))..))).))..((((((.(((.....))).))))))..
SmelC020	176432-176510	-	S.mel.1021 chromosome	sense sRNA	2	79	[][]	-44.6	0.989467	1.14886	..(((.((((....))))..)))......(((((((((((..((((.((.......))))))..)))))))))))....
SmelC021	182112-182252	+	S.mel.1021 chromosome	cis-encoded mRNA leader		141	[][[][[][]]][]	-57.9	0.293198	-0.988525	.((((....))))((.((((((..((((..((.......))....((((((..((..((...))(((((((......)))))))..))..))))))..))))...)))))).))....((((((((......)))))))).
SmelC022	194975-195056	+	S.mel.1021 chromosome	cis-encoded mRNA leader		82	[][]	-20.3	0.503707	-1.30702	..((((.....(((..((....))..))).)))).......((...((.((((((((......))))))))))..)).....
SmelC023	201679-201825	+	S.mel.1021 chromosome	trans-encoded sRNA	2	147	[][][][]	-75.72	0.735949	0.886398	..((((((.........))))))..((((((((...(((.........)))..))))))))..((((((((((((.............))))))))))))..........(((((((((((((((.......)))))))))))))))
SmelC024	201956-202062	+	S.mel.1021 chromosome	sense sRNA	2	107	[][]	-39	0.731561	0.0906866	.(((((.....(((((.......))))).......))))).......((((((((((((((.((((((((....)).)))).)).)))))))...))))))).....
SmelC025	206861-206977	-	S.mel.1021 chromosome	trans-encoded sRNA	2	117	[][][]	-54.62	0.999895	1.68182	(((((..(((((((..........))))))).)))))...(((((((((.............))))))))).((...(((((((((((((..........))))))))))))).)).
SmelC026	209659-209749	+	S.mel.1021 chromosome	cis-encoded mRNA leader		91	[][]	-30.1	0.845086	0.510974	.(((.((((((....)))))).)))...................(((((((((((....((..((((....)))))).)))))))).))).
SmelC027	210817-210937	+	S.mel.1021 chromosome	sense sRNA	2	121	[][[][]]	-50	0.580577	-0.384769	..((((.....)))).....(((......((.((((...((((.((((...)))))))).)))).))..(((((((.(((((((.(((((...)))))))).)))).)))))))..)))..
SmelC028	211282-211446	+	S.mel.1021 chromosome	sense sRNA	2	165	[[][[][[][]]]]	-61.6	0.344538	-0.890378	.((((....((((((..((.........))....((((((((........(((((.....)))))....((((...(((((((.....)))))))...(((((.((((......)))))))))..)))).....)))))))).....)))))).......)))).
SmelC029	211474-211740	+	S.mel.1021 chromosome	sense sRNA	3	267	[[[[][]][]][[][]]][]	-120.4	0.536738		(((((..(((((..(((((((((.............(((..((((.......(((((((....))))))).....)))).))).........(((((.((...(((...((((....))))...)))..)).)).)))..))).)))))).....((((((((....)))))))).)))))..((((.(((...((((((....))))))(((....))).))))))))))))(((..(((((((((....)))))))))..)))..
SmelC030	224293-224398	-	S.mel.1021 chromosome	cis-encoded mRNA leader		106	[][]	-37.5	0.861067	0.699774	((......(((...((((((((.........))))))))....)))......))....(((((((((((((((..(((...))).))).)))))..)))))))...
SmelC031	233535-233646	+	S.mel.1021 chromosome	sense sRNA	2	112	[][][]	-50	0.736692	0.421339	...(((((.((((((((((....)))))...))))).)))))(((((((........))).))))....(((((((...(((((((....))....)))))...))))))).
SmelC032	241172-241247	+	S.mel.1021 chromosome	trans-encoded sRNA	1	76	[[][]][]	-37.1	0.782686	0.58318	((...(((((((......)))))))(((((....))).))..))......((((.((((((....)))))).))))
SmelC033	254972-255104	-	S.mel.1021 chromosome	cis-encoded mRNA leader		133	[[][[][]][]]	-38.3	0.325538	-0.911322	........((((.((((((.........))))))...(((((..((....))......((((((((.((....)).)))))))).))))).(((((((((...((.....))...)))))))))...))))..
SmelC034	256984-257224	+	S.mel.1021 chromosome	open reading frame		241	[[][[][[][]]][]]	-89.5	0.36633		.............((......((((......)))).(((((((.((((...((((....)))).(((((((((.(((...(((.((.......)).))))))..((((((....((((...(((((.......(((..(((.((((....)))).))))))..)))))..))))..)))).))...)))))))))...)))).)))))))((((((((((......)))))))))).))..
SmelC035	259927-260032	+	S.mel.1021 chromosome	cis-encoded antisense sRNA	2	106	[[][][]]	-51.3	0.965263	1.81984	.((((((((((((((((.....)))).)))))...((((....(((....)))....))))...........(((((((....))))))).)))))))........
SmelC036	260562-260639	+	S.mel.1021 chromosome	sense sRNA	2	78	[[][]]	-35.4	0.977483	1.11241	............(((((((((.((..(((((((......))))))).......((((...))))...)))))))))))
SmelC037	267059-267152	+	S.mel.1021 chromosome	cis-encoded mRNA leader		94	[][]	-40.2	0.931812	0.964754	...(((((((((((((((..((((((((((.((....)).))))))))))....))))))))))....)))))..((((.....))))......
SmelC038	269687-269801	+	S.mel.1021 chromosome	sense sRNA	2	115	[][][]	-54.4	0.630634	-0.0606809	.....((((........)))).((((((((((..(((..((((((....))))))...)))...)))))...)))))(((((((.((((.(((...))).)))))))))))....
SmelC039	270058-270153	+	S.mel.1021 chromosome	sense sRNA	3	96	[][]	-35.9	0.556833	-0.865802	....((.((((........)))).)).....((((((...((((..(((.(((((.((........)).....))))))))..))))...))))))
SmelC040	272844-272959	+	S.mel.1021 chromosome	sense sRNA	3	116	[][]	-64.6	0.999899	1.42936	..((((.((((((......(((((((((..(((((((.((.....)))))))))))))).))))....))))))))))...(((((((((((((.....)))))))))))))....
SmelC041	276592-276752	+	S.mel.1021 chromosome	cis-encoded mRNA leader		161	[][[][[][[][]]]]	-54.6	0.45791	-0.14625	.(((.....)))(((((((.((((((((..(((((((((((........)))))))).)))...(((...(((((........))))).....((((((.((....)).((((.....)))).)).)))).)))..))))))..)).))).))))......
SmelC042	283464-283582	-	S.mel.1021 chromosome	trans-encoded sRNA	2	119	[[][]]	-39.11	0.492498	-1.03338	.....(((((.........((((((((..((((.(((((((((...................))))).))))...)))).))))))))...((((.........)))).))))).....
SmelC043	286708-286776	-	S.mel.1021 chromosome	cis-encoded mRNA leader		69	[][]	-25	0.953218	0.894525	......((((......))))............((((((...(((((....)))))...)))))).....
SmelC044	288932-289111	+	S.mel.1021 chromosome	cis-encoded mRNA leader		180	[][][[][]]	-72.3	0.832699	1.28741	.(((..(((((((..(((....)))..)))))))..)))........(((.(((((((...((..(((((...))))))).))))))).))).....................(((((((...(((((......))))).(((.((((....)))))))............)))))))..
SmelC045	303050-303152	-	S.mel.1021 chromosome	trans-encoded sRNA	2	103	[[][]][]	-36.3	0.768002	0.444192	...((((((...((...........))..........(((....)))...)))))).......((((.(((((((.((....))..)))))))..))))....
SmelC046	303574-303666	-	S.mel.1021 chromosome	cis-encoded mRNA leader		93	[][]	-42.5	0.60124	-0.686592	........(((....(((((((((((.......)))).)).))))).)))..(((((.(((((((((((((...)))))))))))))))))).
SmelC047	309525-309723	+	S.mel.1021 chromosome	sense sRNA	3	199	[[][]][]	-101.62	0.810535	1.03176	...((((((..((((((((.......(((((((.((((((.((((((....))))...)).))))))))))))).)))))...(((((((..((.((((.....((.((((((((....)))).)))).))........))))))..)))))))...))).))))))((((((((.(((.....))).))))))))...
SmelC048	316336-316491	-	S.mel.1021 chromosome	cis-encoded mRNA leader		156	[[][[][]]]	-51.6	0.897804	1.28538	..........(((.(((((.((.....)).......((((.(((...((((((...(((((..((((((((.......))))).))).)))))..))))))...........(((((.(((....)))))))).....))))))).))))))))..
SmelC049	317617-317685	+	S.mel.1021 chromosome	trans-encoded sRNA	2	69	[][]	-22.7	0.836731	0.275855	....(((((......))))).(((((((...((((((((((....))))))))))..))))))).....
SmelC050	318161-318337	+	S.mel.1021 chromosome	sense sRNA	3	177	[][[[][]][]]	-69.5	0.398462	-0.706102	.............(((......)))....(((((.(((((((((((.....(((........))).((((((((.(((.((..(((((....)))))..)).)))))))..))))...........))).)))))))).(((((((((.(((...))).))))))))).)))))...
SmelC051	318407-318497	+	S.mel.1021 chromosome	cis-encoded mRNA leader		91	[[][]]	-37	0.881372	0.64873	.((((((((((((((((.....))))).)))))))).....((..(((((((((.......)))))))))))..............)))..
SmelC052	325728-325843	-	S.mel.1021 chromosome	cis-encoded antisense sRNA	3	116	[][[][]]	-48.1	0.427971	-1.10996	...........((..((((((((.....))...))))))...)).....(((...............(((.((....)).)))..(((((((((((.....))))))))))).)))
SmelC053	351106-351193	-	S.mel.1021 chromosome	cis-encoded mRNA leader		88	[][][]	-41.9	0.406466	-1.30843	.....(((......))).......((((..((((.....)))).)))).(((..((((((((((((.....))))))))))))..)))
SmelC054	352613-352669	-	S.mel.1021 chromosome	cis-encoded mRNA leader		57	[][]	-22.9	0.593191	-1.17972	.............((....)).((((((((.((......)).)))))))).......
SmelC055	360068-360127	-	S.mel.1021 chromosome	cis-encoded antisense sRNA	3	60	[][]	-37.9	0.992124	1.06017	......((((....))))(((((((((((((((((....)))))))))))))))))....
SmelC056	363960-364047	-	S.mel.1021 chromosome	cis-encoded mRNA leader		88	[[][]]	-23.7	0.607828	-0.736971	..((.((((((((((((..((((((.......((..((....))...))...((....)).)))))).)).))).)))..)))).)).
SmelC057	364136-364231	-	S.mel.1021 chromosome	sense sRNA	3	96	[[][]][]	-43.2	0.952338	1.32604	.....(((((....((((.....((.((....))))..(((((((...)))))))))))..)))))..(((((((((((....)))))))))))..
SmelC058	365312-365393	-	S.mel.1021 chromosome	cis-encoded mRNA leader		82	[][]	-35.4	0.939457	0.912662	........((((((((....))))))))..(((..((((((((((.((((.........)))))))))....)))))..)))
SmelC059	382975-383059	+	S.mel.1021 chromosome	cis-encoded antisense sRNA	2	85	[][]	-37.4	0.915068	0.816325	.(((.......)))..(((((((((((.((((.((((..((.((((((....))).)))))..)))).))))))))))))).)).
SmelC060	390623-390770	+	S.mel.1021 chromosome	sense sRNA	1	148	[[][][[][]]]	-52.92	0.335391	-0.862719	.........((....((((.............))))..(((((((.((....)).))))))).......((.((..((.(((...(((.....)))..))).))...(((((((((((.......))))))))))).....)))).))
SmelC061	398018-398111	+	S.mel.1021 chromosome	cis-encoded mRNA leader		94	[][]	-30.3	0.953603	1.07255	....((((((.((.(((....))))).))))))....(((.(((..((((((((......((((.....))))..))).)))))..))))))..
SmelC062	398116-398310	+	S.mel.1021 chromosome	cis-encoded mRNA leader		195	[][[[][]][]]	-78.6	0.661426	0.521493	...............(((.......))).......(((((((.......((((...((..((((((..(((((((......))))..))).........(((.((.(((..(((((.((....)).)))))..)))))))).....))))))..))..)))).((((((........))))))...)))))))..
SmelC063	398806-398893	+	S.mel.1021 chromosome	trans-encoded sRNA	2	88	[[][]]	-39.1	0.999976	1.23397	((((((.(((((((((...))))))....((((((((((.(((((((((....))))))))))))))))))).))).)))))).....
SmelC064	400134-400228	+	S.mel.1021 chromosome	sense sRNA	2	95	[]	-33	0.664447	-0.438648	..............((....(((((..(((.((((((..(((((...((((.((.....)).)))).))))).))))))..)))..)))))..))
SmelC065	407542-407688	+	S.mel.1021 chromosome	cis-encoded mRNA leader		147	[[][][][]][]	-49.9	0.114984	-1.7965	.((((.....((((..((((...))))...)))).((((...((((.......))))...))))..((((((.....)))))).(((((........)))))...))))..(((((........(((((....))))).)))))...
SmelC066	410368-410486	-	S.mel.1021 chromosome	sense sRNA	3	119	[[][]][]	-51.4	0.994584	1.52566	(((.(((........(((((((......))))))).((((((((.((.......))))))))))..))))))....((((((((((((.(((((.....))))).))))))))))))..
SmelC067	411084-411173	-	S.mel.1021 chromosome	trans-encoded sRNA	2	90	[[][]]	-35.1	0.984828	1.16256	..((.((((......((((((((......)))))...)))..(((.((.(((((..(((......))).))))))).))).))))))...
SmelC068	415170-415343	-	S.mel.1021 chromosome	trans-encoded sRNA	2	174	[[][[][[][]]]]	-70.8	0.405059	-0.625852	..(((((((.(((....)))))...((((((((........(((.....)))...(((...((((((...((((((....))))))...))))))....((((..((..((((.((.((((...)))).)).))))..))..))))..)))......))))))))....)))))
SmelC069	416364-416441	+	S.mel.1021 chromosome	cis-encoded mRNA leader		78	[]	-23	0.646415	-0.721382	(((.((.((((.((.(((.((..(((..((((....)).))..))).)).))).)).))))))..)))..........
SmelC070	416457-416584	+	S.mel.1021 chromosome	sense sRNA	1	128	[[][]]	-54.9	0.98605	1.35464	.......(((.(((..(((((((..(((.(((..(((((.(((((((......))))))).)))))......((((((.((.(((.....))).)).)))))).))))))..)))))))..))).)))
SmelC071	416762-416857	+	S.mel.1021 chromosome	sense sRNA	3	96	[]	-46.4	0.995365	1.2154	.........((((.(((...(((....((((.((((...(((.(((((((((.......)))))))))..))))))).)))).))).))).)))).
SmelC072	417125-417214	+	S.mel.1021 chromosome	sense sRNA	2	90	[[][]]	-42.3	0.778156	0.128025	..((((((((.......)))...((((((((((((((..((..(((((.....)))))....))..))))))))))))))...)))))..
SmelC073	424110-424268	+	S.mel.1021 chromosome	trans-encoded sRNA	2	159	[[][]][][]	-49.4	0.346066	-1.00468	...(((.(((.(((((....((((.((.....)).........(((((...((((((....))))))...))).)).....)))).))))).))).)))...((((.((((....)))).))))((((((((.(((......))).)))))))).....
SmelC074	435655-435783	+	S.mel.1021 chromosome	sense sRNA	2	129	[][[][]]	-40.4	0.451349	-0.934658	..(((....)))...................(((((.((((((..(((..((((...(((...))).)))).)))))))))((((((((((.........)))).))))))..........)))))...
SmelC075	437000-437070	+	S.mel.1021 chromosome	cis-encoded mRNA leader		71	[][]	-26.9	0.857448	0.404332	....(((((..(((.(((.((....))..))))))))))).......(((((((((......)))))))))
SmelC076	440717-440802	+	S.mel.1021 chromosome	cis-encoded mRNA leader		86	[[][]][]	-22.9	0.596347	-0.383142	((.(((.((.((..((((((((......)))))...)))..((...)).)))).))).)).((..((((.....))))...))...
SmelC077	441708-441764	+	S.mel.1021 chromosome	sense sRNA	2	57	[]	-19.3	0.752641	-0.478552	.........(((((....(((((((...(((......))).))))))).)))))...
SmelC078	442275-442471	+	S.mel.1021 chromosome	cis-encoded mRNA leader		197	[[[][]][][]]	-82.7	0.352001	-0.668805	.............((((....((((..((((((((.(((.(((......))).))).............((((....))))))))))))..)))).....((((((.((.....))..))))))..((.(((((((..((((((......((((((....)))))).))))))....))))))).))....))))..
SmelC079	444818-444890	+	S.mel.1021 chromosome	sense sRNA	2	73	[][]	-39.3	0.851143	0.38815	...(((((.((((......)))))))))((.((((((((.(((((((.....))))))).))..)))))).))
SmelC080	447314-447482	+	S.mel.1021 chromosome	sense sRNA	3	169	[[][[][[][]]]]	-71.5	0.758913	1.0428	.....(((..(((....((((.(((((.....)))))..)))).(((((((.((((((.((((....))))..((((..((.((((..((.(((....)))))))))(((.((((....))))..)))...))..))))...)))))))))))))......)))..)))
SmelC081	448770-448852	-	S.mel.1021 chromosome	cis-encoded mRNA leader		83	[[][]]	-29	0.997655	1.21366	...(((((((((((.....((....((((((((........)).))))))...))..((.......)).)))))))))))...
SmelC082	449173-449320	-	S.mel.1021 chromosome	cis-encoded mRNA leader		148	[][[][]]	-46.5	0.484529	-0.679739	.((((.((((...))))))))....(((..((((.((.(((.(((((((((.....(((.((........))......(((((((((.....))))))).))....)))....))).))))))))).))..))))......)))....
SmelC083	455549-455753	+	S.mel.1021 chromosome	sense sRNA	2	205	[[][[][]]]	-74.7	0.323308		...........(((.(((....(((.((.((....((.(((.((((.((((....)))))))).)))))...((.((((.....(((((((.(((((((((((((........))))).)).((((.(((((....))).)).)))).......)))))).))))..))).....))))..))..)).)).))).))))))....
SmelC084	466424-466543	-	S.mel.1021 chromosome	cis-encoded mRNA leader		120	[][[][]]	-41.8	0.940421	1.27634	..((((.((.((((((.....))))))..)).))))((((((((...........((((((......((.......))..((..((((((....))))))))...)))))))))).))))
SmelC085	470124-470221	-	S.mel.1021 chromosome	sense sRNA	13	98	[]	-44.6	0.994243	1.22419	......((((.((((..((((((..(((((((((((((((..((.....))))))))).....)))))))))))))).))))...)))).........
SmelC086	477312-477396	+	S.mel.1021 chromosome	cis-encoded mRNA leader		85	[[][]]	-32.5	0.841589	0.425717	...((((..((.(((.(((..((((..((((((((........)))))))).((.....))...))))...))).))))).))))
SmelC087	482590-482777	-	S.mel.1021 chromosome	cis-encoded mRNA leader		188	[][][][[[][]][]]	-82.6	0.388985	-0.141566	(((((((...))))).))...((((((((...)))))))).........((((((((...))))).)))..(((...((((.((((((....))))))..((((((............))))))...))))...........(((((..((((.(((((((((....)))))))))))))))))))))
SmelC088	523608-523724	-	S.mel.1021 chromosome	trans-encoded sRNA	2	117	[][][]	-56.9	0.945048	1.42444	...((((((...((((((((....))..))))))...))))))(((((((((........)))))).)))......((((...(((((((((((.....)))))))))))..)))).
SmelC089	523807-524015	+	S.mel.1021 chromosome	cis-encoded mRNA leader		209	[[[[][]][][]][]]	-85.37	0.403626		.(((...((.((((((.........((((((.((((..((..(((..(((((....))))).(((((((((((....)))).....)))))))..)))..))..)))).))))))((((....))))..(((((..((....))..)))))..)))))).))...((((((((..................))))))))..))).....
SmelC090	524295-524441	+	S.mel.1021 chromosome	sense sRNA	2	147	[][][][]	-60.6	0.898447	1.6492	.(((.(((((........))))).))).(((((((((........)))..)))))).((((((((.....))).)))))....((((.(((((((.((((((..((((.((.....)))))).))))))...))).)))).))))..
SmelC091	524733-524853	+	S.mel.1021 chromosome	sense sRNA	2	121	[][[][]]	-47.8	0.768205	0.480813	..(((((......)))))...((((......(((((.........)))))...((((((((((.(((.....(((.(((((.......)))))))).....))).))))))))))..))))
SmelC092	525012-525073	+	S.mel.1021 chromosome	trans-encoded sRNA	2	62	[]	-31.7	0.999991	0.988072	....(((((((((..((.....((.((((((....)))))))).))..))))))))).....
SmelC093	526711-526891	+	S.mel.1021 chromosome	sense sRNA	2	181	[[][[][]]]	-90.4	0.769008	0.805616	..........(((((((..((((((((..((((.....))))))))))))(((((((((.(((.(((((((.(((((((((.(((....))).))))...))))).))))))).((((((....((....(((((....)))))..))...))))))))).))))))))))))).)))...
SmelC094	527735-527818	+	S.mel.1021 chromosome	cis-encoded mRNA leader		84	[][]	-31.7	0.975688	1.11589	.(((((.(((....))).))).))..(((((..((((((.(((((((((.....))))..))))).))))))..))))).....
SmelC095	534338-534498	-	S.mel.1021 chromosome	cis-encoded mRNA leader		161	[][][[[][]][][]]	-55.6	0.358582	-0.38333	.((..(((((((.((..((.....)).)).)))))))))......((((((......))))))((((((((((((((((.((((.....))))..((....))......))))).((....)).(((.(((.....))).)))....)))))))))))...
SmelC096	540611-540684	+	S.mel.1021 chromosome	sense sRNA	4	74	[][]	-28.2	0.91812	0.748829	....(((((((((......)))..))))))..............(((((((((....)))))))))........
SmelC097	573708-573805	-	S.mel.1021 chromosome	cis-encoded mRNA leader		98	[[][]]	-36.6	0.985757	1.1923	..................((((((....((((((....((......))......((((((((.....))))))))..))))))....)))))).....
SmelC098	577687-577796	-	S.mel.1021 chromosome	sense sRNA	2	110	[][]	-53.9	0.916313	0.993553	....(((((((((...(((((((((((((...)).))).)))))))).....)))).)))))(((((((((((((((((.......)))....))))))))))).)))..
SmelC099	578842-578945	-	S.mel.1021 chromosome	cis-encoded antisense sRNA	3	104	[[][][]]	-53.4	0.72572	0.647322	......(((.((((((.((((...)))).))))))...((.((((..(((((....)))))...)))).))..((((.(((((((....))))))))))).)))
SmelC100	580087-580184	-	S.mel.1021 chromosome	cis-encoded mRNA leader		98	[][]	-36	0.540832	-0.92927	....((((((.....((((....))))....)))))).............((((((((((((.(((.((((.....)))).))).)))))))))))).
SmelC101	593261-593338	-	S.mel.1021 chromosome	cis-encoded mRNA leader		78	[][]	-31.2	0.770613	0.010431	.((.(((.(((((....))))).))))).......(((.....((((((((((....)))).))))))......))).
SmelC102	597679-597775	+	S.mel.1021 chromosome	sense sRNA	1	97	[]	-39.5	0.637061	-0.559253	......(((...((((..(((((((....((((((.(((((((..((.((((((....)))))))).))))))))))))).))))))))))).))).
SmelC103	603492-603610	+	S.mel.1021 chromosome	sense sRNA	1	119	[[][]]	-47.5	0.690823	-0.0902814	....................((((((((((((((((((..((.((........)).)).)))))))).(((((.....(((.(((((....)))))))).)))))..))))))))))..
SmelC104	606122-606208	-	S.mel.1021 chromosome	sense sRNA	2	87	[][]	-48.4	0.99539	1.23067	.....((((((.....)))))).((((((((((......(((....(((((((....)))))))...)))..)))))))))).....
SmelC105	610441-610510	+	S.mel.1021 chromosome	sense sRNA	2	70	[][]	-17.2	0.904545	0.645749	....((((.((....(((..........)))...)).))))...(((((((((......)))).))))).
SmelC106	619089-619197	-	S.mel.1021 chromosome	sense sRNA	2	109	[][]	-51.8	0.993289	1.35657	((((((((..(((((....)))))...))))))))......((.((((((((((..((.((((.(((((((...))).))))))))...))..))))))))))))....
SmelC107	620095-620186	-	S.mel.1021 chromosome	sense sRNA	2	92	[][]	-47.1	0.999298	1.28249	...(((((((((((..........)))).)))))))...(((((((((((((((....(((.....)))....)))))))))))))))....
SmelC108	621000-621172	-	S.mel.1021 chromosome	sense sRNA	1	173	[[][]]	-49.01	0.204894	-1.93227	.....(((((((((((...((((((((.....))))))))..)))))))).....((((..(((..((.(((((((..((((.....(((((((((((...((....)).)))))).)).......)))..)))).))).........))))))..))).))))...)))...
SmelC109	625747-625830	-	S.mel.1021 chromosome	cis-encoded mRNA leader		84	[]	-19.2	0.718716	-0.283494	........(((..((..((((..((....((.((.((((((...(((.....))))))))).)))).))..)).))))..))).
SmelC110	629480-629698	+	S.mel.1021 chromosome	cis-encoded mRNA leader		219	[][][]	-93.7	0.544507		.......(((((.(((((.((....(((.......)))....))))))).)))))((((..(((((((((.(((.....))).))))))))).))))....(((((((.........(((((((((((.((.(((.(((.(((((.((.((.((((((((.....)))).)))))))))))))))))))...)).)))))).)))))..)))))))...
SmelC111a	632782-632921	+	S.mel.1021 chromosome	trans-encoded sRNA	2	140	[][]	-55.6	0.550873	-0.513098	((((((((..((((...((..(((((......))))).))..)).))..)))).....))))..(((((..((.((((((((((((((....(((((((....))))))).....)))))))))))))).))...)))))
SmelC111b	632941-633152	+	S.mel.1021 chromosome	cis-encoded mRNA leader		212	[][[][[[][]][]]]	-69.84	0.267585		......((((((((.....)))))))).....((((......(((((((((...)))))))))....((((((((((.((((...((((....))))..(((((.....)))))............)))).((.((((((((..((((..............)))).....))))))))))...........))).)))))))....)))).
SmelC112	633213-633381	+	S.mel.1021 chromosome	sense sRNA	2	169	[[[][]][]]	-64.4	0.73204	0.582201	.......(((((.(((.((((((((((((....))))...)))..))))).(((..(((((((...((.(((((.(((((...((((.(((...))).))))))))).)).))).))....)))))))..))).)))....((((((((.....))))))))..)))))
SmelC113	633413-633529	+	S.mel.1021 chromosome	sense sRNA	4	117	[[][]][]	-36.46	0.698815	0.152305	((((.....((.((.((..((((.....)))))).))))............((((((((((((...............)))))))))))).))))..........((((...)))).
SmelC114	652153-652263	+	S.mel.1021 chromosome	cis-encoded mRNA leader		111	[][[][]]	-42.9	0.83447	0.769687	.((((.(((((((((....)))))..)))).))))......((((((.((((((....))))))..((((((((((((.....))).))))))))).......))).))).
SmelC115	652921-653128	+	S.mel.1021 chromosome	sense sRNA	2	208	[[][[][]]][[][]]	-76.1	0.367062		.(((((....((((........))))..((((((((....(((.(((((.((((((......))))))))))).))).(((((((.(((...))).)))...)))).)))))))).))))).........(((.((((..(((((.((((......))))))..((.(((((....))))).)).......)))..))))))).....
SmelC116	658552-658723	-	S.mel.1021 chromosome	cis-encoded antisense sRNA	3	172	[[[][]][]][]	-51.3	0.250172	-1.41093	...((...(((((.(((.((((.(((.....((((.(((((((.(((((.((((....)))).))))).)).))))).))))(((((.....))))).......))).))))..))).(((.(((((.........))))).))).))))).)).((...((....)).)).
SmelC117	683190-683276	+	S.mel.1021 chromosome	cis-encoded mRNA leader		87	[[][]]	-24.7	0.751159	-0.0232455	.........(((((....(((..((((((((...((((...))))....)))))))).)))..((.........))..)))))....
SmelC118	684058-684179	+	S.mel.1021 chromosome	sense sRNA	2	122	[[][]]	-36.5	0.52354	-0.853071	.........((((..(((.........(((((((..((((.((.....)).)))).....)))))))......((..((((....((((....)))).....))))...))..)))..))))
SmelC119	701950-702109	+	S.mel.1021 chromosome	trans-encoded sRNA	2	160	[[][[[][]][]]]	-59.69	0.195596	-1.58289	.....(((((....((((((....))))))............(((((.((((.(((((((((.......)))))..((((................)))).))))..((.((((((((((....))))).))))).))....)))))))))..)))))..
SmelC120	713970-714150	+	S.mel.1021 chromosome	cis-encoded mRNA leader		181	[[][]][[][]]	-79.7	0.932833	1.64759	....((((((((((((((....((((((............(((((...)))))((((((....))))))..)))))).......)))))))).))))))..((((...(((.....))).........((((((.....((((((..(((((....)))))))))))))))))..))))..
SmelC121	715875-716003	-	S.mel.1021 chromosome	sense sRNA	2	129	[[][]]	-44.2	0.83013	0.632912	...(((...((...(((((..((((((....((.((((....)))).))..))))))..(((((((((((((((....((((....))))...))))))...)).))))))).)))))...))...)))
SmelC122	731156-731238	+	S.mel.1021 chromosome	cis-encoded mRNA leader		83	[[][]]	-30.5	0.409973	-1.78063	..((((((.(((((((((((..(((.....))).....(((....)))..)))))))))))))))))................
SmelC123	732460-732519	+	S.mel.1021 chromosome	sense sRNA	3	60	[][]	-27.6	0.945187	0.802923	((((......)))).........((((((((((((((......)))))))))))).))..
SmelC124	732695-732793	+	S.mel.1021 chromosome	cis-encoded mRNA leader		99	[[][][]]	-27.3	0.646733	0.240758	...(((.(((((.(((((..((((.........)))))))))......((((.....)))).....((((.....))))..))))).))).........
SmelC125	734146-734231	+	S.mel.1021 chromosome	cis-encoded mRNA leader		86	[[][]][]	-28.02	0.637743	-0.180447	.....(((((((((((((((.............)))))))(((.....)))...))))))))..(((((.....))))).......
SmelC126	735018-735107	+	S.mel.1021 chromosome	sense sRNA	2	90	[][]	-31.7	0.983162	1.19201	.(((((((.((((((((....))))).))))))...))))..(((((((....((((.((....((....)).)))))))))))))....
SmelC127	735453-735533	+	S.mel.1021 chromosome	sense sRNA	3	81	[][]	-29.5	0.716946	-0.228024	.((.(((.((((..(((((((((((......))))))........))))))))).)))))......(((...)))......
SmelC128	735659-735726	+	S.mel.1021 chromosome	cis-encoded mRNA leader		68	[[][]]	-26.7	0.999848	1.25807	...(((((((((.((((......))))...((((((((.......)))))))).))))))))).....
SmelC129	736755-736838	+	S.mel.1021 chromosome	sense sRNA	4	84	[][]	-45.8	1	1.2393	......(((((((((((((........))))).))).)))))....(((((((((((((........)))))))))))))....
SmelC130	748138-748278	+	S.mel.1021 chromosome	cis-encoded mRNA leader		141	[[][][]]	-49.4	0.237365	-1.60166	..........((.(((((..((((((.....)))))).....(((.(((((((....((......((((....))))....)))))))))..))).......((((.((((((........)))))).)))))))))))..
SmelC131	754534-754615	-	S.mel.1021 chromosome	cis-encoded mRNA leader		82	[[][]]	-25.5	0.966664	1.05469	.........((((.((((((((((....))))))..))))....(((((((.((........)).)))))))......))))
SmelC132	757653-757739	+	S.mel.1021 chromosome	cis-encoded mRNA leader		87	[][]	-35.3	0.996419	1.24012	..(((((((((...((((....(((.........)))....))))))))))))).....(((((.(((....)))))))).......
SmelC133	775481-775589	+	S.mel.1021 chromosome	trans-encoded sRNA	2	109	[[][]]	-50.3	0.750629	0.116349	(((....(((((.((......))..)))))(((...(((((((.((((.((((.((((((.......)))))))))).)))))))))))...))).)))..........
SmelC134	784266-784391	+	S.mel.1021 chromosome	sense sRNA	3	126	[][][]	-50.5	0.260257	-1.71982	............(((..(((((....(((....))).)))))..))).....(((((.((((((........))))))....)))))......((((((((((((.......))))))))))))..
SmelC135	797279-797376	+	S.mel.1021 chromosome	cis-encoded mRNA leader		98	[][][]	-23.8	0.770816	0.519368	............(((.((((....))))))).......(((((.(((...)))))).)).((((((..(((((....)))))....))))))......
SmelC136	805248-805509	-	S.mel.1021 chromosome	sense sRNA	3	262	[][[[][][]][[][]]]	-117.2	0.651521		((((.((((((((((....)))))))))).)))).((((((((.(((....(((((((((((...((((.(((.....((((((...))))))......))))))).....((((....))))....((((((((....(((.......)))....)))))))))))))).)))))...)))..((....((((((((.....))))......((((((((((...)))..))))))).))))....))..))))))))...
SmelC137	815928-816132	-	S.mel.1021 chromosome	cis-encoded antisense sRNA	3	205	[][[][]]	-96.2	0.647597		........((((.(((((.((((.((.((.((((....)))).....)).)))))).))))).))))....(((((..(((((.(((((((.....)).)))))))))).(((((..((((..(((((.(((((((((((((((((....)).))))))))))...)))))..)))))..)).)).....))))).)))))....
SmelC138	816179-816320	-	S.mel.1021 chromosome	sense sRNA	2	142	[[][][]][]	-68.2	0.696442	0.754763	.....(((((((((.((((((.(((..(((......)))))))))...))).(((((...))))).((((((((((......)))))).)))))))))))))(((.((((.((((((((.....)))))))))))).)))..
SmelC139	816486-816553	-	S.mel.1021 chromosome	trans-encoded sRNA	2	68	[]	-33.6	0.99997	1.03692	.((((((.(((((((((.(((.((((((((.....))))..))))..)))))).)))))).)))))).
SmelC140	817036-817159	+	S.mel.1021 chromosome	cis-encoded mRNA leader		124	[[][]]	-48.5	0.7404	0.179499	....((((((.......(((.((.((((.((....((((....))))....)).)))))).))).(((((((.((((.(((((((....)))..)))))))).)))))))...)))))).....
SmelC141	817165-817302	+	S.mel.1021 chromosome	sense sRNA	3	138	[[][]][]	-51.8	0.876359	1.04608	.....(((((..(((.......((((.(((((.....)))))..))))..((((...(((((((((.....))))))))))))).........)))..)))))..(((((((((((.......)))))))))))....
SmelC142	819768-819843	-	S.mel.1021 chromosome	cis-encoded mRNA leader		76	[[][]]	-35.7	0.996164	1.20975	.......((((.((..((((((.......)))))).((((((((..((((....))))..)))))))).)).))))
SmelC143	820236-820413	-	S.mel.1021 chromosome	cis-encoded mRNA leader		178	[][[[][]][][]]	-62.2	0.369703	-0.490263	..((((((.(((....))).)))))).................((((((((.((..((((((((((..(((.....)))...)))))....((((((......))))))...)))))..))........((.......)).....((.(((........))).))....)))))))).
SmelC144	824931-825032	-	S.mel.1021 chromosome	trans-encoded sRNA	1	102	[][]	-49.7	0.998929	1.34421	.....(((((((...((((((..........))))))...)))))))((((((((((((((......((........)).....))))))))))))))....
SmelC145	830483-830615	+	S.mel.1021 chromosome	trans-encoded sRNA	2	133	[][[][]]	-57	0.915966	1.20575	.........((....))..((((((.((((((.....(((..((.(((((((.(((((.((((..((((..........))))(((.....))))))).)).))).)))))))))))).))))))..))))))
SmelC146	836121-836188	+	S.mel.1021 chromosome	cis-encoded mRNA leader		68	[][]	-21.2	0.911258	0.666412	....((((.((((......))))))))..(((((.((((............)))))))))........
SmelC147	842680-842767	-	S.mel.1021 chromosome	sense sRNA	2	88	[]	-32.4	0.564889	-1.02166	.........(((.(((((((((.(((((.((........((.((((((......)))))).)).)).))))))))).)))))..))).
SmelC148	842915-843024	+	S.mel.1021 chromosome	cis-encoded mRNA leader		110	[[][]]	-36.8	0.925105	0.9602	((....((((.........(((((..........))))).................((((((((((((((...........)))))))).))))))....))))...)).
SmelC149	843033-843308	+	S.mel.1021 chromosome	sense sRNA	1	276	[[][]][][]	-116.1	0.948906		..(((((((((((.((((..(((........)))....((((((.((((.((((((....))))))....)))))))..)))...))))))))).))))))...((((((((.((....))....)).))))))(((((((..(((..((...((.((..((((((..((((....(((((((......((((((...((.(((((......)))))))..)))))).)))))))..))))...))))))))))..))..)))..)))))))....
SmelC150	843310-843426	+	S.mel.1021 chromosome	sense sRNA	3	117	[][][]	-54.16	0.957127	1.48904	......(((((.(((...)))......)))))..((((((((((.........))))))))))..(((((((((((((((...............))))))))))))))).......
SmelC151	843451-843524	+	S.mel.1021 chromosome	trans-encoded sRNA	2	74	[][]	-35.4	0.999989	1.17792	.......(((((((............))))))).....((((((((((((......))))))))))))......
SmelC152	843613-843760	+	S.mel.1021 chromosome	sense sRNA	1	148	[][][]	-50.41	0.626918	0.109588	.......((((((.(((....(((((((((((((((((((((.......))).......))))))).)))))..))))))..))).)))))).....((((.....))))((((((..((((.....)))).....))).))).....
SmelC153	849732-849837	-	S.mel.1021 chromosome	cis-encoded mRNA leader		106	[][]	-29.2	0.578661	-0.664273	(((((.(((.......(((..((.((((((((.(((((...))))))))).)).)).))..)))...))).)))))....(((((.(((((....)))))))))).
SmelC154	852111-852188	+	S.mel.1021 chromosome	sense sRNA	2	78	[[][]]	-40.4	0.999848	1.2281	.......(((((((((((((..((((((........)))))).(((.(((....))).))))))).)))))))))...
SmelC155	860324-860415	-	S.mel.1021 chromosome	cis-encoded antisense sRNA	3	92	[][][]	-45	0.977382	1.49183	....((((.((.....)).)))).....((((((((......))))))))...((((((((((((((.......))))))))))))))....
SmelC156	863822-863898	+	S.mel.1021 chromosome	sense sRNA	2	77	[][]	-36.1	0.896033	0.657382	.......(((((.(((....)))..)))))..((((((((((((((((((.....)))).))))))))))))))...
SmelC157	871338-871451	+	S.mel.1021 chromosome	cis-encoded mRNA leader		114	[[][]][]	-34.2	0.723695	0.257222	(((((((.(((((..((((....))))....(((((..((..(((((((..((......))..))))).)).))..))))))))))..)))))))......(((.....)))..
SmelC158	874500-874600	+	S.mel.1021 chromosome	trans-encoded sRNA	2	101	[[][]]	-44	0.991893	1.2356	....(((((((.....(((..(((((...))))).)))........((((((((((((.((((........))))))))))).)))))...)))).)))..
SmelC159	877648-877823	+	S.mel.1021 chromosome	cis-encoded mRNA leader		176	[][[][[][][]]]	-85.6	0.621323	0.783865	......(((((((....))))))).(((.((((((..((((((.((......)).)))))).(((((((((..(((....)))....(((((...)))))......(((((((.((.(((((.....))))).))))).)))))))))))))....)))))).)))..........
SmelC160	895015-895116	+	S.mel.1021 chromosome	trans-encoded sRNA	2	102	[][[][]]	-40.5	0.585181	-0.425348	(((((((.......))))))).((((((.(((......((((((((....))))))))..((((((......)))))).))).)))))).............
SmelC161	900945-901092	-	S.mel.1021 chromosome	sense sRNA	3	148	[][[][][]][]	-65.1	0.454552	-0.151236	(((.((.(((...))))).))).(((((((....(((...)))..(((...((((......))))....))).((((((((...((((......))))....))))))))...........))))))).((((((((...))))))))
SmelC162	901228-901440	-	S.mel.1021 chromosome	sense sRNA	2	213	[[][]][][[][]]	-79.9	0.646126		.((((((((((((...(((((((.......))))))).((((.....)))).......)))))).)))))).............(((((....)))))..((((....(((((......(((((((((.....((((((((......))))))))..........((..((((....))))..)).))))))))).)))))....))))....
SmelC163	901570-901788	-	S.mel.1021 chromosome	cis-encoded mRNA leader		219	[[[][][]][]]	-92.5	0.579164		((.((((...(((((...((((((((((..((.(((((.((((....(((((............))))).)))).))))).)).....((((((..(((((...........((((((......)))))))))))..)))).)).........((((((((((....)))))))))).))))).)))))....)))))(((.....))).)))).))..
SmelC164	906928-907094	-	S.mel.1021 chromosome	cis-encoded mRNA leader		167	[][][[][]]	-69.8	0.909404	1.57359	...........(((((((...)))))))........((((....)))).....(((.((((((..(((((((.(((...(((((.........))).))..))))))))))....(((((((..((((((((......)))))))).))))))).))).))).))).
SmelC165	910182-910297	+	S.mel.1021 chromosome	trans-encoded sRNA	2	116	[][][]	-55.7	0.84829	0.971298	((((((.....)))).)).........(((.((.....)).)))....((((((((((((((((..(((((...(((......))).))))).))))))).)))))))))......
SmelC166	910632-910713	+	S.mel.1021 chromosome	sense sRNA	2	82	[][][]	-42.3	0.644838	-0.166798	.....(((((....)))))...((((((((.....)))).))))...(((((((((((..........)).)))))))))..
SmelC167	914926-915016	+	S.mel.1021 chromosome	cis-encoded mRNA leader		91	[][[][]]	-34.2	0.778385	0.489849	...........((((((((....))))..)))).......((((((.....))).((((((.((((((.....))))))..)))))).)))
SmelC168	916423-916523	+	S.mel.1021 chromosome	sense sRNA	1	101	[[][]]	-36.4	0.674574	-0.313292	..((((...((.((((...((((((.((((((.((((...((((......)))).))))))))))))))))..)))).))..((....)).......))))
SmelC169	916535-916622	+	S.mel.1021 chromosome	sense sRNA	2	88	[]	-40.4	0.999826	1.18747	.........(((((.(((((..((((((..(((.((((((..((((.......)))).)))))))))...))))))..))))))))))
SmelC170	917434-917572	+	S.mel.1021 chromosome	sense sRNA	2	139	[][]	-51.41	0.98529	1.48969	......((((..(((((.....((.(((.......((((......))))))))).......))))).))))...(((((..((((((((..(((.(((((.......))))).)))...))))..)))).)))))....
SmelC171	917702-917981	+	S.mel.1021 chromosome	cis-encoded mRNA leader		280	[[][][[][]]]	-109.9	0.292768		..((..((((((((.(((....)))))))))))............((((....(((((((....)))......))))..)))).((((((.........(((.((((((...((.((((..((.((((((((...(((.....))))))))..)))))..)))))).)))))))))((.((..((....((((((((((((((((((((.....)))))........))))))..))))..))))).))..)).))........))))))....))....
SmelC172	918050-918203	+	S.mel.1021 chromosome	cis-encoded mRNA leader		154	[][][[][]]	-57.7	0.286681	-1.28491	........((.((((....)))).))..((..(((((...(((....)))..)))))..))...((..(((((((..(((.....))).....((((..(((.(((.((((((......))))))))))))...))))....)))))))..)).
SmelC173	918233-918297	+	S.mel.1021 chromosome	sense sRNA	2	65	[][]	-22.3	0.99996	1.12689	..((((((((.....)))).))))..(((((((((....((........)).)))))))))....
SmelC174	918440-918610	+	S.mel.1021 chromosome	sense sRNA	2	171	[][[][]]	-86	0.859739	1.12116	..........((((((((..((((...(((((..(((....)))..)))))..)))).))))))))..((((.((((((((.......(((((((.....)))).))).((((((((((........(((....)))))))))))))...)))).))))...)))).....
SmelC175	918624-918683	+	S.mel.1021 chromosome	cis-encoded mRNA leader		60	[][][]	-21.1	0.331398	-1.86886	.....(((((.((.......))...)))))((.(((....))).))..(((....)))..
SmelC176	920196-920342	-	S.mel.1021 chromosome	cis-encoded mRNA leader		147	[][][]	-75.3	0.995805	1.78769	....(((((..(((((((.((...)).))))))).)))))...((((((((...((........)).))))))))...((.(((((((((((..((.((((((((...........))).))))).)).))))))))))).))....
SmelC177	920345-920540	-	S.mel.1021 chromosome	sense sRNA	3	196	[[][]][]	-79	0.975121	1.74683	..((((((((((((((((((..((((((...(((((((((((((.(((.(((.((((....))))))).))))))).)))).))))).....(((..((((.....))))..))).))))))..)))).)))).)))))).))))................((((((((((...........))))..))))))..
SmelC178	920785-920913	-	S.mel.1021 chromosome	sense sRNA	2	129	[[][]]	-52.24	0.52162	-0.805877	.......(((((((((...((((((....))).))).((((((...(((((.(((......(((((((((....))))).....))))........))).)))))..))))))..)))))....)))).
SmelC179	921072-921256	-	S.mel.1021 chromosome	sense sRNA	2	185	[][][]	-73.64	0.218125	-1.57432	.....((((((...(((((((.....((((((..............))))))..)))).)))...)))))).....(((.(((((((....(((((.......))))).))))))).....)))........((((.(((((...((((((((..........))))))))...))))).)))).
SmelC180	921323-921587	-	S.mel.1021 chromosome	cis-encoded mRNA leader		265	[][[][][]][[][][]]	-112.2	0.576326		.(((....)))......(((((..((.(((((.(((..((((((((.((((((((.((((((.((.......)).))))))..))))).....))))))))))).)))..(((..((((((.....))))))..)))..((((....))))..)))))))..)))))(((.(((.((....((.((((((....)))))).))..(((..(((((...(((.....))).)))))))).(((((......))))))).)))))).
SmelC181	923658-923856	-	S.mel.1021 chromosome	trans-encoded sRNA	2	199	[[][][[][]]]	-74.25	0.369825	-0.56522	........((((((.((...(((....((((((((.((......)).))))))))....)))..)).(((((((((((((......)))))))).)))))((((((..((((((..(((....................)))...))))))......((((((((((....))))).))))).)))))).))))))...
SmelC182	925752-925814	-	S.mel.1021 chromosome	sense sRNA	2	63	[]	-29.2	0.71045	-0.611054	.....(((((....((((((((((.(((.((((...)))))))..)))))))))).))).)).
SmelC183	927134-927228	-	S.mel.1021 chromosome	sense sRNA	2	95	[]	-48.2	1	1.23083	...((..(((((((((..(((((.(((..((((((((.((((........)))).)))))))).)))..)))))..)))))))))..))......
SmelC184	935030-935110	+	S.mel.1021 chromosome	sense sRNA	2	81	[[][]]	-45	0.907664	0.753688	.........((((((((((((((((..((....))..))))))..(((.((.(((.....))).)).))).))))))))))
SmelC185	937983-938090	-	S.mel.1021 chromosome	cis-encoded antisense sRNA	3	108	[][][]	-48.7	0.717193	0.300241	.................(((((..(((((((.........))))))))))))...((((((...))))))(((((((((((((((.......))))))))))))))).
SmelC186	939878-939991	-	S.mel.1021 chromosome	cis-encoded mRNA leader		114	[[][]]	-36.2	0.377297	-1.62843	.............(((..((.((((......(((((........))))).(((((((((((.(((((....))))).....)))))..))))))...)))).))..))).....
SmelC187	944350-944422	-	S.mel.1021 chromosome	sense sRNA	2	73	[[][]]	-41.6	0.973066	1.09601	...((((.((((((......)))))).((((((..(((((((.((((...)))).))))))))))))).))))
SmelC188	978428-978511	+	S.mel.1021 chromosome	sense sRNA	2	84	[[][]]	-27.1	0.560617	-1.00623	.....................((((((((..(((((.........((...))...(((.....)))))))))))))))).....
SmelC189	979190-979259	+	S.mel.1021 chromosome	sense sRNA	2	70	[][]	-36.1	0.99958	1.15105	.....(((.(((...))))))..((((.(((((((....(((......)))......))))))).)))).
SmelC190	980405-980480	+	S.mel.1021 chromosome	sense sRNA	2	76	[]	-39.7	0.982121	1.00984	.........((((...(((((.(((((((((....(((((((.......))))))))))))))))))))).)))).
SmelC191	984440-984573	+	S.mel.1021 chromosome	cis-encoded antisense sRNA	1	134	[][][]	-58.8	0.442612	-0.819949	....((((......))))((((((((((((((((.....)))))..)))))))))))...(((((..((((((.((.((((.(((.((((((...)))...))).)))...)))).))))))))..)))))...
SmelC192	986385-986544	+	S.mel.1021 chromosome	cis-encoded mRNA leader		160	[][][][]	-61.4	0.359416	-0.819745	...((..((((((.((((.(((((.....((.(((.....(((((............)))))))))).))))).))))..))))))..))..((....))..((((...((((((.....))))))...)))).....((((((((......))))))))
SmelC193	991057-991271	-	S.mel.1021 chromosome	cis-encoded antisense sRNA	3	215	[][][[][[][]]]	-92.9	0.669085		..((((((((((....)))))))))).((((((....))))))((.(((..((((((((((.(((..........))).))))).(((((((.........((((..((((((.((((((((.....(((((......)))))))))).)))....))))))..))))...(((((....))))).))))))).........))))))))))...
SmelC194	991975-992040	+	S.mel.1021 chromosome	cis-encoded mRNA leader		66	[]	-13.5	0.593929	-1.18781	.....(((((..((...((.((((..(((((((....)))))))......)))).))))..)))))
SmelC195	993244-993311	+	S.mel.1021 chromosome	sense sRNA	2	68	[]	-28.7	0.999555	1.04032	.....((.(((.(((.((((((..(((((((........))))))).))))))))).)))))......
SmelC196	993869-994039	+	S.mel.1021 chromosome	sense sRNA	2	171	[[][[][]]]	-82	0.987175	1.73455	....(((((.(((((.....)))))...((((((((((....(((((.(((((((.((((((.(((((((....(((((((.....))))))).....))))))).((((......))))..)))).....))...))))))).)))))....))))))))))...)))))
SmelC197	994127-994217	+	S.mel.1021 chromosome	sense sRNA	2	91	[][]	-35	0.916308	0.865904	......(((((((((((..(((((.....)))))...))))))...))))).((((((((((((..........)))).))))))))....
SmelC198	994621-994682	+	S.mel.1021 chromosome	sense sRNA	13	62	[][]	-27.1	0.583106	-1.17049	...........(((........(((((((((((....)))))))))))))).(((....)))
SmelC199	997285-997417	+	S.mel.1021 chromosome	cis-encoded mRNA leader		133	[[][]][]	-65.1	0.999068	1.58916	...(((((((.((((..((((.((.((((..((.(((((........))))).))..)))).))))))..))...(((((....)))))...)).))))))).((((((((((((....))))))))))))..
SmelC200	1002962-1003065	+	S.mel.1021 chromosome	cis-encoded antisense sRNA	2	104	[[[][]][]]	-35.1	0.558004	-0.351922	(((....((((((..........((......)).....((((((((...)))))))))))))).(((((..(((((....))))).....))))).))).....
SmelC201	1008969-1009125	-	S.mel.1021 chromosome	cis-encoded mRNA leader		157	[[[][]][]]	-51.6	0.77271	0.72746	.......((((..(((.(((((.(((((..((((....((((.....((((((........))))))......((((....))))....))))....))))..))))).))))))))..)).((((((((((......))))))..))))....)).
SmelC202	1010620-1010707	+	S.mel.1021 chromosome	trans-encoded sRNA	2	88	[][]	-32.5	0.500612	-1.24415	....(((((......)))))....(((.(((((((...((((((((...((((......))))))))))))..)))....)))).)))
SmelC203	1011114-1011288	-	S.mel.1021 chromosome	cis-encoded antisense sRNA	2	175	[][[][]]	-95.5	0.675214	0.316062	...(((....))).(((.(((((((((.((((((((.((((..((.((....)).))))))...)))))))).))))))))).......(((((((..(((((((((((((.....((((....((((((....))))))..))))...)))).))).))))))))))))).)))
SmelC204	1014222-1014334	-	S.mel.1021 chromosome	sense sRNA	2	113	[][[][]]	-44.81	0.898277	1.07283	.....((.....))...((.(((((((.(((((((........(((....)))..((((.......(((.((((((....)))))).))))))).)).)))))))))))))).
SmelC205	1014468-1014594	+	S.mel.1021 chromosome	cis-encoded mRNA leader		127	[[][]]	-39	0.90983	0.992107	...((((...((.(((((((.....((..((.((....)).))..)).....))))))))).(((((((((((..((..(((((((.....))).)))).))..)))...))))))))...))))..
SmelC206	1015605-1015746	+	S.mel.1021 chromosome	sense sRNA	3	142	[][][]	-66.4	0.99976	1.79152	..(((((..((((((((......((((((......)))))).))).)))))))))).((((((.....(((((...(((......)))..)))))...))))))((((((((((((((((.....)))))))))))))))).
SmelC207	1018960-1019166	+	S.mel.1021 chromosome	cis-encoded mRNA leader		207	[[][]][[][]][]	-80.3	0.377581		(((.....((((((.(((((((....))).)))).))))))((((..((((((.((((.(((.....))).)))).))))))))))...)))..........((..(((.(((..(((((((.....)))))))..)))...(((......))).)))..))...........(((((((((((((....))))).))))))))...
SmelC208	1026884-1026990	-	S.mel.1021 chromosome	cis-encoded mRNA leader		107	[][[][[][]]]	-35.3	0.806952	1.27034	..........((((......))))(((((.((........))..(((((((((.((((.......)))))))).........((......))..))))).)))))..
SmelC209	1034804-1034934	-	S.mel.1021 chromosome	sense sRNA	3	131	[][][]	-53.7	0.325637	-1.37623	((((..(((((((.((.(((((......)))))...)).)))).)))...))))....((((...(((....(((..((....))...))).)))...)))).(((((((((((....))))))))..)))
SmelC210	1035732-1035826	-	S.mel.1021 chromosome	sense sRNA	2	95	[[][]]	-28.4	0.566612	-0.892982	...((((((.((.(((.(((..(((.............((.(((....))).)).(((......)))...)))))).))).)).)))))).....
SmelC211	1037698-1037830	-	S.mel.1021 chromosome	sense sRNA	2	133	[[][][]]	-65.4	0.829836	1.21637	...............(((...((((.(((.....)))((((((.((((((..(((((((((((....))))))).)))).)))))))))))).((((((((((((.......))))))))))))..)))))))
SmelC212	1037870-1038168	-	S.mel.1021 chromosome	cis-encoded mRNA leader		299	[[][]][[[][[][]]][]][]	-126.7	0.447224		.(((((((((.(((((((((.((((((((....)).))))))...(((......)))...))))))))).)).)))))))(((((((..((((..(((.(((((((((.((((((((.(((....))).)).((((.((((((((((.......((((((....))))))....)))))))).(((.....)))..)).)))).)))).)).))))))))).))))))).((......))...)))))))..((((......(((.(((............))))))....))))....
SmelC213	1048676-1048864	+	S.mel.1021 chromosome	cis-encoded antisense sRNA	3	189	[][][[][]][]	-85.8	0.289069	-0.909298	..((....))...(((..(((......)))....))).(((((.(((.((.(((((((((((....(((((.(((...((.(((((((....)))))))))....)))..)))))..(((((......))))).))))))))))))).))))))))((((((((((((....)))))))))..)))...
SmelC214	1057371-1057469	-	S.mel.1021 chromosome	sense sRNA	2	99	[][[][]]	-38.9	0.950205	1.31267	.......((((.(((...........)))...))))...((((((((((((......)))))))..(((.((((((......)))))).))).))))).
SmelC215	1057554-1057706	+	S.mel.1021 chromosome	cis-encoded mRNA leader		153	[[][]][[][[][]]]	-57.5	0.570926	0.356073	((..((....))..((((..((.......))..))))...))....(((((..((((.(((..(((((...)))))..(((........((.(((((((........))))))).))..(((((......))))))))..)))))))))))).
SmelC216	1057918-1058065	+	S.mel.1021 chromosome	sense sRNA	3	148	[[][]][][]	-58.6	0.416455	-0.723633	.....((((...((((.((..(((.((((((((...((...))....))))))))...)))((((.....)))).))))))....))))....((((....((((((((((......)))))))))).))))..((((......))))
SmelC217	1058017-1058097	-	S.mel.1021 chromosome	cis-encoded antisense sRNA	3	81	[][]	-47.7	0.999911	1.21511	....((((((((...((((((.((......))))).)))...))))))))..(((((((((((......))))))))))).
SmelC218	1058143-1058235	+	S.mel.1021 chromosome	cis-encoded antisense sRNA	2	93	[][]	-37.3	0.970167	1.14742	...((((...((((((((.(((....(((.....)))..))))))))))).))))..((((((((((((....)))))))..)))))......
SmelC219	1060142-1060273	+	S.mel.1021 chromosome	cis-encoded mRNA leader		132	[][[][][]]	-40.8	0.491286	-0.257754	..........((((.(((.((......)).))).))))..((((.(((((...((........(((....)))..((((....))))...(((.(((((((......))))))).))))).))))).)))).
SmelC220	1060459-1060622	+	S.mel.1021 chromosome	cis-encoded antisense sRNA	3	164	[[][[][]][]]	-78.2	0.69881	0.934477	.((.((((.(((......)))..((((((...(((((.(((...((.(((((((....(((....)))....)))))))))..))).(((....)))...........)))))..))))))...((.((((((((((....)))))))))))).))))))....
SmelC221	1063382-1063485	-	S.mel.1021 chromosome	cis-encoded mRNA leader		104	[][]	-44.8	0.991792	1.3219	......(((..((((..(((((...)))))..))))...)))(((((((.(((((....((((.((....(((....)))..)))))).))))).)).))).))
SmelC222	1071388-1071540	-	S.mel.1021 chromosome	cis-encoded mRNA leader		153	[[][]][][]	-67.5	0.831534	1.17452	(((((((...((((...........))))........(((((((((....)))))))))...)))))))....((((((((((((....))))))))).))).(((.((((.((((((((..........)))))))).)))).)))......
SmelC223	1082618-1082826	+	S.mel.1021 chromosome	cis-encoded mRNA leader		209	[[][]][[][]]	-77.4	0.376954		....((...((((((...(((((((.(((((.....)))))..)))))))...))))))..((((.((((((((.((.....)).)))).)))))))).)).(((..((..(((((((((((((..((((((((((((((..((......)).((....))...))).)))))..))))))...))))....))))))))).))..)))
SmelC224	1083217-1083281	+	S.mel.1021 chromosome	sense sRNA	2	65	[]	-25.1	0.583569	-1.26337	((((((.((.((.(((((.((((.((.....))..))))))))).))....)).)))))).....
SmelC225	1084992-1085100	+	S.mel.1021 chromosome	cis-encoded mRNA leader		109	[][]	-32.85	0.791069	0.390365	....(((((((.....((.....)).....)).)))))..((((((..((((((((............((((...))))........))))))))..))))))......
SmelC226	1091100-1091291	+	S.mel.1021 chromosome	trans-encoded sRNA	2	192	[[][]]	-71.12	0.622584	0.076004	((....((((((..(((((...........(((..((..((((.((((((((((.....((((((..((..((((((((((.....))))))))))))..))))))........)))))))))).))..))..))..)))..((.((((.(((((......))))).))))))..)))))..)))))).)).
SmelC227	1093471-1093528	+	S.mel.1021 chromosome	cis-encoded mRNA leader		58	[]	-23.8	0.707611	-0.717353	....(((((((((((((((((....)))))).))).))......))))))........
SmelC228	1098804-1098913	+	S.mel.1021 chromosome	cis-encoded mRNA leader		110	[][[][]]	-35.6	0.661926	-0.0419471	.....(((....)))....((((.....(((....((((.((((......))))(((....(((((((........)))))))..)))...))))...)))....)))).
SmelC229	1104657-1104800	+	S.mel.1021 chromosome	cis-encoded mRNA leader		144	[[][]]	-58.4	0.821688	0.691961	...(((((...((((((...(((.(((.((((.....)))).))))))((((((((.((((((((((..(((((((........))))).)).......))))))))....))...))))))))..)))))).)))))......
SmelC230	1107144-1107301	+	S.mel.1021 chromosome	cis-encoded mRNA leader		158	[[][]][]	-60.2	0.730105	0.479413	.((((((.(((...................(((((...........)))))........(((((.(((((((.....)))).))).)))))..))).)))...)))...((((.(((((((((.(((........))))))))..)))))))).....
SmelC231	1112085-1112194	+	S.mel.1021 chromosome	trans-encoded sRNA	2	110	[[][]][]	-49.5	0.583084	-0.413519	..(((((.(((((((.((((...((.......)).((..((((((((.....)))))))).)))))).))))))).))))).(((((.((((((...))))))..)))))
SmelC232	1113718-1113845	+	S.mel.1021 chromosome	sense sRNA	3	128	[[[][]][]]	-60.5	0.520235	-0.509947	.........(((((((((.(((.((((((.(((((((((........))))..)).)))...((((((........)))))).)))))).)))((((((((((......)))))))))))))))))))
SmelC233	1127166-1127490	-	S.mel.1021 chromosome	open reading frame		325	[[][[][[[][]][]]]][]	-141.8	0.294347		(((..((((((.((((((((.((..........((((....)))))).))))))))..))))))....(((((.(((((((.((((((((((((...))))))).))))))))))))..(((((.(((((..((((((.((((..((((...))))(((((((((.(((..((((.((.(((....))).)))))).....))))))))))))..))))..((((..........))))..)))).))..))))).)))))...............))))).)))..(((.((..(((((((...)))).)))))))).......
SmelC234	1127536-1127679	-	S.mel.1021 chromosome	cis-encoded mRNA leader		144	[][][]	-44.32	0.373853	-1.08204	.((((((..((((...((...))...))))..)).)))).....((.......((.((.((..((((..((.(((......))).))...)))).))..)).))......))..(((.((((((((......))))))))))).
SmelC235	1145047-1145199	+	S.mel.1021 chromosome	cis-encoded mRNA leader		153	[[][[][]]]	-57.22	0.432385	-0.827281	......((((((((.......((..(((......)))...))....((((.......(((((((..(((.((....((((((....)))...........))).)).)))..((.((....)).))..)))))))......))))))))))))
SmelC236	1147787-1147945	-	S.mel.1021 chromosome	sense sRNA	1	159	[[][]]	-51	0.533086	-0.529626	...(((((.(((....(((((((((.(((((.((((((((((((((((((((..(((....)))....)))).....((((........)))).....))))).))))))))))).)))))....)))))).)))....)))..)))))..........
SmelC237	1148493-1148560	+	S.mel.1021 chromosome	cis-encoded mRNA leader		68	[][]	-21.5	0.764417	-0.120476	.(((((...((((((....))))))..)))))..............(((((((......)))))))..
SmelC238	1148584-1148718	+	S.mel.1021 chromosome	cis-encoded mRNA leader		135	[][[][][]]	-53	0.383225	-0.776743	......(((((((.....))))))).....(((...(((((........))))).((((((((....))))))))(((((((.....(((.((.((((....)))))).)))..)))))))...)))........
SmelC239	1149555-1149702	+	S.mel.1021 chromosome	sense sRNA	3	148	[[][]][][]	-58.5	0.876294	1.37963	(((.((((....((.....((((.........)))).(((...((.(((((....))))).))...)))...))....)))).))).((((..((((((.......)))))))))).((((((((((((.....))))))))))))..
SmelC240	1156011-1156107	-	S.mel.1021 chromosome	trans-encoded sRNA	2	97	[][[][]]	-29.3	0.492433	-0.881893	((((((((....))))..)))).(((((...((((.((((.((.((.....))..)).)))).))))......(((......)))...)))))....
SmelC241	1163797-1163890	+	S.mel.1021 chromosome	cis-encoded mRNA leader		94	[][]	-33.8	0.506453	-1.13943	.......(((((((((((........((((......))))..))))))))))).................((((((....))))))........
SmelC242	1179035-1179225	+	S.mel.1021 chromosome	cis-encoded mRNA leader		191	[[][[][]]][]	-80.1	0.65201	0.48599	.....((((((((((((((....(((((((.(((.(((((.....))))))))))))).))....)))))))))..(((.(((((((((((..(((((.....))))))))))).)))))....((((.....)))).))).....))))).....((((((.(((((((....)))))))..))))))..
SmelC243	1205363-1205450	-	S.mel.1021 chromosome	cis-encoded mRNA leader		88	[[][]]	-22.6	0.679455	-0.376919	...(((....((..((((..((.(((...))).))..))))...))......((.(((((((((.......)))))))))))..))).
SmelC244	1216714-1216785	+	S.mel.1021 chromosome	cis-encoded mRNA leader		72	[]	-25.6	0.983626	0.986899	...............((((.....((((((((...((((((.........))))))))))))))...)))).
SmelC245	1237692-1237948	-	S.mel.1021 chromosome	cis-encoded mRNA leader		257	[][][][][][][]	-119.5	0.61965		.....(((.(((((((((....))))...))))))))...........((((((...))))))...(((..((((((.....))))))..)))..((((((((((((((....))))))))))))))..........((((((((.((....))))))))))..(((.((((((.(((........))).)))))).))).((.(((((..(((((.....((((....))))...))))).))))).)).......
SmelC246	1238618-1238804	-	S.mel.1021 chromosome	cis-encoded mRNA leader		187	[[[][]][]]	-79.4	0.414622	-0.749428	..........(((((.((((((((((((((....((((..(((((((((((....)))))))....(((((((....)))))))))))..))))....))))........((((((((.....(((((((((..((((.....))))..)))))).))).)))))))).))))))..)))).)))))
SmelC247	1241284-1241377	+	S.mel.1021 chromosome	sense sRNA	2	94	[][]	-50.2	0.992568	1.26531	............((((.....))))....((((((((.((((((((..((.(((.((((....)))).)))))..)))))))).))).))))).
SmelC248	1242540-1242662	+	S.mel.1021 chromosome	cis-encoded mRNA leader		123	[[][]]	-48.6	0.574643	-0.605382	....((((.((..((((((..(((....((..(((((((((....))))))..)))...)).)))...))))))..)).(((((((..((((((.....))))))...)).)))))...))))
SmelC249	1242753-1242848	+	S.mel.1021 chromosome	sense sRNA	2	96	[[][]]	-37.2	0.821758	0.376222	.......((((.(((.((((((...(((((.(((((((....))))..))).))))))))))))))......(((((...)))))....))))...
SmelC250	1242862-1243071	+	S.mel.1021 chromosome	sense sRNA	3	210	[][[][[[][]][][]]]	-86.9	0.552956		.((((....))))......((((((.(((.((..(((((....((..((((((....))))))))..)))))(((((((((((.((((.....((((....))))...(((((((((....))))))))))))).))))))((((((((....))))).)))...(((((.(((..........))).)))))))))).)))))))))))
SmelC251	1244191-1244291	+	S.mel.1021 chromosome	sense sRNA	2	101	[[][]]	-55.6	0.728383	-0.0506359	.......(((((((((((.((.....((.((((.(((((....))))))))))).....))((((((((((......))))))))))..))))))))))).
SmelC252	1250043-1250119	-	S.mel.1021 chromosome	sense sRNA	13	77	[[][]]	-36.7	0.980179	1.1254	....((..((.......((.......)).((.((((((((((((.......)))))).)))))).))...))..)).
SmelC253	1251068-1251239	-	S.mel.1021 chromosome	cis-encoded mRNA leader		172	[[][][]]	-76.2	0.773226	1.07953	...((((.(((..(((((((((............))))))))).......((.(((((.(((.(((((..((((((((..(((((((......)))))))......))))))))....)))))..))).))))).))..(((.(((....)))..)))....))))).))..
SmelC254	1252768-1252858	-	S.mel.1021 chromosome	sense sRNA	2	91	[][]	-38.7	0.998759	1.27362	....((((..((((((((.((....))..)))).)))).))))..(((((((.((((...((((.....))))...)))).))).))))..
SmelC255	1253625-1253725	-	S.mel.1021 chromosome	cis-encoded mRNA leader		101	[][][]	-40.2	0.65959	-0.0101283	...((((((....)))))).(((..(((.((....)))))..))).((((((.((((..((.((((...((....))..))))))..))))))))))....
SmelC256	1263830-1263954	+	S.mel.1021 chromosome	sense sRNA	3	125	[[][]][]	-67.6	0.993599	1.54198	..........((((.(((((.((......)).)))))........((((((((((((........)))))))....)))))))))..((((((((((((((((....))))))))))))))))..
SmelC257	1268499-1268601	+	S.mel.1021 chromosome	cis-encoded antisense sRNA	3	103	[][]	-49.1	0.996873	1.34291	.......(((((((((...((((((..((((..((((.....))))....))))..))))))....))))))))).((((((((((....))))))))))...
SmelC258	1275507-1275795	+	S.mel.1021 chromosome	sense sRNA	2	289	[[[][[][]]][]]	-129.2	0.266865		..(((.(((((((...(((((((((((((.((.((.....((((.(((....(((((((............)))))))..))).))))..)).)).)))))))))))))......(((((.((((.((((...))))...((((((((........)))))))).....)))).))))).....)))))))...((((...((.(((((...(((.....(((((.(((((((..(((...)))..)))).....)))))))))))..)))))))))))......))).
SmelC259	1276001-1276141	+	S.mel.1021 chromosome	sense sRNA	3	141	[][]	-61.9	0.930994	1.2493	....(((.((..(((((((.(((.(((.(((((.((((..(((((.((....))))))).....)))).))).))...))))))..))))))))).)))..........((((((((((((((....))))))))))))))
SmelC260	1278116-1278220	-	S.mel.1021 chromosome	sense sRNA	1	105	[]	-34.05	0.969366	1.14836	......(((((.((..((((((.((.((..(((((((((((((....................)))))).)))).)))..))))))))))..)).....))))).
SmelC261	1290320-1290422	+	S.mel.1021 chromosome	sense sRNA	2	103	[][]	-42.9	0.966241	1.19443	..((((((((.((((..((........))..)))).)))..))))).......(((((((.(((.((((((((...((...)))))))))))))))))..)))
SmelC262	1303087-1303188	+	S.mel.1021 chromosome	cis-encoded mRNA leader		102	[[][]]	-34.4	0.945124	1.01252	....(((..(((((((.((((((((((((.....)))....((((..((((((....))...))))...))))....))))).)))).)))..))))..)))
SmelC263	1307365-1307452	+	S.mel.1021 chromosome	sense sRNA	2	88	[[][]]	-33.6	0.537034	-1.09567	..((((....(((((((..(((((((((((..(((((....))))).)))((....))...))))))))..))))).))....)))).
SmelC264	1308238-1308348	+	S.mel.1021 chromosome	sense sRNA	2	111	[[][]]	-48.4	0.989813	1.27517	.(((((((((.((((...(((.((.....))))).......((.((((((..((((..(((.((....)).)))..)))).))))))))...)))).)))))).)))....
SmelC265	1312517-1312628	-	S.mel.1021 chromosome	cis-encoded mRNA leader		112	[][]	-35.5	0.65264	-0.255305	...............(((.((......)).)))...((((((...((((...(((..(((..(((.((..(((((....)))))..))))).))).)))..)))).))))))
SmelC266	1316620-1316702	+	S.mel.1021 chromosome	sense sRNA	2	83	[][]	-35.5	0.862897	0.535143	......(((((((((((.....)))...))))))))....((.(((..(((((((.((.....))))))))).))).))....
SmelC267	1322664-1322755	+	S.mel.1021 chromosome	cis-encoded mRNA leader		92	[[][]]	-20.7	0.228022	-2.60363	..((..(((((......)).)))...((((((.((((((((......(((.........)))......)).)))).)).)))))).))....
SmelC268	1327318-1327441	-	S.mel.1021 chromosome	sense sRNA	2	124	[][[][]]	-48.4	0.387094	-1.26016	...............(((...(((..(((...(((......)))))).)))..)))(((((..((...((((....)))).))....((((((((((......))))))))))..)))))....
SmelC269	1327732-1327846	-	S.mel.1021 chromosome	cis-encoded mRNA leader		115	[][]	-31.28	0.597627	-0.491373	...........((((......))))...........((((((((........(((..(((((....(((.............)))....)))))..))).......)))))))).
SmelC270	1329309-1329369	+	S.mel.1021 chromosome	sense sRNA	2	61	[]	-23.3	0.997894	0.966871	.....((((..(((.((((((((((((..........))))))).)))))..)))..))))
SmelC271	1332453-1332534	-	S.mel.1021 chromosome	cis-encoded antisense sRNA	3	82	[]	-26.3	0.738802	-0.201974	.........(((..((((((..((.(((((.(((.(((((....))))).)))....))))).)).)))))).)))......
SmelC272	1335074-1335148	-	S.mel.1021 chromosome	sense sRNA	2	75	[]	-23.6	0.615077	-0.93401	......(((.(((((((((((((...((.((.((.((.....)).)))).)))))).....))))))).)).)))
SmelC273	1350460-1350585	-	S.mel.1021 chromosome	sense sRNA	2	126	[][][]	-53	0.426335	-0.952326	.......((....))...............(((.((.((((((((((((......)))))).)))))).))..)))((((((.(((((((...(((((....))).))..))))))).))))))..
SmelC274	1362019-1362199	+	S.mel.1021 chromosome	cis-encoded mRNA leader		181	[][[][][]]	-60.3	0.520619	0.0472588	..((.....(((.......))).))..(((((((((((.(((..............(((((..((....))..))))).((((((((((((....)))).))))))))(((((((.....((((((.((.((......))...))...))))))))))))).))).)))))).)))))...
SmelC275	1362720-1362952	+	S.mel.1021 chromosome	cis-encoded mRNA leader		233	[][[][]][][]	-83.9	0.591292		....((((((((.((....))....))))))))..(((((((((..((.((((((..((...))..)))))).)).....((((((..(((((((((((.........))))))))))).))))))..........)))))))))((((....((((((....)))))).))))...(((((......((((((.(((..((.....))...))).)))))).....))))).
SmelC276	1364235-1364355	+	S.mel.1021 chromosome	sense sRNA	3	121	[][[][]][]	-51	0.958205	1.76279	((.(((((......))))).)).....((((((..((((....(((......)))((((((((....))))))))...))))...))).)))....((((((((((.....))))))))))
SmelC277	1364527-1364598	+	S.mel.1021 chromosome	trans-encoded sRNA	2	72	[]	-31.1	0.998257	1.06466	.......(((((((....(((((((((((((...((.....))))))..)))))))))..))))))).....
SmelC278	1367160-1367221	+	S.mel.1021 chromosome	sense sRNA	3	62	[][]	-23.8	0.988022	1.04798	((((((......))))))((.((.(((((.(((((((.....)))))))))))))).))...
SmelC279	1367316-1367395	+	S.mel.1021 chromosome	cis-encoded mRNA leader		80	[][]	-20.1	0.76727	0.0199972	..(((.((.((((..(((....))))))))).)))............(((((..(((...........))).)))))...
SmelC280	1367408-1367541	+	S.mel.1021 chromosome	sense sRNA	2	134	[[][]]	-58.3	0.836522	0.696048	........(((((.(((((((.(((.((((.....((((((......)))))).(((((((...(((((((((((....)))))...)))))).....)))))))....))))))).))))))).)))))....
SmelC281	1367673-1367783	+	S.mel.1021 chromosome	sense sRNA	4	111	[][][]	-54.4	0.771757	0.581069	....(((((((((....)))).)))))............((.((((((((.(((.((((....)))).))))))))))).))..(((((((((....))))))))).....
SmelC282	1370592-1370786	-	S.mel.1021 chromosome	cis-encoded mRNA leader		195	[][[][[][]]]	-63.37	0.535138	-0.0541372	.......((((.(((((((..................)))))))..))))........(((..((((((....(((((((((.........((((((((....))))))))..........(((((((((((...)))))..((((((....)))))).))))))......)))))))))..))))))...))).
SmelC283	1378180-1378255	+	S.mel.1021 chromosome	cis-encoded mRNA leader		76	[][[][]]	-26.6	0.538518	-0.637219	...((.....)).((((.((((((((..(((......)))(((((.....)))))...)))))))).)))).....
SmelC284	1379510-1379599	-	S.mel.1021 chromosome	cis-encoded antisense sRNA	2	90	[][][]	-30.6	0.692902	0.0997969	....((((....))))....(((((.(((.(((.....)))))).))...))).......((((((.((.((....))..)).)))))).
SmelC285	1379907-1380040	+	S.mel.1021 chromosome	sense sRNA	2	134	[[][]]	-63.3	0.975023	1.33846	.....((((((((((.((((((.((....((((.....)))).(((((.((((.((((..(((.(((((.((....)).))))))))...)))).)))).))))))).)).))))...))))..)).))))...
SmelC286	1386456-1386515	+	S.mel.1021 chromosome	sense sRNA	2	60	[][]	-21.1	0.550505	-1.37747	(((..(((((...))))).)))...(((((((..((....))..))))))).........
SmelC287	1394108-1394169	+	S.mel.1021 chromosome	sense sRNA	13	62	[]	-28	0.715907	-0.593359	.............(((.(((((((((((((.((.......)).))))))).))))))..)))
SmelC288	1397972-1398127	-	S.mel.1021 chromosome	cis-encoded mRNA leader		156	[][[][]][]	-40.7	0.727532	0.745803	.((.((((((....((((...((...))..))))....)))))).))........(((((.((((.........(((((...))))).(((.((....))))))))).))))).((...(((((.((.(((..........))).)))))))..))
SmelC289	1398278-1398426	-	S.mel.1021 chromosome	trans-encoded sRNA	2	149	[][[][[][]]][]	-55.6	0.925477	1.98178	.........((((((((.......)))))))).....(((((.....((((.....))))..((((((.((((((......))).))).(((....)))....)))))).))))).....(((((((((((....)))))))))))...
SmelC290	1402722-1402826	+	S.mel.1021 chromosome	sense sRNA	2	105	[][][]	-48.3	0.690873	0.16715	..(((((.....)))))....((((((.(((....((((((((((.(((......))).)))))))))).))).)))))).....(((((((....)))))))..
SmelC291	1411678-1411848	+	S.mel.1021 chromosome	trans-encoded sRNA	2	171	[][[][]][]	-89.8	0.875811	1.45187	((..(((((....)))))...))....((..((((((((..(((((((............))))))))))))))).((((((((((..((((..((((((..........)))))))))).)))))))))).))...((((((((((((((....)))))))))))).)).
SmelC292	1411906-1412192	-	S.mel.1021 chromosome	open reading frame		287	[][][][[][]]	-96.73	0.608078		...((((((((((.((((...)))))))))))))).((((((((((((...((((......))))...))))))).....)))))..(((.(((((((((((...((.......(((.(((((......(((.((...))))).............))))).)))......))....)))))).))).)).))).....(((((..((((((((....)))).((((((((.(((((............)))))...)))))))).........))))..)))))..
SmelC293	1414753-1414863	-	S.mel.1021 chromosome	sense sRNA	2	111	[[][]]	-45.3	0.639723	-0.401611	.....(((..(((((.((((.....(((((......((..(((((((..(((...)))..)))))))...))....((((....))))..)))))..))))))))).))).
SmelC294	1430504-1430603	+	S.mel.1021 chromosome	cis-encoded antisense sRNA	3	100	[][]	-48.8	0.803288	0.379848	.........((((.....)).))....(((((((((.(((..((((((((..((((((((.....)))))))).))))))))...)))))))))).))..
SmelC295	1430892-1431023	-	S.mel.1021 chromosome	cis-encoded mRNA leader		132	[[[][]][]]	-45.1	0.957703	1.52013	........((((((..((((((((((......(((.....)))....((((((((.(((((........))))).))).))))))))).))))))..(((.(((((....))))).)))......)))))).
SmelC296	1434975-1435111	-	S.mel.1021 chromosome	cis-encoded mRNA leader		137	[][[][]][]	-46.6	0.599066	0.0944566	..(((((.....))))).......(((..((((..((......))..))))....((((.....))))...........)))..((((((((((....((((........)))).....))))))))))........
SmelC297	1443936-1444073	-	S.mel.1021 chromosome	sense sRNA	2	138	[[][]]	-64	0.48254	-0.915862	.((((((.((((.((((((...))))))...((..((((...((((...(((.....(((..(((.((..(((.....)))..)).)))....)))...)))...))))..))))..))......))))))))))...
SmelC298	1444734-1444892	-	S.mel.1021 chromosome	cis-encoded mRNA leader		159	[[][]]	-66.9	0.750302	0.458446	.(((((.(((((((((((((((.(((((..(((((((((.(((.((((((......)))))))))))).(((((((((((((((((.....)))))).....)).)))..)))))).))))))...)).)))))))..)))))..)))))).)))))..
SmelC299	1447474-1447566	+	S.mel.1021 chromosome	sense sRNA	2	93	[][]	-42.3	0.439144	-1.48624	....(((.....)))....((((((((((....((.((..(((((((((((......)))))).))))).)))).))))))))))........
SmelC300	1456428-1456499	+	S.mel.1021 chromosome	cis-encoded mRNA leader		72	[][]	-21.6	0.810488	0.164547	((((((((((((.(((((........))))).))))....)))))).....))...((((........))))
SmelC301	1458022-1458176	+	S.mel.1021 chromosome	sense sRNA	3	155	[[][]][]	-74.9	0.466761	-0.719185	....(((((((((..((((.((((((((((.((...(((((((.((((.....)))).(((((.....))))).))))).))....))...))))))).))).......))))...)))))).))).(((((((((((....)))))))))))..
SmelC302	1458322-1458424	+	S.mel.1021 chromosome	cis-encoded mRNA leader		103	[[][]]	-36.7	0.99886	1.27842	.....(((.((((..((((((((..((((((.......)))))))))...)))))(((((((..((......))...)))))))........)))).)))...
SmelC303	1460595-1460773	+	S.mel.1021 chromosome	cis-encoded mRNA leader		179	[[][[][]][]]	-67.8	0.239575	-1.24283	.....((((..(((((((((((((((((....)))))))))))))))))...(((.((((((((...(((...)))...........((((((((((.((.((....))..)).)))))).)))))))).)))))))....((((((((((......))))).)))))...))))....
SmelC304	1460782-1460854	+	S.mel.1021 chromosome	cis-encoded mRNA leader		73	[][]	-25.9	0.983966	1.08689	......(((.((((.........))))))).(((((((..((((..(((.....)))..)))).))))..)))
SmelC305	1461119-1461397	+	S.mel.1021 chromosome	sense sRNA	2	279	[[[][]][]][][]	-117.8	0.398092		...(((.....((((.(((...((((((..(((((.((..((((((((((..(((((..(((..((((((........))))))..)))))))))))).(((((((.((((.....))))...))))))).))))))..))..))))).....)))).)).))).))))....((((.(((((((.....)).))))).))))..)))((((((((((((((((((....)))))))))))..)))))))......(((.((((.......)))).)))
SmelC306	1461414-1461561	+	S.mel.1021 chromosome	sense sRNA	4	148	[[[][][]][]]	-74	0.811429	1.4722	.....((((...((...(((((((((((....))))))))))).(((((....)))))...((((((..((...(((((((......))))))).....))...))))))..))......(((((((....)))))))...))))...
SmelC307	1461637-1461731	+	S.mel.1021 chromosome	sense sRNA	2	95	[]	-42.8	0.999921	1.2324	((((...((((((((((((.(((((....((.((((..(((((.....))))))))).))...))))))))))...))).))))..)))).....
SmelC308	1462903-1463079	+	S.mel.1021 chromosome	cis-encoded mRNA leader		177	[][[[][]][]]	-76.5	0.255668	-1.34888	..........(((((....)))))......((((...........(((((((.((((..((((((.((((..((....))..))))...(((((.(((((...))))))))))..........)))))))))))))))))....(((((((.(((.....))).))))))).)))).
SmelC309	1463112-1463191	+	S.mel.1021 chromosome	sense sRNA	2	80	[][]	-29.1	0.672018	-0.468997	....(((((((((((((((((((((.....))))))..)))))))).))))))).......((((......)))).....
SmelC310	1463906-1464094	+	S.mel.1021 chromosome	sense sRNA	3	189	[[][]][][]	-74	0.590775	0.227024	.(((.(((..(((((((...((((((...(((...(((.....))).)))...((((........)))))))))).)))))))..))).)))..............(((((...(((((((((.....)).))))).))..))))).........((((((((((((((.....)))))))))))))).
SmelC311	1464122-1464318	+	S.mel.1021 chromosome	cis-encoded mRNA leader		197	[[][]][]	-75.3	0.828104	1.09844	.((((((((.....(((....)))(((((((..(((((.......((((((.(((((((((.((.((((.......))))))))))))))).))..))))....)))))..)))))))..)))))))).......(((((((((((((.(((..(((((........)))))....)))..)))))..)))))))).
SmelC312	1464511-1464603	+	S.mel.1021 chromosome	sense sRNA	2	93	[][]	-38.5	0.971228	1.15268	((((((.((((((((((.(((((((((((((.....))))))))))).)).))))).....)))))))))))...(((((......)))))..
SmelC313	1466771-1466935	+	S.mel.1021 chromosome	sense sRNA	2	165	[[][]][]	-52.9	0.467353	-0.652417	..((.(((...((((((.((((...))))))))))((.(((.((.((((.((((.(((((((.......)))..)))).)))).))))..)).)))))..))).))((((......(((..(((....((((((.....))))))...))).))).....)))).
SmelC314	1468557-1468639	+	S.mel.1021 chromosome	cis-encoded mRNA leader		83	[[][]]	-36.4	0.844614	0.435183	((((....((((((((((((((.........))))))).)))).)))..((...((((......)))))).....))))....
SmelC315	1471316-1471412	+	S.mel.1021 chromosome	sense sRNA	2	97	[[][]]	-41.3	0.708349	-0.176282	((.(((...((((((((...(((.((((((.(((((((....)))))))..)))).)))))...))))))))........(((....))).))).))
SmelC316	1472823-1472918	+	S.mel.1021 chromosome	sense sRNA	3	96	[][][]	-43.6	0.457684	-1.00356	......((((....))))............(((((((((....)))))))))...........(((((((((((........)))))))))))...
SmelC317	1473915-1474089	+	S.mel.1021 chromosome	trans-encoded sRNA	2	175	[][[][]]	-71.9	0.873823	1.20422	....(((((....((((((..(((...((((((((...)))))))))))..)))))).....)))))........(((.((((.(((((....(((.....(((((((......)))))))...)))...)))))(((((((((((......)))))).))))).))))..))).
SmelC318	1478427-1478511	+	S.mel.1021 chromosome	sense sRNA	3	85	[][[][]]	-38.2	0.515803	-0.780618	.(((.((.......)).)))....((((((((((((....))))))...((((((((((((....))))))))))))..))))))
SmelC319	1480696-1480801	+	S.mel.1021 chromosome	sense sRNA	2	106	[[][]][]	-46.7	0.8963	1.05152	.(((...(((((.......)))))....(((((.((((.(((.((((.((((......)))).)))))))...)))).)))))..))).((((((.....))))))
SmelC320	1481275-1481415	+	S.mel.1021 chromosome	sense sRNA	2	141	[[][]][]	-57.5	0.505629	-0.623684	.(((((((..((((...)))).....))))(((((..((((((((((.....))).))).))))..))))).......)))..((((.((((((.(((....(((((.......))))).....)))))))))....))))
SmelC321	1482032-1482207	+	S.mel.1021 chromosome	cis-encoded mRNA leader		176	[][[][]][]	-67.4	0.952019	1.80993	..((((((((.(((.....))).))))).)))..((((((..(((...((((((((((((..((((..((((....))))..)).))....))))))).)))))...)))....((.(((((.((((.......)))).)))))...))))))))...((((........))))..
SmelC322	1483741-1484018	+	S.mel.1021 chromosome	cis-encoded mRNA leader		278	[][[][][]]	-112.9	0.759554		....(((((((((.(((((.......)))))......)))))))))..........((((((((((((((....((((...(((((..((((((((((((((((((..((((......)))))))))))).))))))).)))((.((...(((((((.((((((((((((....)))))))))))).)))))))..)).)).......(((((((..((((((....))))..)).))))))).....))))).))))...)))).)).))))).)))
SmelC323	1484816-1484884	+	S.mel.1021 chromosome	sense sRNA	2	69	[]	-30	0.999591	1.04848	.......((((.(((((((.((((((((.((.(((...)))..)).))))))))..)))))))))))..
SmelC324	1485800-1486018	+	S.mel.1021 chromosome	cis-encoded mRNA leader		219	[[][][]][]	-90.5	0.188667		..(((((..((((((...(((((((.....))))))).)))))).......((((.((((((.......))))))...)))).....(((.((((((....(((((((((((((...(((((((....))))))).)))))).))))......))).)))).))....)))..)))))(((((((..((((((((((....))))))))))))))))).
SmelC325	1486184-1486387	+	S.mel.1021 chromosome	sense sRNA	2	204	[[[][]][][[][]]]	-92.1	0.479768		....(((.(((.(((((((((((.....)))).((((((((((..((..((((((.....))).)))..))..))))..))))))....))).)))).)))((((.(((((....))))).)))).(((((((((......(((((....((((((.......))))))...)))))..(((....))).)))))))))..)))
SmelC326	1486756-1487057	+	S.mel.1021 chromosome	cis-encoded mRNA leader		302	[[][]][[[][]][[][]][]]	-146.7	0.543059		.(((((.((((((((((((((((...)))))))...)))))).))).(((((...))))))))))...((...((((((((((.(((.((..(((.(((.((((((((...))))))))((((((............))))))............))).)))..)).)))..((((((.(((...(((((.....)))))..((((((((((....))))))))))....))).))))))........((((((((((.((((....))))))))))))))..)))...)))))))...)).
SmelC327	1488228-1488400	+	S.mel.1021 chromosome	sense sRNA	3	173	[[][][]][]	-69	0.34413	-0.796887	((((..((....(((.((((...(((((.....)))))...)))))))((.(((.((.((((..(((((.....)))))....)))))).))).))......((((.....))))..)).)))).............(((((((((((.(((...))).)))))))))))...
SmelC328	1490493-1490795	+	S.mel.1021 chromosome	cis-encoded mRNA leader		303	[][[[[][]][[][]]][]][]	-114.8	0.0897739		(((.(((((.((((...)))).))))).)))....(((.((((..((((((....((((.(((...((((..((((.((((((.(((.......))).((((((((((.(((.(((((......))))).))).)).))))))))..))))))))))................((((..(((..((((.((........)))))).(((((....)))))..))).)))).)))).....(((.....))).))))))).))))))..))))..)))..((((((.......)))))).....
SmelC329	1491248-1491326	+	S.mel.1021 chromosome	cis-encoded mRNA leader		79	[[][]][]	-25.6	0.626491	-0.215066	.(((.(((.((((((.......)))))).)))......(((((((......))))))))))...((((.......))))
SmelC330	1492647-1492719	+	S.mel.1021 chromosome	sense sRNA	2	73	[]	-20.9	0.839972	0.233516	........((((((..((((.....((.((.(((....))))).)).....))))...)))))).........
SmelC331	1498547-1498644	+	S.mel.1021 chromosome	cis-encoded mRNA leader		98	[][][]	-35	0.829514	0.80175	.....((((....)))).((((((.....)))))).......(((.(((((((((((((((.......)))))..))...))))..)))).)))....
SmelC332	1507151-1507323	+	S.mel.1021 chromosome	trans-encoded sRNA	2	173	[][[[][]][]]	-66.5	0.363216	-0.879844	((((((.(((.(((....)))...))).))))))...(((((..(((((((((((.(((.....(((((((...........)))))))..((((((((....))).)))))..))))))..))))))))(((.((((...(((...)))...))))))).))))).......
SmelC333	1507355-1507520	+	S.mel.1021 chromosome	cis-encoded mRNA leader		166	[[][[[][[][]]][]]]	-50	0.172035	-1.53361	.((...((((....))))(((((..(((.....((..((((....)))).))...((((........(((.....)))...((((((((.......))))))))........)))).)))......((((((..((....))..))))))))))).....))....
SmelC334	1509829-1509935	+	S.mel.1021 chromosome	sense sRNA	2	107	[[][]]	-53.3	0.970703	1.16144	..((((((.((((....(((((....((..(((((((........))))))).))....)))))............(((((((......))))))))))).))))))
SmelC335	1515605-1515696	+	S.mel.1021 chromosome	cis-encoded mRNA leader		92	[][[][]]	-21.6	0.571752	-0.508274	.((((...))))....(((.(((((...........((((........))))..(((((...((((....))))))))).))).)))))...
SmelC336	1516645-1516746	-	S.mel.1021 chromosome	cis-encoded mRNA leader		102	[[][]]	-39.5	0.952349	1.04737	......((((..((.....((((.((.((.((.((((((.....)))))))).)))).)))).....))..((((((.((........)).)))))).))))
SmelC337	1518791-1518985	+	S.mel.1021 chromosome	trans-encoded sRNA	2	195	[[][]][][][][]	-75.7	0.374349	-0.251172	.((((((((....(((.(((.((....))...))).)))....((.......))......))))))))....(((((((....)))))))..((((((...(((((....)))))..))))))....(((((((......)))))))..............(((((((((((((....)))))))))))))....
SmelC338	1522158-1522280	-	S.mel.1021 chromosome	sense sRNA	2	123	[[[][]][]]	-47.8	0.429931	-0.951778	(((((..((((((...((((((((.(((((...(((.((((....))))....((((.((.......)).))))..)))....))))).((......)).)))))))).)))))))))))...
SmelC339	1527765-1527858	+	S.mel.1021 chromosome	trans-encoded sRNA	2	94	[][[][]]	-37.6	0.536621	-0.681182	..........(((((....)))))...(((........(((((((......)))))))((((((((((((....)))))))))))).....)))
SmelC340	1528840-1528940	+	S.mel.1021 chromosome	trans-encoded sRNA	2	101	[][]	-52.5	0.997301	1.3329	.(((((.(((..((((.....))))...)))....)))))((((((.((((((((((.(((.((.....))))).)))))))))).)))))).........
SmelC341	1532295-1532432	-	S.mel.1021 chromosome	sense sRNA	2	138	[][[][]]	-57.4	0.960747	1.42582	...(((((.(((((((((((....)))))).)).)))..)))))(((......(((((((((((......)))).)))).))).......(((((((.((((((.((.....)).)))))).)))))))....)))..
SmelC342	1532505-1532659	-	S.mel.1021 chromosome	cis-encoded mRNA leader		155	[][[][]][]	-54	0.167952	-1.81469	......((((((((.((((....))))......))))))))...(((((((...((((..(((.((((..(((.....)))..))))....(((.......)))...)))...))))..)))))))..((..(((((......)))))....)).
SmelC343	1542931-1542990	-	S.mel.1021 chromosome	sense sRNA	2	60	[]	-30.3	0.737146	-0.51533	..............(((((((((.((((..(((.....))).)))).)))))))))....
SmelC344	1549026-1549173	+	S.mel.1021 chromosome	cis-encoded mRNA leader		148	[[][]]	-52.5	0.571861	-0.423867	..............((((((..(((.((.(((...((((((...(((((.(((........))).))))).....(((((((((.((...)).))))).)))).....)))).))..)))))))).))))))................
SmelC345	1551388-1551483	+	S.mel.1021 chromosome	sense sRNA	3	96	[][]	-40.1	0.385412	-1.70928	.......((((....(((((....((.((((((.....))))))...))....))))).....)))).((((((((((.....))))))))))...
SmelC346	1555406-1555565	+	S.mel.1021 chromosome	cis-encoded mRNA leader		160	[][]	-61.3	0.352245	-1.29541	............(((((((((((((((((...((.....)).....)))))).)))))))))))........(((((..((.((...(((..((((((((((.....((..........)).....))))))))))..))).)).)))))))........
SmelC347	1555587-1555663	+	S.mel.1021 chromosome	sense sRNA	2	77	[][]	-27.6	0.599456	-0.880802	...((.(((.((((((((.((((((......)).)).)).))))))))...))).)).(((.((......)).))).
SmelC348	1555921-1556034	+	S.mel.1021 chromosome	cis-encoded mRNA leader		114	[[][]]	-39.7	0.746188	0.132298	....(((......(((((.(((...(((((...((((......)))).))))))))..)).)))...((.((((..(((((.(((((....))))))))))))))))...))).
SmelC349	1557553-1557783	+	S.mel.1021 chromosome	sense sRNA	2	231	[[][[][[][]]]]	-109.87	0.450983		....((((((((((((..(((((......))))).((((..........(((((((....)))))))((((.((((((((...(((((((.(((...(((((.((((.........(((((.....))))).........)))).)))))(((((((..((((.......)))).))))))).))))))))))))).)))))..))))..)))).))))))).))).))..
SmelC350	1558386-1558441	+	S.mel.1021 chromosome	cis-encoded mRNA leader		56	[]	-15.2	0.731495	-0.619369	.......(((((((((...((((........)))).......))))))))).....
SmelC351	1559513-1559632	+	S.mel.1021 chromosome	sense sRNA	2	120	[[][]]	-45.92	0.694123	-0.0667159	...(((.((((.((((.((.((.((((((((............(((((..(((((......)))))..))))).)))))))).)).)).)))))))).((.((......)).))...)))
SmelC352	1560552-1560655	+	S.mel.1021 chromosome	sense sRNA	2	104	[][]	-53.7	0.999212	1.36177	...(((((..((((..((......)))))).)))))......((((((((((.(((((..(((((((........))))..)))..))))).))))))))))..
SmelC353	1562715-1562883	+	S.mel.1021 chromosome	sense sRNA	3	169	[[][]][]	-77.5	0.883994	1.22812	.......(((((.((((.(((((......)))))....)))).....(((.(((((.....((((((..((((((((....)))))))).))))))))))).))).)))))..................(((((((..((((....))))..)))))))..........
SmelC354	1570904-1570993	+	S.mel.1021 chromosome	trans-encoded sRNA	2	90	[]	-44.3	0.979765	1.1002	(((((..((((....(((((((...((((((((.(((((((((....))).)))))).)))).)))).)))))))....))))..)))))
SmelC355	1583721-1583802	+	S.mel.1021 chromosome	sense sRNA	2	82	[][]	-38.4	0.876986	0.59895	....(((.((((.(((.....))).)))))))...((((((((((((.((((...)))))).))))))))))..........
SmelC356	1584740-1584855	+	S.mel.1021 chromosome	sense sRNA	2	116	[]	-53	0.971489	1.2125	((..(((((((...((((.(((((..((((.....(((((.((.((((.((.((........)).)).))))..)).))))).....))))..))))).))))..)))))))..))
SmelC357	1587423-1587540	+	S.mel.1021 chromosome	sense sRNA	2	118	[]	-44.6	0.994264	1.33212	.....((((....((((((.((.(((((.((.((.(((.(((....((((((((..........))))..))))..))).))).))..)).))))).)).))))..))....))))..
SmelC358	1587603-1587801	+	S.mel.1021 chromosome	sense sRNA	2	199	[[][[][]]]	-90.3	0.968391	1.76033	.(((((((((((((((...((((((..((((.......))))....((.(((...(((((((...(((.(((((((....(((......)))....(((((((((((.((.((.....))))..)))))).)))))...)))))))..)))...))))).))))).)).....)))))).))))).))))).)))))..
SmelC359	1592040-1592219	-	S.mel.1021 chromosome	sense sRNA	3	180	[[][]][]	-81.7	0.966564	1.63455	(((.((((....(((.((((.....(((((..((((..((((((..((.(((.((.....))))).))......(((.(((.......))).)))..........))))))......))))..))))).)))))))....)))).)))(((((((((((((....)))).))))))))).
SmelC360	1592685-1592743	-	S.mel.1021 chromosome	sense sRNA	2	59	[]	-24.9	0.999994	0.957994	......(((.(((..((((((((((.(((....)))......))))))))))))).)))
SmelC361	1592951-1593200	-	S.mel.1021 chromosome	cis-encoded mRNA leader		250	[[[][[][]]][[][[][]]]][]	-100.7	0.429604		(((((((((((((..(((((((((((...)))))).)))))...((((..(((((((((...)))))...)))).........((((((....))))))...))))....)))).)))).((((((((((.((((((....(((.....))).((..........((((.....)))).........((((....))))...))))))))))))))).))).)))))(((((......))))).......
SmelC362	1597319-1597412	+	S.mel.1021 chromosome	cis-encoded mRNA leader		94	[[][]][]	-23.6	0.436632	-1.15018	.........((.((((.....((....)).....((..(((.....)))..))...)))).))...(((((....)))))..............
SmelC363	1598567-1598679	+	S.mel.1021 chromosome	sense sRNA	3	113	[[][]][]	-47.9	0.460208	-0.977092	......((((((((((..(((....))).........(((.((((((((...)))))))).))).))))).))))).(((((((((.(((((....))))))))))))))...
SmelC364	1598809-1599088	+	S.mel.1021 chromosome	cis-encoded mRNA leader		280	[[[][]][[][]]]	-90.5	0.357256		........(((..((((..(((.((......))..)))....(((((....(((((........(((..(((((((.....((((((.(((......)))...))))))......)))))))..))).)))))..))))))))).........(((((((.((((((....((((.((((....((((((..((((...((.((.....))))..))))....))))))(((((((.......)))))))))))))))))))))))))))).....))).
SmelC365	1599106-1599255	+	S.mel.1021 chromosome	sense sRNA	3	150	[][[][]][][]	-64.5	0.235754	-1.27241	(((.((...(((.....)))..)).))).........(((((..(((((((....)))))))....(((((.....((....))....)))))....)))))...((....)).((..(((((((((((((...))))))))))))))).
SmelC366	1602344-1602402	+	S.mel.1021 chromosome	cis-encoded mRNA leader		59	[][]	-26.7	0.817284	0.0890691	....(((....))).....(((.((.(((((((((((...))))))))))).)).))).
SmelC367	1606651-1606718	+	S.mel.1021 chromosome	cis-encoded mRNA leader		68	[][]	-16.6	0.612136	-0.936521	..((((.((((((((.....((......)).....)))))))).))))....((.....)).......
SmelC368	1607641-1607850	+	S.mel.1021 chromosome	cis-encoded mRNA leader		210	[[][]][[][][]]	-85.8	0.361245		.........((((((((..(((((..(((.(((....))))))..))))).....(((((((((....)))))))))..))))))))..((((((........((((((...(((((......)))))..)))).))..(((((.((((....)))).)))))...((((((...((((........))))...)))))).)))).))..
SmelC369	1608564-1608713	+	S.mel.1021 chromosome	trans-encoded sRNA	2	150	[][[][][]]	-71.4	0.987282	2.16483	......((((((((((((((((.(((.....)))))))))))))))))))......((.((((((((((.((((.((((....)))).)))).(((.....)))....(((((.((.....)).))))).......)))))))))).)).
SmelC370	1614264-1614490	+	S.mel.1021 chromosome	cis-encoded mRNA leader		227	[[[][]][]][]	-78.6	0.47251		.........((((((((((((((((((((((((..(((((.(((..((.(((((.............((((((....((..(((((((...))))))))).))))))..(((((((.....)))))))....)).)))))....))).)))))...)))).)))))...)))....((....))..)))))))......)))))..((((((......))))))...
SmelC371	1615274-1615370	+	S.mel.1021 chromosome	sense sRNA	2	97	[[][]]	-40.5	0.869029	0.614946	.............((.((((((((.((....(((.((((.(((((((....))))))))))))))...(((....)))...)).))))))))))...
SmelC372	1616668-1616939	+	S.mel.1021 chromosome	cis-encoded mRNA leader		272	[][[][][]][[][]]	-116.9	0.536161		....(((.((((((((............)))))))).)))......((((((...(((...((((((((((......(((((((..((....))..)))))))....))))))))))..))).((((..((.((.((.((((((((.....))))))))))))))...)))).((((......))))...))))))...((((.(((((.......)))))...((((((((...((((((....))))))..))))))))..)))).....
SmelC373	1622034-1622196	-	S.mel.1021 chromosome	sense sRNA	3	163	[[[][]][]]	-85.3	0.660659	0.246143	...(((((..((((((((((((((((.((.((..((((((.(((...)))....)))))).....)).)).)))).))).))))))...((.....)).)))...(((((((...((((((((((((.....))))))))))))...)))))))..)))))..
SmelC374	1622739-1622842	-	S.mel.1021 chromosome	sense sRNA	2	104	[][]	-40.5	0.618122	-0.490152	.......((((((..(((((........((((..(((...))).))))....)))))..)).))))...(((((((((((((....)))).)))))))))....
SmelC375	1629533-1629745	+	S.mel.1021 chromosome	cis-encoded mRNA leader		213	[][[][]]	-90.3	0.323932		(((.((((....)))))))...((((((....((((.....))))(((((.((((..(((((....(((...(((.((((((....((.(((((......((((((....((((((((((((((....)))).)).....))))))))....)))))).))))))).....)))))))))...))))))))....)))))))))...))))))
SmelC376	1630909-1631063	+	S.mel.1021 chromosome	sense sRNA	3	155	[[][][]]	-65.8	0.934776	1.80265	.((.((.(((.(((((....(((((((((.(((......((....)))))))))))))).......(((((((.....(((((....((.....))....))))))))))))((((.(((....)))))))...)))))....))).))..))..
SmelC377	1631600-1631731	+	S.mel.1021 chromosome	sense sRNA	2	132	[][[][]]	-66.8	0.932383	1.2769	((((....))))......((((((((...(((((((((((....(((.(((..(((((((........)))))))))).))).((((((((.....)))))))).))))))))....)))...)))))))).
SmelC378	1635062-1635243	+	S.mel.1021 chromosome	sense sRNA	3	182	[[][]][]	-87.06	0.793436	0.887534	.....(((((...((..((((((..((((.(((.((((((((......((.(((((....))))).)).........))))))))...(((((..(((((.........)))))..)))))....)))..)))))))))).)))))))...(((((((((((((....))))))))))))).
SmelC379	1635595-1635714	+	S.mel.1021 chromosome	cis-encoded mRNA leader		120	[][][[][]]	-43.8	0.355366	-1.07574	..((.((((.....)))).))....((((........)))).((((..(((((....)))))................((((((((((((.......))))))))))))....))))...
SmelC380	1635931-1636022	+	S.mel.1021 chromosome	sense sRNA	2	92	[[][]]	-42.7	0.800648	0.250743	....((((((((((((....))...((((((((...((((((((((....))))).........))))))))))))))))))))))).....
SmelC381	1637121-1637244	+	S.mel.1021 chromosome	trans-encoded sRNA	2	124	[][]	-41.93	0.916245	1.08362	(((........)))..(((((.(((((((.....((((...((.((.((((((((((((.................))))....))))))))))))...)))).)))))))..)))))......
SmelC382	1644186-1644283	+	S.mel.1021 chromosome	cis-encoded mRNA leader		98	[[][]]	-37.8	0.990923	1.21902	.(((((...((((..(((((((.(((((......)))))..(((((...((((((.....))))))))))).))))))).))))....))))).....
SmelC383	1646113-1646173	+	S.mel.1021 chromosome	sense sRNA	2	61	[]	-23.1	0.693127	-0.73891	......((.(((((((.(((((.....)))))..))))))).)).................
SmelC384	1646288-1646367	+	S.mel.1021 chromosome	sense sRNA	2	80	[]	-35.6	0.953363	0.894104	...(((((((....((.((((((((..((.(((.((((((...)))))).)))))...)).)))).))))..))))))).
SmelC385	1648187-1648293	+	S.mel.1021 chromosome	sense sRNA	2	107	[[][]]	-53.9	0.714332	-0.0734928	......(((..((((...(((((.((((((((((.((((((((...)))).))))..((((((.((....)).)))))).)))))))))))))))..))))..))).
SmelC386	1648307-1648373	+	S.mel.1021 chromosome	cis-encoded mRNA leader		67	[]	-32.8	0.999199	1.02979	.((((..((((((....((((((((.(((((....)))))))))))))....)))))))))).....
SmelC387	1649059-1649116	+	S.mel.1021 chromosome	sense sRNA	2	58	[]	-28.3	0.999975	0.951418	............((((((((((((.(((((......))))).))))))))).)))...
SmelC388	1649256-1649322	+	S.mel.1021 chromosome	sense sRNA	24	67	[]	-22.9	0.63814	-0.92863	.(((((((.((((.....(((((....((((((....)))))))))))...)).)).)))))))...
SmelC389	1651097-1651171	+	S.mel.1021 chromosome	cis-encoded mRNA leader		75	[]	-31.5	0.665928	-0.659413	.................((.((((((....((((((((..((((.......))))..)))))))))))))).)).
SmelC390	1651176-1651481	+	S.mel.1021 chromosome	open reading frame		306	[][[[[][]][[][]]][]]	-121.8	0.252118		....((...(((((((((((((.....)))))))))......))))..))..(((((.((.(((((.((((((.(((((.(((.(((((.(((((((.....)))))))...(((..(((((..((((((......)))).))..)))))...)))....))))).((.(((..(((..(((((((......)))))))..)))........(((((((((.....))))))))).....)))))....))).)))))..)))))).))))).)).(((((((((.....))))))))).))))).
SmelC391	1652557-1652642	+	S.mel.1021 chromosome	sense sRNA	2	86	[][]	-33.7	0.999466	1.24947	....((((.(((((...((..((((((........))))))..))....)))))..))))((((((..((......)).)))))).
SmelC392	1652878-1653058	+	S.mel.1021 chromosome	sense sRNA	3	181	[[][]][]	-91.8	0.952515	1.59422	...........(((((((...(((((....))))).(((((.(((.((((((...(((...(((((.((((((((......)))))...))).))))).....)))..)))))).....))))))))..)))))))..(((((((((((((((((....)).))))...))))))))))).
SmelC393	1653970-1654059	+	S.mel.1021 chromosome	sense sRNA	2	90	[[][]]	-41.8	0.817855	0.326785	(((......(((((((((((((((.....)))))))...))))))))...((.((((((((((....))))))))))))..)))......
SmelC394	1658545-1658624	+	S.mel.1021 chromosome	sense sRNA	3	80	[][]	-45.8	0.963523	1.02749	....(((.....((((((((....)))))))).))).......(((((((((((((((....)))))))))))))))...
SmelC395	1666230-1666477	-	S.mel.1021 chromosome	cis-encoded mRNA leader		248	[][[[[][]][]][]][]	-82.52	0.217304		...(((((((((((((....)))))))))))))...((((((((.(((((.((((((.((....(((.(((.((((......))))...)))...........((((.((.((((..((((.(((.............)))))))...)))).)))))).........))).((.....))...)).))))))......((......)))))))...)))))))).((((.....)))).........
SmelC396	1666669-1666940	-	S.mel.1021 chromosome	open reading frame		272	[][[[][[][]]][]]	-95.1	0.465384		...(((((((..(((((...)))))..)))))))....((((((((.((((((.((((......))))........(((.(((..((((((..............((((((((..(((....)))))))).)))((.(((....))).)).....))))))..))).)))........)))))).....((.((((((.((((.......((.((((........))))))..))))...)))))).))....))).)))))..........
SmelC397	1667491-1667614	-	S.mel.1021 chromosome	trans-encoded sRNA	2	124	[][][]	-63.64	0.642374	0.0382014	...(((((((((.((((.............))))))))))).))((((((((((.............)))))))))).....((((((((((((((((..........))))))))))))))))
SmelC398	1667766-1667982	-	S.mel.1021 chromosome	trans-encoded sRNA	2	217	[][][[[][]][]]	-99.22	0.907455		.....((((((((((.(((..........))).))))))))))......((((((((((.............)))))))))).(((((((((((((((......(((.((....((.((((......))))))....(((((.......(((((....)))))..)))))...)).))).((((((.....))))))...))))))..)))))))))
SmelC399	1675134-1675222	+	S.mel.1021 chromosome	trans-encoded sRNA	2	89	[[][]]	-35.1	0.882416	0.645667	((((....(((.((......)).)))..((((.(((((((...(((((...(((((....))))).))))).))))))).)))).))))
SmelC400	1680901-1681112	-	S.mel.1021 chromosome	sense sRNA	3	212	[][[][][[][]]]	-81.4	0.334514		.(((((((((((.((....)).)))))))))))................(((.((((..((((.((((((...)))).)).)))).(((((.......)))))..((((..(((.(((((...((((((((.....)))(((((.((.(((.((((....))))))))).)))))...)))))...))))).)))..))))....)))))))
SmelC401	1682222-1682358	-	S.mel.1021 chromosome	sense sRNA	2	137	[[][]][]	-54.5	0.989851	1.55171	......((((((((.(((((..(((((..(((....)))..))))).)))))..((((....)))).)).)))))).......(((...((((((((((...(((((........))))).))))))))))...)))
SmelC402	1684444-1684557	-	S.mel.1021 chromosome	sense sRNA	2	114	[[[][]][]]	-46.24	0.552042	-0.384829	.(((.((...((((((.((((.......((((.....)))).((((..............)))))))).)))))).(((.(((((((........))))))).))).)).))).
SmelC403a	1684673-1684740	-	S.mel.1021 chromosome	sense sRNA	2	68	[]	-34.3	0.999926	1.03668	..(((((((((((......(((((((...((((....))))...))))))).))))))))))).....
SmelC403b	1684829-1684942	-	S.mel.1021 chromosome	cis-encoded mRNA leader		114	[[][]][]	-42.4	0.891903	1.03574	((((((((((((..........(((..((((..((((((...)))))).))))...)))....((.....))..))))))))))))..((.((((......)))))).......
SmelC404	1685009-1685126	-	S.mel.1021 chromosome	trans-encoded sRNA	2	118	[[][]]	-43.3	0.46528	-1.17171	.....((((.((.((.(((((((............)))))))...)).))........(((((((.(((((((((((((........))))...))))))).)).)))))))))))..
SmelC405	1689185-1689299	-	S.mel.1021 chromosome	sense sRNA	2	115	[][]	-36.9	0.428161	-1.29856	.....((((.((((((.((((.....)).)).)))))))).))....(((((((....(((....(((...(((((((.....)))..)))).)))......)))..))))))).
SmelC406	1689336-1689404	-	S.mel.1021 chromosome	sense sRNA	2	69	[]	-26.3	0.668846	-0.741044	............((((...(((((((.(((((((...((.....)).))))))).)))))))...))))
SmelC407	1689528-1689610	-	S.mel.1021 chromosome	cis-encoded mRNA leader		83	[]	-27.3	0.869444	0.479886	.......((.....(((((.(((....((.((..(((((((......)))))))..)).))......))).))))).....))
SmelC408	1689645-1689880	+	S.mel.1021 chromosome	cis-encoded mRNA leader		236	[[][]][[][]][[][]]	-91.8	0.775022		..........(((((..((((((((.......)).))))))..(((.(((((((...))))))))))..)))))((((((..(((((((.......))))))).....(((((((....)).)))))......)))))).....((((.((((((((..((((.....(((...(((((.((....))))))))))...((((....)))).........))))))))))))))))
SmelC409	1689892-1689987	+	S.mel.1021 chromosome	sense sRNA	2	96	[][]	-38.72	0.991158	1.2713	..((((((.((((.....((((((..(((.....)))....))))))........))))))))))...((((.((((.....)))).)))).....
SmelC410	1691581-1691702	+	S.mel.1021 chromosome	sense sRNA	2	122	[[][][]]	-55	0.427528	-0.762791	....(((.((((...((((((((((....)).)))))..((((.(((((.....)))))))))....((..(((((((.(((((...))))).))))))).)).....))).)))).)))..
SmelC411	1698618-1698731	-	S.mel.1021 chromosome	trans-encoded sRNA	2	114	[][][]	-44	0.998987	1.66347	(((((.(((....(((((((...........)))))))))).))))).........(((((((.....)))))))........((((((((((...)))).)))))).......
SmelC412	1698818-1698948	-	S.mel.1021 chromosome	trans-encoded sRNA	2	131	[][][]	-45.7	0.99	1.7039	..........((((((.(((......((((((..((......)).))))))))).))))))........(((((((.......)))))))........((((((((((.....)))).)))))).......
SmelC413	1700046-1700173	-	S.mel.1021 chromosome	cis-encoded mRNA leader		128	[[][][]][]	-53.8	0.795104	1.20274	....((((((...((((((((((...((((((.((((((.........)))))))))))).(((....)))...((((......))))........)))).)))))).))))))..(((....)))..
SmelC414	1706675-1706765	-	S.mel.1021 chromosome	cis-encoded mRNA leader		91	[[][]]	-52.6	0.51297	-1.19119	((........(((((((((((((.((....)).)))))).))))))).....((((((((((((((....)))))))))).))))..))..
SmelC415	1712369-1712440	-	S.mel.1021 chromosome	cis-encoded mRNA leader		72	[[][]]	-27.8	0.544243	-1.15119	...(((((....))........(((((((.(((((((((.........))).))))))....))))))))))
SmelC416	1718814-1718919	-	S.mel.1021 chromosome	trans-encoded sRNA	2	106	[][][]	-43.2	0.922818	1.26949	..........(((((((((....)))))))))..((((((((.((((........)))).))))))))....(((((((((((..........)))))))))))..
SmelC417	1718988-1719188	-	S.mel.1021 chromosome	trans-encoded sRNA	2	201	[[[][]][]]	-61.6	0.356872		......(((.((.....(((((((..(((.((((((((((.(((..((.(((((((....))))))).)).)))))))).)))))...))).((((..(((.(((((((((.......))...)))))))))).))))..........)))).)))..((((((((..(((.....)))..))))).)))....)).))).
SmelC418	1727595-1727754	-	S.mel.1021 chromosome	sense sRNA	2	160	[][[][[[][]][]]]	-53.5	0.346495	-0.729348	....((((.(((...)))..))))...((((..((....)).....((((((((..((.((((.(((((((.........)))))))...(((((.......)))))....)))).)).((((.....))))............))))))))...)))).
SmelC419	1728029-1728277	-	S.mel.1021 chromosome	open reading frame		249	[][[][][]][][]	-93.7	0.278233		..(((((((((((((.((.........)).)))))))))))))...((((.(((((((((.(((((((..(((.....)))...((((((((..((((...(((......)))..)))).))))).)))..((((.....)))).))))))))))...)))))))))).(((..(((((((((...((((........)).))....)))..))))))..))).....((((((......))))))...
SmelC420	1728266-1728455	+	S.mel.1021 chromosome	cis-encoded antisense sRNA	3	190	[[[][]][]]	-63.92	0.360079	-0.978012	...(((.........((((((.(((.((...((((((.(((.......(((...(((((((((((((....))).....))))))))))...)))......))).))))))...(((((......)))))...)).))).))))))............((((((((((((....)))))))))))).)))
SmelC421	1728294-1728376	-	S.mel.1021 chromosome	trans-encoded sRNA	2	83	[]	-31.86	0.999958	1.15007	..(((..((((.....((((((((((((((((...............))))))))))))))))......))))..))).....
SmelC422	1744896-1744988	+	S.mel.1021 chromosome	cis-encoded mRNA leader		93	[][]	-26.34	0.45357	-1.41469	.........(((((.....)))))...(((..((((((......((((..(((((((....)))).))).))))........))))))..)))
SmelC423	1749421-1749557	+	S.mel.1021 chromosome	cis-encoded mRNA leader		137	[[][]][]	-46.7	0.602818	-0.199738	...........((.(((((.(((((((..((.((((........))))...))..)))))))..(((((((......))))))).))))))).(((((...(((((((((......)))))))))....)))))...
SmelC424	1750164-1750272	+	S.mel.1021 chromosome	sense sRNA	3	109	[][]	-39.6	0.958096	1.19233	.....(((.((....(((((.((((((..((.(((((((..((..(((.........)))))..))))))))).))))))))))))).))).(((((......))))).
SmelC425	1755258-1755345	-	S.mel.1021 chromosome	sense sRNA	2	88	[][]	-48.4	0.997893	1.25011	....(((((((........)))))))(((((((((((((((.((..(((((......)))))...)).)).)))))))))))))....
SmelC426	1759671-1759735	+	S.mel.1021 chromosome	cis-encoded antisense sRNA	3	65	[][]	-42.1	0.999965	1.12692	(((((..(((.(((((......)))))))))))))..(((((((((......)))))))))....
SmelC427	1759700-1759771	-	S.mel.1021 chromosome	cis-encoded antisense sRNA	3	72	[][][]	-27.7	0.465994	-1.10423	.....((((....))))...(((....)))..........(((((((((......)))))))))........
SmelC428	1760838-1760907	-	S.mel.1021 chromosome	cis-encoded mRNA leader		70	[[][]]	-15.8	0.700829	-0.329027	....((..((.(((((.....((.......))...((.(((((....))))).))..)))))))...)).
SmelC429	1764132-1764212	-	S.mel.1021 chromosome	sense sRNA	2	81	[][[][]]	-30.3	0.827153	0.770052	......(((.......)))......((((((((....)).((.(((...(((((((...))))))).)))))..)))))).
SmelC430	1771852-1771942	+	S.mel.1021 chromosome	cis-encoded mRNA leader		91	[][]	-25.7	0.62394	-0.591101	.........((((((((((((.((.((......)).)).))))....)))))))).((..((((.(((((...)))....)).))))..))
SmelC431	1776159-1776252	+	S.mel.1021 chromosome	sense sRNA	3	94	[][][]	-40	0.96704	1.45316	.(((((((....))))))).((((((.((.....))..))))))................(((((((((((.(((....))).)))))))))))
SmelC432	1803041-1803094	+	S.mel.1021 chromosome	sense sRNA	2	54	[]	-27.71	0.999993	0.913792	...((((((.(((((((((((....)))).......))))))))))))).....
SmelC433	1803185-1803281	+	S.mel.1021 chromosome	cis-encoded mRNA leader		97	[]	-50.8	0.989174	1.1898	..((((((((.(((....((((.((.((((((((((....(((......)))..))))))..)))).)).))))....)))))))))))........
SmelC434	1821211-1821366	+	S.mel.1021 chromosome	trans-encoded sRNA	2	156	[][][][]	-59	0.796558	1.17884	..........((((((((......(((((((.(((((..........)))))....)))).))).))))))))((((((((.......)))))))).(((..((((.....((....))))))..)))...(((((((......))))))).....
SmelC435	1823103-1823231	+	S.mel.1021 chromosome	trans-encoded sRNA	2	129	[][[][]][]	-50.7	0.593137	0.0644765	..((((((..........))))))...((.....((((((((...((((((((...))))))))..........(((.......)))...))))))))...)).(((((((......))))))).....
SmelC436	1824028-1824171	+	S.mel.1021 chromosome	cis-encoded mRNA leader		144	[[][]][]	-53.4	0.995121	1.60846	...((((.(((.((.((((((((((.....)))).)).)))).)).(((((...((.((.....)))).....)))))....))).)))).....(((((((((((((.((((((......)))))))))....))))))))))
SmelC437	1824176-1824269	+	S.mel.1021 chromosome	cis-encoded mRNA leader		94	[][]	-46	0.999834	1.30125	.....(((((((...((((((((((((.....)))).)))))))))))))))..(((((((((((((.(((...))).)))))))))))))...
SmelC438	1826056-1826146	+	S.mel.1021 chromosome	cis-encoded mRNA leader		91	[[][]]	-33.9	0.993935	1.21099	......(((((..(((((((..(((((((.......))))..))).)))))))...(((((.((((......)))).))))))))))....
SmelC439	1836359-1836454	-	S.mel.1021 chromosome	trans-encoded sRNA	2	96	[][][]	-38.8	0.856175	0.913727	..(((((...((((((......))))))...)))))......(((((.((((.((((....)))).))))))))).((((....))))........
SmelC440	1853481-1853603	-	S.mel.1021 chromosome	cis-encoded antisense sRNA	3	123	[[][]][]	-49.5	0.836685	0.805392	....((((((((((((((.(((((.......))))).((((......)))).)))..)))).....)))))))...(((((((((((.((((.......))))..))))))))))).......
SmelC441	1853725-1853815	+	S.mel.1021 chromosome	trans-encoded sRNA	2	91	[][]	-54.3	0.99975	1.28173	.((((((..(((((((......)))))))))))))(((..((((((((((((((..(((........)))..)))))))))))))).))).
SmelC442	1859485-1859651	-	S.mel.1021 chromosome	cis-encoded mRNA leader		167	[][][][]	-46.4	0.526079	-0.0331444	..........((((.((((.(((.(((.((.((.....)).)).))).)))..)))).)))).........((....))((((((.....))))))..((((((((((.((((((((((....(((.......)))....)))))).))..)).))))))))))...
SmelC443	1860437-1860606	+	S.mel.1021 chromosome	cis-encoded mRNA leader		170	[][[][]]	-67.3	0.721636	0.500136	.((((.....(((..((...))..)))))))...(((.(((....))).....................(((((..((((.(((((...(((((..(((...(((.((((((((((.....)))))))).)).))).)))..))))).))))).))))..)))))..)))
SmelC444	1877312-1877417	-	S.mel.1021 chromosome	sense sRNA	2	106	[]	-47.2	0.853434	0.586381	..((((.(((..((((.((((..(((((((.(((.(((.(((((...........))).)).)))....))))))))))...)))).)).))..))).))))....
SmelC445	1879868-1879947	-	S.mel.1021 chromosome	cis-encoded mRNA leader		80	[[][]]	-23.6	0.493244	-1.37714	.(((..((((((((........)))))))).((..(((.((((((((.......)))))).)).)))..)).....))).
SmelC446	1905793-1905902	-	S.mel.1021 chromosome	sense sRNA	3	110	[][][][]	-53.5	0.5669	-0.0422144	(((((...)))))....(((((((.....))))))).....((((((.(((((....)))))))))))((((((((((((..(((....))).)))))))))))).....
SmelC447	1924006-1924090	+	S.mel.1021 chromosome	cis-encoded mRNA leader		85	[[][]]	-17.4	0.755045	-0.0132983	.(((((((((((.(((((....((......)))))))...)).))))...((((((...)))))).)))))..............
SmelC448	1931213-1931326	-	S.mel.1021 chromosome	cis-encoded mRNA leader		114	[][[][]]	-55.3	0.998935	1.54273	(((((((((((....)))))))))))......(((((((((...(((((((((((......))).)))))))).....((((((.......))))))......)))))))))..
SmelC449	1947957-1948070	-	S.mel.1021 chromosome	cis-encoded mRNA leader		114	[[[][]][]]	-48.1	0.670917	0.182716	.(((((.((((.((((((((.....((((...........))))..(((((.....)))))..........)).))))))..(((((((.....))))))))))).)))))...
SmelC450	1948714-1948829	-	S.mel.1021 chromosome	sense sRNA	2	116	[[][]]	-54	0.953149	1.12541	...((((((..(((.((.(((((((.(((((((((((((.(((....))).)).))))))).)))).)))))))))..)))..((((((.......))))))))))))........
SmelC451	1949259-1949313	-	S.mel.1021 chromosome	cis-encoded mRNA leader		55	[][]	-10.1	0.895185	0.50011	...(((.(((......)))))).....(((....(((....))))))........
SmelC452	1954768-1954890	-	S.mel.1021 chromosome	trans-encoded sRNA	2	123	[[][]][]	-61.8	0.936251	1.26413	.........((.((((...((((....)))).(((((((....(((......)))...))))))).)))).))...((((((((((((((((.(((....))).)))))))...)))))))))
SmelC453	1955003-1955110	+	S.mel.1021 chromosome	cis-encoded mRNA leader		108	[[][[][]]]	-36.2	0.502794	-0.618802	........((((...((((......((......))......)))).((((((...(((....)))....((((((.((((...)))).)))))).))))))..)))).
SmelC454	1956133-1956212	-	S.mel.1021 chromosome	sense sRNA	2	80	[]	-23.34	0.912838	0.67665	.....(((.......(((((((.(((((((......(((......)))....)))))))...))))).)).......)))
SmelC455	1956263-1956397	-	S.mel.1021 chromosome	sense sRNA	2	135	[][]	-51.6	0.646271	-0.10575	......((((....((((((((....((((....(((((........)))))...))))...))))))))..)))).....((((..((((.(((((((..((.....)))))))))..))))...)))).....
SmelC456	1956667-1956737	-	S.mel.1021 chromosome	trans-encoded sRNA	2	71	[]	-45.9	0.999948	1.0602	.((((((((((((..(((.(((((((((..(((((......))))))))))))))))).))))))))))))
SmelC457	1963705-1963962	+	S.mel.1021 chromosome	cis-encoded antisense sRNA	1	258	[][][[][][]][]	-109.5	0.367035		...((.(((((((..((((....))))..))))))).))..((((.(((((((.((((((((........)))).)))).))))))).)))).(((((.......(((((((((((..(((.(((((...))))).)))))))))))))).((.((((....)))))).........(((((((((((..........))))))).))))..))))).....(((((((((.(((....))).)))))))))......
SmelC458	1965459-1965658	+	S.mel.1021 chromosome	cis-encoded mRNA leader		200	[][][][][]	-77	0.710289	1.13774	....(((((((..((((........))))...)))))))(((((((.(((((((((.....(((((....))))).))).))))))))))))).((((..((((((((((.((.((.....)))).))).)))))))..))))(((((..((((...))))...)))))...(((.(((((((....))))))).)))..
SmelC459	1972738-1972955	-	S.mel.1021 chromosome	sense sRNA	3	218	[][][][]	-82.8	0.747235		......(((((((((....))))))))).((((..((((((....((..((((((..((((.(((((((((((...((......((((((.((.((........)).)).))))))......))..))))))))..)))))))...))))))..))..))))))...))))...((((....))))((((.((.((((((....)))))).)).))))
SmelC460	1973385-1973516	-	S.mel.1021 chromosome	sense sRNA	2	132	[[][]][]	-50.5	0.518026	-0.616067	...(((.(((((((((.......)))..)))))).(((((...))))).....)))....((((((((((..(((((.(((.....((.((((.....)))).)).))).)).)))))))))))))......
SmelC461	1974787-1974851	-	S.mel.1021 chromosome	sense sRNA	2	65	[]	-26.2	0.998432	1.00352	..((((..((((((...((((((....((((.....)))).))))))))))))..))))......
SmelC462	1975466-1975590	-	S.mel.1021 chromosome	sense sRNA	1	125	[[][][[][]]]	-49.69	0.510741	-0.0647735	......((((((.((................)).......((((....))))..((((((......(((((((.((...)))))))))(((((((.....))))))).)))))).))))))....
SmelC463	1975610-1975766	-	S.mel.1021 chromosome	cis-encoded mRNA leader		157	[[][][[][]]]	-62.5	0.187691	-1.56744	.........((((.((((((.((((((((.....))))))))..(((((.....))))).(((((..((.(((......))).))............((((((.((((..((((......)))).)))).)))))).)))))..)))))).))))..
SmelC464	1977695-1977761	-	S.mel.1021 chromosome	sense sRNA	2	67	[]	-18.8	0.937398	0.688364	.((((.(((((...(((.(((....((((........))))...))).)))..))))))))).....
SmelC465	1977862-1978014	-	S.mel.1021 chromosome	cis-encoded mRNA leader		153	[[][]][][]	-86	0.636807	0.290847	..((((((.(((((((...(((((((((........((((.....))))......(((((....)))))....)))))))))...))))))))))))).(((((.....)).)))......((((((((((((....))))))))))))....
SmelC466	1979801-1979975	-	S.mel.1021 chromosome	trans-encoded sRNA	2	175	[[][]][][]	-61.5	0.368	-0.842024	...............((((((((((((((..(((((.((.(((((......))))).............((((......)))).)).)))))..)))....)))))))))))((((((((.....))))).)))....((((((((.((.(((((....))))))).))))))))
SmelC467	1983598-1983808	+	S.mel.1021 chromosome	cis-encoded mRNA leader		211	[][[[][]][]]	-87.3	0.621703		....(((((((((.((.((((..((((....))))......)))).)).))).))))))....(((....((((((((((.(((............((((((.(((((.(((((((.......))))))).))..((.....))))).))))))....((((((.((((..........)))).))))))..))).)))))))))))))..
SmelC468	1986131-1986218	-	S.mel.1021 chromosome	sense sRNA	2	88	[][]	-39.7	0.997146	1.24636	((((((((.(((.((((....)))).))))))).))))..((((...(((((((((...(((((...))))).)))))))))))))..
SmelC469	2017858-2017939	-	S.mel.1021 chromosome	cis-encoded antisense sRNA	3	82	[][]	-41.1	0.999936	1.22165	.......(((((.((((..(((((...)))))..)))).)))))....(((((.(((((((.........))))))))))))
SmelC470	2019786-2019859	-	S.mel.1021 chromosome	cis-encoded mRNA leader		74	[][]	-25.6	0.960423	0.965684	.((.(((((.(((.((.((...)).)).))).))....)))))...((..(((.(((....))))))..))...
SmelC471	2021679-2021771	-	S.mel.1021 chromosome	cis-encoded antisense sRNA	3	93	[[][][]]	-46	0.683888	0.430623	..(((.((.(((((.....))))).)).((((((.......))))))..((((((((((((((.....)))..)))))))))))....)))..
SmelC472	2022832-2022902	-	S.mel.1021 chromosome	sense sRNA	2	71	[][]	-33.9	0.714451	-0.359076	..(((....)))..(((..((((.(((((((.((((((((...)))))))).))))))).))))..)))..
SmelC473	2046814-2046904	-	S.mel.1021 chromosome	sense sRNA	2	91	[][]	-44.4	0.973723	1.1489	...((((((....((((((((((((((.....)))))))..))))).))..)))))).((((((((((((.....))))))))))))....
SmelC474	2048326-2048393	-	S.mel.1021 chromosome	sense sRNA	1	68	[][]	-15.2	0.958579	0.916601	..(((...(((.(((((....((....))....))))).)))))).........((((.....)))).
SmelC475	2059726-2059795	-	S.mel.1021 chromosome	trans-encoded sRNA	2	70	[]	-36.9	0.995498	1.02893	...(((((((.(((.(((.((((.((.(((((...))))).)))))).))).))).......))))))).
SmelC476	2061091-2061186	+	S.mel.1021 chromosome	sense sRNA	3	96	[[][[][]]]	-31.7	0.650443	0.126824	...((((.((((((......)))))).(((((((((.......((((((.....))))))..(((((....))))).)).))).))))....))))
SmelC477	2061465-2061607	+	S.mel.1021 chromosome	sense sRNA	3	143	[[[][]][]][]	-72.3	0.959801	1.80991	...(((((((((((((....((((.((((((...))))))..))))...(((((....)))))..))))))).....(((((((.....))))))).))))))..........(((((((((((((....)))))))))))))
SmelC478	2069259-2069336	-	S.mel.1021 chromosome	cis-encoded mRNA leader		78	[][[][]]	-14.9	0.647956	-0.103685	(((((((...)))))))(((.....((..((((...))))..))(((((.(((........))).)))))..)))...
SmelC479	2069337-2069397	+	S.mel.1021 chromosome	cis-encoded mRNA leader		61	[][]	-11.94	0.87114	0.400513	.((((.((((((..............))))))..))))...((((((.......)))))).
SmelC480	2069498-2069594	+	S.mel.1021 chromosome	sense sRNA	2	97	[][]	-42.2	0.995147	1.29681	..(((((((...(((((.((.(((.....))))))))))...)))))))...(((....((((.(((((((........)))))))..)))).))).
SmelC481	2070779-2070897	-	S.mel.1021 chromosome	sense sRNA	3	119	[][][]	-57.3	0.66579	0.123146	..(((((.(((((((((......)))).))))))))))....((..((((........))))..))..((((.(((.(((((((((((((.....)))))))))))))...))))))).
SmelC482	2087645-2087723	-	S.mel.1021 chromosome	trans-encoded sRNA	2	79	[][][]	-39.2	0.992152	1.54569	((((.(((((.........))))).)))).(((((((...)))))))(((((((((((((....)))))))))))))..
SmelC483	2098461-2098583	-	S.mel.1021 chromosome	trans-encoded sRNA	2	123	[][[][]]	-53.9	0.300743	-1.66461	.((......))...((((((((((((..(((((.(((..((((.(((((((((.....)))...(((((((......)))).)))..)))))).))))..))).))))).))).)))))))))
SmelC484	2106941-2107032	-	S.mel.1021 chromosome	cis-encoded antisense sRNA	1	92	[[][]]	-33.9	0.426169	-1.61532	......((.(((.((((((....))))))......((((.((((...((((..(((.....)))))))....))))))))..)))...))..
SmelC485	2114053-2114156	-	S.mel.1021 chromosome	sense sRNA	2	104	[[][]]	-51.6	0.546542	-0.909169	..((((((((((.((((.(((....(((((((((...))))))))).....)))...((((((((......)).))))))..)))).))))).)))))......
SmelC486	2116044-2116106	-	S.mel.1021 chromosome	cis-encoded mRNA leader		63	[]	-27.8	0.903576	0.459765	..............(((...((((((((.((((((((...)))))))).))))))))...)))
SmelC487	2122810-2122899	-	S.mel.1021 chromosome	trans-encoded sRNA	2	90	[][]	-41.3	0.729038	-0.080154	........(((((((((.((.....)).)))))))))....(((...((((((((((((..(((.....)))))))))).))))).))).
SmelC488	2129185-2129292	-	S.mel.1021 chromosome	trans-encoded sRNA	1	108	[][][][]	-50.1	0.968673	1.87489	((((.......)))).(((((((..((.((...)).)))))))))..........((((....))))...(((((((((..((((....))))..)))))))))....
SmelC489	2129478-2129577	+	S.mel.1021 chromosome	cis-encoded mRNA leader		100	[[][]]	-37.8	0.562282	-0.869436	..((((((((..((((((((((((((.(((((......))))).))))))))))...)))).(((..((((....))))))).))).....)))))....
SmelC490	2132031-2132153	+	S.mel.1021 chromosome	sense sRNA	2	123	[[][[][]]]	-36.1	0.300455	-1.55314	.((..((((((.(((((...(((....)))..))))).))))))...(((((..((((((............)))))).(((((((((.((.........)))))))))))..)))))))...
SmelC491	2134123-2134273	+	S.mel.1021 chromosome	cis-encoded mRNA leader		151	[][]	-56	0.608584	-0.175481	..((((........))))....(((((.((((..((.(((..(((((.((.(((.((((..((...((((((((....((.((((..((....))..)))).))))))))))))...)))).))).)).))))).))))))))).))).))
SmelC492	2134290-2134607	+	S.mel.1021 chromosome	sense sRNA	2	318	[[][[[[[][]][]][]][]]][]	-128	0.137313		.........((..(((((...((((.((.(((((((.((....)).)))).....))).)).))))...)))))...((((.((((((..((((((...((((((..(((((.((((....(((.....(((((.((((((...((((.((.(((((.(((.....))).....((....))...))))).(((((....)))))..)).)))).))))))...))))).)))....((......)))))).))))).))))))..(((.....))).))))..))...)))))).)))).)).((((.....)))).
SmelC493	2134892-2134996	+	S.mel.1021 chromosome	sense sRNA	2	105	[[][][]]	-48.82	0.515843	-0.403833	..(((((((..((....))......(((((..(((((((....))))))).....)))))..(((((((((((.............)))))))))))))))))).
SmelC494	2152019-2152155	-	S.mel.1021 chromosome	sense sRNA	2	137	[[][[][]][]]	-56.7	0.436899	-0.353525	.........((((.((......))...(((((((..((.((((........((.((((((((....))))))))))..(((((((.....))))))).))))))..)))))))((((((......))))))))))..
SmelC495	2153761-2153986	+	S.mel.1021 chromosome	sense sRNA	3	226	[[][[][][]]][]	-82.4	0.250768		.........((((((((((....))))).(((.(((...((((..(((...((((((((..((((.....))))...))))))))...(((........)))..((((((....(((.....)))..))))))...............)))...))))....))).))).....))))).....((((...(((((((((((......)))))))))))...))))
SmelC496	2157313-2157474	+	S.mel.1021 chromosome	cis-encoded mRNA leader		162	[][[][]]	-54.1	0.253489	-1.63657	..............(((((((((........))))))))).(((((..(((((((((((.(((.(((...))).)))..)))....)))))))).........((..((((((..(((.((((((......)).)))).)))..))))))..)).)))))..
SmelC497	2159298-2159408	-	S.mel.1021 chromosome	sense sRNA	2	111	[][]	-44.3	0.953091	1.17571	....(((((((.....)))))))((((((((((((((((((((..(((..((...((((.((((....))))))))...))..)))..)))))))).))).)))))).)))
SmelC498	2177517-2177693	-	S.mel.1021 chromosome	cis-encoded antisense sRNA	3	177	[[][]][]	-78.2	0.388301	-0.951228	...(((((((((((((((((((((((((((.((....)).)))))))).))))....))))).....)))..(((((((.(((.(((...(((..(((((.....)))))..)))...))).))).)))...))))))))))).......(((((((((((.....)))))))))))
SmelC499	2178680-2178736	-	S.mel.1021 chromosome	sense sRNA	2	57	[][]	-26.5	0.552641	-1.40641	(((......)))....(((((((((.((((....)))).))))))))).........
SmelC500	2180099-2180274	-	S.mel.1021 chromosome	trans-encoded sRNA	2	176	[][[][]]	-99.8	0.935375	1.48335	..((((((...(((((((((.....)))).)))))))))))..((((((((((((((((...((((((((((((((((((...))))))))))...)).))))))..........((((((......(((..((((....)))).))).)))))))))).))))))))))))....
SmelC501	2183320-2183472	-	S.mel.1021 chromosome	sense sRNA	3	153	[[[][]][]]	-54.5	0.571	-0.194998	......(((...(((.(((((.(((((.(((.(((....)))))))))))..((((.(((((((.........)))))))))))))))).)))............(((((((((((.((......)))))))))))))......)))......
SmelC502	2184437-2184518	-	S.mel.1021 chromosome	sense sRNA	2	82	[][]	-44.5	0.999994	1.22195	.((((((((((......)))).)))))).((((.(((((((((((.((...((......))...))))))))))))).))))
SmelC503	2184840-2184986	+	S.mel.1021 chromosome	cis-encoded mRNA leader		147	[][[][[][]]]	-49.34	0.402243	-0.771593	.....((((((..((((.....))))............)))))).((((.((.((.........)).(((((((((((((...((((((.....))))))....))))))(((.(((((...)))))))))))))))..)).)))).
SmelC504	2187218-2187394	-	S.mel.1021 chromosome	sense sRNA	3	177	[[][]]	-94.3	0.983705	1.62088	....((((((((..((((((((..((((.(((...((((((....(((.((((((.....)))))).)))))))))((((..((((((((((((..(((.((((......)))).)))....))))))))))))..))))....))).))))....))))))))...))))).))).
SmelC505	2194139-2194272	-	S.mel.1021 chromosome	cis-encoded antisense sRNA	13	134	[[][[][]]]	-76.3	0.871345	1.12552	(((((((((((.((((((.....((((((((((.....))))))))))((((.((((((.....))))))..((((((..((......))..)))).))))))............)))))).))))))))))).
SmelC506	2204444-2204583	-	S.mel.1021 chromosome	trans-encoded sRNA	2	140	[[][]]	-51.7	0.49605	-0.837685	...........(((((((....(((..(((((...((((...))))......((((.((((..((((((((...((.....)).)))))..)))....)))).)))).........)))))..)))....)))))))...
SmelC507	2206348-2206579	+	S.mel.1021 chromosome	trans-encoded sRNA	1	232	[[][[][]]]	-95.2	0.512998		((((.(((((...((...((((((((......((((((((.(((((....))))).))))))))...........((.(((.((....((((((...(((.(((((.....((((..((((((((((((.....))))).))))))).)))).))))))))........(((((....)))))))))))..)).))).))....))).)))))...))..)))))...))))
SmelC508	2214135-2214195	-	S.mel.1021 chromosome	sense sRNA	2	61	[][][]	-28.7	0.989022	1.58357	.(((..(((((........)))))))).((((......)))).((((((....))))))..
SmelC509	2221799-2221920	+	S.mel.1021 chromosome	cis-encoded mRNA leader		122	[[][]][]	-35.36	0.798517	0.633036	..(((...........(((....)))...((((....)))).)))...((((((((.(((..((((......((((((........)))))).........))))))).)))))))).....
SmelC510	2222129-2222255	+	S.mel.1021 chromosome	cis-encoded mRNA leader		127	[][][]	-72	0.999576	1.72328	...((((((((((((((.(((.(((.........)))))))))).))..)))))))).(((((((...((((((((....)))))))))))))))..((((((((((((......))))))))))))
SmelC511	2225329-2225432	-	S.mel.1021 chromosome	sense sRNA	2	104	[][]	-44.9	0.721377	0.0105643	........(((..((((((((((..((.((((((.......)))...))).))..)))))))))).....)))..((((((((.....)))).)))).......
SmelC512	2232371-2232503	-	S.mel.1021 chromosome	cis-encoded mRNA leader		133	[][][]	-58.1	0.451398	-0.778263	..((((((...)))))).((((((..((.((.....))))....))))))........((.((((((((((....(((.(((((...(((((((.......)))))))...)))))))))))))))))).)).
SmelC513	2235917-2236040	-	S.mel.1021 chromosome	cis-encoded antisense sRNA	3	124	[[[][]][]]	-59.1	0.915619	1.3315	.((((.(((....(((.((((((((....)))))).........(((((((((....))..)))))))..)).)))...((((((..(((((((...)))))))..))))))...))).)))).
SmelC514	2236543-2236673	-	S.mel.1021 chromosome	cis-encoded mRNA leader		131	[[[][][]][]]	-44.4	0.568804	0.236733	...(((....(((((...((((((((((((...((....)).....))))))).))))).(((...(((((....))))).)))..(((((.....))))))))))..(((((((...))))))).)))..
SmelC515	2248088-2248150	-	S.mel.1021 chromosome	sense sRNA	1	63	[][[][]]	-29.6	0.984436	1.82908	.((((((....)))))).((((.((.((((....)))).((((....)))).....)).))))
SmelC516	2251685-2251831	+	S.mel.1021 chromosome	cis-encoded mRNA leader		147	[][][[][]]	-53.9	0.559291	-0.0744721	....(((((....))))).....((((.....)))).....((.((((((((......(((.(((.(((....)))..(((..(((((..(((((((((....))))).)))))))))...)))..)))..)))..)))))))).))
SmelC517	2253003-2253094	+	S.mel.1021 chromosome	trans-encoded sRNA	2	92	[][][]	-24.5	0.359161	-1.51163	.......((((((...(((....)))..))))))..((((....)))).(((((..((....((((((....))))))..)).)))))....
SmelC518	2253600-2253805	+	S.mel.1021 chromosome	cis-encoded antisense sRNA	3	206	[[][]][][]	-90.7	0.275638		......((.((((..(((((((..((.(((((.(((((((((....))....))))))))))))...((..(((..((((.(((((..........))))).))))..)))..))....))..)))))))..)))).))..((((((.......))))))....((.((((((.(((..(((((...))))).))).)))))))).
SmelC519	2255619-2255749	-	S.mel.1021 chromosome	cis-encoded mRNA leader		131	[[][][]]	-40.1	0.623151	0.209388	...................(((((.((((..(((.(((.((....)).)))..)))..)))).((.((((((((.....)).)))))).)).((((..((......))..))))..........)))))..
SmelC520	2266351-2266458	-	S.mel.1021 chromosome	cis-encoded antisense sRNA	3	108	[[][]]	-41.72	0.685419	-0.205762	.(((((((((.(((((((..(((((((((.((..((......)).))..)))))))))...........)))))))..)).((.(((....))))).)))))))....
SmelC521	2272455-2272540	-	S.mel.1021 chromosome	cis-encoded mRNA leader		86	[][]	-42.7	0.999739	1.24681	.((((..((((((((.(((((.(((.........))))))))))))..))))..)))).((((((((((.....))))))))))..
SmelC522	2272703-2272918	-	S.mel.1021 chromosome	cis-encoded mRNA leader		216	[][]	-62	0.37698		...((((((((((.((((((.((...(((((((.((.((.(((((((((..(((.((.((......))...))....)))..))))...))))).))...))...)))))..))....)).)))))).....)))).))).)))..((((((.((((((.(((.(((((.....(((((....)))))...))))).)))..))).))).))))))
SmelC523	2276585-2276696	-	S.mel.1021 chromosome	cis-encoded mRNA leader		112	[][[][]][]	-50.3	0.793027	1.00288	..........((((((......)))))).....(((((((((((..((((((.....))))))(((....))).)))))))))))...((((((((....))))))))....
SmelC524	2291142-2291224	+	S.mel.1021 chromosome	trans-encoded sRNA	2	83	[][[][]]	-32.3	0.899093	1.1093	.((((((....))))))..(((........((((((((.........)))))..)))(((((((........))))))).)))
SmelC525	2291226-2291466	+	S.mel.1021 chromosome	trans-encoded sRNA	2	241	[[[][]][[][]]][]	-90.9	0.768603		...((.((((((((...((((....((((((((.(((.......)))....(((((.((((.....)))).))))).........)).))))))..(((((.....((((((((.......)))))))).(((((...(((.(((((((....))))))).))).))))).....)))))..))))...))))....)))).))....((((((..(((....)))..)))))).......
SmelC526	2291498-2291581	+	S.mel.1021 chromosome	trans-encoded sRNA	2	84	[][]	-30.8	0.995101	1.21444	....((((.((((((.......))))))))))...((..((((((...((((((((...)))..))))).)))))).)).....
SmelC527	2312713-2312882	-	S.mel.1021 chromosome	sense sRNA	3	170	[][[][]][]	-81.6	0.91966	1.65602	.((.((((........))))))......(((((((((.((((((((.((.((......))))..(((((...((.(((.((((...)))).))).))....)))))..)))))))).)))..))))))((((((((((((((((.....)))))))))))))))).....
SmelC528	2313155-2313247	-	S.mel.1021 chromosome	cis-encoded mRNA leader		93	[]	-24.8	0.914267	0.788713	..(((.(((((.((.(((((.(((((((...((..(((((((((....))))).))))))..))).)))).)))))....))))).)))))..
SmelC529	2318423-2318491	+	S.mel.1021 chromosome	cis-encoded mRNA leader		69	[]	-25.1	0.604246	-1.07806	.((((.(((...((......((.(((((((((((...)))))))).))).)).))..)))...))))..
SmelC530	2318990-2319150	+	S.mel.1021 chromosome	sense sRNA	3	161	[[][]][][]	-60.8	0.854035	1.30785	....((.((((.((((..(((((..(((..((((....))))....)))..))))).....(((....))).......)).)).)))).))...(((((.(((.(((...))).)))))))).....(((((((((((.....))))))))).))......
SmelC531	2321050-2321287	-	S.mel.1021 chromosome	cis-encoded antisense sRNA	1	238	[][][][][][]	-120.39	0.973845		..((((((((((((((.(((......))).))))))))))))))......(((((((((....)))))))))..((..((((.....))))..)).((((((((((...............))))..)))))).((((.(((((((((((((((((((.................))))))))))))....))))))).))))......((((...(((((....))))).))))...
SmelC532	2323410-2323484	-	S.mel.1021 chromosome	cis-encoded antisense sRNA	3	75	[][]	-39.4	0.995439	1.15525	...((((((....)))))).......(((.(((((((((((......((....))....)))))))))))..)))
SmelC533	2333003-2333288	-	S.mel.1021 chromosome	sense sRNA	3	286	[[[][][][[][][]]][]]	-127.3	0.30443		((((((..((((((.((((((.(((.((((.....))))))).(((((((((.(((((...((((....)))).....)))))))))..)))))..(((((((((.....)))))).)))((((((.((((((((.....)))))).))......((((((((..((((.......)))).)))).))))....(((....)))..)))))).....)))))))))))).((((....((.((((((((....))))))....)).)).))))..)))))).....
SmelC534	2334019-2334126	-	S.mel.1021 chromosome	cis-encoded mRNA leader		108	[][]	-33.2	0.831265	0.571475	..((((((..........))))))......((((((((....((((((((((....(((((.((...)).))...)))...)))))))).)).....))))))))...
SmelC535	2334269-2334442	-	S.mel.1021 chromosome	sense sRNA	3	174	[][][]	-90.9	0.387215	-0.859123	.....((((((((((.....((((((....))))))....))))))))))..((((((((..(((((((.....))))))).....))))))))......(((((.(((((..(((((((((((((....)))))))))))))..))))).)))))..................
SmelC536	2334447-2334508	-	S.mel.1021 chromosome	sense sRNA	2	62	[]	-35.5	1	0.985564	....((((((((((((((.((((.((((.......)))).))))..)))).))))))).)))
SmelC537	2336008-2336067	-	S.mel.1021 chromosome	sense sRNA	2	60	[]	-28.5	0.999988	0.96737	......((((((((((..((((.((((...)))).)))).....))).)))).)))....
SmelC538	2337522-2337680	-	S.mel.1021 chromosome	cis-encoded mRNA leader		159	[[][]]	-71.6	0.999815	1.59343	.(((((((..(((((((.((((..(((....))).))))...)))).)))...((((((((...((((((.(((.(((...((((.((((((.((((....)))).))))))...))))))).))).))))))....))))))))......))))))).
SmelC539	2338605-2338718	-	S.mel.1021 chromosome	sense sRNA	2	114	[][][]	-44.8	0.686599	0.190822	...(((((....(((((....)))))...))))).((((..((.((..((((....))))..)).))..))))..(((...((((((((......)))))))).))).......
SmelC540	2350158-2350223	-	S.mel.1021 chromosome	sense sRNA	2	66	[][]	-40.1	0.998681	1.12091	....(((((....))))).(((((((.(((.(((((((.......)))))))))))))))))....
SmelC541	2353021-2353153	-	S.mel.1021 chromosome	sense sRNA	2	133	[][[[][]][]]	-60.1	0.45452	-0.522982	((((((((......)).)))))).((((((((..(((((....(((((..((.....))...(((((((((.((.........))))))))))).)))))..(((((....))))).)))))))))))))...
SmelC542	2355840-2355929	-	S.mel.1021 chromosome	sense sRNA	13	90	[[][]]	-39.4	0.992993	1.20344	.......((((.((((((((.((((((((((..(((..(((.....)))..)))...((....))))))))))))))))).)))))))..
SmelC543	2355931-2356012	-	S.mel.1021 chromosome	cis-encoded mRNA leader		82	[][]	-40.1	0.998957	1.21665	......((((((..(((((..((((((....))))))..)))))..))))))..((((((.(((.......)))))))))..
SmelC544	2356295-2356605	-	S.mel.1021 chromosome	cis-encoded mRNA leader		311	[][][[[][]][]][]	-131.2	0.379855		........(((((((((....))))))))).(((((((.(((.(((.((........)).))).))).))..)))))...((((((.(((((.(((((((..((((.....(((((((.(((((.((((((((.((((((((((.((.(((((..(((((((....)))))))...((..((((((....))))))..))............)).))))).))))))))))..)))).))))((.....))....)))))))))))))))).)))))))))))).))).))).((((.((....)).))))
SmelC545	2357504-2357597	-	S.mel.1021 chromosome	sense sRNA	2	94	[[][]]	-33.2	0.468375	-1.3881	(((.(((..((((((((((.((((((.((......)).)).))))...))))))))....))...)))...(((....))))))..........
SmelC546	2359129-2359237	-	S.mel.1021 chromosome	cis-encoded mRNA leader		109	[][]	-50.2	0.991756	1.34921	.(((...(((((((.(((.((((...)))).))))))))))...)))...((.(((((((...(((((((.((((((.....))))))))))))).)))))..)).)).
SmelC547	2359357-2359469	+	S.mel.1021 chromosome	cis-encoded antisense sRNA	2	113	[[][]]	-39.7	0.752623	0.155288	.....((((((.((..((((((..((((((((.(((((....))))).)))))).)).))).)))............((((((((.....))))).))).)).))))))....
SmelC548	2360650-2360787	-	S.mel.1021 chromosome	sense sRNA	2	138	[][][][]	-58.2	0.825248	1.26521	........((((.((((((((.((((.....))))...)))))))).)))).((((((..((((.....)))).)))))).....(((((....)))))........((((((..(((((.....)))))..))))))
SmelC549	2371597-2371855	+	S.mel.1021 chromosome	trans-encoded sRNA	2	259	[][[[][][]][]][]	-89.9	0.30055		.((((((.((.(((..(((.....)))..))).....)))))))).........((((...((((((...(((....((((((((.(((((..((((((((..(((.....)))..(((((..(((...)))))))).........((.....))....))))).)))))))).....))))))))....))).....((...))..))))))...))))((((((((((((.(((....))).))))))))))))...
SmelC550	2371815-2371974	-	S.mel.1021 chromosome	sense sRNA	3	160	[[][]][]	-79.7	0.904463	1.26574	..((((...(((..((((.....((((....(((.((((((...)))))))))..))))..)))).(((((((((((((((......)).)))))).)).)))))....)))..))))....((((((((((((((((....))))))))))))))))..
SmelC551	2373000-2373154	-	S.mel.1021 chromosome	sense sRNA	2	155	[]	-69.8	0.546041	-0.560202	((..((((((((((.(((((((((((...((...((.((((((((((.(((..(((.((((((((.(((.......)))..))).))))).)))...))).))..)))))).)).))..))...))).)))))))))))))))....)))..)).
SmelC552	2373216-2373333	-	S.mel.1021 chromosome	sense sRNA	2	118	[[][]]	-54.2	0.619713	-0.440757	...............(((..((((.(((((((((..(((((((........)))))))..(((.((((((..........))))))))).......)))))))))))))..)))....
SmelC553	2373355-2373681	-	S.mel.1021 chromosome	sense sRNA	2	327	[[[][][[][[][]]]][]]	-155.1	0.444669		.....((((((((((.((((((....(((..(((((.((((.(((((((((...((((.(((....))).))))...))))))).)).)))).)).)))..)))...(((.(((((...))))).)))....(((((.((((((((((((((.(((......)))..((.(((((....((((((((.....))))).))).((((((((((.(((((((((((...)))))..))))))))))).))))))))))))...)))..))))))).)))).))))))))).((.(((....)))))...)).)))))))))).......
SmelC554	2373691-2373871	-	S.mel.1021 chromosome	cis-encoded mRNA leader		181	[[][]]	-77	0.975897	1.60879	..........((((((((((.((((((..((((((....(((((..((((..(((((((((.((..((..(((((((((((........))))..)))).)))..))..))..)))))))))((((....))))....)))).)))))..))))))..)))))).)))).....)))))).
SmelC555	2375728-2375808	-	S.mel.1021 chromosome	sense sRNA	2	81	[][]	-36.3	0.597079	-0.848205	.....(((((((((((....(((((.((..((((((.....))))))..))))))).))).))))))))...((....)).
SmelC556	2385209-2385288	-	S.mel.1021 chromosome	cis-encoded antisense sRNA	2	80	[]	-44.6	0.997539	1.11517	......((((((((((...((((((((.((.(((...(((....)))...)))))...)).))))))...))))))))))
SmelC557	2392768-2392944	-	S.mel.1021 chromosome	cis-encoded mRNA leader		177	[][][][][]	-71.5	0.226484	-1.15549	.......((((....)))).(((((..(((..(((((.(((.........)))...))))))))..)))))..(((.(((((.(((((((..(((((((......)).)))))..)))..))))..)))))..)))..(((((((.(((....))).))))))).(((....)))..
SmelC558	2393048-2393164	+	S.mel.1021 chromosome	cis-encoded mRNA leader		117	[[][]][]	-37.5	0.398179	-1.24364	.((..(((((....(((((((....)))...(((.((..(((......))))).))).)))))))))...))..((((((...(((((.(((((....))))).))))).)).))))
SmelC559	2398177-2398336	+	S.mel.1021 chromosome	cis-encoded mRNA leader		160	[[][[][[][]]]]	-65	0.684433	0.7078	((((((.....((((.......)))).((((..(((((...(((..(((((....))))).)))(((((.....((..((.((((((((...))))))))))..))...(((((.......))))).))))).)))))...))))......))))))...
SmelC560	2404278-2404395	-	S.mel.1021 chromosome	sense sRNA	3	118	[][][]	-54.7	0.840855	0.939374	......(((((((((((((((...))))))..))..))))))).....(((((..(((((..((...))...)))))...))))).(((((((((((((....)))))))))))))..
SmelC561	2436481-2436577	+	S.mel.1021 chromosome	sense sRNA	4	97	[][][]	-49.7	0.529458	-0.649406	...((((((((...)))))))).......((((((((((.....))))).)))))....((((((((((((((......)))))))))...)).)))
SmelC562	2457706-2457774	+	S.mel.1021 chromosome	sense sRNA	2	69	[][]	-31.9	0.9927	1.10855	.......(((((........))))).((((((((.....(((((....)))))....))))))))....
SmelC563	2458912-2458976	+	S.mel.1021 chromosome	sense sRNA	2	65	[]	-35.5	0.999939	1.01662	..(((((((((.(((.(((((((((.((...)))))))))....)).))).))))))))).....
SmelC564	2480311-2480387	+	S.mel.1021 chromosome	cis-encoded mRNA leader		77	[][]	-31.6	0.908879	0.724008	((.(((((..((((......)))).......)))))...)).((((((((((((.......))))))))))))....
SmelC565	2490793-2490998	+	S.mel.1021 chromosome	cis-encoded mRNA leader		206	[[][]][[][][]][][]	-58.7	0.189441		.........((((((((.(((((....(((((.(((.....))))))))..(((((.....))))).))))))))))..)))..((((......((.((((((......)))))).))..(((.(((((....)))))..))).((....))....))))..((((((...))))))....(((((((..........))))))).
SmelC566	2496512-2496760	+	S.mel.1021 chromosome	cis-encoded antisense sRNA	3	249	[[][[[][]][]]][]	-90.9	0.277399		...(((.((((((((((......))).)))))))...(((((((((((((.(((((...((((.((.(((((..((.((((((((....))))).))))).....))))).))..((((.......)))).))))..)))))..((...))....)))))))))))))......)))..((((.((.(((((.((((.....((((((............))))))...))))...)))))..))))))
SmelC567	2503589-2503779	-	S.mel.1021 chromosome	sense sRNA	2	191	[][][][[][]]	-78.5	0.691001	0.949678	.....((.((.(((((..((.((((......)))).))))))).)).))....((((((((((........))))))))))..((((.(((.((....((.((((.....)))).)).))..))).))))....(((.((((...((.((....))..((((.(((....))))))).))..)))).))).
SmelC568	2503972-2504045	-	S.mel.1021 chromosome	cis-encoded mRNA leader		74	[][]	-25.6	0.792753	0.0855048	...........((((..........)))).....((((.((((((((((...))))))))..)).)))).....
SmelC569	2504047-2504164	-	S.mel.1021 chromosome	trans-encoded sRNA	2	118	[][[][]]	-35.41	0.869039	0.941994	.((.(((((((.....))))))).))((((..(((((((...((........))..(((((.......((((((.(((....)))))))))))))).)))))))))))..........
SmelC570	2504181-2504263	-	S.mel.1021 chromosome	trans-encoded sRNA	2	83	[][]	-31.1	0.755747	-0.0148404	....((((.....)))).......((((((...((((((((((..........(((((....)))))))))))))))))))))
SmelC571	2511022-2511096	-	S.mel.1021 chromosome	sense sRNA	3	75	[[][]]	-41.5	0.898245	0.701944	....(((..(((((.(((((.((((...))))))))).))...)))...((((((((....)))))))))))...
SmelC572	2511702-2511758	+	S.mel.1021 chromosome	trans-encoded sRNA	2	57	[]	-16.8	0.865376	0.169151	..............(((((((..........((((.((...)).)))).))))))).
SmelC573	2521303-2521377	+	S.mel.1021 chromosome	cis-encoded mRNA leader		75	[][]	-15.9	0.947378	0.909102	..((((....(((((.....)))))...))))....((.(((......(((((....))))).....)))))...
SmelC574	2521688-2521833	+	S.mel.1021 chromosome	cis-encoded antisense sRNA	3	146	[[][]][]	-66.3	0.819493	0.822751	...(((((..((((..(((((.((((.....))))))))).........(((((....((((.((((......))))...))))......)))))..)))).))))).((((((((((((((((.....)))))))))))))))).
SmelC575	2523559-2523742	+	S.mel.1021 chromosome	sense sRNA	3	184	[[][]][]	-75.3	0.979957	1.72411	.((.(((((.((.......((.((((.((((...(((.(((((........)))))....)))..))))...((((((((((((..........))))))))))))........)))).)).....)).))))).)).((((((((((((.((.((.((...)).))))))))))))))))...
SmelC576	2524155-2524249	+	S.mel.1021 chromosome	sense sRNA	3	95	[][][][]	-39.1	0.820311	1.16524	......((.(((((((........))))))))).(((....))).....((((......))))..((.((((((((((....)))))))))))).
SmelC577	2527893-2528021	-	S.mel.1021 chromosome	sense sRNA	2	129	[[][]][]	-66.1	0.9611	1.39566	......(((((.((((((((((((.(((.((((........)))).))).(((....))).)))))))).))))..)))))...(((((.(((((((((((........))))))))))))))))....
SmelC578	2528481-2528560	-	S.mel.1021 chromosome	sense sRNA	3	80	[]	-32.3	0.921057	0.719205	....(((((((((..(((.(((((..(((.((((((.((.......)))))))))))..)))))..))))))))..))))
SmelC579	2529096-2529232	-	S.mel.1021 chromosome	cis-encoded mRNA leader		137	[[][]][]	-40.1	0.942653	1.33775	.......(((.(((((((((((.(((....(((.(((...........))).))).....)))))))).((((...(((((...(((....))))))))...)))).)))))).)))......((((......))))
SmelC580	2542868-2542988	+	S.mel.1021 chromosome	sense sRNA	3	121	[[][]][]	-54.6	0.847348	0.854751	.........((((.((((...((((.(((((.....))))).))))..(((((.(((((...)))))...))))))))))).))....(((.((((((((((....))))))))))..)))
SmelC581	2544374-2544434	-	S.mel.1021 chromosome	cis-encoded mRNA leader		61	[]	-22.4	0.932764	0.599606	.......((((....(((.((.(((.((((......)))))))))))).))))........
SmelC582	2550583-2550653	+	S.mel.1021 chromosome	cis-encoded antisense sRNA	1	71	[][]	-30.9	0.881927	0.533996	...((.....))......((((((((((((.((((((((......))))))))....))))))))))))..
SmelC583	2559699-2559931	+	S.mel.1021 chromosome	open reading frame		233	[[][]][[][[][][]]]	-87.1	0.432539		((..(((((((.......((((....))))(((((....)))))....)))))))..)).(((((.....(((....)))...(((..(((((((..(((((.......)))))(((.((((...((..((((((...((((((((....))).)))))..)))))))))))).)))...((((.((.(((((......))).)).)).))))...)))))))..))))))))
SmelC584	2566793-2566968	-	S.mel.1021 chromosome	cis-encoded mRNA leader		176	[[[][]][]][][]	-63.4	0.314484	-0.887804	.......((((((((((.....((((((...)))))).....(((((((((....)))))).))).))).(((....)))..............)))))))......(((((((((((..((((....)))))))))))))))....(((.....)))..................
SmelC585	2571314-2571425	+	S.mel.1021 chromosome	cis-encoded antisense sRNA	2	112	[[][]][[][]]	-35.8	0.313478	-1.24521	.(((((....((((...((((.....))))...))))....((((.....)))).)))))((((...((((....))))...(((((((.....))).))))...))))...
SmelC586	2573483-2573739	-	S.mel.1021 chromosome	cis-encoded mRNA leader		257	[][][][[][]]	-121.7	0.554339		....(((((((((((......)))))))))))..((((..((((.....))))..))))..(((((.....)))))(((((.((...((((((((.(((((...((((((.......(((((((....((.(((((.....)))))))..))))))).((...((((((((.(((.((..((((....)))))))))..))))))))...)).......)))))))))))..))))))))...))....)))))...
SmelC587	2575832-2575947	-	S.mel.1021 chromosome	cis-encoded mRNA leader		116	[][]	-49.1	0.58288	-0.552663	......(((.((((((.........((.(((((...((((.(((....)))))))..))))))).)))))).))).((((.(((((((((((((...)))).))))))))))))).
SmelC588	2576005-2576113	-	S.mel.1021 chromosome	sense sRNA	3	109	[[][]][]	-35.3	0.907588	1.10537	.......(((...((((((...((((....(((.....)))..))))...((((....))))...)))))).)))...((((((((((......)))))))))).....
SmelC589	2578281-2578395	-	S.mel.1021 chromosome	cis-encoded antisense sRNA	1	115	[][]	-29	0.882232	0.864239	.(((((((.........))))))).........(((.((....(((((((.(((((((.((((((........)))..))).)))....)))).)).))))).))))).......
SmelC590	2592128-2592206	+	S.mel.1021 chromosome	cis-encoded mRNA leader		79	[][]	-35.9	0.995269	1.18452	....(((((((.((((((......((((....)))))))))).)))))))(((((((((.....)))))))))......
SmelC591	2594997-2595117	+	S.mel.1021 chromosome	cis-encoded mRNA leader		121	[][[][]]	-27.71	0.447093	-1.00057	((((((..(((......)))))))))..........((((((.....))).(((......(((.((.......(((((.((((..........)))).))))))))))...)))...))).
SmelC592	2607352-2607458	-	S.mel.1021 chromosome	cis-encoded mRNA leader		107	[[][]]	-39	0.355782	-1.80122	..((((((....(((.(((((((((..(((.....)))..)))).))).....))))).........((..((((((((((....))))))))))..)).)))))).
SmelC593	2616210-2616344	+	S.mel.1021 chromosome	cis-encoded mRNA leader		135	[[][]][]	-33.5	0.483531	-0.753625	........((((.....(((((.....(((((.........(((.(((((((((........))))..))).)).)))......((....))...))))).....)))))...))))...((((......)))).
SmelC594	2620514-2620665	+	S.mel.1021 chromosome	cis-encoded mRNA leader		152	[[][[][][[][]]]]	-59	0.682795	1.28564	...(((.(((((.....)))))((((..((((((....))))))........(((((((((.....)))).)))))...(((((.(((.....)))..(((((((((...)).))))))).....)))))............))))...)))
SmelC595	2620741-2620808	+	S.mel.1021 chromosome	sense sRNA	2	68	[]	-29.6	0.510979	-1.598	.(((((((((.....((((.((...(((((.....)))))...)).)))).....)))))))))....
SmelC596	2620954-2621127	+	S.mel.1021 chromosome	cis-encoded mRNA leader		174	[[][][]][]	-82.1	0.578995	0.330186	..(((((.((((((((.(((.(((......((((((((((((((......)))))...)))))))))......)))...))).)).))))))....((((......))))..((((.....((((.....))))....))))..)))))..(((((((((....))))))))).
SmelC597	2624005-2624246	-	S.mel.1021 chromosome	open reading frame		242	[[[[][]][]][]][]	-79	0.39884		.....((((((((((((.........(((((....((((((..((((.....))))..))))))...(((((.(((.(((((((((.........)))))))))....))).)))))...))))).....((......)).....))))...)))))....(((((((((((...........))))))))).))...)))...............((((((((......))))..))))..
SmelC598	2625094-2625195	+	S.mel.1021 chromosome	sense sRNA	3	102	[[][]]	-43.9	0.667322	-0.339715	......(((((((((((((..((...((...))..))..))))).)))))........(((.(((((((((.(((....))).)))))))))..)))..)))
SmelC599	2625149-2625280	-	S.mel.1021 chromosome	cis-encoded antisense sRNA	3	132	[][][[][]]	-67.3	0.476305	-0.485346	.......((((((...))))))..(((((((((((((.....)))))))))))))....(((((.....((((((............))))))..(((((((((((((....))))))))))))).))))).
SmelC600	2625202-2625346	+	S.mel.1021 chromosome	trans-encoded sRNA	2	145	[[[][]][]][]	-54.1	0.315467	-1.17648	......(((.....(((((.....((((((.((((((.....)))))).))))))...((((((....))))))..................)))))((.......)).)))...(((((((((((........)))))))))))
SmelC601	2625313-2625439	-	S.mel.1021 chromosome	trans-encoded sRNA	2	127	[][][]	-55	0.969059	1.57931	((((((.(((((((((((((........))))).))))........))))))))))..((((((((...........))))))))........(((((((((((........)))))))))))....
SmelC602	2627141-2627228	-	S.mel.1021 chromosome	cis-encoded mRNA leader		88	[][]	-40.3	0.99657	1.24347	...(((((((((((...)))))))))))..........((((.((((((.(((((......))))).)))))).))))..........
SmelC603	2632899-2632960	-	S.mel.1021 chromosome	cis-encoded mRNA leader		62	[]	-23.8	0.999956	0.985317	.....(((((((.((((.((((((((.....)))))))).....))))))))))).......
SmelC604	2632963-2633102	-	S.mel.1021 chromosome	sense sRNA	3	140	[][][]	-77.3	0.954414	1.5738	........((..((((.(((...))))))).)).((((((((((((((..((((....))))..))))))))))).))).((((((((((((.(((..(((((......)))))...))).)))))))))))).......
SmelC605	2633961-2634066	-	S.mel.1021 chromosome	sense sRNA	2	106	[][[][]]	-34.8	0.524175	-0.698546	....(((((((.((......)).))))).))....((((..((((((((((..((..((.....))....(((.....))).....))))))))))))....))))
SmelC606	2634101-2634203	-	S.mel.1021 chromosome	sense sRNA	2	103	[[][]]	-44.8	0.874286	0.673124	....((((.((((....(((.(((((((...((........)).))))).)))))..........((((((((((.....))))))))))..)))).))))..
SmelC607	2634303-2634427	-	S.mel.1021 chromosome	cis-encoded mRNA leader		125	[[][]]	-44.8	0.713088	0.0577405	........(((.((((.(((...(((((.((((((...((((.....))))...)))))).(((((((.((.(((((.(((.....))).))))).))))))).)))))))...))).)))))))
SmelC608	2635706-2635856	+	S.mel.1021 chromosome	cis-encoded mRNA leader		151	[][[][]][]	-50	0.581882	0.0656996	.((((((.......))))))(((.....((((..(((((......(((...((((((((((((...))))))))))))...((((....)))).....))).....)))))))))...)))....((((.((((((....)))))).))))
SmelC609	2643533-2643696	+	S.mel.1021 chromosome	cis-encoded mRNA leader		164	[[][]][][]	-55.6	0.452038	-0.510656	...((((((((((.((.(((((.(((((......)))))...))))).)).((((...........)))).)))))))))).............(((((((((.....)))).)))))...............(((((.((.....)))))))...........
SmelC610	2659420-2659476	-	S.mel.1021 chromosome	cis-encoded mRNA leader		57	[]	-24	0.99984	0.938659	..........((((((((((..(((.......))).)))).))))))..........
SmelC611	2664952-2665047	-	S.mel.1021 chromosome	sense sRNA	2	96	[[][]]	-44.9	0.919471	0.857114	.....((((....((((((......)))))).......((.(((((((.(((((((...((((...))))..)))))))..)))))))))..))))
SmelC612	2665580-2665654	-	S.mel.1021 chromosome	sense sRNA	2	75	[]	-29.9	0.990333	1.04027	....((((((((((((((((((.((((....((...))....))))......))))))))))).)))))))....
SmelC613	2673741-2673966	-	S.mel.1021 chromosome	cis-encoded mRNA leader		226	[][][[][]][][]	-80.5	0.22232		....(((((...)))))...((((((.....(((((...)))))......)))))).(((((((..(((..((((((((((((((....)))))))))))))).....(((((....(((((((....)))))))))))).....)))..))))).))........(((((((.((....)))))))))............(((((((....))))))).......
SmelC614	2679324-2679545	+	S.mel.1021 chromosome	trans-encoded sRNA	2	222	[[[][[][]]][[][]]]	-82.8	0.40257		..((((......((((.((((((((...(((((....)))))...........(((((..............(((((((.........)))))))....((.(((....))).)).))))))))).)))).)))).((((.((((((..(((((.(((((........)))))(((.......))).........)))))..))))))))))...))))...
SmelC615	2687994-2688126	-	S.mel.1021 chromosome	sense sRNA	3	133	[[][]][]	-61.8	0.890533	1.08658	...(((...(((((((((((..((((..(((....(((.((((......)))))))....))).)))).)))))).)))))..(((((....))))).)))..(((((((((((.....)))))))))))...
SmelC616	2695409-2695493	-	S.mel.1021 chromosome	trans-encoded sRNA	2	85	[][]	-39.1	0.893938	0.704442	..(((...(((((((.......)))))))..)))..(((.(((((((((((..((....))..)))))))))))...))).....
SmelC617	2695496-2695642	-	S.mel.1021 chromosome	trans-encoded sRNA	2	147	[[][[][]]]	-38.96	0.600746	-0.0856093	...((((...((((......(((...............)))......)))).............((..((((((....(((((..(((......)))))))).......((((.........))))...))))))...)).))))..
SmelC618	2740038-2740143	-	S.mel.1021 chromosome	trans-encoded sRNA	2	106	[][][]	-37.1	0.420766	-1.118	..........((((((.((..((...))..)))))))).........(((((((...(((((.....)))))))))))).((((........))))..........
SmelC619	2768936-2769041	-	S.mel.1021 chromosome	sense sRNA	2	106	[][]	-50.5	0.998871	1.36538	....((((((.(((((.((((.....))))))))).....)))))).((((((((((((((....((((((.....))))))...))))))))......)))))).
SmelC620	2772179-2772345	-	S.mel.1021 chromosome	sense sRNA	2	167	[[[][]][]]	-70	0.791925	0.847936	....((((...((((.(((((((((((.((((((((........))).))))).((....))...)))).)))))))))))...((((.((((..(((((((.((..((((..((((.((...))..))))..))))..))))))))))))))))).......))))
SmelC621	2795973-2796071	-	S.mel.1021 chromosome	cis-encoded antisense sRNA	2	99	[][][]	-46.3	0.812786	0.712572	.....((((....))))(((.((((((((((((((((....)))))))..))))))))).)))..(((((((((((....))...))))))))).....
SmelC622	2814141-2814278	-	S.mel.1021 chromosome	sense sRNA	3	138	[][][]	-58.6	0.872901	1.19126	...(((((((.((((.((((..(((....))))))))))))))))))........((.(((.((.(((((..((..((...))..))..)))))))...)))...))...(((((((((((...)))))))))))...
SmelC623	2816887-2816962	-	S.mel.1021 chromosome	trans-encoded sRNA	2	76	[][]	-38.4	0.992327	1.14507	...((((((.((((((...)))))).))))))..........((((((.(((((((....)))))))..)))))).
SmelC624	2817827-2817914	-	S.mel.1021 chromosome	cis-encoded mRNA leader		88	[[][]]	-41.8	0.844514	0.452796	............((((((((((((((((......)))))))....))))))......((((.(((((((....))))))))))).)))
SmelC625	2817916-2818030	-	S.mel.1021 chromosome	trans-encoded sRNA	2	115	[]	-38.6	0.364125	-1.71876	.(((((.(((((....(((..(((((...(((((.(((.((((...((((....))))...)))).....))).))))).....))))))))..))))).)))))..........
SmelC626	2818290-2818390	-	S.mel.1021 chromosome	sense sRNA	2	101	[][]	-36.5	0.587193	-0.67094	...((.((.((((((.(((......)))..))))))))..)).......((((((((((...(((.((((....)))).)))....)))))).))))....
SmelC627	2818403-2818539	-	S.mel.1021 chromosome	sense sRNA	2	137	[[][[][]]]	-51	0.820861	0.897205	(((..(((.((((..(((........))))))))))...((...((((((..((((((((....)))))))).........((((((((((((.((....)).)).))))))))))...))))))......)).)))
SmelC628	2829814-2829904	-	S.mel.1021 chromosome	cis-encoded mRNA leader		91	[][]	-36.7	0.977867	1.16954	.((((((((((.((((.....)))))))))).....))))....(((((..((.((((((............)))))))).))))).....
SmelC629	2833782-2833840	+	S.mel.1021 chromosome	cis-encoded mRNA leader		59	[][]	-18	0.903986	0.570033	..((.(((((((.(((....))).)))))...)).))......((((((....))))))
SmelC630	2836702-2836762	+	S.mel.1021 chromosome	trans-encoded sRNA	2	61	[][]	-23.3	0.600182	-1.09018	.......(((....)))......((((((((((((........))))))))))))......
SmelC631	2863313-2863414	-	S.mel.1021 chromosome	cis-encoded mRNA leader		102	[][][]	-36.62	0.502015	-0.75619	..(((((.((((((((.((((....))))...))))).))).))))).......(((((((((((.............))))))))).)).(((.....)))
SmelC632	2865421-2865538	+	S.mel.1021 chromosome	cis-encoded mRNA leader		118	[][]	-49.3	0.811736	0.550009	.(((.((.((.((((((....)))))).)).))))).......(((((.(((((((((.(((..((.((...(((((......))))).)).)).)))))).))))))..)))))...
SmelC633	2875351-2875603	+	S.mel.1021 chromosome	cis-encoded mRNA leader		253	[[[][[][]]][]]	-81.9	0.227025		..............((((....(((((((((((.((((.....))))......((((((.....(((((...........(((..(((.(((((((.....(((..(((.....)))...))).....))))..))).)))..))).............(((...(((((.((((.....)))).)))))...))).))))).....))))))....)))).))).))))....(((((....))).))))))
SmelC634	2875706-2875794	+	S.mel.1021 chromosome	sense sRNA	3	89	[][]	-36.2	0.709375	-0.186291	.(((((...((((..((.((......)))))))).)))))...((((.....((((((((((((((....)))).))))))))))))))
SmelC635	2888646-2888756	+	S.mel.1021 chromosome	sense sRNA	2	111	[[][]]	-40.4	0.966902	1.16561	.......(((((.((.(((..(((......)))..))).((((((((((..((((((((.......))))))))......))))))))))...........))...)))))
SmelC636	2890791-2890920	-	S.mel.1021 chromosome	cis-encoded mRNA leader		130	[][[][]]	-42.1	0.610985	-0.196861	.........((((...((((......)))).))))..((((((.(((......)))...((((((.((.(((((((((......))))).))))....))...))).)))....))))))..........
SmelC637	2913472-2913631	+	S.mel.1021 chromosome	cis-encoded mRNA leader		160	[][][][]	-69.06	0.620491	0.384237	((.((((((.......(((((...((((((.....))))))..)))))........))))))...))....((((.....(((..(((....)))..)))))))..(((((......)))))..(((((((((((((.....))))))))))))).....
SmelC638	2914606-2914687	-	S.mel.1021 chromosome	sense sRNA	1	82	[[][]]	-20.6	0.354841	-2.06998	............(((.....(((.....((.....)).....)))..((..((((((((.......))))))))..))))).
SmelC639	2915940-2915992	-	S.mel.1021 chromosome	trans-encoded sRNA	1	53	[]	-29.2	0.999996	0.900255	......((((......(((((((.(((((....))))).)))))))...))))
SmelC640	2919014-2919073	-	S.mel.1021 chromosome	trans-encoded sRNA	2	60	[][]	-26	0.982228	1.00546	.((((....))))..(((((((((((((.((((.....))))))))).....))))))))
SmelC641	2920269-2920409	+	S.mel.1021 chromosome	cis-encoded mRNA leader		141	[][][][]	-48.6	0.661287	0.509857	...(((((..((.(((......))).))....))))).....(((((....)))))......((((((((....))))))))..............((((((((..((((((.......))))))..)))...)))))...
SmelC642	2921789-2922084	+	S.mel.1021 chromosome	cis-encoded mRNA leader		296	[[[][[][]]][]][[][]]	-94.7	0.0989776		(((((((((((((...((((((.((((..(((.....))).......((((......((.((....)).))..............(((((((.....))))))).))))....)))))))))))))))))))).((((.((((((.((((..((((((..((((((.(((((....)).))).))).)))..))))))..))))..)))))).))))..)))..(((.........(((((..(((.(((((.((......)).))))).))))))))...((......)).))).
SmelC643	2922612-2922732	+	S.mel.1021 chromosome	sense sRNA	2	121	[][]	-48.11	0.544492	-0.68562	.....((((((((((.((((.((.((((((((((.......))))))).......))).)).......))))))).))))))).(((((.(((((............)).))).)))))..
SmelC644	2922763-2922868	+	S.mel.1021 chromosome	sense sRNA	3	106	[[][]][]	-31.9	0.302604	-1.7507	......((.....(((........))).....((.(((((.((..........)).)))))))......))......((((((((((.....))))))))))....
SmelC645	2923880-2923978	-	S.mel.1021 chromosome	sense sRNA	2	99	[[][]]	-51	0.987959	1.2073	..........((((((((((.((((((.((((((..((((.....))))..(((((((....))))))).)))))))).))))))))))))))......
SmelC646	2924467-2924555	-	S.mel.1021 chromosome	cis-encoded mRNA leader		89	[][][]	-33.4	0.629805	-0.213143	..........((.....)).(((((.((.(((......))).))....))))).((.(((((((((........))))))))).))...
SmelC647	2929169-2929230	+	S.mel.1021 chromosome	trans-encoded sRNA	2	62	[]	-20.2	0.54811	-1.52745	.............(((((.....((((((((((((....))))))))))))......)))))
SmelC648	2929248-2929355	+	S.mel.1021 chromosome	cis-encoded mRNA leader		108	[][][][]	-42.6	0.374518	-0.981942	........((((.((.(((((((.....)))))))))))))(((((((.(((...)))))))))).((.((((.......)))).))..(((............))).
SmelC649	2929409-2929568	+	S.mel.1021 chromosome	sense sRNA	2	160	[][[][]][]	-66.6	0.822685	1.18263	......((((((((((((((.((..((((....)))).))..))))).))..)))))))..(((((...(((((((.....(((((...))))).......(((.((((((.......)))))))))...))))))).))))).(((....)))......
SmelC650	2929732-2929968	+	S.mel.1021 chromosome	sense sRNA	2	237	[[[][[][]]][[[][]][]]]	-107.1	0.511087		....((((.(((((..((((.(((((((....)))))..))))))..((((.....(((((((((..(((......)))....)))))))))..((((.....))))..)))))))))((((((((((......(((((((.....)))))))((((((((.....(((......))))))))))).))...(((((((((......))))))))).))))))))........))))
SmelC651	2929974-2930238	+	S.mel.1021 chromosome	sense sRNA	2	265	[[][][]][]	-118.4	0.618888		.......((((..(((((((((((((..((((((((((.....((((....))))....((((((...((...(((((((.(((..((...))..))).))).)))))).)))))).....(((.((..(((...((((......)))).)))..))))).))))).)))))...))))).))))).)))))))..((((((....((((((((((..(((.(((((((......))))))))))))))))))))....))))))
SmelC652	2937191-2937301	-	S.mel.1021 chromosome	sense sRNA	2	111	[]	-42	0.589848	-0.65661	........(((((..(((((((.((((..(((.(((..(((((((((.((..........)))).))))))).)))...))).....)))).))))))).)))))......
SmelC653	2937985-2938127	-	S.mel.1021 chromosome	cis-encoded mRNA leader		143	[[][][]]	-47	0.337294	-1.11106	((((..((((((......))))))...((((((....)))))).......((.(((...((.((((((....((((..((((((...(((.........)))...))).)))..)))).))))))))..)))))....)))).
SmelC654	2942211-2942288	-	S.mel.1021 chromosome	sense sRNA	2	78	[][]	-31.2	0.48905	-1.44561	.......(((((...)))))..(((....((((((((((((............)))))).))))))))).........
SmelC655	2942668-2942728	-	S.mel.1021 chromosome	sense sRNA	2	61	[]	-18.9	0.940415	0.642503	.......(((.......((((((.((((((....)))).))))))))...)))........
SmelC656	2942773-2943115	-	S.mel.1021 chromosome	sense sRNA	2	343	[[][[][]][[][]]][]	-154.01	0.246221		.((((((((((.(((((....(((((((((.....)))))).))).(((.((((((((..((((((.......((.((..((((((......)))))).))))..((.((((((..........)))))).))..))))))..))))).............))).))).(((((((((..(((.((((..(((.(((((.....))))).)))..))))))).((((((((..(((......))).)).))))))))))))))).)))))...))))))))))....(((..((((.(((((.((((((.....))))....)).))))).))))..)))...
SmelC657	2944007-2944170	-	S.mel.1021 chromosome	cis-encoded mRNA leader		164	[[][[][[][][]]]]	-51	0.204361	-1.35734	..((((..((((((((....)).))))))((((...((((..(((.((((...)))))))....((((.....((((((...))))))..((((((((((....)).))))))))((.((.(((....))))).)).)))).))))....)))).....)))).
SmelC658	2944182-2944405	-	S.mel.1021 chromosome	sense sRNA	3	224	[[][]][[][]]	-96.4	0.516342		.((.(((((((((((((...((.......(((((((((.(((((((.((....)).))))))).....)))))))))....))....)))))).)))))))..((((((((......))))))))..)).(((((....((((........((((...(((((.....)).)))))))......(((((.((((((...))))))))))).))))....)))))
SmelC659	2946249-2946408	-	S.mel.1021 chromosome	sense sRNA	2	160	[][][][]	-64.8	0.452952	-0.382402	...((((((((.((((((((....))))))))......)))))))).((((((((..((..(((((..((...))..)))))..))....)))))))).........((((.((((((((.....((....)).....))))))))))))..((....))
SmelC660	2946645-2946725	-	S.mel.1021 chromosome	cis-encoded mRNA leader		81	[][]	-24.2	0.618553	-0.738214	(((....))).((((((...((((((..((.(((.((...(((.....)))..)))))))..))))))....)))..))).
SmelC661	2946768-2946920	-	S.mel.1021 chromosome	sense sRNA	3	153	[][[][][]][]	-74.84	0.879848	1.97306	......((((........)))).(((((.((((((((..............))))))))...((((.((.(((((((....))))))))))))).(((((....)))))......)))))....(((((((((((....)))))))))))...
SmelC662	2947301-2947388	-	S.mel.1021 chromosome	cis-encoded mRNA leader		88	[[][][]]	-18.7	0.599933	0.0126195	....((((........((((....))))...((((......))))..(((.((...((((.....))))..)))))....))))....
SmelC663	2951218-2951464	-	S.mel.1021 chromosome	cis-encoded mRNA leader		247	[[][[][[][[][]]]]]	-88.2	0.164385		.((((......((((((....))))))..(((.((((..((((.....))))...(((.((((...........(((((..((((((((((((((((.....))))).)).)))))).)))..))).)).(((((((.(((.((...((...((((((.....))))))..((((.....)))).....)).)).))).))))).)).......)))).))).)))).))).))))...........
SmelC664	2957731-2957818	+	S.mel.1021 chromosome	sense sRNA	2	88	[][]	-28.8	0.788581	0.202314	((((((.....)))))).......((((...(((...(((((.((....(((((((...)))))))..)).)))))..)))...))))
SmelC665	2961228-2961292	-	S.mel.1021 chromosome	sense sRNA	2	65	[][]	-15.1	0.899397	0.578293	((((.((((...))))))))....(((.(((..((((((.......)).)))).)))...)))..
SmelC666	2968909-2969078	-	S.mel.1021 chromosome	trans-encoded sRNA	2	170	[][][][]	-62.1	0.54085	0.0494618	.........(((((.......))))).((((((.(((........)))..))))))(((..(((((((.(((.(((((........)))))))))))))))..)))......(((.((.((((((((((...((((.....))))......)).)))))))).))..)))
SmelC667	2972090-2972252	-	S.mel.1021 chromosome	cis-encoded antisense sRNA	3	163	[[][[][]]]	-74.8	0.915095	1.3861	..((((((..((....((((..((..((.........))..))....((((((((..(((.(((((...((.(((((((....))))))).)).))))).)))((((((...))))))....))))))))..........))))....))..)))))).....
SmelC668	2976445-2976581	+	S.mel.1021 chromosome	sense sRNA	13	137	[][][]	-58.1	0.334031	-1.30146	..((((((.........((((((.(((((.((((((((..(((((((((....))).))).)))..)))))))))))))))))))))).))).........(((....))).(((((((((....)))))))))...
SmelC669	2981346-2981427	+	S.mel.1021 chromosome	sense sRNA	3	82	[][]	-33.1	0.918617	0.811516	((((((...(((.((....))))).......)).))))......((((((((((((((.((....)).))))))))))))))
SmelC670	2984223-2984319	-	S.mel.1021 chromosome	sense sRNA	2	97	[][]	-50.1	0.637233	-0.465768	...((((...(((...((((((((.......))).)))))...))).)))).((((((.((((((((((.((......)).))))))))))))))))
SmelC671	2986421-2986520	+	S.mel.1021 chromosome	trans-encoded sRNA	2	100	[][][]	-36.5	0.990214	1.57985	.(((((.....))))).((((((...(((.((....)).)))...)))))).....................(((((((((.....))))))))).....
SmelC672	2986608-2986818	+	S.mel.1021 chromosome	cis-encoded mRNA leader		211	[[][[][]]]	-76.9	0.889198		..(((((.((((....(((..((....))(((((..((.(((((((((.(((..(((.((((..((((..((((...........(((.((.(((...((.((((((......))))))))..))).)).)))((((.....)))).))))...))))..))))))).))))))))))..))))..))))).)))...)))))))))....
SmelC673	2987757-2987876	-	S.mel.1021 chromosome	cis-encoded mRNA leader		120	[][[][]]	-45.5	0.568083	-0.444867	..........((((((((((.((......)).)))))))))).....((((..(((((((((.(((((((....)))))))..))))..(((((....)))))..))))).)))).....
SmelC674	2992007-2992139	-	S.mel.1021 chromosome	cis-encoded mRNA leader		133	[][][[][]]	-54.3	0.288214	-1.35035	......(((((((...))))))).((.((((((.(((..(((((....)))))..))).)))))).))........((..((((((......((((((.....)))))).((....)).))))))..))....
SmelC675	2992193-2992251	-	S.mel.1021 chromosome	trans-encoded sRNA	2	59	[]	-19.7	0.99764	0.944628	.........(((((((((((........((((.....))))....)))))))))))...
SmelC676	2994409-2994499	-	S.mel.1021 chromosome	sense sRNA	14	91	[][]	-37.3	0.638817	-0.519558	..((((.(((...((...........))...)))..))))....((((.((((((.((((((((.....))).))))).)))))).)))).
SmelC677	2996119-2996223	+	S.mel.1021 chromosome	sense sRNA	2	105	[[][]][]	-30.1	0.475088	-0.940408	.(((((.((.((((((((...........)).)).))))....(((((....((((.(((...))).)))).)))))...)).)))))........(((...)))
SmelC678	2996653-2996782	-	S.mel.1021 chromosome	cis-encoded mRNA leader		130	[[][]]	-40.5	0.638666	-0.252709	..........((((......(((((...((((((((((....))))))))))(((((....((((.(((.((..((((....)))).))))).)))).....)))))........)))))...))))...
SmelC679	2997420-2997498	+	S.mel.1021 chromosome	sense sRNA	2	79	[][]	-41.5	0.997363	1.19531	((((((.(((.....))).)))..)))((((((((((.((.((((((((((....))))))))))..))))))))))))
SmelC680	2998769-2998848	+	S.mel.1021 chromosome	cis-encoded mRNA leader		80	[][]	-25.7	0.974906	1.08593	........((((((((....)))))))).....((((.((......((((.((((....))))))))...)).))))...
SmelC681	3001465-3001523	-	S.mel.1021 chromosome	cis-encoded mRNA leader		59	[]	-26.9	0.995722	0.933742	..........(((((...(((((((((((...)))))))))))....))))).......
SmelC682	3001691-3001836	-	S.mel.1021 chromosome	sense sRNA	2	146	[[][]][]	-75	0.692574	0.246192	........((((((..((.(((((((((((...((((((((........)))))))).))))))))))))).((.((((((.((((......)))).)))))).))..)))))).((((((..((....)))))))).........
SmelC683	3003798-3003889	-	S.mel.1021 chromosome	sense sRNA	2	92	[][]	-41.4	0.906242	0.820147	...(((((........)))))..(((((((..(((((.(((.((((((((((......)))).)))))).)))...)))))..))))..)))
SmelC684	3004212-3004316	-	S.mel.1021 chromosome	sense sRNA	2	105	[[][]]	-45.8	0.719481	-0.0644422	.....(((..(((((...))))).(((((((((...((((.((((((((...(((((.....)))))..))))).....))).))))))))..)))))....)))
SmelC685	3004738-3004836	-	S.mel.1021 chromosome	sense sRNA	2	99	[]	-52.9	0.49562	-1.24501	.......(((..(((((((((..((.....((...((((.((((((.....((((((...)))))))))))).))))..)).)).))))))))))))..
SmelC686	3005383-3005649	-	S.mel.1021 chromosome	cis-encoded mRNA leader		267	[[][[][]]][][][]	-98.72	0.661601		..(((..(((((...(((.(((((..((((.((((..((((..((....))..((.((((..((((...))))....(((((((((....)))))))))...............)))).))...))))))))))))..)).))).))))))))..))).....(((((((.......)))))))((((((....))))))...((((((((((.((((.......((.(((.....))).))......)))).))))))))))....
SmelC687	3043919-3044067	-	S.mel.1021 chromosome	sense sRNA	3	149	[[][[][]]]	-55.6	0.17385	-2.01069	(((....(((.(((((.((((.((...)).)))).))))).))).......(((((..((((.(((((((((..(((....)))...))).))))))....)))).......((.(((((.....))))))).))))).....)))...
SmelC688	3044611-3044714	+	S.mel.1021 chromosome	cis-encoded mRNA leader		104	[][][]	-43.3	0.862539	0.980484	....(((((....))))).(((((((.((...........)).))))))).((((((((((((((((.....)))......)))))))))))))..........
SmelC689	3046710-3046789	+	S.mel.1021 chromosome	trans-encoded sRNA	1	80	[][][]	-35.2	0.957184	1.3794	(((((((....))))))).(((((((.....)))))))..............(((((((((...))))))))).......
SmelC690	3047355-3047436	+	S.mel.1021 chromosome	cis-encoded antisense sRNA	2	82	[[][]]	-39	0.476223	-1.45103	..(((((((((((.....)))...((((((.((.((((.((............))))))))))))))...))))).)))...
SmelC691	3048822-3048904	+	S.mel.1021 chromosome	trans-encoded sRNA	2	83	[][]	-34.2	0.999919	1.23299	((((((...((((((.((.(((.........))))).)))).)))))))).(((((((((((((.....))))))))))))).
SmelC692	3053051-3053155	-	S.mel.1021 chromosome	cis-encoded mRNA leader		105	[[][]][][]	-49	0.80781	1.07424	.......(((..(((....)))...(((((.(((....))).)))))....)))...(((((......)))))...((((((((((.....))))))))))....
SmelC693	3054225-3054344	-	S.mel.1021 chromosome	cis-encoded mRNA leader		120	[[][[][]]]	-37.4	0.794283	0.76189	......(((.(((..((((...(((.....))).(((((....(((((((....(((....))).(((((.........)))))..)))))))..)))))....)))).))).)))....
SmelC694	3054418-3054499	-	S.mel.1021 chromosome	sense sRNA	3	82	[][]	-46.2	0.924772	0.837634	....(((((((...((.((......))))...)))))))(((((((((((((((.....)))))))))))))))........
SmelC695	3055082-3055178	-	S.mel.1021 chromosome	sense sRNA	2	97	[][]	-47.5	0.503236	-1.1239	.......((((...((..((((........))))..))))))((((((((((((((.....((((((((....)))))))))).)))))))))))).
SmelC696	3056365-3056467	+	S.mel.1021 chromosome	cis-encoded mRNA leader		103	[][]	-42.2	0.855447	0.657366	.......((((..((.....))..)))).......(((..((.....((.((((.((....(((((((....)))))))...)).)))).))....))..)))
SmelC697	3085356-3085428	+	S.mel.1021 chromosome	sense sRNA	2	73	[][]	-30.8	0.910234	0.699007	........((((..(((.(((((((....(((....)))...))).)))).)))...))))((((....))))
SmelC698	3086484-3086589	+	S.mel.1021 chromosome	sense sRNA	3	106	[[][]][]	-49.4	0.575118	-0.464444	....((.((((((.((((.(((...))).))))...(((((.((......)).))))).......))))))...))..(((((((((((...)))))))))))...
SmelC699	3091276-3091353	-	S.mel.1021 chromosome	sense sRNA	2	78	[]	-41.4	0.999776	1.11209	......((((((.(((..(((((.(((....(((((((((.....)))))))))....))).))))).))))))))).
SmelC700	3091808-3092049	-	S.mel.1021 chromosome	cis-encoded mRNA leader		242	[[][[][]][]]	-119	0.3199		...(((((..(((((((((((....)))))..))))))...(((((.(((((((((((((...)))))))).....((.((((((((((((((((((...))))).))))....)))))))))))........)).))).)).)))......(((((.((((.((((((((..(((((((((.((((.((.....)).))))...)))))))))..)))))))).))))...))))))))))
SmelC701	3092058-3092158	-	S.mel.1021 chromosome	sense sRNA	3	101	[][]	-47.42	0.999987	1.34406	......((((.((.(((((((((.............))))))))).)).)))).((.(((((((((((((((((.....))))))))))))..))))).))
SmelC702	3092198-3092270	-	S.mel.1021 chromosome	sense sRNA	2	73	[][]	-22.9	0.988594	1.10771	.....(((.((((((.(((....((((....))))....))).)))))).)))....((.(((....))).))
SmelC703	3092292-3092437	-	S.mel.1021 chromosome	cis-encoded mRNA leader		146	[[][[][]]]	-46.4	0.395584	-1.02316	.......((..((((((.((((.((...((((((.((...........)).))))))..)).)))).)).))))....((((((..(((((.((((......)))).)))))..(((.......)))...)))))).)).......
SmelC704	3103159-3103235	-	S.mel.1021 chromosome	sense sRNA	4	77	[][]	-48.1	0.999998	1.19098	......(((((((((........))))))))).....(((((((((((((((((.....))))))))))))))))).
SmelC705	3104796-3104892	-	S.mel.1021 chromosome	sense sRNA	2	97	[[][]]	-39.7	0.916595	0.847255	((.((((..(((..(((((.....((((....))))......(((((((..(((.....)))...)))))))..)))))..))).)))).)).....
SmelC706	3105298-3105445	-	S.mel.1021 chromosome	trans-encoded sRNA	2	148	[[][][]]	-54.4	0.987204	2.01342	((((...((((....(((....(((((((((((((.(((((......)))))...))))).......(((((.........)))))((((..((((((....))))))...))))))))))))....))).)))).....))))....
SmelC707	3108970-3109148	-	S.mel.1021 chromosome	sense sRNA	1	179	[][[][[][]][]]	-56	0.378149	-0.438252	........((((((..((.....))..))))))..((((.((..(((((......)))))..)).((.((((..(((((((..(((((......)))))..))))).))..((......))....)))))).....((((((.(((((((.......)))))))))))))...))))..
SmelC708	3114587-3114776	-	S.mel.1021 chromosome	cis-encoded antisense sRNA	3	190	[[][[][[][]]]]	-86.6	0.486341	-0.196525	((((((..(((((....))))).((((((..((((...(((((.......((((((((.....))))))))((((((....(((...)))..(((.(((.((((((((((((((.....))))))))))))))...))))))......)))))).......)))))...))))))))))..))))))...
SmelC709	3117392-3117512	-	S.mel.1021 chromosome	trans-encoded sRNA	2	121	[][[][]][]	-42.3	0.864915	1.32694	...((((((((((((.....))))))))))))...(((((.((..(((....)))......(((.....)))..)).)))))..((((((((...((((.....)))).))))))))....
SmelC710	3143688-3143743	+	S.mel.1021 chromosome	cis-encoded mRNA leader		56	[[][]]	-24.8	0.943214	1.06662	..(((......(((....)))..(((((((((...)))))))))........))).
SmelC711	3164747-3164894	+	S.mel.1021 chromosome	cis-encoded mRNA leader		148	[][[][]]	-72.8	0.875834	1.08876	.........(((((((((((...(((((.((((..((((.(((((((........)))))...)).))))...))))...)))))....)))))))))))((((.(((.(((((((...)))))))((....)).....))).)))).
SmelC712	3166496-3166581	+	S.mel.1021 chromosome	sense sRNA	2	86	[[][]]	-33.8	0.566466	-0.96178	...(((((((((..((((..(((((.((((((...)).))))......((....))..)))))..)))).....)))))))))...
SmelC713	3185490-3185601	+	S.mel.1021 chromosome	cis-encoded mRNA leader		112	[][][]	-24	0.711858	0.303964	.........(((((((...(((((.((((.((....)).)))).)))))..)))))))..(((((...)))))....(((.(((((.........)))))))).........
SmelC714	3199103-3199213	-	S.mel.1021 chromosome	cis-encoded mRNA leader		111	[[][]][]	-45	0.989456	1.48867	....(((.(((((....)))))....((((((((.((....)).))))))))..)))..(((.((((((((.......((((.(((....))).)))).)))))))).)))
SmelC715	3215939-3216062	+	S.mel.1021 chromosome	cis-encoded mRNA leader		124	[][[][]]	-52.5	0.994398	1.53216	..(((((((((.........))))).))))..........((.(((((((((.....((((((...(((....)))...)))))).(((((.(((((....)))))))))).))))))))).))
SmelC716	3226541-3226731	-	S.mel.1021 chromosome	sense sRNA	2	191	[[[][]][]][]	-78.3	0.731503	0.833327	...((((........((((((......((..((((((((((((.(((....((((..((((...))))..)))).......((((.(((((....))).)).)))).))).))))))))).))).))......)))))).(((.((((((((((.....)))))))))).)))...))))(((....))).
SmelC717	3228252-3228554	-	S.mel.1021 chromosome	sense sRNA	2	303	[][][][[[][]][]]	-125.9	0.349968		...(((............))).(((((((((...(((((....)))))..))))))))).....((((((..(((....)))....)))))).......((((((((.((((.(((((.((.....((((((((((((..((((((.(((.((((.((((...((((.....(((((..((((...))))..)))))....(((((((....)))).)))))))...))))..))))..))).))..(((.....))).))))))))))))))))...)).))))))))))))))))).....
SmelC718	3228842-3228918	-	S.mel.1021 chromosome	sense sRNA	2	77	[][]	-20.52	0.924458	0.799046	...(((...(((.....)))...)))....((((((((((...........((((......))))..))))))))))
SmelC719	3242620-3242739	-	S.mel.1021 chromosome	cis-encoded mRNA leader		120	[][]	-54.6	0.797253	0.494181	.((((((.((((((((.....))))...))))))))))................((((((((((..((((((((((.((((.......)))).)))))))))).))))).))))).....
SmelC720	3242875-3243013	+	S.mel.1021 chromosome	cis-encoded mRNA leader		139	[][]	-48.9	0.350451	-1.44703	.(((((..(((((((...(((...........))))))))))...)))))(((......((((.((((....(((((.((((((.(((............)))))))))...))))).))))))))...))).......
SmelC721	3251525-3251600	+	S.mel.1021 chromosome	sense sRNA	2	76	[[][]]	-36	0.70312	-0.311407	....(((.((((..((...((((.(((((....))))).)))).)).)))).((.((((......)))))).))).
SmelC722	3256065-3256388	-	S.mel.1021 chromosome	cis-encoded mRNA leader		324	[[][[][[[][]][]]]][]	-144.1	0.558653		(((..((((.((((((....)))))).))))..(((((....(((((..(((......((((..((((((.(((((.((....)).(((((((((...(((((((((((((...(((((((.(((((((((((.......))))))))))).............(((((.((((((...))))))....)).)))...))))))).))))..)))))))))...))))(((((.....))))).........)))))...........)))))))))))..)))).))).))))))))))....)))((((.........))))
SmelC723	3268133-3268315	-	S.mel.1021 chromosome	cis-encoded mRNA leader		183	[][][[][][]]	-70.3	0.307796	-0.790287	...((((((((.((.((....)))).))))))))...(((((......(((((.((...((.((((((.....)))))).)).))))))).)))))...(((((((((.(((.........(((((.....)))))(((......)))..(((((((....))))))).))).))))))))).
SmelC724	3271216-3271321	+	S.mel.1021 chromosome	cis-encoded mRNA leader		106	[[][]]	-31.5	0.442659	-1.3935	......((....((((.....))))(((((....((((..(((((....((((.((((......)))).)))).....)))))..)))).))))).))........
SmelC725	3278905-3278998	+	S.mel.1021 chromosome	sense sRNA	3	94	[][]	-55.1	0.981736	1.21172	((.((((......((((......(((((((((((....)))))))))))..))))......)))))).(((((((((....)))))))))....
SmelC726	3283908-3284041	+	S.mel.1021 chromosome	cis-encoded mRNA leader		134	[][][[][]]	-54.4	0.506922	-0.348462	((((..........)))).(((((...)))))...((((.((((((.....(((..((.((((((....))))))))..))))))))).((.(((((((.((((.........))))..))))))).)).))))
SmelC727	3284822-3284958	+	S.mel.1021 chromosome	sense sRNA	13	137	[[][]][]	-61.2	0.994413	1.58053	..((((((.......((((.(((..((((....)))).))).))))...((((......))))....))))))...(((((.((((((((.(((((.((.........)).)))))))))))))..)))))......
SmelC728	3286285-3286389	+	S.mel.1021 chromosome	sense sRNA	2	105	[][]	-40.9	0.915519	0.963824	.....((((((((((((((.(((((((((..((.......))..))))))).)).))).))..))))))))).....((.((((..(((....)))...))))))
SmelC729	3287410-3287486	+	S.mel.1021 chromosome	sense sRNA	3	77	[]	-26.4	0.99066	1.06281	.(((((.(((((((((((......((((..((((....)))).))))...)).))))))))).)).)))........
SmelC730	3291042-3291351	-	S.mel.1021 chromosome	cis-encoded mRNA leader		310	[][[][]][[][[][]]][]	-137.1	0.199025		(((((.....)))))......((((..((.((((((.((.....)))))))))).((((.((((((((((((...))))))))))))))))..)))).(((((((.((((.....)))).(((((..(((((..((.(((((.(((.....)))..((((((((.(((((....)))))..))..)))))).....))))).))..)))))...)))))))).))))......((((((((..((....((((..((.(((((.......(((((....)))))..)))))))))))))..)))))))).
SmelC731	3291419-3291532	-	S.mel.1021 chromosome	sense sRNA	2	114	[[][]][]	-45.3	0.788284	0.55237	.....((((((..((((.((((...((....(((((....)))))...)).(((((....))))).)))).))))..)))))).(((((((.(((....))).)))))))....
SmelC732	3291700-3291820	-	S.mel.1021 chromosome	sense sRNA	2	121	[[][]]	-46.02	0.443634	-1.2454	((.((((.............((((.....)))).((((((..((((((((((..(((((((((........))))))..)))....))))))))))...........)))))).)))).))
SmelC733	3291887-3291981	-	S.mel.1021 chromosome	sense sRNA	2	95	[[][]]	-34.3	0.529143	-1.07834	........((..(((((...((....)).(((((((....((((...(((((..........)))))....))))..))))))).))))).))..
SmelC734	3293366-3293600	-	S.mel.1021 chromosome	cis-encoded mRNA leader		235	[][[][]]	-104.9	0.565469		.((((((((.(((((.((((.(((((....)))))...)))).))))).))))...))))..........(((..((((((((..((((((((.(((.((((.((((..((.((..((((((.......))))))..)).)).)))).)))))))......))))))))..(((.....(((((((((.....)))).)))))....)))........)))).))))...)))..
SmelC735	3294527-3294582	-	S.mel.1021 chromosome	sense sRNA	2	56	[]	-15.6	0.991398	0.880095	......((((((..((.....((((((......))))))..))..)))))).....
SmelC736	3294596-3294717	-	S.mel.1021 chromosome	sense sRNA	2	122	[[][]][]	-50.5	0.235823	-1.96632	........((....(((((((....)))))))(((((..((((....)))).))))))).......((((((....((((((.((.(((........)))))))))))..))))))......
SmelC737	3294730-3294900	-	S.mel.1021 chromosome	sense sRNA	2	171	[][]	-81.5	0.99461	1.70862	.....((((((((((((((((.((...((.((((...(((((.....))))).)))).))...)).)))))....)))))).)))))...(((..((.(((((.((((((.((((....(((((..(((....))))))))..))))....)))))).))))).))..)))
SmelC738	3295435-3295659	-	S.mel.1021 chromosome	sense sRNA	2	225	[[][]][[][]]	-84.3	0.216985		.....(((((.(((((..((((((.....))))))......((((.....)))).......))))))))))........((((..((((((..((.(((.((.....((((.(((((((((...((((......)))).)).)).))))).))))((((((..((((.((.((.......)).)).))))))))))..)).)))...)).)).))))..))))..
SmelC739	3295708-3295808	-	S.mel.1021 chromosome	cis-encoded mRNA leader		101	[][]	-34.6	0.685311	-0.191988	.((((((((((.....(((((....))))).....)))))).)))).............((.(((((((((....(((....)))..)))))))))..)).
SmelC740	3298682-3298768	+	S.mel.1021 chromosome	cis-encoded mRNA leader		87	[[][]][]	-23.6	0.339087	-1.63788	((.(((....((.(((((((.....)))))))..))..((((....))))........)))..))....(((.....))).......
SmelC741	3299411-3299522	+	S.mel.1021 chromosome	sense sRNA	3	112	[[][]][]	-46.5	0.379822	-1.35723	.................((((..((((....((((......)))).((((.((....))))))..))))..))))..((((((((((((((....))))))))))))))...
SmelC742	3305410-3305527	-	S.mel.1021 chromosome	cis-encoded mRNA leader		118	[[][[][]]]	-44	0.671864	0.185512	.......((((.((....))....(((((..(((((((......))))))).(((..((((((((..((((....)))).))))))))...)))......))))))))).........
SmelC743	3321954-3322039	-	S.mel.1021 chromosome	sense sRNA	2	86	[][]	-42.4	0.776401	0.118834	.........(((((((((..((.(((.(((...))).))))).))))).)))).((((((((((......)).)))))))).....
SmelC744	3332674-3332752	-	S.mel.1021 chromosome	sense sRNA	2	79	[]	-42.6	0.991977	1.07855	...((((((((((...(((((.....(((..(((((((.....))))))))))...)))))....))))))))))....
SmelC745	3334529-3334683	+	S.mel.1021 chromosome	cis-encoded mRNA leader		155	[[[][]][]][]	-57.2	0.803682	1.0844	.(((((.(((((..((......(((((((.((((((.......))))))..........((((((..........))))))))))))).....(((..(((((((((....)))))..)))))))))..))))))))))(((((...)))))...
SmelC746	3367560-3367615	-	S.mel.1021 chromosome	sense sRNA	2	56	[]	-11.7	0.999856	0.92908	.....((((...((((.......((((.....))))....))))...)))).....
SmelC747	3368040-3368294	-	S.mel.1021 chromosome	cis-encoded mRNA leader		255	[[[][]][]][]	-81.4	0.312081		...((((.....(((..(((((((((((((((((.((.....)).)))........))))))))..)))).))...((((.....)))).))).(((((((.(((((.((.((((((((....((((........(((((((..((((.......))))....)))))))..))))....)))))))).))..)))...))))))))).........))))..(((((...((((....)))).)).))).....
SmelC748	3368433-3368543	-	S.mel.1021 chromosome	trans-encoded sRNA	2	111	[][[][]]	-30.8	0.86401	0.911754	..........((.....)).........((((.(((((..........(((((..((((.....)))).))))).(((((.......)))))....)))))))))......
SmelC749	3383055-3383121	-	S.mel.1021 chromosome	trans-encoded sRNA	1	67	[[][]]	-21.3	0.947609	0.986962	......(((((((((....))).((((....(((.((((......)))).))))))).))))))...
SmelC750	3438825-3439002	+	S.mel.1021 chromosome	cis-encoded mRNA leader		178	[[][]][][[][]]	-68.6	0.608315	0.471057	.(((.((((((..(((...)))..))))))..((((((.......)))))).)))..((((((((((..((....))..))).)))))))..........(((((.........((((((((((....)))).)).))))...((((((((...........)))))))))))))...
SmelC751	3439089-3439310	+	S.mel.1021 chromosome	sense sRNA	2	222	[][[][]]	-101.8	0.896712		....((.(((...((((((((.(((((((....)))))))))))))))..))).))..(((......((((.(((.(((((...((((.(((.....(((.((((...((((((....)))))).....)))).))).))).))))....))))).)))))))..(((((.((..(((.((((.(((((.....))))))))))))..)).)))))...)))
SmelC752	3439569-3439771	+	S.mel.1021 chromosome	cis-encoded mRNA leader		203	[[][]][][][]	-84.2	0.27604		....((((.....((((((.((((((((((.........((((...))))))))))))))))))))..(((((....(((......))).......))))))))).......(((((((.(((.....))))))))))....(((....)))................(((((((((.((((......)))).))))))))).
SmelC753	3439975-3440123	+	S.mel.1021 chromosome	sense sRNA	2	149	[[][]][]	-62.4	0.766573	0.597647	...((((..((((((((((........)).)).)))))).((((.((((.(((((((....(((((.....)))))..))))))))))).))))................))))......((((...((((((.....)))))).))))
SmelC754	3440133-3440306	+	S.mel.1021 chromosome	sense sRNA	2	174	[[][]][]	-75.1	0.402869	-0.891685	..((((.(((((((.....))))))).((((((.........))))))...)))).(((((.((((.((((((((((((((((((((...(((..((((.((((((.....)))))))))).))).))))))))....))).))))....)))))........)))).))))).
SmelC755	3445341-3445407	+	S.mel.1021 chromosome	sense sRNA	2	67	[][]	-15.5	0.969542	0.973371	.((((((((((.....))))))))))...((.(((.(((((......))))))))....))......
SmelC756	3445818-3445960	+	S.mel.1021 chromosome	cis-encoded mRNA leader		143	[][[][]]	-73.42	0.575029	-0.295684	...(((((((((.((((((........))))))))).))))))(((((((((((.(((((......((((((((((((.....)))).)))))))).......)))))..(((........))))))))))))))........
SmelC757	3446534-3446637	+	S.mel.1021 chromosome	cis-encoded mRNA leader		104	[][][][][]	-41.8	0.425773	-0.392116	...(((((......))))).((((.......)))).........(((((........))))).(((((((....)))))))(((((((....))))))).....
SmelC758	3451126-3451215	-	S.mel.1021 chromosome	cis-encoded antisense sRNA	2	90	[][]	-38.1	0.741875	-0.0160136	........(((((........))))).....((((.((((.(((((((((.((((........)))).))).))))))))))))))....
SmelC759	3452037-3452260	-	S.mel.1021 chromosome	cis-encoded mRNA leader		224	[[][[][]]]	-77.9	0.4272		........((.......((((.(((((((...((((((.....(((((((((((((....))))))))...)))))..(((.((((..((..((((.((((((((((...(((.....(((((...))))))))...)))))))).)).(((........)))...........))))..))..)))))))..))))))...))))))).))))..))......
SmelC760	3458131-3458298	-	S.mel.1021 chromosome	cis-encoded mRNA leader		168	[[][[][]]]	-71.2	0.47447	-0.56726	............(((.(((((......)))))..(((..((((.((((.(((.(((((..(((((((((...((((((.........))))))..)))))..))))..)))))..........((((((((.....)))))))).))))))))))))))...)))...
SmelC761	3458422-3458487	+	S.mel.1021 chromosome	sense sRNA	1	66	[[][]]	-17.4	0.458297	-1.60914	.....((.((((..........(((((.......)))))..(((((....))))).))))..))..
SmelC762	3461772-3461886	+	S.mel.1021 chromosome	cis-encoded mRNA leader		115	[][]	-42.76	0.712995	0.062021	((((((.((..(((((((((.((((((...............))))))))....)))))))...)).))))))....((((((((((.((((.....)))).))))))))))...
SmelC763	3465974-3466158	+	S.mel.1021 chromosome	sense sRNA	2	185	[][][][[][]]	-67.7	0.348822	-0.678878	...........(((.(((((((.........)))))))))).((((.((....)).)))).((((((((.((((..((.(((...)))...))..)))).....))))))))...((((.(((((........))))).(((((((((((((..((.....))...))))))))..)))))))))
SmelC764	3472924-3473053	+	S.mel.1021 chromosome	sense sRNA	3	130	[][][][]	-62.6	0.940458	1.79825	.....(((((..((((....))))......))))).((.((.((((((.....)))))).))))...........(((((((((.....)))))))))....((((((((((....))))))))))....
SmelC765	3473144-3473210	+	S.mel.1021 chromosome	trans-encoded sRNA	2	67	[][]	-35.9	1	1.1371	..((((((.....))))))((((((.((...(((((((((.......))))))))))).))))))..
SmelC766	3487249-3487353	-	S.mel.1021 chromosome	sense sRNA	2	105	[][]	-41	0.726169	0.0408879	...(((((((..(((((.(((((((((((.....((...........))....))))).))))))..))))).........)))))))..(((........))).
SmelC767	3490441-3490538	-	S.mel.1021 chromosome	sense sRNA	2	98	[[][]]	-34.2	0.351418	-1.92712	.((((((((......))))..((((.((((((((....(((((((((((..........))))).)))))).)))))))).)))).))))........
SmelC768	3499098-3499207	-	S.mel.1021 chromosome	sense sRNA	3	110	[][][]	-41.7	0.628495	-0.107049	..........((((..((((......))))....)).)).(((((((((..((.((....))..))..)))))...))))..(((((((((((....)))))))))))..
SmelC769	3499654-3499722	-	S.mel.1021 chromosome	cis-encoded mRNA leader		69	[[][]]	-19.9	0.765244	0.0124697	..((.((..((((.(((((((((.((....)).)).))))))))))).((.......))..)).))...
SmelC770	3499774-3499866	-	S.mel.1021 chromosome	trans-encoded sRNA	2	93	[[][]]	-30.1	0.658033	-0.453099	......((((.((((...........(((((.....))))).....((((.((((((..((....))..)))))).))))....)))).))))
SmelC771	3501644-3501772	-	S.mel.1021 chromosome	cis-encoded mRNA leader		129	[[][]]	-50.6	0.906211	0.987725	.((..((...(((((((.((((((.......((((..((.....))..))))...((((((.....(((((((.(((...))).))))))))))))).........)))))).)))))))..))..)).
SmelC772	3502526-3502638	+	S.mel.1021 chromosome	cis-encoded antisense sRNA	1	113	[][]	-35.1	0.66774	-0.170348	...........(((((((((....((((((......((((......((((......))))....))))))))))))))))))).((((((((((...))).))))))).....
SmelC773	3506124-3506319	+	S.mel.1021 chromosome	sense sRNA	1	196	[[][]]	-79.63	0.922278	1.43998	....(((((...................(((...((.((((((((((((.((((((((.(((((.........(((((((((.((......)))))))))))........))))).)))).)))))))....)))))).))).))...))).......(((..(((((.........)))))..))).)))))...
SmelC774	3506726-3506908	+	S.mel.1021 chromosome	sense sRNA	3	183	[][][[][]][][]	-74.8	0.814407	2.0129	.((((((.......)))))).((((....))))..(((((..((((....)))).....(((((......))))).....)))))...((((((.((((.((.....(((((.(((.((((....)))))))..))))))).)))).)))).))..(((((((((((....))))))))))).
SmelC775	3509658-3509803	+	S.mel.1021 chromosome	trans-encoded sRNA	1	146	[][][]	-67.7	0.992991	1.78998	.(((((((((((....((.......))..)))))))).))).(((((((((((.(((...)))...))))).)))))).((((((((((((((...((((.......((....))...))))...)))))))))))))).......
SmelC776	3509729-3509830	-	S.mel.1021 chromosome	sense sRNA	4	102	[][]	-49.8	0.965303	1.18041	...((((((((........))))))))...((.((((((((.((((.(((.(((((.(((....))).....))))).))).)))).)))))))).))....
SmelC777	3513609-3513758	-	S.mel.1021 chromosome	cis-encoded mRNA leader		150	[][[][[][]]]	-52.8	0.458818	-0.519684	..((((((.......)))))).......((....(((((((..(((((.....)))))(((((((((.((((..((....))..))))..(((.....(((((.....)))))..))).)))))))))......)))))))....))...
SmelC778	3522269-3522383	+	S.mel.1021 chromosome	trans-encoded sRNA	2	115	[][[][]]	-41.7	0.807407	0.651227	......((((.((((....)))).))))((((..((((.(((((((....(((.........)))))).))))...((((((..((((...))))..))))))))))..))))..
SmelC779	3532867-3532968	+	S.mel.1021 chromosome	cis-encoded mRNA leader		102	[[[][]][]]	-33.3	0.379024	-1.22071	...((((.(((((((((.(((.((......)).))).))).....(((.....))).)))).))...(((...((((......))))....)))..))))..
SmelC780	3536611-3536790	+	S.mel.1021 chromosome	cis-encoded mRNA leader		180	[][[][[][]]]	-81.3	0.836014	1.27261	..(((((.......)).))).((((..((((..((((.(((((........)))))))))..))))..(((((((((((.(((((..((((.(((..(((.((....))..))).))).))))..((.((.((((((....)))))).)).))...))))).)))))))))))..)))).
SmelC781	3539507-3539650	+	S.mel.1021 chromosome	trans-encoded sRNA	1	144	[[][[][]]]	-62.5	0.878817	1.1711	..........((((.((.....)).(((((((..((((.((((((((...((((....))))..)))))))).(((.....(((.((((((.((.....)))))))).)))..))).......))))...))))))).))))..
SmelC782	3539784-3540131	-	S.mel.1021 chromosome	sense sRNA	3	348	[[][[[][][]][[][]]]][]	-139.62	0.244333		..((((((...((..((((((......((((((.((((((......))..(((..((((((((((((..((((((.((((....)))).)))))).((((((..((((...))))...)).))))..(((((((....))).))))..)))...)))))))))............((((((((((((.(((..(((((((....((((..(((((......))))).....(((((.....))))).))))..)))))))...........))).)))))).))))))))).)))))))).)).))))))...))...))))))((.(((((........))))))).
SmelC783	3540385-3540632	-	S.mel.1021 chromosome	cis-encoded mRNA leader		248	[[][[][[][]]]]	-96.42	0.415277		.(((.((.((((((((......)))))))))).....(((((...(((((((((........)))).)))))....((((((((.(((.(((((((((.(((.((((.(((.....((((((.(((..((((((...))))))...........)))))))))....))).)))).)))))))))..))).....((((((......)))))).....))).))).))).)).))))).)))......
SmelC784	3540654-3540738	-	S.mel.1021 chromosome	trans-encoded sRNA	2	85	[][]	-40.4	0.998078	1.23188	..........((.((((((((..(((((((.....)).)))))..)))).))))))..((((((((((......)))))))))).
SmelC785	3541177-3541342	-	S.mel.1021 chromosome	trans-encoded sRNA	2	166	[][[][]]	-72.4	0.316045	-1.33264	...((((((..(((...((((((......))))))..)))...)))))).((.((..((..(((((((((((...((((((....))))))..)))))))))))..))..(((((((.(((((((....))))........))).)).)))))...)).)).....
SmelC786	3543080-3543162	-	S.mel.1021 chromosome	sense sRNA	2	83	[]	-42.6	0.999812	1.14931	.......(((((((((((.((((((.(((((....((((......))))..))))).)))))).)))))))))))........
SmelC787	3545654-3545824	-	S.mel.1021 chromosome	sense sRNA	3	171	[[][]][]	-88.24	0.652268	0.196706	..(((..((.(((((((.((((((((..(((((......(((((((((..............))))))))))))))....)))))))).))).....(((...(((((........)))))...)))..))))))..)))...((((((((((....))))))))))....
SmelC788	3548548-3548706	-	S.mel.1021 chromosome	sense sRNA	3	159	[[[][[][]]][]]	-61	0.541017	0.019243	.....(((.....(((((.(((((.....))))).(((((.......((((((.....((((.((.....)))))).))))))...........((.((((((....))))))))...)))))....)))))..(((((((((...)))))))))))).
SmelC789	3548774-3548865	-	S.mel.1021 chromosome	cis-encoded mRNA leader		92	[][]	-22.2	0.763929	0.113075	....(((((..(((((((.((((((....(((((......)))))..)))))))))......))))...)))))........((.....)).
SmelC790	3549337-3549422	-	S.mel.1021 chromosome	sense sRNA	2	86	[]	-45.6	0.999809	1.1703	.........((((((((((((((.((((((..((((((((.(((.....)))))))).)))..)))))).)))))))))))..)))
SmelC791	3573238-3573298	-	S.mel.1021 chromosome	sense sRNA	4	61	[][]	-22.4	0.609138	-1.04461	...........(((....)))(((((((((((((..((....)))))))))))))))....
SmelC792	3579794-3579862	-	S.mel.1021 chromosome	sense sRNA	2	69	[[][]]	-26	0.983085	1.16452	........(((..(((.((.....)).))).((((((((.(((......))).))))))))..)))...
SmelC793	3587656-3587718	+	S.mel.1021 chromosome	sense sRNA	14	63	[[][]]	-29.3	0.988894	1.23593	(((.((..(((((...........)))))..(((((((((.....))))))))))).)))...
SmelC794	3616682-3616928	-	S.mel.1021 chromosome	cis-encoded mRNA leader		247	[[][]][][[][]]	-96.2	0.400799		......(((.((((((((((((..((((....((((..((((...))))))))....))))(((((..........)))))......)))))))))))))))...((.(((((((...((......))...))))))).))...((.((..(((((.....((((.((((.(((..(((((....((((.....))))(((((.....)))))..))).))..))))))))))).)))))..)).))
SmelC795	3617064-3617146	+	S.mel.1021 chromosome	sense sRNA	2	83	[][]	-26.7	0.498221	-1.32212	...(((((..........((((((....))).))))).)))....(((((......((((((........)))))).))))).
SmelC796	3634147-3634247	-	S.mel.1021 chromosome	cis-encoded antisense sRNA	1	101	[][]	-37.5	0.569658	-0.756533	..((((((....))))))...................(((((.((((..((...((((...((((.((.....)).))))))))...)))))).)))))..
SmelC797	3636732-3636809	-	S.mel.1021 chromosome	cis-encoded mRNA leader		78	[][]	-38.6	0.846015	0.400358	....(((.((((....)))).))).((((((((((.(((((.(((....))).))))).....)))))))))).....
SmelC798	3636910-3636973	+	S.mel.1021 chromosome	cis-encoded mRNA leader		64	[[][]]	-17.7	0.996032	1.26571	.....(((.......((((......))))...(((((.......))))).)))...........
SmelC799	3651599-3651705	-	S.mel.1021 chromosome	sense sRNA	2	107	[[][]]	-46	0.783611	0.259345	........((((.(((((((((((((((((..((((.....)))).((.((.((.((((((......))).))))).)).))))))))))).))))))))...))))
SmelC800	3652465-3652538	-	S.mel.1021 chromosome	cis-encoded mRNA leader		74	[][]	-8.6	0.566262	-1.10346	.....((((.((...........)).)))).....(((.((((............)))))))............
SmelA001	1002-1054	+	S.mel.1021 pSymA	trans-encoded sRNA	2	53	[]	-10.2	0.69729	-0.856184	..(((..(((((.((((((.....))))))))))))))...............
SmelA002	1341-1491	+	S.mel.1021 pSymA	sense sRNA	1	151	[][[][]][]	-61.8	0.881417	1.49625	.(((..((.....))..)))...((((((....((((.((((((.((((.((((((....))))))))))))).)))..)))).(((.((.....)).))).))))))......(((((((.(((((((.......))).)))))))))))
SmelA003	15179-15268	+	S.mel.1021 pSymA	trans-encoded sRNA	2	90	[][]	-50.8	1	1.31592	(((((((((((((((......)))))))))..)))))).(((((((((((((((.((((......)))).))))))))))))).))....
SmelA004	25764-25849	-	S.mel.1021 pSymA	sense sRNA	3	86	[[][]]	-40.8	0.905706	0.778678	...((((....(((((((((......))))))..))).(((((((.((((.((.(((.....))).)).))))))))))).)))).
SmelA005	59260-59340	-	S.mel.1021 pSymA	cis-encoded mRNA leader		81	[][]	-29	0.990307	1.19987	...(((.((.(((((.......))))))))))......(((...(((((((((((....)))))))..))))..)))....
SmelA006	59621-59719	+	S.mel.1021 pSymA	cis-encoded mRNA leader		99	[][][]	-28.1	0.516126	-0.647046	......(((.((.(((.(((....)))))))).)))....(((......))).....((((((((....(((((........))))).))))).)))..
SmelA007	100360-100536	-	S.mel.1021 pSymA	sense sRNA	3	177	[][][][]	-82.3	0.752151	1.15417	.((((((((((((.......))))).)))))))..........((((((.((((((........))))))))))))....((((((((.((((((((.(((.......))).))))))))))))).)))..((.(((((((((((((((((((...)))))))))))))))))))))
SmelA008	100682-100743	-	S.mel.1021 pSymA	cis-encoded mRNA leader		62	[][]	-12.4	0.858781	0.376135	..((.((.....(((....))).....))....)).((((....))))..............
SmelA009	120205-120306	+	S.mel.1021 pSymA	cis-encoded antisense sRNA	2	102	[][][]	-42.8	0.869347	1.05564	.......(((((.......)))))...((..((((((((((.((.((....)).)).)))))))...)))..)).((..(((((((....)))))))..)).
SmelA010	120317-120417	+	S.mel.1021 pSymA	cis-encoded antisense sRNA	1	101	[][][]	-51	0.999443	1.67719	....((.(((((((((.......))))))))).)).(((((....)))))..(((((((((((((((((........)).)).))))))))))))).....
SmelA011	127877-127988	+	S.mel.1021 pSymA	trans-encoded sRNA	2	112	[][[][]]	-43.3	0.922784	1.22425	((((((........)))))).....(((...(((.(((((.((((.....)))).))))).))).(((((((((((((..........))))))))).))))....)))...
SmelA012	130973-131072	-	S.mel.1021 pSymA	trans-encoded sRNA	2	100	[[][]][]	-44.3	0.638743	-0.130757	(((.((((.(((((..((........))..))))).)))).((((((.......))))))........)))...(((((((((((....)))))))))))
SmelA013	198082-198208	-	S.mel.1021 pSymA	cis-encoded antisense sRNA	3	127	[[][]][]	-45.26	0.497196	-0.702319	.((.((.((....)).))....(((((((((..(((((..((((...............))))...)))))..)))))))))...)).(((...((((((((.....))).)))))...))).....
SmelA014	206669-206772	+	S.mel.1021 pSymA	trans-encoded sRNA	2	104	[][]	-54.6	0.985849	1.33757	.(((((((...((((((......((.((((((.....))))))))..))).)))...))))))).((((((((((((((.....)))..)))))))))))....
SmelA015	213604-213659	+	S.mel.1021 pSymA	cis-encoded mRNA leader		56	[][]	-32.6	0.977315	1.00626	.......(((((....)))))..((((((((((((....)))))))))))).....
SmelA016	222068-222138	+	S.mel.1021 pSymA	sense sRNA	1	71	[[][]]	-31	0.935056	0.932478	.......(((.....(((.......)))..(((..(((((((((((....))))))))))).))).)))..
SmelA017	228856-228954	+	S.mel.1021 pSymA	sense sRNA	2	99	[][]	-52.4	0.867288	0.725969	...(((((....(((((((((...((.((........)).)).))))))))))))))..(((((((((((((((....)))..))))))))))))....
SmelA018	234850-234930	-	S.mel.1021 pSymA	trans-encoded sRNA	2	81	[[][]]	-25	0.850304	0.486705	......((.((((..(((......)))..((((..(((((..((((...))))...))))).))))....)))))).....
SmelA019	235259-235355	+	S.mel.1021 pSymA	trans-encoded sRNA	2	97	[][][]	-34.5	0.967598	1.51565	...((((...(((.(((((....))))))))...))))...((((.(((.....))).))))..((.(((((..........))))).)).......
SmelA020	235393-235497	-	S.mel.1021 pSymA	trans-encoded sRNA	2	105	[][]	-44.5	0.999333	1.40908	...(((((......((((((((..((.(((((((....)))))))..))..))).))))).))))).((((((((((....(((.....))).))))))))))..
SmelA021	240889-240951	+	S.mel.1021 pSymA	cis-encoded mRNA leader		63	[]	-18.1	0.549616	-1.44766	..............((.((....((((((((((.....(((....))))))))))))).))))
SmelA022	289332-289457	-	S.mel.1021 pSymA	trans-encoded sRNA	1	126	[[[][]][]]	-46.3	0.940251	1.48901	..(((....(((((((((..((((..(((((....)))))..(((((((......)))..))))..)))).)))).)))))...((((...((((.((((....)))).)))).)))).....)))
SmelA023	291784-291901	-	S.mel.1021 pSymA	cis-encoded mRNA leader		118	[[][]][]	-35.1	0.831813	0.810166	.((((((.((..((.......(((.....))).........((((((.....))))))....)))).)))))).(((......(((((((.((......)).)))))))....)))..
SmelA024	304321-304404	+	S.mel.1021 pSymA	trans-encoded sRNA	2	84	[]	-21	0.597621	-0.857933	..............(((..(((((((((.....(((....((((.......)))))))...)))).)))))..)))........
SmelA025	304410-304548	+	S.mel.1021 pSymA	cis-encoded mRNA leader		139	[][]	-55.2	0.994768	1.59087	.......((((.(((....(((((((.....(((.((((.(((...))))))).))).))))))).)))))))....(((((...((((((((((.((((((((........)))))))))))))).)))).)))))..
SmelA026	320910-321004	-	S.mel.1021 pSymA	sense sRNA	2	95	[][]	-51.5	0.999684	1.34677	..((((((....(((((...(((((...))).))..)))))..))))))..((..((((((((..((((((...))))))..))))))))..)).
SmelA027	347902-348019	-	S.mel.1021 pSymA	cis-encoded mRNA leader		118	[][[][]]	-40.51	0.313614	-1.59786	((((((.....))))))..........((((......(((.(((((((((((((.....)))).......))))))))).)))...(((..((((....))))))).)))).......
SmelA028	352034-352126	+	S.mel.1021 pSymA	cis-encoded mRNA leader		93	[][][]	-27.1	0.503151	-0.747863	.........((((....)))).......((((((((((.....))))))).))).......(((((((((......)))).))))).......
SmelA029	396595-396765	-	S.mel.1021 pSymA	sense sRNA	3	171	[[][]][][]	-81.1	0.970701	1.92825	.....(((((((.(((((((.((((((..((((.((....)).)))).(((((.....))))).....)))))))))))))))..)))))..((((((..((.((((((((...))))))..)).)).))))))((((((((((((((.......))))))))))))))..
SmelA030	433615-433724	-	S.mel.1021 pSymA	cis-encoded antisense sRNA	2	110	[[][][]]	-42.7	0.622849	0.22736	.....((((..(((((((((......(((((.((((....))))..)))))....((....))..(((((..((((....))))...)))))....))))))))))))).
SmelA031	456920-457018	-	S.mel.1021 pSymA	cis-encoded antisense sRNA	2	99	[][][]	-40.7	0.509901	-0.683722	((.((((.....)))).))..((((((...)))))).....(((((((((....(((((..(((((.......)))))...)))))..)))))))))..
SmelA032	493171-493300	+	S.mel.1021 pSymA	sense sRNA	2	130	[[][]]	-51.3	0.549436	-0.626866	.......(((((.(((..(((((..(((...(((((((((.((.(((((..((....))..))))).....)).))).)))))).))))))))....((((.((((...)))).)))).)))...)))))
SmelA033	512140-512221	-	S.mel.1021 pSymA	trans-encoded sRNA	2	82	[[][]]	-37.7	0.792069	0.191815	...((((.........((((.(((((...))))).))))((((((.((((((((.....)))))))).))))))...)))).
SmelA034	550759-550865	-	S.mel.1021 pSymA	cis-encoded mRNA leader		107	[[][]]	-38.1	0.481995	-1.1564	...(((......((....)).....((((((((.((((..((.((.(((((((..(((((((.......)))))))))))))).))))))))...)))))))).)))
SmelA035	552854-552983	+	S.mel.1021 pSymA	trans-encoded sRNA	2	130	[[[][]][]]	-46.7	0.440488	-0.819442	(((.(((..........(((((((((((((.(((.((.....)).))).....)).))))))))))).......(((((((....)))))))..)))..(((((((((....))).))))))..)))...
SmelA036	559340-559398	-	S.mel.1021 pSymA	cis-encoded antisense sRNA	3	59	[[][]]	-23	0.690452	-0.303472	(((.......((((.....))))((((((((((((....)))))))))))).)))....
SmelA037	569771-569921	+	S.mel.1021 pSymA	cis-encoded mRNA leader		151	[[][]]	-50.1	0.934181	1.29646	............(((((....((((((..((..((.((((((((((.(((..((((((((((......))))).))))).)))(((.((((((((......)))))))))))..)))))).))))))..))..)))))).......)))))
SmelA038	588240-588458	-	S.mel.1021 pSymA	sense sRNA	1	219	[[[][]][]]	-87.51	0.45429		.(((((((((..(((((((((((.((((.(((((((((.....))).)))))).))))....))))))....)))))..((((.((((((((((....((((..(((((((...................)))))))))))...)))).))))))..)))).))))...((((((((...((((((..........)).)))).)))))))).))))).
SmelA039	600035-600118	+	S.mel.1021 pSymA	cis-encoded antisense sRNA	1	84	[][[][]]	-29.7	0.977422	1.55177	....((((........)))).......(((((((....((.(((......)))))......(((....)))......)))))))
SmelA040	656373-656473	-	S.mel.1021 pSymA	cis-encoded mRNA leader		101	[][][]	-53.9	0.976845	1.5602	........((((..(((....)))..)))).......(((((.((.(((......))).)).)))))...(((((((((((......)))))))))))...
SmelA041	664949-665055	-	S.mel.1021 pSymA	sense sRNA	24	107	[][]	-68.7	0.999879	1.41979	...((((.(((((....(((((((....)))))))..)))))))))((((.((((((((((((((..((..((((....))))))..)))))))))))))).)))).
SmelA042	671508-671722	-	S.mel.1021 pSymA	cis-encoded mRNA leader		215	[][[][[][]]]	-92.8	0.163087		.(((((((((...((....))..)))))))))..((..((.(((..((((.(((((((((..(((((((...((((((.((((....)))).))))))..)))))))........)))))))))..))))))).....(((((((.(((.((......))..((.((((((.........))))))....))..))).)))))))...))...))
SmelA043	680602-680682	-	S.mel.1021 pSymA	cis-encoded mRNA leader		81	[][]	-27.3	0.739939	-0.0778359	.((.....((((((.((((......)))).))))))......)).....(((.((.(((((.........))))).)))))
SmelA044	688372-688434	-	S.mel.1021 pSymA	sense sRNA	2	63	[][]	-29	0.992964	1.11196	((((..(((....)))..))))...........((..((((((((.....))))))))..)).
SmelA045	730242-730322	-	S.mel.1021 pSymA	cis-encoded antisense sRNA	1	81	[[][]]	-25.6	0.818575	0.324594	..(((............(((((.((.......)))))))..(((((((((....(((........)))))))))))).)))
SmelA046	740965-741037	-	S.mel.1021 pSymA	cis-encoded mRNA leader		73	[][]	-28.8	0.999511	1.19955	.((((((.((((......)))).)))))).((((......((((.((((((......)))))).)))).))))
SmelA047	777255-777408	-	S.mel.1021 pSymA	sense sRNA	1	154	[[][][]][][]	-52.1	0.848032	1.95276	...(((..((...((((((........)))))).((((....((((((.(((.((..((....))))))).)))))).))))..(((.((....)).))).))..)))((((((...))))))......((((((((((....)))).))))))
SmelA048	831027-831109	+	S.mel.1021 pSymA	sense sRNA	2	83	[][]	-41.1	0.702187	-0.244038	.........(((...((((((((((((......)))...))))).))))..)))...(((((((((......)))))))))..
SmelA049	853050-853178	-	S.mel.1021 pSymA	cis-encoded mRNA leader		129	[][[][]]	-51.2	0.613285	-0.156861	......((((....((((((((((........)))).)))).))..))))..((((((((((((..((..((((((......))))))...(((((((...)))))))....))..))))))))).)))
SmelA050	853368-853517	+	S.mel.1021 pSymA	cis-encoded mRNA leader		150	[][][[][]]	-62.9	0.726548	0.793851	..((((......))))...(((((...(((........)))....))))).....(((.((.(((((((((((..(((....))).)))).))))))).)).........((((.((((((.(((.....)))..))))))))))..)))
SmelA051	853733-853828	+	S.mel.1021 pSymA	sense sRNA	2	96	[[][]][]	-35.9	0.532159	-0.64782	.(((((.(((........)))..(((((.((...)).)))))...))))).......((.((((((((((((.........)))))))))))).))
SmelA052	882393-882521	+	S.mel.1021 pSymA	trans-encoded sRNA	2	129	[[][]]	-34.4	0.337947	-1.62547	(((....(((....)))........(((((.((((.....(((.((((...((((((((.((((((.....))))))...)))).))))...)))).)))....))))......))))).....)))..
SmelA053	890286-890432	-	S.mel.1021 pSymA	cis-encoded antisense sRNA	2	147	[][][]	-52.22	0.814266	1.01716	.(((.((((((.((((((((...(((((..((((....))))....))))).)))))))).........)))))).)))..((((((.((.............))))))))....(((((((((((.....))))))))))).....
SmelA054	911299-911374	+	S.mel.1021 pSymA	trans-encoded sRNA	2	76	[][]	-21.2	0.926689	0.846573	...............(((((((.(((......))).)))))))..((((((((..((.....))..))))))))..
SmelA055	934971-935117	+	S.mel.1021 pSymA	cis-encoded mRNA leader		147	[][][][[][]]	-37.9	0.210547	-1.35015	...........((((((....))))))...(((((........)))))..........(((((.(((((.....)))))......))))).....(((((.((....)).........(((((.((......)).))))))))))..
SmelA056	954480-954620	-	S.mel.1021 pSymA	trans-encoded sRNA	2	141	[[][]]	-56.5	0.918827	1.15951	....(((..(((....((((.((((.(((((..((......))...))))))).)).)))).(((((.(((.((((((..((((((....((((......))))....))).)))..)))))))))))))).)))..))).
SmelA057	962851-962960	-	S.mel.1021 pSymA	sense sRNA	2	110	[[][][]]	-47.5	0.342334	-1.19433	.((..(((((......))).))....((((.((((((((......)))))))).)))).((((((.(((.(((.((..((.....))..)).))).))).)))))).)).
SmelA058	992865-993020	+	S.mel.1021 pSymA	cis-encoded mRNA leader		156	[][][[][]]	-49.6	0.433703	-0.551986	...(((.((((....))))))).........(((.((......))...))).....((((((((((....((((...((((((...((((((..((.....)).))))))((((.((.....))))))...)))))).))))..))))))))))..
SmelA059	1004233-1004334	-	S.mel.1021 pSymA	cis-encoded mRNA leader		102	[[][]]	-26.2	0.521941	-1.01065	.((..((((((.((((.....((((((((((......((....))...((((......)))).......)))))...)))))...)))).)))))).))...
SmelA060	1021534-1021641	+	S.mel.1021 pSymA	trans-encoded sRNA	2	108	[[][]][]	-43.2	0.58465	-0.362561	((((....(((((.((((.....)))))))))..((((((((.(((......)))..)))))))).))))(((((((((((.........))))))))))).......
SmelA061	1026029-1026149	-	S.mel.1021 pSymA	cis-encoded mRNA leader		121	[[][]][]	-58.5	0.471763	-0.854282	......((((.((((((.((((((((.......)))))))).((....))..))))))..))))..........................((((((((((((....))))))))))))...
SmelA062	1065615-1065715	-	S.mel.1021 pSymA	sense sRNA	3	101	[][]	-52.8	0.999037	1.38162	.......(((((((((((((........)))))..))))))))...(((((((((((((...((((((((......)))))).))..)))))))))).)))
SmelA063	1076850-1076918	+	S.mel.1021 pSymA	cis-encoded mRNA leader		69	[[][][]]	-12.9	0.523555	-0.279017	((......(((......)))....(((.......))).......((((........)))).))......
SmelA064	1087019-1087179	+	S.mel.1021 pSymA	trans-encoded sRNA	2	161	[[[][]][]]	-54.3	0.439115	-0.709777	..(((.....(((..(((((((((...((.(((((..(((((((.(((((..........))))).)))))))((((((.....))))))))).)).))....))))))))))))...(((.(((((((((.........)))).))))).)))..)))..
SmelA065	1099355-1099457	-	S.mel.1021 pSymA	cis-encoded mRNA leader		103	[[][]][]	-30.8	0.443008	-1.05982	..(((((......(((((((...))))))).....((....))....)).))).....(((((.((..((((.((.....)).))))..))......))))).
SmelA066	1128797-1128931	+	S.mel.1021 pSymA	trans-encoded sRNA	2	135	[[][]][]	-49.15	0.506824	-0.601131	((((...(((((((((...........((((((.(((((((...((((....)))).....))))))))))))).........)))))))))..((((....))))...))))...(((((....))))).....
SmelA067	1138177-1138343	+	S.mel.1021 pSymA	cis-encoded mRNA leader		167	[][[[][]][]]	-48.92	0.205857	-1.55528	......((....))......((((((((...........((..((.....((((.............)))).......((((...))))..))..)).((.(((((((..(((((((((.(((....)))))).)).))))...))))))).)).))).)))))...
SmelA068	1144189-1144261	+	S.mel.1021 pSymA	cis-encoded mRNA leader		73	[][]	-16.8	0.936319	0.877385	...((((((.....))))))...(((((...((.....(((.((.....)).))).....))..)))))....
SmelA069	1144905-1145009	+	S.mel.1021 pSymA	sense sRNA	2	105	[[][]][]	-36.1	0.629664	-0.158954	.....(((...((....((((((((.((....)))))))))).))....(((.....))))))..(((((((((..(((..........)))....)))))))))
SmelA070	1146791-1146893	+	S.mel.1021 pSymA	sense sRNA	3	103	[][]	-42.8	0.974262	1.27532	.((((.(((((..((..((((...((((.....)))).))))....))..)).))).)))).(((((((((((.(((((...))))).)))))))))))....
SmelA071	1149810-1149903	+	S.mel.1021 pSymA	cis-encoded mRNA leader		94	[[][[][]]]	-31.7	0.548928	-0.315442	((((..(((..((((((((....))....((((((..((((....))))........(((...))).))))))))))))..)))..))))....
SmelA072	1161766-1161873	+	S.mel.1021 pSymA	trans-encoded sRNA	1	108	[[][]][]	-43.5	0.586733	-0.352725	((((....((((((.((((.....)))))))))).((((((((.(((......)))..)))))))).))))(((((((((((.........)))))))))))......
SmelA073	1189849-1189952	-	S.mel.1021 pSymA	sense sRNA	2	104	[][][]	-32	0.882375	1.1139	((((..((((((.((.((((.....)))).))))))))...))))..((..(((.(((((((.....))))))).)))..))...((((((.......))))))
SmelA074	1191262-1191391	+	S.mel.1021 pSymA	cis-encoded antisense sRNA	3	130	[][][][]	-58.3	0.600493	0.237358	..(((.((((....))))...)))......((((.((((((........)))))))))).(((((.((....((((((....))))))....))))).))....((((((((((......))))))))))
SmelA075	1220693-1220808	+	S.mel.1021 pSymA	trans-encoded sRNA	2	116	[][][]	-51.42	0.995962	1.73038	.(((...(((((((..........)))))))..)))...(((((((((.............)))))))))......((((((((((((((..........))))))))))))))..
SmelA076	1249102-1249178	+	S.mel.1021 pSymA	trans-encoded sRNA	2	77	[[][]]	-14.4	0.942284	0.961664	...(((.((..(((..((((((.((((.........)))))).)).))...)))..((((......))))..)))))
SmelA077	1249636-1249694	+	S.mel.1021 pSymA	sense sRNA	2	59	[[][]]	-28.3	0.980024	1.26371	(((((.(((....))).....((((((((.((......)).)))))))).....)))))
SmelA078	1266805-1266911	-	S.mel.1021 pSymA	cis-encoded antisense sRNA	13	107	[[][]][]	-33.9	0.549408	-0.541747	.((((..((((.(((((...........))))).)))).(((((((......))))..)))...))))......((..(((((.(((((...))))).)))))..))
SmelA079	1269007-1269092	-	S.mel.1021 pSymA	sense sRNA	1	86	[][]	-32.2	0.998685	1.27778	.........((((((((((........))))))))))((((..((.((((((.(((((........)))))))))))))..)))).
SmelA080	1304774-1305065	+	S.mel.1021 pSymA	cis-encoded mRNA leader		292	[[[[][]][[][]]][]]	-118.6	0.256595		...(((..((.....(((((((..........((((...(((((....(((.((..(((((((((..((.(((((...))))).............(((.((((........)))).)))..))..)).))))))).(((..((((..((.....)).(((((((((((........))))))))))).)))).)))........))))).....))))))))).......((((((((((.((((((((...))))))..)))))))))))).)))))))....))..)))
SmelA081	1305470-1305621	+	S.mel.1021 pSymA	sense sRNA	2	152	[[][]][]	-62.8	0.706659	0.390304	....(((((........(((((((.((((((.....)))).)).((((.....)))).))))))))))))........((..(((((((.((...(((.........(((((((((....)).))))))).)))..)))))))))...))..
SmelA082	1305894-1306030	+	S.mel.1021 pSymA	sense sRNA	2	137	[[][][[][]]]	-50.6	0.693108	0.945757	......((((((.(((.....))).(((((((((..((....))...))))).)))).((((((..((((........((((((....))))))...(((......)))))))..)))))).....)))))).....
SmelA083	1306190-1306337	+	S.mel.1021 pSymA	sense sRNA	2	148	[[[][]][]]	-34.1	0.298896	-1.39831	..(((.(((......(((...(((....)))...((.((((.((...((..(((....)))..))..)))))).)).........))).(((.((((((.((((.((....((....))...)).))))...)))))).)))))))))
SmelA084	1306360-1306483	+	S.mel.1021 pSymA	sense sRNA	2	124	[][[][]][]	-50.3	0.560247	-0.0163124	....((....))...((((......(((((((..((((...((((((........)))))).(((....))).....))))..)))))))..)))).((((((((.......))))))))....
SmelA085	1307186-1307382	+	S.mel.1021 pSymA	sense sRNA	2	197	[[][[][]][[][]]]	-79.5	0.222663	-1.0656	...........((((.(((...(((((....)))))....((((.((((((...(((((.....))))).((..((((...))))..)).)))))))))).......((((((((((...((((((...((((.((.....))..(((....))).))))...))))))...)))).))))))....)))..)))).
SmelA086	1307995-1308092	+	S.mel.1021 pSymA	sense sRNA	2	98	[[][]]	-41.5	0.989307	1.24817	....(((((((.(((.((((.((((....))))...)))))))....(((.((((((((((((....))...)))))))))).)))))).))))....
SmelA087	1308266-1308362	+	S.mel.1021 pSymA	sense sRNA	2	97	[][][]	-40.6	0.512151	-0.679443	.....((((....))))....((((.((..((...))..))))))...(((((....(((((((.(((....))).)))))))..))))).......
SmelA088	1309387-1309520	+	S.mel.1021 pSymA	sense sRNA	2	134	[][][]	-63.7	0.964046	1.66067	...((.(((((.((...((((..((((.((.....))))))..)))))).)))))))...(((((.(((((((((....))))))))))))))..((((((.(((.(((((....))))).)))))))))....
SmelA089	1309753-1309839	+	S.mel.1021 pSymA	sense sRNA	2	87	[[][]]	-34.41	0.733655	-0.0785863	.((((....(((.((((.......((.....)))))))))..((.(((((.((((((........))))))..))))).))))))..
SmelA090	1310038-1310188	+	S.mel.1021 pSymA	sense sRNA	2	151	[[][][[][][]]]	-63.2	0.630097	1.16349	...(((.((((((..(((.(((((((.........))))))))))...((((.....))))...((((((((((......)))))(((((....))))).((((((((.(((((.....))))))))).))))))))).)))))))))...
SmelA091	1315674-1315741	+	S.mel.1021 pSymA	cis-encoded mRNA leader		68	[][]	-20.2	0.888481	0.586579	...............(((.....))).((((.((.(((.(((.((....)).))).)))...))))))
SmelA092	1316222-1316401	+	S.mel.1021 pSymA	sense sRNA	2	180	[[][]][]	-69.9	0.833207	1.09567	.......(((((..(((((.......((.((((.((((((.(((((((((..(((((.((...(((((.....))))).)).))).))))))...))))).....)))))).))))..)).....(((......)))...)))))...)))))..((((((........)))))).....
SmelA093	1316535-1316780	+	S.mel.1021 pSymA	sense sRNA	2	246	[][][]	-83.91	0.307889		.........(((((..(((((((.....((((.......(((((...(((...((((.(((((......)))))))))..))).)))))))))....)))))))..)))......)).........(((.(((...((((((((..(((....))).))))))))...)))))).((((((((((((((((.......(((..((((.......))))..)))..))))))....)))))))))).
SmelA094	1317251-1317315	+	S.mel.1021 pSymA	sense sRNA	2	65	[]	-19.12	0.986641	0.972425	......((((((((((.....((((..((.((...)).)).))))........))))))))))..
SmelA095	1317369-1317430	+	S.mel.1021 pSymA	sense sRNA	2	62	[]	-20.1	0.87341	0.320237	...(((((.((((((((((..((.((...((....))....)))))))))))))))).))).
SmelA096	1317439-1317588	+	S.mel.1021 pSymA	sense sRNA	2	150	[[][]]	-52.2	0.918406	1.21717	........((((.(((....((.(((((((((((((........((((((((.((.........)).))))))))...))))))).)))).)).))....))).((((((....(((((((.....))))).))....)))))).)))).
SmelA097	1318087-1318155	+	S.mel.1021 pSymA	sense sRNA	2	69	[]	-28.3	0.815482	0.092241	.............((((......((((..(((((((((..........)))))))))..))))))))..
SmelA098	1318327-1318437	+	S.mel.1021 pSymA	sense sRNA	2	111	[[][[][]]]	-48.3	0.792354	0.836133	.....(((((((((((....))))).....(((((((.((((((.....((((.(((((....))))))))).(((....))).))))))))).))))..)))))).....
SmelA099	1328175-1328334	-	S.mel.1021 pSymA	trans-encoded sRNA	1	160	[][][][]	-70.7	0.99934	2.21566	.((((((((..(((..........)))..))))))))..((((((((.(((..........))).))))))))..((((((((....(((.......))).))))))))........((((((((((((((((..........)))))))))))))))).
SmelA100	1331489-1331565	-	S.mel.1021 pSymA	cis-encoded mRNA leader		77	[][]	-43.1	0.954114	0.991306	((......)).............(((.(((((((((((((((((((....))))))).)))))))))))).)))...
SmelA101	1331739-1331850	+	S.mel.1021 pSymA	cis-encoded mRNA leader		112	[][]	-42.82	0.48251	-1.02344	(((.((......((.....)).......))....)))......(((.((.(((((...(((((..((((((((.....))))))))..)))))....))))).)))))....
SmelA102	1351156-1351309	-	S.mel.1021 pSymA	cis-encoded mRNA leader		154	[[[[][]][]][]]	-55.1	0.803216	1.30701	.....(((...(((((...(((((((((((...(((.((((((((....)))).(((((....))))).)))).(((((((..((((....))))..)))))))....))))))))))))))((.(((((...))))).)).)))))...))).
SmelA103	1351298-1351357	+	S.mel.1021 pSymA	cis-encoded antisense sRNA	3	60	[]	-23.3	0.994708	0.971427	........((((...(((((((((..((((((.....)))).))..))))))))).))))
SmelB001	24911-24992	-	S.mel.1021 pSymB	trans-encoded sRNA	2	82	[[][][]]	-45.2	0.745084	0.790608	..........((((((((((.(((((((....))))))).((.....))...(((((((......)))))))))))))))))
SmelB002	25037-25088	-	S.mel.1021 pSymB	sense sRNA	4	52	[]	-26.7	0.653232	-1.17354	..........(((...((((((((..((((....))))..)))))))).)))
SmelB003	30240-30345	+	S.mel.1021 pSymB	trans-encoded sRNA	2	106	[][]	-54.39	0.994537	1.36959	((((((...((((....(((..((......)).))))))).))))))((((((((((((((((.((................)).)))))))))))))))).....
SmelB004	36086-36146	+	S.mel.1021 pSymB	cis-encoded mRNA leader		61	[][]	-20.9	0.467517	-1.80965	...((((..((((((((.....)).))))))))))............(((....)))....
SmelB005	55091-55185	-	S.mel.1021 pSymB	sense sRNA	2	95	[][]	-41.41	0.523648	-1.03698	.....((((..((.(((((((((.......((((.....))))))).)))))).))....))))((((((.((((....)))).)))))).....
SmelB006	56486-56620	+	S.mel.1021 pSymB	cis-encoded antisense sRNA	3	135	[][]	-47.3	0.783372	0.536464	..((((......((.((((((((((((((((.((((.....)))))))))))))))))))).))......))))................((.(((((((((((((.((.....)))))))))))..))))))..
SmelB007	56551-56616	-	S.mel.1021 pSymB	sense sRNA	3	66	[][]	-16.7	0.780294	-0.0407769	.(((((((((.((((((.....)).)))).))))........)))))....((....)).......
SmelB008	65071-65147	+	S.mel.1021 pSymB	trans-encoded sRNA	2	77	[][][]	-34.4	0.995935	1.57627	((((((..........))))))...((((.......))))..(((((((((((((........))))))))))).))
SmelB009	65186-65266	-	S.mel.1021 pSymB	trans-encoded sRNA	2	81	[][]	-34	0.716107	-0.226983	............((((...(((((....))))).....))))(((((((((((((((....))))))))))))))).....
SmelB010	65378-65448	+	S.mel.1021 pSymB	trans-encoded sRNA	2	71	[]	-35.9	0.976495	0.943588	.........((.((((((.((((((((..((((..((((....))))..))))))))))))))))))..))
SmelB011	66261-66326	+	S.mel.1021 pSymB	trans-encoded sRNA	2	66	[][]	-19.8	0.856836	0.367389	...((((((((((.((....))))).)))))))....(((....((.......)).))).......
SmelB012	68035-68113	+	S.mel.1021 pSymB	sense sRNA	2	79	[][]	-39.3	0.96177	1.01769	....(((.(((....))).)))..((((.((((((((.(((((.((((......))))))))).))))))))))))...
SmelB013	68730-68829	+	S.mel.1021 pSymB	sense sRNA	13	100	[][]	-46.6	0.999834	1.35193	........((((((.(((....(((.....))).))).))))))....((((.((((((((..((.((((....)))).))..)))))))))))).....
SmelB014	85031-85111	+	S.mel.1021 pSymB	cis-encoded mRNA leader		81	[[][]]	-19.9	0.904428	0.739458	................(((.(((((.....((((((........)))))).((((.........))))...))))))))..
SmelB015	94443-94492	+	S.mel.1021 pSymB	cis-encoded mRNA leader		50	[]	-16.8	0.659218	-1.19893	.(((.....((((..((((...((....))...))))....))))..)))
SmelB016	115081-115194	-	S.mel.1021 pSymB	cis-encoded antisense sRNA	3	114	[[][][]][]	-61.6	0.499391	-0.187895	((..........((((((.((((....))))))))))....((((((....)))))).((((.........))))..))..(((((((((((((....)))))))))))))...
SmelB017	179966-180078	+	S.mel.1021 pSymB	cis-encoded mRNA leader		113	[][]	-44.2	0.443161	-1.21583	.....((((((((......))))))))(((((......((((((((((.(((.((..(((((((((.....))))))))).)).))).)))).))))))......)).)))..
SmelB018	202833-202932	+	S.mel.1021 pSymB	sense sRNA	4	100	[][]	-57.3	0.870327	0.720955	.....((((((..((.((.....))))...))))))..((((((.((((((((((((((((((....))))))).....))))))))))).))))))...
SmelB019	213497-213616	+	S.mel.1021 pSymB	trans-encoded sRNA	2	120	[[][]][]	-63.8	0.900408	1.10606	..((((..................((((((((.........))))))))..((((((((.((.....)).)))))))).))))...((((((((((((......))))))))))))....
SmelB020	216799-216896	-	S.mel.1021 pSymB	cis-encoded antisense sRNA	2	98	[][]	-39.2	0.875165	0.72433	(((..(((.((((..(((.....))))))))))..)))..(((((.(((((((((((..((((.......)))).))))))....))))))))))...
SmelB021	235032-235119	+	S.mel.1021 pSymB	sense sRNA	2	88	[[][]]	-21.3	0.619247	-0.674663	.(((.((((.....((.((.((((.........))))...)).))....((((((.(((..((......)))))))))))))))))).
SmelB022	265015-265084	+	S.mel.1021 pSymB	cis-encoded antisense sRNA	3	70	[][]	-37.8	0.968181	0.991736	.........(((((....)))))(((((((((((((.((((((....)))))).))))))))))).))..
SmelB023	269214-269369	+	S.mel.1021 pSymB	cis-encoded mRNA leader		156	[][][][][]	-70.6	0.276425	-0.984608	(((.....(((((.((...(((.((.(((...)))))))).)).))))).....)))....(((.(((.(((...)))))).)))..(((((((((...))))))))).((((....))))....(((((((((((....))))))))))).....
SmelB024	278585-278739	-	S.mel.1021 pSymB	cis-encoded antisense sRNA	3	155	[[][][]]	-68.5	0.520427	-0.152755	................(((..((((...((((((((((((.........)))))).)))))).(((((.....((.((((.((((.((......))))))))))))....)))))..(((((((((((.....)))))))))))))))..)))..
SmelB025	278758-278865	-	S.mel.1021 pSymB	cis-encoded mRNA leader		108	[[][]]	-40.1	0.988094	1.26016	...((((((.((...(((((((((...)))).)))))......))..((((.((...((((.((((((....))..)))).)))).)).)))).....))))))....
SmelB026	300405-300517	-	S.mel.1021 pSymB	cis-encoded mRNA leader		113	[[][]]	-45.9	0.996576	1.32573	..((((..(((.((((((.........((((((.(((.((...((((((((....))))))))))))).)).)))).....((.(((....))).))..))))))))))))).
SmelB027	334403-334483	-	S.mel.1021 pSymB	cis-encoded antisense sRNA	3	81	[][][]	-29	0.827093	0.75602	....(((((((....))).)))).((((((....)).))))......(((.(((((((.......))))))).))).....
SmelB028	334909-335059	-	S.mel.1021 pSymB	cis-encoded mRNA leader		151	[[][]][][]	-45.9	0.547093	-0.0903651	.......(((((((((((.....(((((((((((.......)))).))))).)).......(((....)))))))))))))).....(((((....)))))........((((((...(((..((((...........)))))))))))))
SmelB029	355342-355416	-	S.mel.1021 pSymB	cis-encoded mRNA leader		75	[[][]]	-12.4	0.56503	-1.02758	...........((((..(((((.((....))...)))))(((....))).............)))).........
SmelB030	369464-369557	+	S.mel.1021 pSymB	cis-encoded mRNA leader		94	[][]	-32	0.979475	1.20432	.....((((.....))))..(((((((((((.((.(((((((......((((.....))))....)))).))).))...)))))).)))))...
SmelB031	372322-372441	-	S.mel.1021 pSymB	sense sRNA	2	120	[[][]]	-41.89	0.275901	-2.03967	((((......(((.((((.(((((((.((((((((......)))))....(((.(((.(((((...))))).))).))).......))).)))).))))))))))..........)))).
SmelB032	379136-379275	+	S.mel.1021 pSymB	trans-encoded sRNA	2	140	[[][]][[][]]	-57	0.767133	0.868422	.((((.(((((......(((((..((....)).)))))..(((.((((........)))).)))))))).))))........(((((.(((....)))....(((((((((((((....)))))))))))))..))))).
SmelB033	379319-379391	-	S.mel.1021 pSymB	trans-encoded sRNA	2	73	[][]	-32.2	0.519161	-1.34492	.((((((((((.((........)).)).)))))..)))((..((((..(((((...))))).))))..))...
SmelB034	414954-415087	+	S.mel.1021 pSymB	sense sRNA	1	134	[][[][]]	-56.3	0.972186	1.48657	(((((.((....)))))))....(((((....(((((....((((..(((((((((((....))))))))))))))).............(((((.((((((......))))..)).)))))))))).))))).
SmelB035	430961-431025	+	S.mel.1021 pSymB	cis-encoded mRNA leader		65	[]	-37.8	0.981269	0.915956	..(((((...(((((.(((((((((((((....)))))))))))))..)))))))))).......
SmelB036	452314-452376	+	S.mel.1021 pSymB	trans-encoded sRNA	2	63	[][]	-29.5	0.999995	1.12577	.......(((((((........)))))))....((((((((........))))))))......
SmelB037	452454-452588	+	S.mel.1021 pSymB	cis-encoded mRNA leader		135	[][][[][]]	-54.4	0.965602	1.78467	..(((.....)))...((((....)))).(((.(((((((..((((((.((...)).)))))).((.((..(((((((.((.(((((....))))).))....)))))))..))....))...))))))).))).
SmelB038	467263-467357	+	S.mel.1021 pSymB	cis-encoded antisense sRNA	3	95	[][]	-43.3	0.996669	1.29639	.........((((((.(((((((....((....)).....))))))).))))))........(((((((((.((......)).)))))))))...
SmelB039	469337-469398	+	S.mel.1021 pSymB	cis-encoded antisense sRNA	2	62	[][]	-30.4	0.99988	1.12164	.....((.((((.....)))).))....(((((((((((((....)))))))))))))....
SmelB040	470286-470379	+	S.mel.1021 pSymB	cis-encoded mRNA leader		94	[]	-17	0.828607	0.384724	..((((..((((((((..((((((((((......(((....((((((......))).)))..)))))))).))).)).)))).))))..)))).
SmelB041	476416-476535	-	S.mel.1021 pSymB	cis-encoded antisense sRNA	3	120	[][]	-55.9	0.998193	1.45995	...(((((((((...))))))))).......(((.(((((((((((....(((..(((((..(((...((((.((......)).)))))))..)))))))))).)))))))))..)))..
SmelB042	537611-537782	+	S.mel.1021 pSymB	cis-encoded antisense sRNA	1	172	[[][[][]]]	-76.2	0.873132	1.24374	..(((..........((((.((((.((((.((....)).)))).)))).)))).((((((((((........((((.(((((((.....))))))).)))).((((...(((((....(((((........))))).....)))))....))))..)))))))))).)))..
SmelB043	539937-540028	-	S.mel.1021 pSymB	cis-encoded antisense sRNA	2	92	[[][]]	-30.7	0.883452	0.67029	..........(((((..(((((((.....(((.(((((..((...))..))))))))(((........))).....)))))))....)))))
SmelB044	541771-541909	-	S.mel.1021 pSymB	trans-encoded sRNA	2	139	[[][]][][]	-62.6	0.664355	0.427108	..((((.(((((.......((((((..((.....))...)))))).(((((....))))).....))))).)))).(((.((((.((...)))))))))..(((((((((((((((....)))))))))))))))....
SmelB045	542679-542753	-	S.mel.1021 pSymB	cis-encoded mRNA leader		75	[][]	-43.2	0.99992	1.1921	.....(((((((..(((.....))))))))))((((((((((((((.((((...)))).)))))))))))).)).
SmelB046	544712-544798	-	S.mel.1021 pSymB	trans-encoded sRNA	1	87	[][]	-47.6	0.99762	1.25743	((((...((((((.((....)).))))))..))))....((((((((((((((.(((..........))).))))))))))))))..
SmelB047	545360-545471	-	S.mel.1021 pSymB	trans-encoded sRNA	1	112	[][][]	-38.1	0.592461	-0.237434	........(((((.(((.........)))))))).((((((..((((....))))....)))))).....(((((((((((....((....)))))))))))))........
SmelB048	562093-562244	-	S.mel.1021 pSymB	sense sRNA	2	152	[[][]][]	-44.56	0.707042	0.356947	..(((......((((....((.(((........(((((.(((.((((....)).))))).))))).......)))))..((((((((((..(((.......)))..))))))))))..))))....)))....((((((....))))))...
SmelB049	571078-571182	-	S.mel.1021 pSymB	trans-encoded sRNA	2	105	[][]	-30.36	0.969735	1.23425	....(((((((((((....(((...............)))....)))))))))))...(((..(((....((((((.(((.....))))))))))))))).....
SmelB050	574628-574763	+	S.mel.1021 pSymB	trans-encoded sRNA	2	136	[][][]	-66.2	0.998744	1.78516	....((((..(((((((((........)))))))))..)))).(((((((((((((((.((((.........)))))))))))..))))))))......(((((((((((((((....)).)))))))))))))..
SmelB051	576627-576800	-	S.mel.1021 pSymB	cis-encoded mRNA leader		174	[[[][]][]]	-61.1	0.799261	0.919056	...(((.((.............((((((((.(((..(((((((((((((.(((..((((.....)))).))).)))))))....((((..((...........))..)))).))))))...))).))..)))))).....((((.(((((.....))))).))))...)).)))
SmelB052	576814-577004	-	S.mel.1021 pSymB	cis-encoded mRNA leader		191	[[][[][]]][][]	-89.4	0.546584	0.225854	........(((((((((.(((...((((.(((((.(((....)))))))).))))..((((.......(((((((((((....)))))))))))..(((((((((...)))).))))).)))).))).)))))).)))..(((.(((......))).))).((((((((((((...))))))))))))...
SmelB053	577730-577873	+	S.mel.1021 pSymB	trans-encoded sRNA	2	144	[][][]	-52.5	0.954888	1.63221	..(((((((((....(((((.(((....))).)))))))))).))))((((((((((((((..((.(((.........)))))..)))).)).))))))))..((((((((((((.(((....))).)))))))))))).....
SmelB054	580578-580674	-	S.mel.1021 pSymB	cis-encoded antisense sRNA	1	97	[]	-39.6	0.97027	1.1059	((((((......((((((..((((((((....((.((((...((((((.....))))))...)).))..))....)))))))).))).)))))))))
SmelB055	590978-591124	-	S.mel.1021 pSymB	sense sRNA	3	147	[][[][]]	-63.1	0.987939	1.60645	........((((((((..((((.....))))...))))))))..(((.(((((((((.(((((.((((........))))))))).....((((((((((..((((..........))))...)))))))))).))))))))).)))
SmelB056	610761-610871	+	S.mel.1021 pSymB	sense sRNA	3	111	[][][]	-61.6	0.999854	1.67064	.(((..(((((..(((...((....)).)))..)))))..))).((.((..(((((......)))))..)))).(((((((((((((......))))))))))))).....
SmelB057	615722-615885	-	S.mel.1021 pSymB	cis-encoded mRNA leader		164	[][][][]	-50.6	0.506921	-0.0716692	(((((.((......)).)))))((.(((..((((.((....((((...(((((....)))))..)))).....))))))...)))))..((......))..(((((((((.....((((..(((((............))))))))).....)))))))))...
SmelB058	620377-620453	-	S.mel.1021 pSymB	sense sRNA	2	77	[]	-19.42	0.729362	-0.296104	..((((.((.(((((.....(((((((((((...)))))...))))))........))))).)))))).........
SmelB059	624849-624956	-	S.mel.1021 pSymB	sense sRNA	24	108	[]	-46.3	0.924975	0.959954	.((((((((((((((...((((.((((.....((((.((....((.((((((((...)))).)))))))).))))....))))))))..))))).)))))))))....
SmelB060	626956-627118	-	S.mel.1021 pSymB	cis-encoded mRNA leader		163	[][[][[][][]]]	-53.52	0.188973	-1.40674	.(((((.......))))).....((((((((((..(((((((.(((.....))))))))))....))).)))).((((((((...(((....)))........((((((.............))))))..((((((....)))))))))))....)))..)))
SmelB061	636368-636476	-	S.mel.1021 pSymB	trans-encoded sRNA	2	109	[][]	-33.3	0.595994	-0.542881	((((...((..(((((...(((((.(((..(((((.....)))))...))).)))))...)))))..)).)))).((((((((((........))))))).))).....
SmelB062	653866-653945	-	S.mel.1021 pSymB	cis-encoded antisense sRNA	1	80	[][]	-46	0.999026	1.21579	....((((..(((((((((......)))))))))..))))..((((((((((((((....))))))))))))))......
SmelB063	668214-668285	-	S.mel.1021 pSymB	trans-encoded sRNA	2	72	[]	-22	0.681548	-0.612888	.((((..(((.((..((((((............(((((....)))))))))))..)).)))...))))....
SmelB064	677946-678026	-	S.mel.1021 pSymB	trans-encoded sRNA	2	81	[][]	-36.1	0.996162	1.20851	.(((...((((((.......))))))....)))..(((((((((((..((....))..))))..)))))))..........
SmelB065	710458-710524	+	S.mel.1021 pSymB	cis-encoded antisense sRNA	2	67	[]	-15.9	0.997111	1.01935	...((.((((((.....((.(((...((..((((....))))))....)))))...))))))))...
SmelB066	756759-756840	-	S.mel.1021 pSymB	sense sRNA	2	82	[][]	-57.2	0.999996	1.23575	......(((((((.((((((((......))))))))))))))).....(((((((((.((((....)))).)))))))))..
SmelB067	757156-757208	-	S.mel.1021 pSymB	cis-encoded mRNA leader		53	[]	-9.39	0.913475	0.398648	.........((((.........(((((((.....))))))).......)))).
SmelB068	758512-758628	-	S.mel.1021 pSymB	cis-encoded mRNA leader		117	[][]	-34.42	0.643891	-0.241271	............(((((.((((((....((((((((.......((.((........))..))......)))))))))))))).)))))...((.((((((.......)))))).)).
SmelB069	759479-759545	+	S.mel.1021 pSymB	cis-encoded mRNA leader		67	[[][]]	-26.3	0.579115	-0.969642	((((.(((((.((.((.((((....)))).)).)).)))))((.(((......))).)).))))...
SmelB070	770226-770284	-	S.mel.1021 pSymB	sense sRNA	2	59	[][]	-27.1	0.995283	1.0886	.....((((((((....)))))))).(((..((..((((.....)))).))...)))..
SmelB071	771801-771909	-	S.mel.1021 pSymB	sense sRNA	13	109	[[][]]	-52.4	0.427699	-1.42574	...((..(((((((.....(((((...((.((.....)).))...)))))...)))))))..(((((((((((.((((.....)))).)))))))))))........))
SmelB072	772658-772776	-	S.mel.1021 pSymB	sense sRNA	2	119	[][[][]]	-45.1	0.731327	0.317034	........(((((..(((((.....))))))))))....((((....(((.(((..((((.........))))..))))))....((((.(((.(((.....))))))))))...))))
SmelB073	773155-773255	-	S.mel.1021 pSymB	sense sRNA	3	101	[][][]	-56.7	0.547522	-0.518403	((((.......)))).(((.((((((((.((((.........))))....)))))))).)))..(((((((((((((((....)))))))))))))))...
SmelB074	786517-786592	+	S.mel.1021 pSymB	cis-encoded mRNA leader		76	[][]	-18	0.784293	0.0772829	...((((((............))))))................(((((((........)))))))...........
SmelB075	800730-800793	-	S.mel.1021 pSymB	trans-encoded sRNA	2	64	[][]	-15.7	0.69906	-0.497489	((((......))))..((((((...(((((((((((.....)))))).)))))..))))))...
SmelB076	800853-800943	+	S.mel.1021 pSymB	cis-encoded antisense sRNA	3	91	[][][]	-23.3	0.908049	1.17865	(((((.....))))).(((.((((.....)))).)))...(((.(((((.....((.(((((.((.....))))))).))..)))))))).
SmelB077	801706-801882	-	S.mel.1021 pSymB	cis-encoded mRNA leader		177	[[][[][]]]	-49.66	0.286277	-1.37101	.....(((.(((((.......(((...))).((((((..(((((((((...............)))).)))))..(((((...((.((..(((((((..(((((.((.........)))))))..)))))))..)).))...)))))..))))))..))))).)))...........
SmelB078	802082-802196	+	S.mel.1021 pSymB	cis-encoded mRNA leader		115	[][][[][]]	-26.9	0.431288	-0.716735	..((((......))))..((.((((..((((....)))).)))).))...((..........(((((...)))))..........((((((.....))))))))...........
SmelB079	807814-807952	-	S.mel.1021 pSymB	trans-encoded sRNA	2	139	[][]	-48.7	0.991063	1.52825	....((((((.(((....)))...)))))).......((((...(((..((..((((((....((((.(((.((((.(((.((........)).))).)))).)))))))..))))))..))...)))....))))...
SmelB080	811702-811783	-	S.mel.1021 pSymB	trans-encoded sRNA	2	82	[][[][]]	-5.6	0.231676	-2.16721	.((......))............((.((((((..............((.........)).((....)).....)))))))).
SmelB081	828366-828443	+	S.mel.1021 pSymB	cis-encoded mRNA leader		78	[]	-41.4	0.990333	1.07183	........((((....((((..((((((((((((((((.(((....))))))).)))).))))))))))))...))))
SmelB082	841472-841537	+	S.mel.1021 pSymB	sense sRNA	3	66	[][]	-19.9	0.40384	-2.07426	...((.((((...))))))......(((.((....((.((((.....)))).))....)).)))..
SmelB083	842054-842116	+	S.mel.1021 pSymB	sense sRNA	2	63	[]	-32.3	0.712236	-0.588963	....(((((((.(((((((((.......((((.....)))).....))))))))))))).)))
SmelB084	857271-857337	+	S.mel.1021 pSymB	cis-encoded mRNA leader		67	[][]	-29.1	0.96401	0.951784	((.(((......))).))......((.((((((.((((((....)))))).))))))..))......
SmelB085	871959-872147	-	S.mel.1021 pSymB	cis-encoded mRNA leader		189	[[][]][[][[][]]]	-67.6	0.237033	-1.19052	((((((((.((.....)))))))......(((((((.(((.......))).))))))).))).....((((.....((((((((((((...(((((...........))))))))).))))...)))).((((((((.((((((....))))))...((((.......))))..))).))))).)))).
SmelB086	889686-889801	+	S.mel.1021 pSymB	sense sRNA	2	116	[]	-58.5	0.99021	1.32454	.........((.(((((((...((((((((((.....(((((.(((.((((.((((((.....)))).....)).))))))).)))))....))))).))))).))))))).))..
SmelB087	928696-928781	+	S.mel.1021 pSymB	sense sRNA	2	86	[][]	-38.3	0.821887	0.354159	.(((....))).....(((..(((((((((((....(((.((.(((..(((......)))..))).)).)))))))))))))))))
SmelB088	933513-933594	+	S.mel.1021 pSymB	sense sRNA	2	82	[][]	-44.6	0.999915	1.22991	.....(((((....)))))....(((((((((((.((((((((...........))....)))))).)))))))))))....
SmelB089	943919-944017	-	S.mel.1021 pSymB	sense sRNA	2	99	[[][]]	-45.4	0.987561	1.21456	......(((..((.((((.((....)).)))).(((((((...((((((((.((((((.......))))))))))))))...))))))).))..)))..
SmelB090	945189-945477	+	S.mel.1021 pSymB	sense sRNA	2	289	[[][[][[][]]][]]	-123.5	0.973738		......((.(((((((((((((....((((...)))))))))))).((((....((((..(((.(((((((.((((((.((.....((((..(((((.......)))))..))))....)).)))))).))))).)))))..)))).((((((.....(((((((.(((((...))))))))...))))..((((........))))...))))))..)))).......(((((((...((((.((...(((.....))).)).))))...)))))))..))))).)).
SmelB091	945907-946025	+	S.mel.1021 pSymB	sense sRNA	2	119	[]	-50.5	0.971327	1.25665	....(((((((((.....((.(((.(((.((((((((((((((((((((.(((((.....))))).))....))))).))..)))))))))......)).)))))))))))))))))..
SmelB092	946028-946130	+	S.mel.1021 pSymB	sense sRNA	2	103	[][[][]]	-43.9	0.858543	0.869582	....((((....))))...((((.((((((((.....(((((((((((.(((.........))).)))))))).))).((...)).....)))))))).))))
SmelB093	946385-946657	+	S.mel.1021 pSymB	cis-encoded mRNA leader		273	[[][]][[][]][]	-117.3	0.488998		.(((((((....(((((.((((....((...((((.....))))....))....)))).)))))(((.((((...)))).))).))))).))..((((.((.((((.((((((...((.((((((...(((((..((((.....((..(((((((((....)))))))))..)))))))))))....)))).)).)).((......))..))))))...)))))).))))........((((((((((((((....))))))))))))))...
SmelB094	962524-962643	-	S.mel.1021 pSymB	sense sRNA	2	120	[][]	-43.2	0.890171	0.948573	....(((.....((((..(((.((((((((((((.(((..(((.....))).))).)).)).)).))))))))))))))))......(((((..((((.((....)).))))..))))).
SmelB095	1018406-1018481	+	S.mel.1021 pSymB	cis-encoded antisense sRNA	3	76	[]	-51.1	0.734486	-0.285283	..........(((((((((((((((((....((((.((((((....)))))))))).)))))).))))))))))).
SmelB096	1025027-1025134	+	S.mel.1021 pSymB	cis-encoded mRNA leader		108	[[][]]	-31.5	0.354245	-1.78645	......((((.......(((((.((((......(((((((......)))))))..))))..)))))..((((((((((((((....)))))))))))...))))))).
SmelB097	1088650-1088739	+	S.mel.1021 pSymB	sense sRNA	2	90	[[][]]	-39.9	0.964696	1.06356	..((((((((((((..........)))))).....(((...((((((((((.........)))).)))))))))..))))))........
SmelB098	1089411-1089533	+	S.mel.1021 pSymB	sense sRNA	2	123	[][]	-71.3	0.955522	1.28489	..(((((.((((((((.((.(((....))).....))))))))))))))).((((((((((..((...(((((((((((((((....))))))).))))....))))..))..))))))))))
SmelB099	1104588-1104692	-	S.mel.1021 pSymB	sense sRNA	3	105	[]	-40.6	0.948913	1.05571	.((((((.((...(((((((((.((((((....(((......(((((.(((....)))))))))))...))))))))))).))))....))...))).)))....
SmelB100	1161188-1161314	-	S.mel.1021 pSymB	cis-encoded mRNA leader		127	[[][]]	-53.2	0.416079	-1.30209	(((((((((((((((((((((.....))))).....))).)))))))...........(((((((((.....(((((((((....)))))))))))))))))))))).)).................
SmelB101	1165745-1165851	-	S.mel.1021 pSymB	sense sRNA	3	107	[][]	-47.2	0.923275	1.02237	.........(((((..((..(((....(((((((((......))))))))))))..)).)))))....((((((((((.((((.......)))).))))))))))..
SmelB102	1167722-1167859	-	S.mel.1021 pSymB	trans-encoded sRNA	2	138	[[][]]	-54.4	0.990647	1.4423	...(((.........(((((((....((((....))))....)))))))..(((((((....(((((((((.((((((((...(((((....)))))..))))))..))))))).))))..)))))))...)))....
SmelB103	1171446-1171563	-	S.mel.1021 pSymB	cis-encoded mRNA leader		118	[][][]	-43.4	0.75891	0.571534	.(((((((.......))))))).(((((((.((.((....))....)).)))).))).(((..(((((((...(((.(((.(((......))).))).))).)))))))..)))....
SmelB104	1172692-1172753	-	S.mel.1021 pSymB	sense sRNA	2	62	[]	-34.1	0.999812	0.996761	.....((((((((((((((((.(((((....)))))...))))))))))..)))).))....
SmelB105	1173417-1173606	-	S.mel.1021 pSymB	cis-encoded mRNA leader		190	[[][]][[][]]	-63	0.671348	0.515756	...............((((.((.((((....))))))....((((..((....((((((....))))))...))..))))...))))(((((..(((..(((......(((((.......)))))......)))))).(((((((..(((((((((.........)))).)))))))))))))))))...
SmelB106	1174693-1174909	+	S.mel.1021 pSymB	cis-encoded mRNA leader		217	[][[][[][]]]	-92.4	0.28375		....(((((((.....)))))))((((((.....((((.(((((......((((..((((..(((((...)).))))))).))))..)))))))))....(((((((((......(((((.((((((((((((.((((((.(((...))))))).)).))))..(((((((....))))))).)))))).))...)))))))))))))))).)))).
SmelB107	1177317-1177468	-	S.mel.1021 pSymB	sense sRNA	2	152	[][[][]]	-59	0.875551	1.11695	.......((((....((((....))))....))))...(((.((((((((((((.((.(((...........((.((((((((((...)))))))))).)).(((((.((.....))..)))))....)))))))))))))))))...))).
SmelB108	1181162-1181349	+	S.mel.1021 pSymB	cis-encoded mRNA leader		188	[[][]][]	-75.6	0.944076	1.61324	((((((..((.((((..((((((((...((((.(((....)))))))..))))))))...)))).....(((..(((((((..((.(((((((((((((((((.....))))))).....))))).....)))))))..)))))))))).......))..))))))....((((......))))....
SmelB109	1188292-1188391	+	S.mel.1021 pSymB	cis-encoded mRNA leader		100	[[][][]]	-47.4	0.478417	-0.590917	.(((((((..((((......))))...((...(((((......))))).....)).....((((((((((((....))))))))))))...)))).))).
SmelB110	1192051-1192144	-	S.mel.1021 pSymB	cis-encoded antisense sRNA	2	94	[[[][]][]]	-37.4	0.952273	1.65543	.(((((.(((.((((((....))))))....((((.....))))..))).....((((..((((......))))..))))..))))).......
SmelB111	1192990-1193088	+	S.mel.1021 pSymB	sense sRNA	3	99	[[][]]	-42.3	0.696323	-0.214241	.....(((...((((....((....(((.((((......)))))))....))...)))).(((((((((((((((.....))))))))))))))).)))
SmelB112	1193108-1193212	+	S.mel.1021 pSymB	cis-encoded antisense sRNA	3	105	[[][]][]	-38.2	0.482601	-0.894339	.........(((.((((((.......))))))........((((((((.(((.....))))))))))).....)))...((((.((((((....)))))))))).
SmelB113	1218273-1218428	-	S.mel.1021 pSymB	cis-encoded antisense sRNA	2	156	[][][][[][]]	-70.5	0.470739	-0.13303	..((((((((...(((((((..((...........))..)))))))..)))).)))).....((((.....))))(((....)))((((..((((...((....))..))))((((((((((..((((.....))))..))))))))))..)))).
SmelB114	1225077-1225158	-	S.mel.1021 pSymB	cis-encoded mRNA leader		82	[][][]	-37.6	0.970047	1.46348	.(((((.....)))))....((((.(((((((.((((((.....)))))))))))))..)))).........(((....)))
SmelB115	1228438-1228584	-	S.mel.1021 pSymB	cis-encoded antisense sRNA	3	147	[[][[[][]][]]]	-47.7	0.62647	0.463811	...........((((.....((....))......(((((((.((((((.((((((((((((.((((....)))).)))))....))))))).......((....)).))))))(((...((....))..)))....)))))))))))
SmelB116	1230283-1230370	-	S.mel.1021 pSymB	sense sRNA	3	88	[][]	-43.2	0.985282	1.20119	......((((.((((.....)).)).))))...(((.((((((..(((.((((((((.....)))))))))))...)))))).)))..
SmelB117	1230762-1230982	-	S.mel.1021 pSymB	cis-encoded mRNA leader		221	[[][]][[][]]	-84.2	0.674957		(((.(((((((((((((((((...........)).))))))))).....(((((((((((.((((......)))).))))..)))).)))......)))))).)))((((((.((((((((.(((...(((((((........)))))))...((((((((..((((...........))))....))).)))))...))).)))))).))...)))))).
SmelB118	1237706-1237824	-	S.mel.1021 pSymB	cis-encoded antisense sRNA	2	119	[[][[][]]][]	-45.3	0.708705	0.697127	.(((((.(((....))).((((.((((((............((((((...)))))).(((((....))))))).))))))))......))))).((((..((......))..))))...
SmelB119	1278113-1278175	-	S.mel.1021 pSymB	cis-encoded antisense sRNA	1	63	[][]	-20.7	0.777233	-0.0823802	..((((...)))).......((.(((((((.(((......))).)))))))))..........
SmelB120	1279381-1279469	-	S.mel.1021 pSymB	sense sRNA	1	89	[]	-23.7	0.94238	0.913289	.......((..(((((((.((((((.((.((.....((((((...))))))....)).))))))....))...)))).)))..))....
SmelB121	1286037-1286098	+	S.mel.1021 pSymB	trans-encoded sRNA	2	62	[[][]]	-25.2	0.993093	1.27469	......(((((((((.(((((....))).))..((((.......)))).)))).)))))...
SmelB122	1286152-1286240	+	S.mel.1021 pSymB	cis-encoded mRNA leader		89	[][]	-26.7	0.974462	1.14327	...........((((..(((..........)))..))))....((((((...(((((((.((.....)).)))))))......))))))
SmelB123	1289946-1290052	-	S.mel.1021 pSymB	sense sRNA	2	107	[[][]]	-54.4	0.99509	1.28968	.....((..((((((((((((.(((((.....))))).(((((((.((((((((((((....)))))..)))))))..)))).)))...))))))))))))..))..
SmelB124	1304146-1304243	-	S.mel.1021 pSymB	cis-encoded mRNA leader		98	[[][][]]	-39.8	0.868985	1.39712	........((((((((((....))))).(((((...(((((....))))).))))).(((((((.(((((((...)))))))...)))))))))))).
SmelB125	1320975-1321066	+	S.mel.1021 pSymB	sense sRNA	2	92	[]	-24.6	0.972357	1.08782	.(((((((.(((((..(((((((..((.....((......)).....))..)))))))..))).))..)))).)))................
SmelB126	1325476-1325586	+	S.mel.1021 pSymB	trans-encoded sRNA	2	111	[][][]	-32.3	0.351482	-1.39605	.............(((((......)))))........((((((..(((......)))....)))))).....((((((((.(((...((....))))))))))))).....
SmelB127	1325667-1325793	+	S.mel.1021 pSymB	trans-encoded sRNA	2	127	[][][]	-50.06	0.998381	1.74737	.(((((...(((.(((((((....))))))).)))..)))))(((((((((..........((.....)).))))))))).....(((((((((((...............))))))))))).....
SmelB128	1331218-1331295	+	S.mel.1021 pSymB	cis-encoded antisense sRNA	13	78	[][][]	-42.9	0.999792	1.59699	..(((((.....)))))..(((((......)))))....(((((((((.(((((.....)))))))))))))).....
SmelB129	1331825-1331934	-	S.mel.1021 pSymB	cis-encoded antisense sRNA	13	110	[[][]][]	-48.8	0.585027	-0.391437	..((((((((((..((.(((((.......))))).((((.....)))).......))..)))...)))))))....(((((((((((........)))))))))))....
SmelB130	1341059-1341222	-	S.mel.1021 pSymB	trans-encoded sRNA	1	164	[[][]]	-64.5	0.338656	-1.36555	....(((((.((((((.((....)).))))))...((.(((((.((((((((.((.(((..(((((.(((((....((((..((((((((...))))))))))))..))).)).)))))..)))....)).))...)).))))..))))))).)))))......
SmelB131	1341226-1341475	-	S.mel.1021 pSymB	cis-encoded antisense sRNA	1	250	[[][[][]]][][[][]]	-92.21	0.36584		..((((((.(((((.(((((...))))))))))..((((.....((((((((((((.(((((..((.......))..)))))))))))..)).))))...(((....)))..))))..))))))..((((.(((....)))..))))....(((((((((.(((.....))).(((((...(((..((.(((((....))))).))..)))...)))))..........)))).)).......)))....
SmelB132	1362752-1362882	-	S.mel.1021 pSymB	sense sRNA	2	131	[[][]][]	-53.22	0.902427	1.14841	....(((.(((((...(((((.....))))).....(((((.((((.............))))))))))).))).))).((((((..((.(((((((.(((.......))))))))))))..))))))...
SmelB133	1363897-1363980	+	S.mel.1021 pSymB	cis-encoded mRNA leader		84	[][]	-42.4	0.982362	1.15151	.....((((.((((....)))).))))..((((((((((((((((((.((.((...)).)).))))))))))))))))))....
SmelB134	1370109-1370206	+	S.mel.1021 pSymB	sense sRNA	2	98	[][[][]]	-32.2	0.89198	1.03633	......(((....)))........((((((((...(((.((..((((.....)))).))))).................(((...))).)))))))).
SmelB135	1370500-1370609	+	S.mel.1021 pSymB	sense sRNA	4	110	[][]	-57.6	0.999911	1.42395	...((((..(((.((((((((((((((((((.....)))))))))..))))))))).))))))).(((((((((((((((((((......))))))))))))))).))))
SmelB136	1383274-1383363	-	S.mel.1021 pSymB	sense sRNA	2	90	[[][]]	-26.6	0.65151	-0.497785	...(((...(((..((((.........))))..)))..(((((((....(((((......)))))))))))).....)))..........
SmelB137	1383660-1383837	-	S.mel.1021 pSymB	sense sRNA	3	178	[][][]	-93.71	0.964124	1.79077	..(((((..((......))..))))).(((.(((((((((((.((....)).)))))).)))))....)))(((.((((((((((((((((((.((((((((((..((((((((..((.....))..))))))))..)).......))))))))..))))))).))))))))))))))
SmelB138	1395312-1395429	+	S.mel.1021 pSymB	cis-encoded antisense sRNA	3	118	[][]	-41.4	0.616497	-0.344603	......(((((.....((((..(((.......)))..))))...)))))...(((((....(((((((((....((..((((.....)))).))....))))).)))).....)))))
SmelB139	1397345-1397513	+	S.mel.1021 pSymB	sense sRNA	2	169	[][[][]][]	-70	0.887577	1.52386	.((((......))))....(((.((((....((((((((((..((..(((..((...))..)))...))..)))))....(((.....(((((.((((.....))))))))).)))....))))).))))..))).(((((((((((((......))))))).))))))
SmelB140	1405275-1405408	+	S.mel.1021 pSymB	cis-encoded antisense sRNA	1	134	[[][[][]]]	-41.5	0.82972	0.935103	(((.....((....)).......(((((.(((.(((..(((((..((.((((.((.(((....)))...(((((.......)))))..))..)))).)).)))))....))))))..))))).)))........
SmelB141	1408010-1408083	-	S.mel.1021 pSymB	cis-encoded mRNA leader		74	[[][]]	-27.9	0.846474	0.439089	..(((.((((((..(((((.....)))))..))))...((((((.......)))))).......)).)))....
SmelB142	1411407-1411490	+	S.mel.1021 pSymB	cis-encoded mRNA leader		84	[[][]]	-27.9	0.956505	1.01008	.........((.(((((...............((((....)))).....(((((((((........)))))))))..)))))))
SmelB143	1430304-1430368	-	S.mel.1021 pSymB	sense sRNA	2	65	[][]	-32.7	0.64642	-0.771167	..((((((.....))))))..........(((((((((((((((....))).)))))))))))).
SmelB144	1443156-1443294	+	S.mel.1021 pSymB	sense sRNA	2	139	[[][]][]	-48.6	0.627896	-0.0599836	.....((((...((..((((((((.(((..((.(((((..(((....)))..))))).))..)))......(((((....)))))..........))))))))..)).)))).........(((((((....)))))))
SmelB145	1447955-1448048	-	S.mel.1021 pSymB	sense sRNA	1	94	[[][]]	-18.2	0.574995	-0.849128	..((.............(((((....((((((...)).))))...)).))).(((((.((.((((........)))).))))))).......))
SmelB146	1448268-1448368	-	S.mel.1021 pSymB	sense sRNA	3	101	[][][]	-40.01	0.868103	1.02067	...((((((((.......((....)))))))))).((.((((((......))))))))......((((((.(((((((.........))))))).))))))
SmelB147a	1448625-1448693	-	S.mel.1021 pSymB	cis-encoded mRNA leader		69	[]	-28.7	0.996125	1.03642	........((((((..((((((.(((..((..((....))......))..)))))))))))))))....
SmelB147b	1448712-1448857	-	S.mel.1021 pSymB	trans-encoded sRNA	2	146	[[[][[][]]][]]	-51.8	0.96463	2.09766	....((.......(((((.((((((((((.((((((....))).))).))...))))))))(((((((((((((......)))...((((((...))))))..))))).)))))..)))))....((((....)))).))......
SmelB148	1450264-1450321	+	S.mel.1021 pSymB	trans-encoded sRNA	1	58	[]	-25.42	0.999999	0.958818	.......(((((((..((((((((((.............))))))))))..)))))))
SmelB149	1455978-1456030	+	S.mel.1021 pSymB	sense sRNA	1	53	[][]	-21.9	0.878823	0.408364	.((((....))))(((((((.((.((............)).)))))))))...
SmelB150	1456033-1456107	+	S.mel.1021 pSymB	sense sRNA	2	75	[]	-33.64	0.98985	1.04403	..((((.....(((((((((((((((((.((..............)).))).))))))))))))))..))))...
SmelB151	1475712-1475953	-	S.mel.1021 pSymB	cis-encoded mRNA leader		242	[[][]][[[][][]][]]	-100.3	0.522135		(((((......(((((.(((....))).)))))....(((((....(((((.(((.....))).)))))......)))))...))))).((((((((((((((.((((((((((......)))))).)))).((((....))))....((((((((((....)))))))).)).......)))))))....(((((.((((((......)))))).))))).))))))).............
SmelB152	1487278-1487369	+	S.mel.1021 pSymB	sense sRNA	2	92	[][][]	-36	0.644187	-0.101335	..(((....((......))..)))..((((.....)))).......(((...((((((...(((((((....)))))))))))))....)))
SmelB153	1496280-1496419	-	S.mel.1021 pSymB	cis-encoded mRNA leader		140	[[][[][]][]]	-59.7	0.256053	-1.20881	..........((.(((....)))........(((((.(((..((((((((......))))...))))(((((.........)))))....)))))))).(((((.((((((((......)))))))).))))).....))
SmelB154	1496568-1496777	-	S.mel.1021 pSymB	cis-encoded mRNA leader		210	[[][][[][][]]]	-72.7	0.234277		...(((.((((..((.....))..))))...((((....)))).(((.(((((..((((((((..(((((((.(((((((..........)))))))..)))))))......(((((......)))))......(((((.(((((((((.....)).)))...)))).....)))))..)))))........)))..))))).))).)))
SmelB155	1505405-1505499	+	S.mel.1021 pSymB	cis-encoded mRNA leader		95	[[][]]	-28	0.985711	1.18381	.......(((((.((((.(((((...(((((...((.((((....)))).))...))))).((((.....)))).)))))...))))..))))).
SmelB156	1532409-1532536	+	S.mel.1021 pSymB	sense sRNA	2	128	[[][]]	-43.7	0.683449	-0.0470836	........((...(((..(((.((....((((((((((.......)).)))...))))).)))))(((((((.((.((.((((((.((....)).)).))))..)))).)))))))..)))...))..
SmelB157	1532555-1532673	+	S.mel.1021 pSymB	cis-encoded antisense sRNA	3	119	[][]	-60.1	0.98697	1.41567	......((...((.((((((((...((((((.......)))))).....)))))))))).))....((((((.((((...((...((((((((....))))))))..))))))))))))
SmelB158	1534722-1534798	-	S.mel.1021 pSymB	sense sRNA	2	77	[[][]]	-32.3	0.798078	0.187058	...........((((((..((((.(((......)))..)))).(((((((((......)))))))))))))))....
SmelB159	1535452-1535558	+	S.mel.1021 pSymB	cis-encoded mRNA leader		107	[][][]	-37.1	0.554573	-0.4557	.........((....)).((((((((((..(((.(((((.((...(((...)))...))))))))))..))))).))).)).(((((.((((.....)))).)))))
SmelB160	1548750-1548886	+	S.mel.1021 pSymB	sense sRNA	3	137	[[][]][]	-82.8	0.999798	1.61823	......(((((....(((((.((((......)))).)))))...((((((((.....)))))))).....)))))(((((((.(((((((((((((.((((((....)))).)).))))).)))))))).)))))))
SmelB161	1605829-1605944	+	S.mel.1021 pSymB	cis-encoded antisense sRNA	2	116	[][][]	-53.64	0.993581	1.65972	((.(((((((((.............))))))))))).((((((((((.............))))))))))......(((((((((((((..........)))))))))))))....
SmelB162	1607661-1607739	+	S.mel.1021 pSymB	cis-encoded antisense sRNA	3	79	[][]	-39.5	0.720725	-0.223489	.................((((((((....))))))))..........(((((((((.(((....))).)))))))))..
SmelB163	1607703-1607807	-	S.mel.1021 pSymB	cis-encoded antisense sRNA	3	105	[][][]	-42	0.3074	-1.63403	.....((((....(((......)))....))))..((((((((((((......))..)))).))))))..((((((((..(((....)))..)))))))).....
SmelB164	1613824-1613929	-	S.mel.1021 pSymB	cis-encoded antisense sRNA	3	106	[][[][]]	-48.9	0.915215	1.15473	....(((((((((....))..)))))))........(((((((((..........(((....)))..((((((((((((....))))))))))))))))).)))).
SmelB165	1614371-1614505	-	S.mel.1021 pSymB	sense sRNA	1	135	[[][]]	-60	0.939085	1.18679	...........((((((..(((((((((((((((((((....)))))))))))).....)))))))..........((((((((((....(((((..((.....))..)))))))))))))))......))))))
SmelB166	1619014-1619081	-	S.mel.1021 pSymB	sense sRNA	3	68	[][]	-23.2	0.696322	-0.470635	.......((((.....))))..........(((((.((((((...)))))).)))))...........
SmelB167	1626508-1626580	-	S.mel.1021 pSymB	sense sRNA	3	73	[][][]	-42	0.928166	1.24476	.....(((((((....)))))))..(((((....)))))...((((((((((((....))))))))))))...
SmelB168	1627906-1627989	-	S.mel.1021 pSymB	cis-encoded mRNA leader		84	[][]	-38.6	0.978651	1.14228	....((((((....))))))..((((((....(((((((((.....(((((.....))))).))))))).))....))))))..
SmelB169	1633737-1633873	+	S.mel.1021 pSymB	trans-encoded sRNA	2	137	[][[][][]][]	-45.4	0.198684	-1.45778	.....((.(((....))))).....(((((...((((((........))))))..(((((...((((..(((((....)))))..))))))))).(((....)))..))))).((((..((((....))))))))..
SmelB170	1635023-1635134	+	S.mel.1021 pSymB	sense sRNA	2	112	[][][]	-52.6	0.850893	0.970005	.(((((.((....((........))..)).)))))..(((((..(((..((((((.....))).)))...))).)))))(((((((((((((.......)))))))))))))
SmelB171	1647500-1647586	-	S.mel.1021 pSymB	cis-encoded antisense sRNA	2	87	[][][]	-53.2	0.982366	1.52751	.....((((((.((......)))))))).((.((.((((((((....)))))))).)))).(((((((((....)))))))))....
SmelB172	1647908-1647992	-	S.mel.1021 pSymB	sense sRNA	2	85	[]	-38.3	0.989419	1.12033	.........(((((((((....(((((....(((((((((..........)))))))))...))).))......)))))))))..
SmelB173	1648013-1648085	-	S.mel.1021 pSymB	sense sRNA	2	73	[[][]]	-30.9	0.600859	-0.84426	...(((((........((((....)))).(((((((((.((.((.........))))))))))))))))))..
SmelB174	1683039-1683142	-	S.mel.1021 pSymB	sense sRNA	1	104	[][[][]]	-36.6	0.855834	0.869289	......(((((((((..(((.(((........))).)))..)).)).)))))(((..((((.((((.....)))))))).((((.....)))))))........

## Sheet: legend
Secondary structures predictions of trans-encoded sRNAs
Secondary structures of dominant shape classes with the highest shape probability are shown. MFE: minimum free energy within the shape class.
