# Supplementary material for: A genome-wide survey of sRNAs in the symbiotic nitrogen-fixing alpha-proteobacterium Sinorhizobium meliloti
Source: BMC Genomics. 2010 Apr 17;11:245. doi: 10.1186/1471-2164-11-245 (PMC2873474; doi:10.1186/1471-2164-11-245)
Supplement: Additional file 11 — Results of Rfam homology and Rfam refined homology search. [file 1471-2164-11-245-S11.XLS]

## Sheet: notFound
replicon	position	strand	Rfam accession	Rfam ID	description
1	954760-954963	+	RF00174	Cobalamin	Cobalamin riboswitch
1	1674829-1674899	-	RF00504	Glycine	Glycine riboswitch
1	1674904-1674991	-	RF00504	Glycine	Glycine riboswitch
1	1999554-1999767	-	RF00174	Cobalamin	Cobalamin riboswitch
1	2356781-2357178	-	RF00010	RNaseP_bact_a	Bacterial RNase P class A
1	3506025-3506114	+	RF00520	ybhL	ybhL leader
2	1328-1395	-	RF00490	S-element	S-element
2	6582-6659	-	RF00029	Intron_gpII	Group II catalytic intron
2	8156-8233	+	RF00519	suhB	suhB
3	56398-56464	-	RF00490	S-element	S-element
3	580383-580598	+	RF00174	Cobalamin	Cobalamin riboswitch
3	676834-676911	+	RF00029	Intron_gpII	Group II catalytic intron
3	1574616-1574693	-	RF00029	Intron_gpII	Group II catalytic intron

## Sheet: RfamHomologySearchHits
region ID	replicon	transcript position	strand	Rfam position	Rfam ID	Rfam accession	description
SmelC035	1	259927-260032	+	259927-260029	SRP_bact	RF00169	Bacterial signal recognition particle RNA
SmelC100	1	580087-580184	-	580111-580189	SAM_alpha	RF00521	SAM riboswitch (alpha-proteobacteria)
SmelC411	1	1698618-1698731	-	1698610-1698688	suhB	RF00519	suhB
SmelC412	1	1698818-1698948	-	1698811-1698892	suhB	RF00519	suhB
SmelC559	1	2398177-2398336	+	2398173-2398337	FMN	RF00050	FMN riboswitch (RFN element)
SmelC653	1	2937985-2938127	-	2938080-2938131	serC	RF00517	serC leader
SmelC667	1	2972090-2972252	-	2972093-2972251	6S	RF00013	6S / SsrS RNA
SmelC689	1	3046710-3046789	+	3046725-3046795	suhB	RF00519	suhB
SmelC706	1	3105298-3105445	-	3105137-3105448	speF	RF00518	speF leader
SmelC762	1	3461772-3461886	+	3461766-3461843	SAM_alpha	RF00521	SAM riboswitch (alpha-proteobacteria)
SmelC764	1	3472924-3473053	+	3472997-3473063	suhB	RF00519	suhB
SmelC779	1	3532867-3532968	+	3532865-3532978	TPP	RF00059	TPP riboswitch (THI element)
SmelA002	2	1341-1491	+	1438-1482	ctRNA_p42d	RF00489	ctRNA
SmelB006	3	56486-56620	+	56504-56550	ctRNA_p42d	RF00489	ctRNA
SmelB011	3	66261-66326	+	66246-66476	Cobalamin	RF00174	Cobalamin riboswitch
SmelB085	3	871959-872147	-	872052-872145	ROSE	RF00435	Repression of heat shock gene expression (ROSE) element
SmelB110	3	1192051-1192144	-	1192046-1192148	TPP	RF00059	TPP riboswitch (THI element)
SmelB169	3	1633737-1633873	+	1633734-1633845	TPP	RF00059	TPP riboswitch (THI element)

## Sheet: RfamInterestFamiliesSubthres05
description	no.
CRISPR RNA direct repeat element	93
Ribosomal protein L19 leader	37
Iron response element	23
Wingless localisation element 3 (WLE3)	17
mini-ykkC RNA motif	8
ybhL leader	8
ctRNA	7
6C RNA	7
Trans-activation response element (TAR)	7
Pseudoknot of upstream pseudoknot domain (UPD) of the 3'UTR	7
DicF RNA	6
Hepatitis C stem-loop IV	6
Pseudomonas sRNA P26	5
C0299 RNA	5
Cyanobacterial functional RNA 1	5
isrJ Hfq binding RNA	4
suhB	3
S-element	3
Antizyme RNA frameshifting stimulation element	3
Group II catalytic intron	2
sar RNA	2
Histone 3' UTR stem-loop	2
R1162-like plasmid antisense RNA	1
p27 cis-regulatory element	1
U7 small nuclear RNA	1
Qrr RNA	1
RyhB RNA	1
Pospiviroid RY motif stem loop	1
Small nucleolar RNA sR4	1
Pseudomonas sRNA P9	1
isrK Hfq binding RNA	1
Small nucleolar RNA sR23	1
Selenocysteine insertion sequence	1
Spot 42 RNA	1
Pseudomonas sRNA P15	1
Ribosomal S15 leader	1
Nanos 3' UTR translation control element	1
Small nucleolar RNA sR2	1

## Sheet: RfamInterestFamiliesSubthres25
description	no.
CRISPR RNA direct repeat element	1128
Pseudoknot of upstream pseudoknot domain (UPD) of the 3'UTR	193
Iron response element	179
Ribosomal protein L19 leader	157
Wingless localisation element 3 (WLE3)	102
Trans-activation response element (TAR)	71
mini-ykkC RNA motif	61
ctRNA	52
DicF RNA	47
6C RNA	46
ybhL leader	42
Histone 3' UTR stem-loop	41
Hepatitis C stem-loop IV	32
Cyanobacterial functional RNA 1	30
Pseudomonas sRNA P26	30
Prion pseudoknot	29
Hammerhead ribozyme (type I)	29
sar RNA	26
Antizyme RNA frameshifting stimulation element	26
isrJ Hfq binding RNA	19
S-element	18
p27 cis-regulatory element	17
Ribosomal protein L13 leader	15
UPSK RNA	15
Hammerhead ribozyme (type III)	15
Putative RNA-dependent RNA polymerase ribosomal frameshift site	12
isrK Hfq binding RNA	12
OxyS RNA	12
Selenocysteine insertion sequence	11
glmS glucosamine-6-phosphate activated ribozyme	11
C0299 RNA	11
DsrA RNA	10
RNA-OUT	10
Nanos 3' UTR translation control element	10
serC leader	9
R1162-like plasmid antisense RNA	9
S-adenosyl-L-homocysteine riboswitch	9
suhB	8
Pseudoknot of tRNA-like structure	8
Small nucleolar RNA Z17	8
GRIK4 3 prime UTR element	7
Pospiviroid RY motif stem loop	7
U7 small nuclear RNA	7
SucA RNA motif	7
Small nucleolar RNA sR4	6
Pyrococcus C/D box small nucleolar RNA	6
Small nucleolar RNA sR2	6
Pseudomonas sRNA P9	6
K10 transport/localisation element (TLS)	6
Vault RNA	6
isrB Hfq binding RNA	6
Small nucleolar RNA sR12	5
Small Nucleolar RNA SNORD64	5
DnaX ribosomal frameshifting element	4
RNAI	4
5'-leader pseudoknot of TEV/CVMV	4
FinP	3
Small nucleolar RNA sR23	3
ctgf/hcs24 CAESAR	3
Gurken localisation signal	3
Repression of heat shock gene expression (ROSE) element	3
Class B pyrococcus HACA sRNA	3
RyhB RNA	3
Histidine operon leader	3
Ma3 gene ribosomal frameshift signal	3
Small nucleolar RNA sR3	2
sroB RNA	2
Small nucleolar RNA R66	2
Small nucleolar RNA sR11	2
Renin stability regulatory element (REN-SRE)	2
Small nucleolar RNA sR1	2
Small nucleolar RNA U82P	2
Small nucleolar RNA snR39B	2
Small nucleolar RNA SNORD41	2
CyaR/Rye RNA	2
Group II catalytic intron	2
isrD Hfq binding RNA	2
G-CSF factor stem-loop destabilising element (SLDE)	2
UnaL2 LINE 3' element	2
Small nucleolar RNA sR40	2
Pseudomonas sRNA P15	2
Qa RNA	1
Qrr RNA	1
Small nucleolar RNA U2-19	1
small Cajal body-specific RNA 18	1
Glycine riboswitch	1
Ribosomal S15 leader	1
Small nucleolar RNA Z40	1
3'-terminal pseudoknot in BYV	1
SscA RNA	1
Small nucleolar RNA Z169	1
STnc290 Hfq binding RNA	1
S-adenosyl methionine (SAM) riboswitch,	1
TPP riboswitch (THI element)	1
Small nucleolar RNA sR44	1
Small nucleolar RNA SNORD43	1
Small nucleolar RNA snoR53Y	1
Apolipoprotein B (apoB) 5' UTR cis-regulatory element	1
Small nucleolar RNA U105B	1
Small nucleolar RNA SNORD104	1
PreQ1 riboswitch	1
ATPC RNA motif	1
Small nucleolar RNA sR17	1
Spot 42 RNA	1
yybP-ykoY leader	1
APC internal ribosome entry site (IRES)	1
C0465 RNA	1
Tryptophan operon leader	1
Retron msr RNA	1
23S methyl RNA motif	1
Small nucleolar RNA sR14	1
Small nucleolar RNA sR7	1

## Sheet: legend
Results of Rfam homology and Rfam refined homology search
Replicon: 1, chromosome; 2, pSymA; 3, pSymB
