# Supplementary material for: A genome-wide survey of sRNAs in the symbiotic nitrogen-fixing alpha-proteobacterium Sinorhizobium meliloti
Source: BMC Genomics. 2010 Apr 17;11:245. doi: 10.1186/1471-2164-11-245 (PMC2873474; doi:10.1186/1471-2164-11-245)
Supplement: Additional file 12 — Table S12: Primer and probe sequences for 5'-RACE and Northern Blot experiments. [file 1471-2164-11-245-S12.XLS]

## Sheet: Table S12
Method	Probe name	Sequence
Northern probes	SmelB064_NB	CCGAAACGAGCCGACAGGAGGCTCGAATGG
	SmelC775_NB	GCTGGCCGGACATACGGTGGCAACG
	SmelB169_NB	GTCACTGCGCGCTCTAGCAGTATCTCAGC
	SmelA075_NB	GAGGAGGAGTGAAGCGATCGGCGTCTTGC
	SmelB032_NB	CCAGCACAGCCCATTACAAGCCATAGC
	SmelA072/ A060_NB	GCTAAGCAACGTTTCAGCGGAG
5`-RACE	SmelB169_5-R	CTACGCCAGTGTGAACTGGATCAGG
	SmelA075_5-R	GAATAGAAGGTCCTTGAGGCGGCGAAC
	SmelB032_5-R	CCCATTCAGTTCCCACCAGCTCAATAAG
	SmelC549_5-R	GCATTACGGCCACGAAATGC
	SmelB047_5-R	AGATGCGATACGAAGCGCTGCAGTTGTC
	SmelB044_5-R	GGACACGGAAATACGGTCCACCGCAAAG
	SmelA036_5-R	GCAACGGCGCGTGTTATTGGTGAACAATG
	SmelA038_5-R	CTTAATACGAGGGCCGATCGCGTAGC
	SmelB156_5-R	GCCGATGAAGCCCATGCGGTTCTTG
	5`-adapter primer	GCGCGAATTCCTGTAGAACG
Adapter	5`-RNA adapter	GUAUGCGCGAAUUCCUGUAGAACGAACACUAGAAGAAA
	Test-PCR-Primer-UNI	GTTTTCCCAGTCACGAC
	Test-PCR-Primer-REF	AGCGGATAACAATTTCACACAGGA

## Sheet: legend
Table S12: Primer and Probe sequences for 5’-RACE and Northern Blot experiments
